# Supplementary material for: A genome-wide atlas of antibiotic susceptibility targets and pathways to tolerance
Source: Nat Commun. 2022 Jun 7;13:3165. doi: 10.1038/s41467-022-30967-4 (PMC9174251; doi:10.1038/s41467-022-30967-4)
Supplement: Supplementary file 4 — Supplementary Data 1 [file 41467_2022_30967_MOESM4_ESM.xlsx]

## Sheet: ABX used for Tn-Seq
SUPPLEMENTAL TABLE 1. ANTIBIOTIC CONCENTRATIONS FOR TN-SEQ EXPERIMENTS
Antibiotic	TIGR4 (µg/ml)	Antibiotic Class	Action	Comment	Abbreviation
Amoxicillin	0.012	B-lactam	CWSI		AMX
Azithromycin	0.0014	Macrolide	50S PSI		AZM
Cefepime	0.007	B-lactam	CWSI		FEP
Chloramphenicol	0.9	Amphenicol	50S PSI		CAM
Ciprofloxacin	0.4	Fluoroquinolones	DSI		CIP
Clarithromycin	0.004	Macrolide	50S PSI		CLR
Clindamycin	0.002	Lincosamide	50S PSI		CLI
Cotrimoxazole	3.8	Sulfonamide	DSI	Trimethoprim/Sulfamethoxazole combination	SXT
Daptomycin	15	Lipopeptide	CWSI		DAP
Gentamicin	15	Aminoglycoside	30S PSI		GEN
Kanamycin	35	Aminoglycoside	30S PSI		KAN
Levofloxacin	0.5	Fluoroquinolones	DSI		LVX
Linezolid	0.2	Oxazolidinones	50S PSI		LZD
Meropenem	0.006	B-lactam	CWSI		MEM
Penicillin	0.01	B-lactam	CWSI		PEN
Rifampicin	0.009	Rifamycin	RSI		RIF
Synercid	0.1	Streptogramin	50S PSI	Quinupristin/Dalfopristin combination	SYN
Tetracycline	0.0065	Tetracycline	30S PSI		TET
Teicoplanin	0.012	Glycopeptide	CWSI		TEC
Vancomycin	0.11	Glycopeptide	CWSI		VAN
1. TIGR4 ug/ml	The antibiotion concentration used during Tn-Seq to reduce growth by 30-50% of S. pneumoniae TIGR4
2. Action	General effect of the antibiotic on the bacterium. NB I. Daptomycin is grouped within CWSIs, even though its global effects are unclear, it disruts the membrane as well as cell wall synthesis and division (van Opijnen et al., 2016).
	NB II. Cotrimoxazole is a combination drug that inhibits folate metabolism and is grouped with DSIs due to its inhibiting effects on purine metabolism, thereby inhibiting DNA replication.

## Sheet: ABX MICs
SUPPLEMENTAL TABLE 1. MICs
Strain	Antibiotic	MIC (mg/mL)	Range tested	Increment (mg/mL)
TIGR4 WT	CIP	1.2	0.4 - 1.8	0.1
DSP_1068	CIP	1.4	0.4 - 1.8	0.1
DSP_1544	CIP	1.2	0.4 - 1.8	0.1
TIGR4 WT	FEP	0.0225	0.0175 – 0.03	0.0025
DSP_0829	FEP	0.025	0.0175 – 0.03	0.0025
DSP_0831	FEP	0.025	0.0175 – 0.03	0.0025
DSP_1097	FEP	0.0225	0.0175 – 0.03	0.0025
DSP_1645	FEP	0.0225	0.0175 – 0.03	0.0025
DSP_1097/DSP_1645	FEP	0.025	0.0175 – 0.03	0.0025
TIGR4 WT	GENT	27	17-39.5	2.5
DSP_0006	GENT	24.5	17-39.5	2.5
DSP_1888	GENT	34.5	17-39.5	2.5
DSP_1890	GENT	37	17-39.5	2.5
DSP_2065	GENT	29.5	17-39.5	2.5
DSP_2066	GENT	27	17-39.5	2.5
TIGR4 WT	MEM	0.016	0.006 - 0.02	0.002
DSP_1396	MEM	0.018	0.006 - 0.02	0.002
DSP_2175	MEM	0.018	0.006 - 0.02	0.002
DSP_2176	MEM	0.016	0.006 - 0.02	0.002
TIGR4 WT	SXT	7.5	4.5 – 10	0.5
DSP_0288	SXT	8	4.5 – 10	0.5
TIGR4 WT	VAN	0.2	0.12-0.32	0.04
DSP_1888	VAN	0.2	0.12-0.32	0.04
DSP_1890	VAN	0.2	0.12-0.32	0.04
