# Supplementary material for: A genome-wide atlas of antibiotic susceptibility targets and pathways to tolerance
Source: Nat Commun. 2022 Jun 7;13:3165. doi: 10.1038/s41467-022-30967-4 (PMC9174251; doi:10.1038/s41467-022-30967-4)
Supplement: Supplementary file 5 — Supplementary Data 2 [file 41467_2022_30967_MOESM5_ESM.xlsx]

## Sheet: Description
Description of columns for AB Tn-Seq:
locus	Gene locus
NoAbmean	Average fitness in control condition
mean ABx	Average fitness in Antibiotic condition
var	Variance
sd	Standard deviation
se	Standard error of the mean
gene	Common gene name
Total	Number of insertions from which fitness is calculated
Blank	Number of insertions that disappeared from the population during selection
Not Blank	Number of insertions that did not dissappear from the population during selection
Blank Removed	Number of insertions removed
mean-dif	Difference ABx - Control condition
df	Degrees of freedom
tstat	t-statistic
p-val	p-value
perdiff	Absolute value of fitness difference
Significance	*****	Significant genes with more than 2 insertions, more than 15% fitness difference, and p-value below the Bonferronni correction
	****	Genes with p-value above the Bonferroni corrected value
	***	Genes with p-value above 0.05
	**	Genes with less than 15% fitness difference
	*	Genes with fewer than 2 insertions
Statistics	See Methods section for a detailed description of the statistical analysis.
Description of columns for in vivo Tn-Seq:
Strain	Strain of Streptococcus pneumoniae
Genome	Genome ID
locus	Gene lab locus
Start	Gene start position
End	Gene end position
Strand	DNA strand
Product	Gene product
Discovery	Yes if q-value < 0.05, No if > 0.05
p.value	p-value
Observed_W_mean	Fitness after infection of Lung or Nasopharynx
Expected_W_mean	Median of fitness values across all genes
Difference	Fitness difference between observed and expected
SE_Difference	Standard Error of the difference
t.ratio	t-statistic
df	Degrees of freedom
q.value	q-value
zbar	z-score
locus_TIGR4	New TIGR4 Gene locus (SP_RSXXXX format)
Old_locus_TIGR4	Old TIGR4 Gene locus (SP_XXXX format)
Norm_W	Normalized fitness (division of the observed fitness by expected)

## Sheet: Tab Explanation
Tab	Description
AMX	Amoxicillin
FEP	Cefepime
MEM	Meropenem
PEN	Penicillin
TEC	Teicoplanin
VAN	Vancomycin
DAP	Daptomycin
CIP	Ciprofloxacin
SXT	Cotrimoxazole
LVX	Levofloxacin
AZM	Azithromycin
CAM	Chloramphenicol
CLR	Clarithromycin
CLI	Clindamycin
LZD	Linezolid
TET	Tetracyclin
GEN	Gentamycin
KAN	Kanamycin
SYN	Synercid
RIF	Rifampicin
in vivo
Lung	Results for Tn-Seq performed in the lungs
Nasopharynx	Results for TnSeq performed in the nasopharynx
Lung Positive and No Effect	Tolerome genes that have that have either an increase or are neutral in the lungs (fitness difference > 0)
AB effects Lung Positive NE	The AB TnSeq data for tolerome genes that have no effect or an increase in the lungs
Naso Positive and No Effect	Tolerome genes that have that have either an increase or are neutral in the nasopharynx (fitness difference > 0)
AB effects Naso Positive NE	The AB TnSeq data for tolerome genes that have no effect or an increase in the nasopharynx

## Sheet: AMX
locus	NoAbmean	var	sd	se	gene	Total	Blank	Not Blank	Blank Removed	mean Amox	var	sd	se	gene	Total	Blank	Not Blank	Blank Removed	Gene.Description	Location.Tag	Product	Tag1	Tag2	Tag3	Category1	Category2	Category3	Gene.Name	mean-dif	df	tstat	p-val	perdiff	Significance
SP_2175	1.02785	0.00671323	0.0819343	0.00854224		92	0	92	0	1.27807	0.0290535	0.170451	0.0173966		96	2	94	0	D-alanyl transfer protein DltB	Membrane	D-alanyl.transfer.protein.DltB	Metabolism			Various Metabolism			dltB	-0.25	186	12.9109	1.21292e-27	0.25	*****
SP_2176	1.03854	0.00979574	0.0989734	0.011584		73	0	73	0	1.29766	0.0220295	0.148423	0.0170253		76	1	75	0	D-alanine--poly(phosphoribitol) ligase subunit 1	Intracellular	D-alanine--poly(phosphoribitol).ligase.subunit.1.(EC.6.1.1.13)	Metabolism			Various Metabolism			dltA	-0.259	147	12.5833	4.20415e-25	0.26	*****
SP_2173	1.03981	0.0120858	0.109936	0.0121403		82	0	82	0	1.26222	0.0189571	0.137685	0.0152983		81	1	80	0	Poly(glycerophosphate chain) D-alanine transfer protein DltD	Membrane	Poly(glycerophosphate.chain).D-alanine.transfer.protein.DltD	Metabolism			Various Metabolism			dltD	-0.222	161	11.388	2.05959e-22	0.22	*****
SP_2026	0.711476	0.0431087	0.207626	0.0332468		39	3	36	0	0.26088	0.0586025	0.24208	0.0378065		41	13	28	0	acetaldehyde-CoA/alcohol dehydrogenase	Intracellular	Alcohol.dehydrogenase.(EC.1.1.1.1);.Acetaldehyde.dehydrogenase.(EC.1.2.1.10)	Metabolism			Energy Metabolism				0.451	78	8.95005	1.34892e-13	0.45	*****
SP_2057	0.946737	0.0147917	0.121621	0.018994		41	0	41	0	0.649704	0.0338361	0.183946	0.0283835		42	1	41	0	peptidoglycan O-acetyltransferase OatA	Membrane	Acyltransferase.family	Metabolism			Cell Wall Metabolism			oaTA	0.297	81	8.69726	3.1537e-13	0.3	*****
SP_1623	0.901627	0.0166571	0.129062	0.0263448		24	0	24	0	0.364235	0.0559673	0.236574	0.0473148		25	6	19	0	Putative cation transporter, ATPase	Membrane	Cation-transporting.ATPase,.E1-E2.family	Environmental Information Processing	Metabolism		Membrane Transport	Cofactor And Vitamin Metabolism			0.537	47	9.92326	4.10419e-13	0.54	*****
SP_0350	1.09588	0.00402283	0.0634258	0.015383		17	0	17	0	1.35214	0.0100322	0.100161	0.0236081		18	0	18	0	capsular polysaccharide biosynthesis protein Cps4E	Capsule	Capsular.polysaccharide.biosynthesis.protein.Cps4E	Metabolism			Capsule Metabolism			cps4E	-0.256	33	9.09429	1.65037e-10	0.26	*****
SP_1890	1.01498	0.00731407	0.0855224	0.0178326		23	0	23	0	1.2422	0.0122926	0.110872	0.0226317		24	0	24	0	Oligopeptide transport ATP-binding protein AmiF	Membrane	Oligopeptide.transport.system.permease.protein.OppB.(TC.3.A.1.5.1)	Environmental Information Processing			Membrane Transport			amiC	-0.227	45	7.88615	5.05091e-10	0.23	*****
SP_1498	0.840603	0.0314402	0.177314	0.0457823		15	0	15	0	0.121387	0.0648624	0.254681	0.0657583		15	11	4	0	Phosphoglucomutase	Intracellular	Phosphoglucomutase.(EC.5.4.2.2)	Metabolism			Carbohydrate Metabolism			Pgm	0.719	28	8.97607	9.87723e-10	0.72	*****
SP_1724	1.08528	0.00876964	0.0936464	0.0187293		25	0	25	0	1.38625	0.037943	0.19479	0.0368118		28	1	27	0	Sucrose-6-phosphate hydrolase	Intracellular	Sucrose-6-phosphate.hydrolase.(EC.3.2.1.B3)	Metabolism			Carbohydrate Metabolism			scrB	-0.301	51	7.28689	1.91794e-09	0.3	*****
SP_1446	0.908659	0.0092394	0.0961218	0.027748		12	0	12	0	0.330905	0.0261432	0.161689	0.0511305		10	2	8	0	Transcriptional regulator, GntR family	Intracellular	Transcriptional.regulator.in.cluster.with.beta-lactamase,.GntR.family	Genetic Information Processing			Transcription				0.578	20	9.93139	3.55163e-09	0.58	*****
SP_1821	1.03521	0.015502	0.124507	0.0149889		69	1	68	0	1.19417	0.0314557	0.177357	0.0204795		75	2	73	0		Intracellular	Catabolite.control.protein.A	Genetic Information Processing			Transcription				-0.159	142	6.26378	4.21008e-09	0.16	*****
SP_0453	0.961861	0.0137463	0.117245	0.0210578		31	0	31	0	0.706207	0.0307792	0.17544	0.0310137		32	0	32	0		Intracellular	IS1380-Spn1,.transposase	Genetic Information Processing	Environmental Information Processing		Mobile Element/Pseudogene	Membrane Transport			0.256	61	6.8198	4.72313e-09	0.26	*****
SP_0664	1.00645	0.0147877	0.121604	0.00818		221	0	221	0	0.861463	0.0393837	0.198453	0.0131429		228	12	216	0	involved in virulence; zinc metalloprotease anchor protein	Membrane	Zinc.metalloprotease.zmpB.precursor.(EC.3.4.24.-)	Genetic Information Processing			Folding Sorting Degradation			zmpB	0.145	447	9.36574	3.73e-19	0.15	*****
SP_0552	0.747696	0.00525727	0.0725071	0.0274051		7	0	7	0	0.140446	0.0878022	0.296314	0.12097		6	1	5	0	ribosome maturation protein	Intracellular	FIG000325:.clustered.with.transcription.termination.protein.NusA	Genetic Information Processing			Translation			rimP	0.607	11	4.89579	0.000474791	0.61	*****
SP_2030	0.610377	0.0231968	0.152305	0.0247071		38	2	36	0	0.357053	0.0378109	0.19445	0.031544		38	8	30	0	Transketolase	Intracellular	Transketolase.(EC.2.2.1.1)	Metabolism			Carbohydrate Metabolism			RecP1	0.253	74	6.32229	1.75186e-08	0.25	*****
SP_0035	0.9783	0.032352	0.179867	0.0383477		22	1	21	0	1.15555	0.0192675	0.138807	0.0295938		22	0	22	0	aromatic amino acid aminotransferase	Intracellular	Aromatic.amino.acid.aminotransferase.gamma.(EC.2.6.1.57).@.N-acetyl-L,L-diaminopimelate.aminotransferase.(EC.2.6.1.-)	Metabolism			Amino Acid Metabolism			araT	-0.177	42	3.65921	0.000700409	0.18	*****
SP_0010	0.824232	0.00890439	0.0943631	0.0243644		15	0	15	0	0.361885	0.0534629	0.23122	0.0597008		15	1	14	0		Cell Wall	FIG01114299:.hypothetical.protein	Metabolism			Antibiotic Response/Sensing			penP	0.462	28	7.17027	8.37658e-08	0.46	*****
SP_1068	0.673816	0.0141123	0.118795	0.0259233		21	0	21	0	0.424401	0.082662	0.28751	0.0612973		22	4	18	0	Phosphoenolpyruvate carboxylase (EC 4.1.1.31)	Intracellular	Phosphoenolpyruvate.carboxylase.(EC.4.1.1.31)	Metabolism	Metabolism		Carbohydrate Metabolism	Energy Metabolism		ppC	0.249	41	3.74758	0.000551037	0.25	*****
SP_1725	1.08278	0.0107791	0.103823	0.0268069		15	0	15	0	1.27907	0.0298718	0.172835	0.0446257		15	0	15	0	Sucrose operon repressor ScrR	Intracellular	Sucrose.operon.repressor.ScrR,.LacI.family	Genetic Information Processing			Transcription			scrR	-0.196	28	3.7706	0.000774591	0.2	*****
SP_1648	0.44466	0.0167962	0.1296	0.0409831		10	1	9	0	0.0566644	0.00851694	0.0922872	0.0278257		11	8	3	0	Manganese ABC transporter, ATP-binding component	Membrane	Manganese.ABC.transporter,.ATP-binding.protein.SitB	Environmental Information Processing	Metabolism		Membrane Transport	Cofactor And Vitamin Metabolism		PsaB	0.388	19	7.83248	2.29162e-07	0.39	*****
SP_0588	1.06214	0.0144069	0.120029	0.0185208		42	0	42	0	1.22095	0.0213422	0.14609	0.0220238		44	0	44	0	polynucleotide phosphorylase	Intracellular	Polyribonucleotide.nucleotidyltransferase.(EC.2.7.7.8)	Genetic Information Processing			Translation			pnp	-0.159	84	5.51851	3.71765e-07	0.16	*****
SP_0024	0.543098	0.0126581	0.112508	0.0355783		10	0	10	0	0.0522284	0.0278911	0.167006	0.0528121		10	6	4	0		Intracellular	Carbonic.anhydrase.(EC.4.2.1.1)	Metabolism			Various Metabolism				0.491	18	7.70858	4.14027e-07	0.49	*****
SP_1400	1.04993	0.0393264	0.198309	0.0413502		23	0	23	0	1.39198	0.0475152	0.21798	0.0419502		27	0	27	0	Phosphate ABC transporter, periplasmic phosphate-binding protein	Membrane	Phosphate.ABC.transporter,.periplasmic.phosphate-binding.protein.PstS.(TC.3.A.1.7.1)	Environmental Information Processing			Membrane Transport			PstS	-0.342	48	5.80697	4.93687e-07	0.34	*****
SP_1891	1.0104	0.0139756	0.118218	0.0162386		53	0	53	0	1.16569	0.0380665	0.195106	0.0254007		59	2	57	0	oligopeptide transporter	Membrane	Oligopeptide.ABC.transporter,.periplasmic.oligopeptide-binding.protein.OppA.(TC.3.A.1.5.1)	Environmental Information Processing			Membrane Transport				-0.155	110	5.15118	1.14651e-06	0.16	*****
SP_0395	1.01593	0.0235775	0.15355	0.0138451		123	1	122	0	0.850749	0.110429	0.332309	0.0300859		122	12	110	0	transcriptional regulator	Intracellular	Mannitol.operon.activator,.BglG.family	Genetic Information Processing			Transcription				0.165	243	4.98751	1.16484e-06	0.17	*****
SP_1506	0.819897	0.00927173	0.0962898	0.0257345		14	0	14	0	0.474975	0.0329311	0.181469	0.0484997		14	0	14	0	6-phosphogluconolactonase		6-phosphogluconolactonase.(EC.3.1.1.31)	Metabolism			Carbohydrate Metabolism				0.345	26	6.28224	1.19361e-06	0.34	*****
SP_1112	1.09501	0.0140364	0.118475	0.0287345		17	0	17	0	1.32901	0.0229413	0.151464	0.0330521		21	0	21	0	degV family protein	Membrane	Hypothetical.protein.DUF194,.DegV.family	Environmental Information Processing			Membrane Transport				-0.234	36	5.34297	5.24969e-06	0.23	*****
SP_2038	0.991567	0.0295571	0.171922	0.0250774	ulaA	47	1	46	0	1.16828	0.0410955	0.20272	0.0278458	ulaA	53	1	52	0	PTS system ascorbate-specific transporter subunit IIC	Membrane	Ascorbate-specific.PTS.system,.EIIC.component	Environmental Information Processing			Membrane Transport			ulaA	-0.177	98	4.71577	7.98397e-06	0.18	*****
SP_0394	1.01917	0.0131413	0.114636	0.0139016		68	0	68	0	0.802258	0.142563	0.377576	0.04481		71	7	64	0	PTS system mannitol-specific transporter subunit IIBC	Membrane	PTS.system,.mannitol-specific.IIB.component.(EC.2.7.1.69)./.PTS.system,.mannitol-specific.IIC.component.(EC.2.7.1.69)	Environmental Information Processing	Metabolism		Membrane Transport	Carbohydrate Metabolism			0.217	137	4.62331	8.63706e-06	0.22	*****
SP_1966	0.995955	0.0366609	0.19147	0.0417823		21	1	20	0	0.647851	0.06252	0.25004	0.0545632		21	4	17	0	UDP-N-acetylglucosamine 1-carboxyvinyltransferase	Intracellular	UDP-N-acetylglucosamine.1-carboxyvinyltransferase.(EC.2.5.1.7)	Metabolism			Cell Wall Metabolism			murA-2	0.348	40	5.0653	9.6134e-06	0.35	*****
SP_0374	0.662052	0.0729513	0.270095	0.0589396		21	2	19	0	0.238946	0.0832893	0.288599	0.060177		23	12	11	0			hypothetical.protein	Hypothetical/Unknown							0.423	42	5.02306	9.87752e-06	0.42	*****
SP_1241	0.740553	0.0255584	0.15987	0.0366767		19	1	18	0	0.435461	0.0448637	0.211811	0.0473623		20	3	17	0	Amino acid ABC transporter, premease component	Membrane	Glutamine.ABC.transporter,.periplasmic.glutamine-binding.protein.(TC.3.A.1.3.2)./.Glutamine.transport.system.permease.protein.GlnP.(TC.3.A.1.3.2)	Environmental Information Processing	Metabolism		Membrane Transport	Amino Acid Metabolism		GlnP	0.305	37	5.09309	1.0576e-05	0.31	*****
SP_1664	0.948837	0.0125768	0.112146	0.0457836		6	0	6	0	0.0913322	0.0231488	0.152147	0.0760736		4	2	2	0	Hypothetical Protein	Membrane	FIG001960:.FtsZ-interacting.protein.related.to.cell.division	Cellular Processes			Cell Division			YlmF/SepF	0.858	8	9.65787	1.10008e-05	0.86	*****
SP_2066	0.698745	0.0264156	0.162529	0.0354667		21	0	21	0	0.205998	0.185771	0.431011	0.091892		22	15	7	0	threonine synthase	Intracellular	Threonine.synthase.(EC.4.2.3.1)	Metabolism			Amino Acid Metabolism			thrC	0.493	41	5.00257	1.11238e-05	0.49	*****
SP_1649	0.509377	0.0253249	0.159138	0.0479819		11	0	11	0	0.114071	0.0262917	0.162147	0.0488892		11	6	5	0	Manganese ABC transporter, premease component	Membrane	Manganese.ABC.transporter,.inner.membrane.permease.protein.SitD	Environmental Information Processing	Metabolism		Membrane Transport	Cofactor And Vitamin Metabolism		PsaC	0.395	20	5.77078	1.20174e-05	0.4	*****
SP_0359	0.677838	0.0335108	0.183059	0.0551945		11	1	10	0	0.174969	0.0490123	0.221387	0.0700088		10	4	6	0	capsular polysaccharide biosynthesis protein Cps4K	Capsule	Capsular.polysaccharide.synthesis.enzyme.Cap5F	Metabolism			Capsule Metabolism			cps4K	0.503	19	5.64072	1.94042e-05	0.5	*****
SP_1026	0.535946	0.0193466	0.139092	0.0439848		10	0	10	0	0.0917671	0.0472771	0.217433	0.0655585		11	4	7	0			Pneumococcal.vaccine.antigen.A.homolog	Hypothetical/Unknown							0.444	19	5.62632	2.00195e-05	0.44	*****
SP_0351	1.01355	0.00843085	0.0918196	0.0245398		14	0	14	0	1.22613	0.0156549	0.12512	0.0334396		14	0	14	0	capsular polysaccharide biosynthesis protein Cps4F	Capsule	capsular.polysaccharide.biosynthesis.protein.Cps4F	Metabolism			Capsule Metabolism			cps4F	-0.213	26	5.12525	2.41539e-05	0.21	*****
SP_0616	0.709557	0.027834	0.166835	0.0445886		14	0	14	0	0.285957	0.0795646	0.282072	0.0728307		15	7	8	0	beta-lactam resistance factor	Cell Wall	tRNA-dependent.lipid.II-Ala--L-alanine.ligase	Metabolism			Cell Wall Metabolism			fibB	0.424	27	4.96044	3.38722e-05	0.42	*****
SP_0830	0.959194	0.00323306	0.05686	0.0189533		9	0	9	0	1.15208	0.00807349	0.0898526	0.0299509		9	0	9	0	hypothetical protein		FIG01114713:.hypothetical.protein	Hypothetical/Unknown							-0.193	16	5.44199	5.42895e-05	0.19	*****
SP_1374	0.936454	0.00434389	0.0659082	0.0170174		15	0	15	0	0.741473	0.0225392	0.15013	0.0387635		15	0	15	0	Chorismate synthase	Intracellular	Chorismate.synthase.(EC.4.2.3.5)	Metabolism			Amino Acid Metabolism			AroC	0.195	28	4.60575	8.1446e-05	0.19	*****
SP_0369	0.875841	0.0320506	0.179027	0.0261138		47	1	46	0	0.63653	0.127012	0.356388	0.0531272		45	5	40	0	penicillin-binding protein 1A	Cell Wall	Multimodular.transpeptidase-transglycosylase.(EC.2.4.1.129).(EC.3.4.-.-)./.Penicillin-binding.protein.1A/1B.(PBP1)	Metabolism			Cell Wall Metabolism				0.239	90	4.04254	0.000111299	0.24	*****
SP_1396	1.13444	0.010373	0.101848	0.0212368		23	0	23	0	1.30926	0.0293052	0.171188	0.0356951		23	0	23	0		Membrane	Phosphate.transport.ATP-binding.protein.PstB.(TC.3.A.1.7.1)	Environmental Information Processing			Membrane Transport			pstB	-0.175	44	4.20882	0.000124531	0.17	*****
SP_0846	1.06583	0.00646072	0.0803786	0.0179732		20	0	20	0	1.24536	0.0319778	0.178823	0.0390224		21	1	20	0	ABC-type uncharacterized transport system, ATPase component	Intracellular	Putative.deoxyribose-specific.ABC.transporter,.ATP-binding.protein	Environmental Information Processing			Membrane Transport			yufO	-0.18	39	4.17879	0.000159865	0.18	*****
SP_1518	0.563626	0.0503369	0.224359	0.0599624		14	1	13	0	0.0937474	0.140981	0.375474	0.0910658		17	10	7	0	Hypothetical Protein		FIG004453:.protein.YceG.like	Hypothetical/Unknown							0.47	29	4.30945	0.000171692	0.47	*****
SP_1585	0.920638	0.015125	0.122984	0.0409946		9	0	9	0	1.15853	0.00711883	0.0843732	0.0281244		9	0	9	0	Hypothetical Protein		hypothetical.protein	Hypothetical/Unknown							-0.238	16	4.78519	0.000202348	0.24	*****
SP_0396	0.971111	0.0177077	0.13307	0.0305284		19	0	19	0	0.5551	0.178171	0.422103	0.0968371		19	3	16	0	PTS system mannitol-specific transporter subunit IIA	Membrane	PTS.system,.mannitol-specific.IIA.component.(EC.2.7.1.69)	Environmental Information Processing	Metabolism		Membrane Transport	Carbohydrate Metabolism			0.416	36	4.09721	0.000226789	0.42	*****
SP_1883	0.564503	0.0233583	0.152834	0.0288829		28	0	28	0	0.320095	0.0877715	0.296262	0.0550146		29	8	21	0	Trehalose-6-phosphate hydrolase	Intracellular	Trehalose-6-phosphate.hydrolase.(EC.3.2.1.93)	Metabolism			Carbohydrate Metabolism				0.244	55	3.93347	0.000236937	0.24	*****
SP_0650	0.969542	0.00646205	0.0803869	0.0200967		16	0	16	0	0.742305	0.0405956	0.201484	0.0520228		15	2	13	0	hypothetical protein		FIG01114389:.hypothetical.protein	Hypothetical/Unknown							0.227	29	4.07457	0.000326613	0.23	*****
SP_2223	0.85357	0.0038114	0.0617365	0.0205788		9	0	9	0	0.545453	0.0446972	0.211417	0.066856		10	1	9	0			Transcriptional.regulator.in.cluster.with.unspecified.monosaccharide.ABC.transport.system	Hypothetical/Unknown							0.308	17	4.40472	0.000387241	0.31	****
SP_0986	0.807134	0.0139574	0.118142	0.0373596		10	0	10	0	0.311847	0.119919	0.346293	0.109508		10	4	6	0	hypothetical protein		Integral.membrane.protein	Hypothetical/Unknown							0.495	18	4.2806	0.000450045	0.5	****
SP_1889	1.01556	0.00516566	0.0718725	0.0271653		7	0	7	0	1.20913	0.00636735	0.0797957	0.0301599		7	0	7	0	Oligopeptide transport ATP-binding protein AmiD	Membrane	Oligopeptide.transport.system.permease.protein.OppC.(TC.3.A.1.5.1)	Environmental Information Processing			Membrane Transport			amiD	-0.194	12	4.76872	0.00045727	0.19	****
SP_2177	1.04788	0.0164546	0.128276	0.0355773		13	0	13	0	1.35121	0.0575762	0.23995	0.0665503		13	0	13	0			component.involved.in.D-alanylation.of.teichoic.acids,.putative	Hypothetical/Unknown							-0.303	24	4.01958	0.000501471	0.3	****
SP_0800	0.857982	0.00583174	0.0763659	0.0269994		8	0	8	0	0.369408	0.104191	0.322786	0.107595		9	3	6	0	hypothetical protein		FIG01114180:.hypothetical.protein	Hypothetical/Unknown							0.489	15	4.4043	0.00051248	0.49	****
SP_1298	1.02094	0.00718118	0.0847418	0.0255506		11	0	11	0	1.25591	0.028506	0.168837	0.0509063		11	0	11	0	Putative DHH subfamily 1 protein	Intracellular	FIG146085:.3'-to-5'.oligoribonuclease.A,.Bacillus.type	Metabolism			Nucleotide Metabolism			PapP	-0.235	20	4.12526	0.000524885	0.23	****
SP_1306	0.981628	0.0351381	0.187452	0.0374903		25	0	25	0	1.18546	0.0448717	0.211829	0.0407666		27	0	27	0	NADP-specific glutamate dehydrogenase	Intracellular	NADP-specific.glutamate.dehydrogenase.(EC.1.4.1.4)	Metabolism			Amino Acid Metabolism			GdhA	-0.204	50	3.68032	0.000570697	0.2	****
SP_0392	1.02688	0.0120983	0.109992	0.0635041		3	0	3	0	0.113561	0.040634	0.201579	0.100789		4	2	2	0											0.913	5	7.6668	0.000601395	0.91	****
SP_1638	0.83118	0.0358193	0.18926	0.09463		4	0	4	0	0.178499	0.0512468	0.226377	0.0855626		7	4	3	0	iron dependent transcriptional regulator	Intracellular	Mn-dependent.transcriptional.regulator.MntR	Genetic Information Processing			Transcription				0.653	9	5.11599	0.000631382	0.65	****
SP_0615	0.869165	0.0271838	0.164875	0.0282758		34	0	34	0	0.606701	0.151664	0.38944	0.0677928		33	6	27	0	Lipid II:glycine glycyltransferase (Peptidoglycan interpeptide bridge formation enzyme)	Cell Wall	tRNA-dependent.lipid.II--L-alanine.ligase	Metabolism			Cell Wall Metabolism			fibA	0.262	65	3.5732	0.000670561	0.26	****
SP_1238	0.946475	0.0139878	0.11827	0.0258087		21	0	21	0	0.741349	0.0547137	0.233909	0.0498697		22	0	22	0	Excinuclease ABC subunit B	Intracellular	Excinuclease.ABC.subunit.B	Genetic Information Processing			Dna Repair And Editing			UvrB	0.205	41	3.65303	0.000728145	0.21	****
SP_2020	1.03037	0.0191409	0.13835	0.0301905		21	0	21	0	0.817153	0.0607204	0.246415	0.0502993		24	1	23	0		Intracellular	Transcriptional.regulator,.GntR.family	Genetic Information Processing			Transcription				0.213	43	3.6345	0.000738809	0.21	****
SP_0702	0.954516	0.00637045	0.0798151	0.0399075	pyrE	4	0	4	0	0.547673	0.0104181	0.102069	0.0510346	pyrE	4	0	4	0	orotate phosphoribosyltransferase PyrE	Intracellular	Orotate.phosphoribosyltransferase.(EC.2.4.2.10)	Metabolism			Nucleotide Metabolism			pyrE	0.407	6	6.27986	0.000758336	0.41	****
SP_1062	0.97394	0.0203133	0.142525	0.0187144		58	1	57	0	0.812054	0.103725	0.322064	0.0434271		55	8	47	0	ABC transporter ATP-binding protein	Membrane	ABC.transporter,.ATP-binding.protein	Environmental Information Processing			Membrane Transport				0.162	111	3.42342	0.000867091	0.16	****
SP_1466	0.531881	0.0184062	0.135669	0.0479664		8	0	8	0	0.161922	0.0438852	0.209488	0.0740652		8	4	4	0	Hemolysin	Intracellular	Hemolysin.III	Cellular Processes			Cellular Community				0.37	14	4.19261	0.000903427	0.37	****
SP_1370	0.919936	0.00618629	0.0786529	0.0321099		6	0	6	0	0.702563	0.00732815	0.0856046	0.0349479		6	0	6	0	Shikimate kinase I	Intracellular	Shikimate.kinase.I.(EC.2.7.1.71)	Metabolism			Amino Acid Metabolism			AroK	0.217	10	4.58016	0.00101037	0.22	****
SP_2027	0.977492	0.00807494	0.0898607	0.0299536		9	0	9	0	0.639585	0.0742881	0.272558	0.0821795		11	1	10	0			MORN.motif.family.protein	Hypothetical/Unknown							0.338	18	3.86321	0.00113909	0.34	****
SP_1924	0.980415	0.0143095	0.119622	0.0281953		18	0	18	0	1.13237	0.0187757	0.137025	0.032297		18	0	18	0			FIG01115037:.hypothetical.protein	Hypothetical/Unknown							-0.152	34	3.54435	0.00116895	0.15	****
SP_0197	0.878438	0.0270778	0.164553	0.0439787		14	0	14	0	0.510042	0.119306	0.345408	0.0923141		14	5	9	0	Dihydrofolate synthase (EC 6.3.2.12)	Intracellular	Dihydrofolate.synthase.(EC.6.3.2.12).@.Folylpolyglutamate.synthase.(EC.6.3.2.17)	Metabolism			Cofactor And Vitamin Metabolism				0.368	26	3.60273	0.00130542	0.37	****
SP_0872	0.52386	0.0680525	0.260869	0.0632699		17	3	14	0	0.222765	0.058997	0.242893	0.0589102		17	5	12	0	D-alanyl-D-alanine carboxypeptidase	Membrane	D-alanyl-D-alanine.carboxypeptidase.(EC.3.4.16.4)	Metabolism	Metabolism		Cell Wall Metabolism	Amino Acid Metabolism		dacA	0.301	32	3.4829	0.00145858	0.3	****
SP_1226	0.463268	0.0661204	0.257139	0.0742296		12	1	11	0	0.124359	0.0359179	0.18952	0.0571425		11	7	4	0	Sensory box sensor histidine kinase	Membrane	Two-component.sensor.kinase.SA14-24	Environmental Information Processing			Signal Transduction			VicK	0.339	21	3.61786	0.00161382	0.34	****
SP_0847	1.01173	0.0268868	0.163972	0.0366652		20	1	19	0	1.19519	0.0319181	0.178656	0.0399488		20	1	19	0	ABC-type uncharacterized transport system, permease componen	Membrane	Putative.deoxyribose-specific.ABC.transporter,.permease.protein	Environmental Information Processing			Membrane Transport				-0.183	38	3.38326	0.00167296	0.18	****
SP_1371	1.01472	0.00825157	0.0908382	0.0242775		14	0	14	0	0.835406	0.0286758	0.169339	0.0452578		14	0	14	0	3-phosphoshikimate 1-carboxyvinyltransferase	Intracellular	5-Enolpyruvylshikimate-3-phosphate.synthase.(EC.2.5.1.19)	Metabolism			Amino Acid Metabolism			AroA	0.179	26	3.49149	0.00173326	0.18	****
SP_0746	0.902906	0.00536417	0.0732405	0.0327541	clpP	5	0	5	0	1.10145	0.00596671	0.0772445	0.0315349	clpP	6	0	6	0	ATP-dependent Clp protease proteolytic subunit	Intracellular	ATP-dependent.Clp.protease.proteolytic.subunit.(EC.3.4.21.92)	Genetic Information Processing			Folding Sorting Degradation			clpP	-0.199	9	4.36668	0.00180581	0.2	****
SP_1376	0.99394	0.00519528	0.0720783	0.0217324	aroE	11	0	11	0	0.74099	0.0492873	0.222008	0.0669378	aroE	11	2	9	0	Shikimate 5-dehydrogenase	Intracellular	Shikimate/quinate.5-dehydrogenase.I.beta.(EC.1.1.1.282)	Metabolism			Amino Acid Metabolism			AroE	0.253	20	3.5942	0.00181258	0.25	****
SP_1247	0.801491	0.0171514	0.130963	0.0327408		16	0	16	0	0.545116	0.0740082	0.272044	0.0680111		16	3	13	0	Chromosome segregation ATPase	Intracellular	Chromosome.partition.protein.smc	Cellular Processes			Cell Division			Smc	0.256	30	3.39653	0.00194126	0.26	****
SP_0500	0.863892	0.0328999	0.181383	0.0546891		11	0	11	0	0.518625	0.0650196	0.254989	0.0806347		10	1	9	0		Membrane	FIG01114549:.hypothetical.protein	Hypothetical/Unknown							0.345	19	3.5437	0.00216906	0.35	****
SP_1752	1.0633	0.0289773	0.170227	0.0761279		5	0	5	0	0.657648	0.0149768	0.12238	0.0547299		5	0	5	0	Putative mechanosensitive ion channel	Membrane	Potassium.efflux.system.KefA.protein./.Small-conductance.mechanosensitive.channel	Environmental Information Processing			Membrane Transport				0.406	8	4.32655	0.00252369	0.41	****
SP_0452	1.04495	0.00218166	0.0467083	0.0233541		4	0	4	0	0.658517	0.0231072	0.15201	0.0760052		4	0	4	0		Membrane	Amino.acid.ABC.transporter,.ATP-binding.protein	Metabolism	Environmental Information Processing		Amino Acid Metabolism	Membrane Transport			0.386	6	4.8601	0.00282258	0.39	****
SP_1411	0.937142	0.0100357	0.100178	0.0448012		5	0	5	0	0.633212	0.0158721	0.125985	0.056342		5	0	5	0			Pyridoxamine.5'-phosphate.oxidase.(EC.1.4.3.5)	Hypothetical/Unknown							0.304	8	4.22224	0.00290693	0.3	****
SP_0770	0.95098	0.0079209	0.0889995	0.0174542		26	0	26	0	0.752429	0.0980226	0.313086	0.0614012		26	4	22	0	ABC transporter	Intracellular	ABC.transporter.ATP-binding.protein	Environmental Information Processing			Membrane Transport			uup	0.199	50	3.11044	0.003083	0.2	****
SP_1071	1.01704	0.0141656	0.119019	0.0376372		10	0	10	0	0.698967	0.0814866	0.285459	0.086069		11	1	10	0	ABC transporter ATP-binding protein	Membrane	ABC.transporter.ATP-binding.protein	Environmental Information Processing			Membrane Transport				0.318	19	3.38596	0.00310141	0.32	****
SP_1305	1.02171	0.00787337	0.088732	0.0280595		10	0	10	0	1.23684	0.0283295	0.168314	0.0561046		9	0	9	0	Hypothetical Protein		hypothetical.protein	Hypothetical/Unknown							-0.215	17	3.42953	0.00319674	0.22	****
SP_1401	0.986287	0.0025925	0.0509166	0.0293967		3	0	3	0	0.790703	0.000296275	0.0172126	0.00993772		3	0	3	0	Hypothetical Protein		hypothetical.protein	Hypothetical/Unknown							0.196	4	6.30286	0.00323907	0.2	****
SP_0283	0.947882	0.0108823	0.104318	0.0301141		12	0	12	0	1.09959	0.0144586	0.120244	0.0347114		12	0	12	0	PTS system mannose-specific transporter subunit IIC	Membrane	PTS.system,.mannose-specific.IIC.component	Environmental Information Processing	Metabolism		Membrane Transport	Carbohydrate Metabolism			-0.152	22	3.3014	0.00325127	0.15	****
SP_2107	0.690998	0.0192799	0.138852	0.0400831		12	0	12	0	0.884454	0.0251706	0.158653	0.0440023		13	0	13	0	4-alpha-glucanotransferase	Intracellular	4-alpha-glucanotransferase.(amylomaltase).(EC.2.4.1.25)	Metabolism			Carbohydrate Metabolism			malM	-0.193	23	3.25016	0.00352844	0.19	****
SP_1967	1.05814	0.0109789	0.10478	0.024697		18	0	18	0	0.854539	0.0842561	0.290269	0.0618856		22	4	18	0	Phosphopantetheine adenylyltransferase	Intracellular	Phosphopantetheine.adenylyltransferase.(EC.2.7.7.3)	Metabolism			Cofactor And Vitamin Metabolism			coaD	0.204	38	3.05562	0.00409417	0.2	****
SP_0767	0.935089	0.00344229	0.058671	0.0221756		7	0	7	0	0.708779	0.0263247	0.162249	0.0613243		7	0	7	0	hypothetical protein		Hypothetical.DUF1027.domain.protein	Hypothetical/Unknown						yutD	0.226	12	3.47044	0.00462718	0.23	****
SP_0659	1.12956	0.0256714	0.160223	0.0444379		13	0	13	0	0.927045	0.0328643	0.181285	0.0484505		14	0	14	0	thioredoxin	Intracellular	Thiol:disulfide.oxidoreductase.associated.with.MetSO.reductase	Metabolism	Metabolism		Cofactor And Vitamin Metabolism	Various Metabolism			0.203	25	3.08037	0.00497376	0.2	****
SP_0682	0.815983	0.0124582	0.111617	0.0499164		5	0	5	0	0.426112	0.039372	0.198424	0.0887378		5	0	5	0	hypothetical protein		FIG01114438:.possible.membrane.protein	Hypothetical/Unknown							0.39	8	3.82925	0.00502324	0.39	****
SP_1277	0.938395	0.0026509	0.0514869	0.0230257	pyrB	5	0	5	0	0.744127	0.0107461	0.103664	0.0463597	pyrB	5	0	5	0	Aspartate carbamoyltransferase	Intracellular	Aspartate.carbamoyltransferase.(EC.2.1.3.2)	Metabolism	Metabolism		Nucleotide Metabolism	Amino Acid Metabolism		PyrB	0.194	8	3.75303	0.00559991	0.19	****
SP_2029	1.01536	0.0294655	0.171655	0.051756	yajC	11	1	10	0	0.834412	0.00997335	0.0998667	0.028829	yajC	12	0	12	0	Preprotein translocase, YajC	Membrane	Preprotein.translocase.subunit.YajC.(TC.3.A.5.1.1)	Genetic Information Processing	Environmental Information Processing		Folding Sorting Degradation	Membrane Transport		yajC	0.181	21	3.05431	0.00602385	0.18	****
SP_1070	0.997024	0.0182426	0.135065	0.0318352		18	0	18	0	0.742735	0.120029	0.346452	0.0816595		18	1	17	0			ABC.transporter.permease.protein	Environmental Information Processing			Membrane Transport				0.254	34	2.90133	0.00647453	0.25	****
SP_1964	0.982303	0.00681286	0.08254	0.0200189		17	0	17	0	0.787765	0.0653462	0.255629	0.0639073		16	1	15	0	Competence specific endonuclease	Membrane	DNA-entry.nuclease.(Competence-specific.nuclease).(EC.3.1.30.-)	Genetic Information Processing	Environmental Information Processing	Cellular Processes	Dna Repair And Editing	Membrane Transport	Cellular Community	endA	0.195	31	2.90489	0.00671999	0.19	****
SP_1731	0.90792	0.0238205	0.154339	0.036378		18	0	18	0	0.694044	0.0878632	0.296417	0.0662809		20	3	17	0		Membrane	FIG01116603:.hypothetical.protein	Environmental Information Processing			Membrane Transport				0.214	36	2.82875	0.00759032	0.21	****
SP_0782	0.966003	0.00168268	0.0410205	0.0205103		4	0	4	0	1.15681	0.00780195	0.0883286	0.0441643		4	0	4	0	hypothetical protein		bacterial.seryl-tRNA.synthetase.related	Hypothetical/Unknown							-0.191	6	3.91849	0.00781557	0.19	****
SP_1650	0.352544	0.0534319	0.231153	0.0617783		14	1	13	0	0.127172	0.0358449	0.189327	0.0505999		14	7	7	0	Manganese ABC transporter, Mn-binding componnent	Membrane	Manganese.ABC.transporter,.periplasmic-binding.protein.SitA	Environmental Information Processing	Metabolism		Membrane Transport	Cofactor And Vitamin Metabolism		PsaA	0.225	26	2.82225	0.00902018	0.23	****
SP_0442	1.00103	0.0112506	0.106069	0.0400902		7	0	7	0	0.601818	0.125773	0.354645	0.125386		8	2	6	0			FIG001802:.Putative.alkaline-shock.protein	Hypothetical/Unknown							0.399	13	3.03266	0.00961548	0.4	****
SP_0563	0.728125	0.00849565	0.0921719	0.0460859		4	0	4	0	0.30681	0.0424199	0.205961	0.102981		4	1	3	0			FIG01120689:.hypothetical.protein	Hypothetical/Unknown							0.421	6	3.73432	0.0096871	0.42	****
SP_1403	0.934208	0.00815198	0.0902883	0.0300961		9	0	9	0	0.663082	0.0695123	0.263652	0.087884		9	1	8	0	Inositol monophosphatase	Intracellular	Inositol-1-monophosphatase.(EC.3.1.3.25)	Environmental Information Processing			Signal Transduction				0.271	16	2.91865	0.0100443	0.27	****
SP_0698	0.96168	0.0199201	0.141139	0.023203		37	0	37	0	0.744828	0.224603	0.473923	0.0789872		36	8	28	0	ABC2-family transport protein	Membrane	Putative.membrane.spanning.protein	Environmental Information Processing			Membrane Transport				0.217	71	2.63411	0.0103481	0.22	****
SP_1965	0.991835	0.0158347	0.125836	0.0562757		5	0	5	0	0.608278	0.0511816	0.226233	0.101175		5	1	4	0	DNA-directed RNA polymerase subunit beta	Intracellular	Competence-associated.EpuA.protein	Genetic Information Processing			Transcription			epuA	0.384	8	3.31302	0.0106502	0.38	****
SP_1397	1.08932	0.0634754	0.251943	0.0629858		16	0	16	0	1.28444	0.0239261	0.154681	0.0354862		19	0	19	0		Membrane	Phosphate.transport.ATP-binding.protein.PstB.(TC.3.A.1.7.1)	Environmental Information Processing			Membrane Transport			pstB	-0.195	33	2.69895	0.0108807	0.2	****
SP_1973	1.02389	0.00851938	0.0923005	0.0238319		15	0	15	0	0.831882	0.0706303	0.265764	0.0664409		16	2	14	0	RNA methyltransferase	Intracellular	FIG011178:.rRNA.methylase	Genetic Information Processing			Translation				0.192	29	2.72016	0.0109103	0.19	****
SP_2064	0.949261	0.0202458	0.142288	0.0318165		20	0	20	0	0.684213	0.225522	0.474891	0.0949783		25	4	21	0	haloacid dehalogenase-like family		hydrolase,.haloacid.dehalogenase-like.family	Metabolism			Various Metabolism				0.265	43	2.64609	0.0113294	0.27	****
SP_0400	0.94917	0.0117599	0.108443	0.0279999	tig	15	0	15	0	1.10426	0.0406287	0.201566	0.0503914	tig	16	0	16	0	trigger factor	Intracellular	Cell.division.trigger.factor.(EC.5.2.1.8)	Genetic Information Processing			Folding Sorting Degradation			tig	-0.155	29	2.69029	0.0117186	0.16	****
SP_0391	0.981225	0.0190044	0.137856	0.0260524		28	0	28	0	0.744878	0.20489	0.452648	0.0871121		27	3	24	0	choline binding protein	Cell Wall	Choline.binding.protein.J	Cellular Processes			Cellular Community				0.236	53	2.59938	0.0120711	0.24	****
SP_0357	0.516933	0.0426433	0.206502	0.103251		4	1	3	0	0.0695691	0.00953431	0.0976438	0.0563747		3	2	1	0	UDP-N-acetylglucosamine-2-epimerase (EC 5.1.3.14)	Capsule	UDP-N-acetylglucosamine.2-epimerase.(EC.5.1.3.14)	Metabolism			Capsule Metabolism			cps4I	0.447	5	3.80286	0.0125916	0.45	****
SP_1013	0.759018	0.0289196	0.170058	0.0425144		16	1	15	0	0.57375	0.0570089	0.238765	0.0562775		18	3	15	0	Aspartate-semialdehyde dehydrogenase (EC 1.2.1.11)	Intracellular	Aspartate-semialdehyde.dehydrogenase.(EC.1.2.1.11)	Metabolism			Amino Acid Metabolism				0.185	32	2.62677	0.0131195	0.19	****
SP_2061	0.925446	0.00811331	0.0900739	0.0206644		19	0	19	0	0.734157	0.0945461	0.307483	0.0705415		19	0	19	0			FIG01114641:.hypothetical.protein	Hypothetical/Unknown							0.191	36	2.60237	0.0133582	0.19	****
SP_0047	1.06445	0.0121487	0.110221	0.0220442		25	0	25	0	0.894628	0.0975973	0.312406	0.0624811		25	4	21	0	phosphoribosylaminoimidazole synthetase	Intracellular	Phosphoribosylformylglycinamidine.cyclo-ligase.(EC.6.3.3.1)	Metabolism			Nucleotide Metabolism			purM	0.17	48	2.5632	0.0135607	0.17	****
SP_1948	0.862774	0.00302791	0.0550264	0.0317695		3	0	3	0	1.02179	0.00127923	0.0357663	0.0206497		3	0	3	0			hypothetical.protein	Hypothetical/Unknown							-0.159	4	4.19666	0.0137327	0.16	****
SP_0503	1.11905	0.00536651	0.0732565	0.0422946		3	0	3	0	0.896436	0.00309336	0.055618	0.0321111		3	0	3	0			hypothetical.protein	Hypothetical/Unknown							0.223	4	4.19206	0.0137837	0.22	****
SP_0860	0.832721	0.000289626	0.0170184	0.00982558		3	0	3	0	1.10501	0.0420509	0.205063	0.0837167		6	0	6	0	Pyrrolidone-carboxylate peptidase 2	Intracellular	Pyrrolidone-carboxylate.peptidase.(EC.3.4.19.3)	Genetic Information Processing			Folding Sorting Degradation			pcp1/2	-0.272	7	3.23033	0.0144452	0.27	****
SP_2065	0.914202	0.0312526	0.176784	0.0298819		35	1	34	0	0.721613	0.171578	0.41422	0.0710382		34	2	32	0	Multi antimicrobial extrusion (MATE) family transporter	Membrane	Multi.antimicrobial.extrusion.(MATE).family.transporter	Environmental Information Processing	Cellular Processes		Membrane Transport	Antibiotic Response/Sensing			0.193	67	2.49897	0.0149133	0.19	****
SP_0924	0.949763	0.0181231	0.134622	0.0475961		8	0	8	0	1.14511	0.0218795	0.147917	0.0522966		8	0	8	0	hypothetical protein		FIG01117147:.hypothetical.protein	Hypothetical/Unknown							-0.195	14	2.7626	0.0152626	0.2	****
SP_1914	0.757279	0.0753046	0.274417	0.10372		7	0	7	0	0.290968	0.116531	0.341366	0.129024		7	2	5	0			Arginine/ornithine.antiporter.ArcD	Hypothetical/Unknown							0.466	12	2.81683	0.0155512	0.47	****
SP_1887	0.965231	0.0286162	0.169163	0.0598082		8	0	8	0	1.28257	0.0816533	0.28575	0.101028		8	1	7	0	Oligopeptide transport ATP-binding protein AmiF	Membrane	Oligopeptide.transport.ATP-binding.protein.OppF.(TC.3.A.1.5.1)	Environmental Information Processing			Membrane Transport			amiF	-0.317	14	2.70293	0.0171578	0.32	****
SP_1361	0.519765	0.0454337	0.213152	0.0674045		10	1	9	0	0.276427	0.0543335	0.233095	0.0672889		12	5	7	0	Homoserine dehydrogenase	Intracellular	Homoserine.dehydrogenase.(EC.1.1.1.3)	Metabolism			Amino Acid Metabolism			Hom	0.243	20	2.55493	0.0188754	0.24	****
SP_0416	1.07838	0.00115753	0.0340225	0.0170112		4	0	4	0	1.28723	0.0168128	0.129664	0.0648322		4	0	4	0	MarR family transcriptional regulator	Intracellular	Transcriptional.regulator.of.fatty.acid.biosynthesis.FabT	Genetic Information Processing			Transcription				-0.209	6	3.11583	0.0206944	0.21	****
SP_1029	0.902453	0.0159934	0.126465	0.0269624		22	0	22	0	0.717468	0.121931	0.349186	0.0728103		23	2	21	0	RNA methyltransferase	Intracellular	23S.rRNA.(Uracil-5-).-methyltransferase.RumA.(EC.2.1.1.-).##.LSU.rRNA.m(5)U1939	Genetic Information Processing			Translation				0.185	43	2.38254	0.0216857	0.18	****
SP_2049	0.974942	0.0139226	0.117994	0.0527685		5	0	5	0	1.18212	0.0129427	0.113766	0.0508777		5	0	5	0		Membrane	Late.competence.protein.ComGE,.FIG075573	Environmental Information Processing	Cellular Processes		Membrane Transport	Cellular Community			-0.207	8	2.82637	0.0222743	0.21	****
SP_0029	1.06265	0.00742649	0.0861771	0.0248772		12	0	12	0	0.90128	0.0446103	0.211212	0.0609715		12	1	11	0			FIG01116171:.hypothetical.protein	Hypothetical/Unknown							0.161	22	2.45056	0.0226804	0.16	****
SP_0571	1.13084	0.00596738	0.0772488	0.0345467		5	0	5	0	0.974461	0.00969557	0.0984661	0.0440354		5	0	5	0	cell filamentation protein Fic-like protein	Intracellular	cell.filamentation.protein.Fic-related.protein	Cellular Processes			Cell Division				0.156	8	2.79398	0.023414	0.16	****
SP_0805	0.753149	0.00148314	0.0385116	0.0222347		3	0	3	0	0.344286	0.0380003	0.194937	0.112547		3	1	2	0	uncharacterized family of the haloacid dehalogenase-like superfamily, similar to the uncharacterized Lactococcus lactis YsbA		hydrolase,.haloacid.dehalogenase-like.family	Hypothetical/Unknown							0.409	4	3.56394	0.0235029	0.41	****
SP_1491	0.608183	0.162746	0.403418	0.201709		4	2	2	0	-0.0434372	0.00212365	0.0460831	0.0266061		3	2	1	0	Glycerol uptake facilitator protein	Membrane	Glycerol.uptake.facilitator.protein	Environmental Information Processing			Membrane Transport				0.652	5	3.20275	0.0239215	0.65	****
SP_1375	0.928087	0.0126688	0.112556	0.0290618	aroB	15	0	15	0	0.76499	0.0619383	0.248874	0.0622185	aroB	16	1	15	0	3-dehydroquinate synthase	Intracellular	3-dehydroquinate.synthase.(EC.4.2.3.4)	Metabolism			Amino Acid Metabolism			AroB	0.163	29	2.37504	0.0243772	0.16	****
SP_1604	0.585738	0.0419562	0.204832	0.102416		4	1	3	0	0.196392	0.0288732	0.169921	0.0849606		4	2	2	0	Hypothetical Protein		FIG01114090:.hypothetical.protein	Hypothetical/Unknown							0.389	6	2.9259	0.0264276	0.39	****
SP_0769	0.919202	0.0432798	0.208038	0.0600554		12	1	11	0	0.647946	0.0931122	0.305143	0.0964947		10	1	9	0	Glycopeptide antibiotics resistance protein	Membrane	VanZF-related.protein	Cellular Processes			Antibiotic Response/Sensing			vanZ	0.271	20	2.38663	0.0269975	0.27	****
SP_1730	0.998478	0.010824	0.104038	0.0328998		10	0	10	0	0.759724	0.0885104	0.297507	0.09408		10	0	10	0		Membrane	Membrane.spanning.protein	Hypothetical/Unknown							0.239	18	2.39553	0.0276797	0.24	****
SP_1888	1.04221	0.00510829	0.0714723	0.0206323		12	0	12	0	1.20157	0.0511608	0.226188	0.0652947		12	0	12	0	Oligopeptide transport ATP-binding protein AmiE	Membrane	Oligopeptide.transport.ATP-binding.protein.OppD.(TC.3.A.1.5.1)	Environmental Information Processing			Membrane Transport			amiE	-0.159	22	2.32722	0.0295538	0.16	****
SP_1661	0.666413	0.0755088	0.274789	0.158649		3	0	3	0	0.0994083	0.0137771	0.117376	0.0677671		3	2	1	0	Cell division septum initiation protein	Intracellular	Cell.division.initiation.protein.DivIVA	Cellular Processes			Cell Division			DivIVA	0.567	4	3.28667	0.0303102	0.57	****
SP_1982	0.824828	0.0197867	0.140665	0.0406065		12	0	12	0	0.535761	0.168206	0.41013	0.118394		12	3	9	0	Thiamine pyrophosphokinase	Intracellular	Thiamin.pyrophosphokinase.(EC.2.7.6.2)	Metabolism			Cofactor And Vitamin Metabolism				0.289	22	2.3095	0.0306855	0.29	****
SP_1203	0.84318	0.00128235	0.0358099	0.0146193		6	0	6	0	0.667313	0.0280789	0.167567	0.0684091		6	0	6	0	Arginine transcriptional repressor	Intracellular	Arginine.pathway.regulatory.protein.ArgR,.repressor.of.arg.regulon	Genetic Information Processing			Transcription			ArgR	0.176	10	2.51404	0.0306995	0.18	****
SP_1280	0.492777	0.0388934	0.197214	0.113862		3	0	3	0	0.0358475	0.0797233	0.282353	0.126272		5	3	2	0	Hypothetical Protein	Intracellular	COG1399.protein.in.cluster.with.ribosomal.protein.L32p,.Firmicutes.subfamily	Hypothetical/Unknown							0.457	6	2.6874	0.0361779	0.46	****
SP_1507	0.883601	0.00948275	0.0973794	0.0486897	atpC	4	0	4	0	1.13116	0.0171543	0.130974	0.075618	atpC	3	0	3	0	ATP synthase F1, epsilon subunit	Intracellular	ATP.synthase.epsilon.chain.(EC.3.6.3.14)	Metabolism			Energy Metabolism			AtpC	-0.248	5	2.75256	0.0401881	0.25	****
SP_1875	0.854006	0.00232373	0.0482051	0.0278312	scpB	3	0	3	0	0.448126	0.0575588	0.239914	0.138515	scpB	3	1	2	0	segregation and condensation protein B	Intracellular	Segregation.and.condensation.protein.B	Cellular Processes			Cell Division			scpB	0.406	4	2.87282	0.0453396	0.41	****
SP_0056	0.739442	0.0292277	0.170961	0.0764561		5	0	5	0	0.434701	0.0544283	0.233299	0.104334		5	1	4	0	adenylosuccinate lyase	Intracellular	Adenylosuccinate.lyase.(EC.4.3.2.2)	Metabolism			Nucleotide Metabolism			purB	0.305	8	2.35596	0.046249	0.3	****
SP_0012	1.02794	0.034751	0.186416	0.0406793		21	0	21	0	1.21908	0.15837	0.397957	0.0848448		22	1	21	0	Hypoxanthine-guanine phosphoribosyltransferase	Intracellular	Hypoxanthine-guanine.phosphoribosyltransferase.(EC.2.4.2.8)	Metabolism			Nucleotide Metabolism			HptA	-0.191	41	2.03133	0.0487383	0.19	****
SP_1357	0.973345	0.014215	0.119227	0.0254192		22	0	22	0	0.821719	0.104683	0.323548	0.0706039		21	2	19	0	Heterodimeric multi-drug efflux ABC transporter, permease/ATP-binding subunit 2	Membrane	Lipid.A.export.ATP-binding/permease.protein.MsbA	Environmental Information Processing			Membrane Transport				0.152	41	2.0206	0.0498855	0.15	****
SP_0981	0.867028	0.0179078	0.13382	0.0423176	prsA	10	0	10	0	0.716346	0.0343647	0.185377	0.0586214	prsA	10	0	10	0	Putative parvulin type peptidyl-prolyl isomerase, similarity with PrsA foldase	Intracellular	Putative.parvulin.type.peptidyl-prolyl.isomerase,.similarity.with.PrsA.foldase	Genetic Information Processing			Folding Sorting Degradation			prsA	0.151	18	2.08413	0.0516697	0.15	***
SP_0130	0.821624	0.0360247	0.189802	0.0717383		7	0	7	0	1.00862	0.0172926	0.131501	0.0497028		7	0	7	0											-0.187	12	2.14264	0.0533397	0.19	***
SP_1059	0.974858	0.00440463	0.0663674	0.0331837		4	0	4	0	1.16112	0.0269821	0.164262	0.0734603		5	0	5	0			hypothetical.protein	Hypothetical/Unknown							-0.186	7	2.31078	0.0541246	0.19	***
SP_1904	0.927244	0.0241952	0.155548	0.0635023		6	0	6	0	1.1102	0.0205321	0.14329	0.058498		6	0	6	0			Positive.transcriptional.regulator,.MutR.family	Hypothetical/Unknown							-0.183	10	2.11901	0.0601242	0.18	***
SP_2225	0.98119	0.0015691	0.0396119	0.0228699		3	0	3	0	0.812164	0.0114428	0.106971	0.0617597		3	0	3	0	M16 family peptidase	Intracellular	FIG001621:.Zinc.protease	Genetic Information Processing			Folding Sorting Degradation				0.169	4	2.56651	0.0622079	0.17	***
SP_0502	0.32942	0.123494	0.351417	0.117139		9	4	5	0	0.0761665	0.0355124	0.188447	0.0522659		13	11	2	0	Glutamine synthetase, type I	Intracellular	Glutamine.synthetase.type.I.(EC.6.3.1.2)	Metabolism			Amino Acid Metabolism			glnA	0.253	20	1.97438	0.0623095	0.25	***
SP_1024	0.827386	0.031183	0.176587	0.0471949	glyA	14	0	14	0	0.601826	0.179111	0.423216	0.109274	glyA	15	2	13	0	Serine hydroxymethyltransferase (SHMT) (Serine methylase) (EC 2.1.2.1)	Intracellular	Serine.hydroxymethyltransferase.(EC.2.1.2.1)	Metabolism			Amino Acid Metabolism			glyA	0.226	27	1.89498	0.0688498	0.23	***
SP_0804	0.909749	0.00710252	0.0842764	0.048657		3	0	3	0	1.09294	0.00978778	0.0989332	0.0571191		3	0	3	0	4-methyl-5(b-hydroxyethyl)-thiazole monophosphate biosynthesis protein		4-methyl-5(B-hydroxyethyl)-thiazole.monophosphate.biosynthesis.enzyme	Metabolism			Cofactor And Vitamin Metabolism				-0.183	4	2.44143	0.0710985	0.18	***
SP_0004	0.717726	0.0184212	0.135725	0.0409226		11	0	11	0	0.875146	0.085464	0.292342	0.0730856		16	2	14	0	GTP-dependent nucleic acid-binding protein EngD	Intracellular	GTP-binding.and.nucleic.acid-binding.protein.YchF	Genetic Information Processing			Translation			ychF	-0.157	25	1.87935	0.0719021	0.16	***
SP_1576	0.987109	0.0144389	0.120162	0.0400541		9	0	9	0	0.832792	0.0435222	0.20862	0.0695399		9	0	9	0	Homoserine O-succinyltransferase	Intracellular	Homoserine.O-succinyltransferase.(EC.2.3.1.46)	Metabolism			Amino Acid Metabolism			MetA	0.154	16	1.92295	0.0724713	0.15	***
SP_2119	1.06362	0.0122172	0.110531	0.0552657		4	0	4	0	1.35241	0.0395042	0.198757	0.114752		3	0	3	0		Intracellular	Transcriptional.regulator,.Cro/CI.family	Genetic Information Processing			Transcription				-0.289	5	2.26738	0.0726768	0.29	***
SP_1751	0.951191	0.063203	0.251402	0.0576756		19	0	19	0	0.717538	0.255526	0.505496	0.113032		20	4	16	0	Magnesium and cobalt transport protein CorA	Membrane	Magnesium.and.cobalt.transport.protein.CorA	Environmental Information Processing			Membrane Transport			corA	0.234	37	1.84128	0.0736086	0.23	***
SP_0371	1.03725	0.0238066	0.154294	0.0412368		14	0	14	0	0.852729	0.117475	0.342746	0.0916026		14	3	11	0			FIG005686:.hypothetical.protein	Hypothetical/Unknown							0.185	26	1.83687	0.0776877	0.18	***
SP_0377	1.02875	0.0445984	0.211183	0.0422367		25	0	25	0	0.868316	0.163401	0.404229	0.0792759		26	4	22	0	choline binding protein	Cell Wall	Choline.binding.protein.J	Cellular Processes			Cellular Community				0.16	49	1.78609	0.0802733	0.16	***
SP_1971	1.07513	0.0204643	0.143053	0.050577		8	0	8	0	0.92321	0.0277357	0.16654	0.0629463		7	0	7	0			FIG01115977:.hypothetical.protein	Hypothetical/Unknown							0.152	13	1.88145	0.0824926	0.15	***
SP_1220	0.908459	0.0202939	0.142457	0.0637085	ldh	5	0	5	0	0.726478	0.0221424	0.148803	0.0665468	ldh	5	0	5	0	L-lactate dehydrogenase	Intracellular	L-lactate.dehydrogenase.(EC.1.1.1.27)	Metabolism			Energy Metabolism			Idh	0.182	8	1.97534	0.0836496	0.18	***
SP_1229	0.750642	0.0146604	0.12108	0.0403601		9	0	9	0	0.521058	0.146502	0.382755	0.121038		10	3	7	0	Formate--tetrahydrofolate ligase	Intracellular	Formate--tetrahydrofolate.ligase.(EC.6.3.4.3)	Metabolism			Cofactor And Vitamin Metabolism			Fhs	0.23	17	1.7994	0.0897306	0.23	***
SP_0984	1.00013	0.0124768	0.1117	0.0322449		12	0	12	0	0.827378	0.120239	0.346754	0.092674		14	3	11	0	Phosphoglycerate mutase family protein	Intracellular	Phosphoglycerate.mutase.family.5	Metabolism			Carbohydrate Metabolism				0.173	24	1.76054	0.0910568	0.17	***
SP_1087	0.76561	0.0490121	0.221387	0.0836763		7	0	7	0	0.456943	0.182507	0.427209	0.151041		8	4	4	0	ATP-dependent DNA helicase PcrA	Intracellular	ATP-dependent.DNA.helicase.UvrD/PcrA	Genetic Information Processing			Replication			pcrA	0.309	13	1.7876	0.0971622	0.31	***
SP_0244	1.06019	0.00555027	0.0745002	0.0372501		4	0	4	0	0.780891	0.0754917	0.274757	0.137379		4	0	4	0			hypothetical.protein	Hypothetical/Unknown							0.279	6	1.96217	0.0974011	0.28	***
SP_1082	0.911581	0.0707127	0.265919	0.100508		7	1	6	0	0.611806	0.145438	0.381363	0.134832		8	2	6	0	acetyltransferase		Ribosomal-protein-S5p-alanine.acetyltransferase	Metabolism			Various Metabolism				0.3	13	1.78256	0.0980138	0.3	***
SP_0645	1.06	0.00371546	0.0609546	0.0248846		6	0	6	0	0.758249	0.161404	0.401751	0.164014		6	1	5	0	Phosphotransferase system mannitol/fructose-specific IIA domain	Membrane	PTS.system,.galactose-specific.IIA.component.(EC.2.7.1.69)	Environmental Information Processing	Metabolism		Membrane Transport	Carbohydrate Metabolism		ptsN	0.302	10	1.81899	0.09894	0.3	***
SP_1432	0.888552	0.0163169	0.127738	0.0638688		4	0	4	0	1.0408	0.00812417	0.0901342	0.0450671		4	0	4	0	Hypothetical Protein		FIG00648711:.hypothetical.protein	Hypothetical/Unknown							-0.152	6	1.94775	0.0993683	0.15	***
SP_0853	0.827746	0.0117862	0.108564	0.0626797		3	0	3	0	0.983125	0.00433223	0.0658197	0.038001		3	0	3	0	hypothetical protein		hypothetical.protein	Hypothetical/Unknown							-0.155	4	2.11978	0.101368	0.16	***
SP_1335	0.862337	0.0316661	0.17795	0.0795815		5	0	5	0	1.03776	0.0149039	0.122082	0.0545966		5	0	5	0	Hypothetical Protein		FIG01114502:.hypothetical.protein	Hypothetical/Unknown							-0.175	8	1.81764	0.106636	0.18	***
SP_1150	1.19761	0.0140635	0.11859	0.0592948		4	0	4	0	0.888197	0.122708	0.350297	0.156657		5	1	4	0			hypothetical.protein	Hypothetical/Unknown							0.309	7	1.84723	0.107202	0.31	***
SP_1970	1.00517	0.0194708	0.139538	0.0348845		16	0	16	0	0.848256	0.108471	0.329349	0.0880222		14	0	14	0	Asparagine synthetase A	Intracellular	Aspartate--ammonia.ligase.(EC.6.3.1.1)	Metabolism			Amino Acid Metabolism			asnA	0.157	28	1.6573	0.108624	0.16	***
SP_1538	0.890589	0.0360186	0.189786	0.0507223		14	0	14	0	0.667803	0.201575	0.448971	0.124522		13	1	12	0	Cof family protein/peptidyl-prolyl cis-trans isomerase	Intracellular	Streptococcal.lipoprotein.rotamase.A;.Peptidyl-prolyl.cis-trans.isomerase.(EC.5.2.1.8)	Metabolism			Various Metabolism				0.223	25	1.65693	0.110031	0.22	***
SP_2178	0.90505	0.0245351	0.156637	0.0472278		11	0	11	0	0.740866	0.102375	0.319962	0.0887414		13	2	11	0	permease of the major facilitator superfamily	Membrane	Macrolide-efflux.protein	Environmental Information Processing			Membrane Transport				0.164	22	1.63325	0.116647	0.16	***
SP_1519	1.01554	0.00328505	0.0573154	0.0286577		4	0	4	0	0.835797	0.0358909	0.189449	0.0947245		4	0	4	0	Acetyltransferase	Intracellular	putative.arylalkylamine.n-acetyltransferase	Metabolism			Various Metabolism				0.18	6	1.81627	0.119235	0.18	***
SP_1581	0.951217	0.0317242	0.178113	0.102834		3	0	3	0	1.15688	0.000756889	0.0275116	0.0158838		3	0	3	0	Hypothetical Protein		hypothetical.protein	Hypothetical/Unknown							-0.206	4	1.97649	0.11928	0.21	***
SP_1242	0.751886	0.0285574	0.168989	0.0755744		5	0	5	0	0.588015	0.0271718	0.164839	0.0623031		7	0	7	0		Membrane	Amino.acid.ABC.transporter,.ATP-binding.protein	Metabolism	Environmental Information Processing		Amino Acid Metabolism	Membrane Transport			0.164	10	1.6731	0.125254	0.16	***
SP_1490	1.07039	0.0188823	0.137413	0.061453		5	0	5	0	0.740978	0.170864	0.413357	0.184859		5	1	4	0	Hypothetical Protein		hypothetical.phage.protein	Hypothetical/Unknown							0.329	8	1.69098	0.129305	0.33	***
SP_1537	0.787755	0.0511524	0.226169	0.0923331		6	1	5	0	0.477538	0.160398	0.400497	0.163502		6	2	4	0	Putative general stress protein 13	Intracellular	S1.RNA.binding.domain	Genetic Information Processing			Transcription				0.31	10	1.65209	0.129523	0.31	***
SP_0939	0.858788	0.0143526	0.119802	0.0489091		6	0	6	0	1.03277	0.0525119	0.229155	0.0935521		6	0	6	0	hypothetical protein		DUF1706.domain-containing.protein	Hypothetical/Unknown						dinB	-0.174	10	1.64809	0.130352	0.17	***
SP_0360	0.671426	0.0916198	0.302688	0.107016		8	2	6	0	0.432238	0.0990637	0.314744	0.104915		9	4	5	0	UDP-N-acetylglucosamine 2-epimerase	Capsule	UDP-N-acetylglucosamine.2-epimerase.(EC.5.1.3.14)	Metabolism			Capsule Metabolism			cps4L	0.239	15	1.59602	0.131333	0.24	***
SP_2174	1.00998	0.00716332	0.0846364	0.0345527		6	0	6	0	1.18419	0.0729609	0.270113	0.102093		7	1	6	0	D-alanine--poly(phosphoribitol) ligase subunit 2	Intracellular	D-alanine--poly(phosphoribitol).ligase.subunit.2.(EC.6.1.1.13)	Metabolism			Various Metabolism			dltC	-0.174	11	1.61634	0.134314	0.17	***
SP_1710	1.06274	0.0122679	0.11076	0.0452177		6	0	6	0	0.814284	0.203543	0.451157	0.150386		9	4	5	0	Nitroredutase	Intracellular	Oxygen-insensitive.NADPH.nitroreductase.(EC.1.-.-.-)	Metabolism			Various Metabolism				0.248	13	1.58215	0.13763	0.25	***
SP_1981	0.852448	0.0517504	0.227487	0.06859		11	0	11	0	0.680543	0.0870091	0.294973	0.0889377		11	1	10	0	DNA recombination protein rmuC	Intracellular	DNA.recombination.protein.RmuC	Genetic Information Processing			Dna Repair And Editing			rmuC	0.172	20	1.53057	0.141541	0.17	***
SP_0685	0.978795	0.0179626	0.134024	0.0773791		3	0	3	0	0.726479	0.0610373	0.247057	0.123529		4	1	3	0	hypothetical protein		hypothetical.protein	Hypothetical/Unknown							0.252	5	1.731	0.144005	0.25	***
SP_1360	0.661056	0.0217631	0.147523	0.0602262		6	0	6	0	0.46528	0.0831303	0.288323	0.108976		7	1	6	0	Homoserine kinase	Intracellular	Homoserine.kinase.(EC.2.7.1.39)	Metabolism			Amino Acid Metabolism			ThrB	0.196	11	1.57236	0.144169	0.2	***
SP_1288	0.695741	0.142259	0.377172	0.15398		6	2	4	0	0.387321	0.129872	0.360377	0.13621		7	3	4	0	Putative DNA-binding protein	Intracellular	Signal.recognition.particle.associated.protein	Genetic Information Processing			Transcription				0.308	11	1.50025	0.161694	0.31	***
SP_0032	0.889522	0.0128077	0.113171	0.0653395		3	0	3	0	1.11162	0.0576016	0.240003	0.120002		4	0	4	0	DNA polymerase I	Intracellular	DNA.polymerase.I.(EC.2.7.7.7)	Genetic Information Processing			Replication			polA	-0.222	5	1.62547	0.16499	0.22	***
SP_1629	0.888038	0.0220215	0.148396	0.0856767		3	0	3	0	1.05167	0.0173191	0.131602	0.0588543		5	0	5	0											-0.164	6	1.57427	0.166491	0.16	***
SP_0079	1.26296	0.0210532	0.145097	0.0648894		5	0	5	0	1.01427	0.140345	0.374626	0.152941		6	0	6	0	Trk family potassium uptake protein	Membrane	Trk.system.potassium.uptake.protein.TrkA	Environmental Information Processing			Membrane Transport			TrkA	0.249	9	1.49691	0.168637	0.25	***
SP_1216	0.983614	0.0612408	0.247469	0.0935344		7	0	7	0	1.21694	0.0886622	0.297762	0.133163		5	0	5	0	Hypothetical Protein		hypothetical.protein	Hypothetical/Unknown							-0.233	10	1.43383	0.182141	0.23	***
SP_0346	0.54804	0.0181278	0.134639	0.0777341		3	0	3	0	0.161072	0.226572	0.475996	0.237998		4	1	3	0	capsular polysaccharide biosynthesis protein Cps4A	Capsule	Exopolysaccharide.biosynthesis.transcriptional.activator.EpsA	Metabolism			Capsule Metabolism			cps4A	0.387	5	1.54558	0.18287	0.39	***
SP_2019	1.08598	0.00202276	0.0449751	0.0201135		5	0	5	0	0.91702	0.102427	0.320042	0.120964		7	1	6	0	ABC transporter ATP binding protein	Membrane	FIG01116985:.hypothetical.protein	Environmental Information Processing			Membrane Transport				0.169	10	1.37785	0.1983	0.17	***
SP_1549	1.05153	0.0250744	0.158349	0.0646457		6	0	6	0	0.900901	0.0476637	0.21832	0.0891288		6	0	6	0	Peptide deformylase	Intracellular	Peptide.deformylase.(EC.3.5.1.88)	Genetic Information Processing			Folding Sorting Degradation				0.151	10	1.36808	0.201239	0.15	***
SP_0727	1.17043	0.00880567	0.0938385	0.0541777		3	0	3	0	1.35174	0.067069	0.258977	0.115818		5	0	5	0	putative transcriptional repressor	Intracellular	Negative.transcriptional.regulator-copper.transport.operon	Genetic Information Processing			Transcription				-0.181	6	1.41803	0.205967	0.18	***
SP_0564	0.931838	0.0736535	0.271392	0.102576		7	1	6	0	1.09277	0.0256956	0.160299	0.0654416		6	0	6	0			FIG01114159:.hypothetical.protein	Hypothetical/Unknown							-0.161	11	1.32265	0.21279	0.16	***
SP_0121	0.971169	0.0061137	0.0781901	0.0451431		3	0	3	0	0.613692	0.169113	0.411233	0.237425		3	1	2	0	ribonuclease J	Intracellular	Ribonuclease.J1.(endonuclease.and.5'.exonuclease)	Genetic Information Processing			Translation				0.357	4	1.47914	0.213191	0.36	***
SP_1900	1.15218	0.0126039	0.112267	0.0648174		3	0	3	0	0.903038	0.110657	0.332651	0.166326		4	1	3	0	biotin--protein ligase	Intracellular	Biotin.operon.repressor./.Biotin-protein.ligase.(EC.6.3.4.15)	Metabolism			Cofactor And Vitamin Metabolism			birA	0.249	5	1.3957	0.221616	0.25	***
SP_0799	0.391032	0.108184	0.328913	0.099171		11	4	7	0	0.199577	0.146126	0.382264	0.115257		11	8	3	0	Signal transduction histidine kinase	Membrane	Two.component.system.sensor.histidine.kinase.CiaH.(EC.2.7.3.-)	Environmental Information Processing			Signal Transduction			ciaH	0.191	20	1.25916	0.222469	0.19	***
SP_0694	0.80406	0.123755	0.351788	0.0767665		21	0	21	0	0.641817	0.282313	0.531332	0.108458		24	10	14	0	hypothetical protein		FIG01115436:.hypothetical.protein	Hypothetical/Unknown							0.162	43	1.22101	0.228734	0.16	***
SP_1460	0.666379	0.134241	0.366389	0.211535		3	0	3	0	0.975252	0.0216821	0.147248	0.0850139		3	0	3	0		Membrane	Amino.acid.ABC.transporter,.ATP-binding.protein	Metabolism	Environmental Information Processing		Amino Acid Metabolism	Membrane Transport			-0.309	4	1.35483	0.246937	0.31	***
SP_0743	0.927132	0.0315758	0.177696	0.0725441		6	0	6	0	0.654421	0.278018	0.527275	0.215259		6	3	3	0	AcrR/TetR family transcriptional regulator	Intracellular	Transcriptional.regulator,.TetR.family	Genetic Information Processing			Transcription				0.273	10	1.20056	0.25759	0.27	***
SP_1558	0.756512	0.0594073	0.243736	0.121868		4	1	3	0	0.426867	0.298477	0.54633	0.244326		5	3	2	0	Hypothetical Protein		Hypothetical.protein.SP1558	Hypothetical/Unknown							0.33	7	1.20734	0.266507	0.33	***
SP_0700	0.887843	0.0161929	0.127251	0.0636256		4	0	4	0	0.650091	0.158999	0.398747	0.199373		4	0	4	0											0.238	6	1.13605	0.299268	0.24	***
SP_0822	1.03624	0.0370094	0.192378	0.0860342		5	0	5	0	0.843762	0.191836	0.43799	0.154853		8	2	6	0	hypothetical protein		FIG01114188:.hypothetical.protein	Hypothetical/Unknown						ykuJ	0.192	11	1.08653	0.30048	0.19	***
SP_1816	0.922116	0.0168007	0.129618	0.0529161		6	0	6	0	0.765689	0.126091	0.355093	0.134213		7	1	6	0	anthranilate synthase component II	Intracellular	Anthranilate.synthase,.amidotransferase.component.(EC.4.1.3.27).@.Para-aminobenzoate.synthase,.amidotransferase.component.(EC.2.6.1.85)	Metabolism			Amino Acid Metabolism			trpG	0.156	11	1.08428	0.301432	0.16	***
SP_1544	0.540208	0.0913595	0.302257	0.106864		8	3	5	0	0.695286	0.0657731	0.256463	0.0969338		7	1	6	0	Aspartate aminotransferase	Intracellular	Aspartate.aminotransferase.(EC.2.6.1.1)	Metabolism			Amino Acid Metabolism			AspC	-0.155	13	1.07486	0.301982	0.16	***
SP_1296	0.921758	0.0484496	0.220113	0.127082		3	0	3	0	0.63721	0.135593	0.36823	0.212598		3	1	2	0	Putative chorismate mutase	Intracellular	Chorismate.mutase.I.(EC.5.4.99.5)	Metabolism			Amino Acid Metabolism				0.285	4	1.14883	0.31465	0.28	***
SP_0699	0.854977	0.0468902	0.216542	0.12502		3	0	3	0	0.59576	0.129429	0.359763	0.207709		3	0	3	0	hypothetical protein		hypothetical.protein	Hypothetical/Unknown							0.259	4	1.06923	0.345196	0.26	***
SP_0783	0.707038	0.0419468	0.204809	0.0915935		5	0	5	0	0.507376	0.182742	0.427484	0.191176		5	0	5	0	Substrate-specific component BioY of biotin ECF transporter	Membrane	Substrate-specific.component.BioY.of.biotin.ECF.transporter	Environmental Information Processing	Metabolism		Membrane Transport	Cofactor And Vitamin Metabolism		bioY	0.2	8	0.941865	0.373829	0.2	***
SP_1042	0.989126	0.00018071	0.0134428	0.00776123		3	0	3	0	0.81667	0.0956848	0.30933	0.178592		3	1	2	0			FIG01115371:.hypothetical.protein	Hypothetical/Unknown							0.172	4	0.964734	0.38931	0.17	***
SP_0456	0.841118	0.0127767	0.113034	0.0461459		6	0	6	0	0.68181	0.21326	0.461801	0.174544		7	1	6	0											0.159	11	0.882396	0.396436	0.16	***
SP_1733	0.717297	0.120722	0.347451	0.200601		3	1	2	0	0.921143	0.0412949	0.203212	0.101606		4	0	4	0	Serine/threonine protein phosphatase PrpC	Intracellular	Protein.serine/threonine.phosphatase.PrpC,.regulation.of.stationary.phase	Environmental Information Processing			Signal Transduction			prpC	-0.204	5	0.906525	0.406223	0.2	***
SP_1016	0.357235	0.124008	0.352147	0.157485	trmE	5	2	3	0	0.205702	0.0572699	0.239311	0.0976984	trmE	6	3	3	0	tRNA modification GTPase TrmE	Intracellular	GTPase.and.tRNA-U34.5-formylation.enzyme.TrmE	Genetic Information Processing			Translation			trmE	0.152	9	0.817646	0.434671	0.15	***
SP_1077	1.01298	0.049807	0.223175	0.111587		4	0	4	0	0.837745	0.150571	0.388034	0.194017		4	1	3	0			FIG01114485:.hypothetical.protein	Hypothetical/Unknown							0.175	6	0.782925	0.463443	0.18	***
SP_1036	0.93744	0.0010214	0.0319594	0.0184518		3	0	3	0	0.750334	0.198157	0.445148	0.257006		3	1	2	0			hypothetical.protein	Hypothetical/Unknown							0.187	4	0.726151	0.507958	0.19	***
SP_0120	0.525024	0.168298	0.410241	0.16748		6	2	4	0	0.37347	0.195611	0.442279	0.147426		9	6	3	0	tRNA uridine 5-carboxymethylaminomethyl modification protein GidA	Intracellular	tRNA.uridine.5-carboxymethylaminomethyl.modification.enzyme.GidA	Genetic Information Processing			Translation			GidA	0.152	13	0.679236	0.508902	0.15	***
SP_2226	0.676657	0.0642581	0.253492	0.146354		3	0	3	0	0.842488	0.23485	0.484614	0.216726		5	2	3	0	Ribosome-associated protein YbcJ, S4-like RNA binding protein	Intracellular	FIG002958:.hypothetical.protein	Genetic Information Processing			Translation			ybcJ	-0.166	6	0.63412	0.549399	0.17	***
SP_2221	0.49662	0.176911	0.420608	0.242838		3	2	1	0	0.313272	0.120541	0.347191	0.173595		4	2	2	0	cobalt transporter ATP-binding subunit	Membrane	ATPase.component.of.general.energizing.module.of.ECF.transporters	Environmental Information Processing			Membrane Transport			cbiO1	0.183	5	0.61422	0.565939	0.18	***
SP_0256	1.0828	0.0171803	0.131074	0.0535106		6	0	6	0	1.25392	0.282923	0.531905	0.307096		3	0	3	0	acetyltransferase	Intracellular	Acetyltransferase.(EC.2.3.1.-).GNAT.family	Metabolism			Various Metabolism				-0.171	7	0.54896	0.600097	0.17	***
SP_1476	0.985902	0.0100268	0.100134	0.0277722		13	0	13	0	1.13529	0.0207409	0.144017	0.0384901		14	0	14	0	Hypothetical Protein		FIG01113978:.hypothetical.protein	Hypothetical/Unknown							-0.149	25	3.14748	0.00422509	0.15	**
SP_0491	1.1018	0.0152607	0.123534	0.0318963		15	0	15	0	0.953258	0.0848751	0.291333	0.0752219		15	1	14	0			FIG01113947:.hypothetical.protein	Hypothetical/Unknown							0.149	28	1.81801	0.0797778	0.15	**
SP_1038	1.05103	0.00909055	0.0953444	0.0275236		12	0	12	0	0.902524	0.0836689	0.289256	0.0835009		12	2	10	0			Gp49.homologous	Hypothetical/Unknown							0.149	22	1.68906	0.105332	0.15	**
SP_1146	0.947802	0.0190061	0.137863	0.079595		3	0	3	0	1.09629	0.0206951	0.143858	0.0830565		3	0	3	0			hypothetical.protein	Hypothetical/Unknown							-0.148	4	1.29074	0.266344	0.15	**
SP_1471	0.975281	0.00637147	0.0798215	0.0356973		5	0	5	0	0.828357	0.129249	0.359512	0.14677		6	1	5	0	Oxidoreductase	Intracellular	Fumarate.reductase,.flavoprotein.subunit.precursor.(EC.1.3.99.1)	Metabolism			Various Metabolism				0.147	9	0.972689	0.356123	0.15	**
SP_0801	0.976852	0.0236513	0.15379	0.0267714		33	0	33	0	0.830024	0.0823286	0.28693	0.049948		33	1	32	0	Protease	Intracellular	peptidase,.U32.family.small.subunit.[C1	Genetic Information Processing			Folding Sorting Degradation			prtC	0.147	64	2.59091	0.0118423	0.15	**
SP_0562	0.943399	0.0125011	0.111808	0.0243985		21	0	21	0	0.797078	0.0811597	0.284885	0.0594027		23	2	21	0			FIG01115820:.hypothetical.protein	Hypothetical/Unknown							0.146	42	2.27851	0.027846	0.15	**
SP_0367	0.992517	0.0108511	0.104169	0.0465856		5	0	5	0	1.13871	0.0169934	0.130359	0.0532187		6	0	6	0			Oligopeptide.ABC.transporter,.periplasmic.oligopeptide-binding.protein.OppA.(TC.3.A.1.5.1)	Hypothetical/Unknown							-0.146	9	2.06699	0.068698	0.15	**
SP_1874	0.968617	0.00756949	0.0870028	0.0275127		10	0	10	0	0.823959	0.0356203	0.188733	0.0596827		10	0	10	0	ribosomal large subunit pseudouridine synthase B	Intracellular	Ribosomal.large.subunit.pseudouridine.synthase.B.(EC.4.2.1.70)	Genetic Information Processing			Translation			rluB	0.145	18	2.20117	0.0410131	0.14	**
SP_0109	1.05638	0.0102065	0.101027	0.0291641		12	0	12	0	0.912377	0.083361	0.288723	0.0833472		12	1	11	0	bacteriocin	Extracellular	bacteriocin,.putative	Cellular Processes			Cellular Community				0.144	22	1.63082	0.117163	0.14	**
SP_1440	0.996925	0.00634922	0.079682	0.0460044		3	0	3	0	1.14082	0.0145703	0.120707	0.0696905		3	0	3	0		Membrane	Duplicated.ATPase.component.BL0693.of.energizing.module.of.predicted.ECF.transporter	Environmental Information Processing			Membrane Transport				-0.144	4	1.72318	0.159953	0.14	**
SP_0742	1.00281	0.0105138	0.102537	0.0295998		12	0	12	0	0.859655	0.0146308	0.120958	0.0349175		12	0	12	0	DegV family, may bind fatty acids		DegV.family.protein	Hypothetical/Unknown							0.143	22	3.12743	0.00490021	0.14	**
SP_0541	0.862879	0.0491741	0.221752	0.110876		4	0	4	0	1.00596	0.00257663	0.0507605	0.0293066		3	0	3	0	Bacteriocin class II with double-glycine leader peptide	Extracellular	Bacteriocin-like.peptide.O.BlpO	Cellular Processes			Cellular Community			blpO	-0.143	5	1.24757	0.267432	0.14	**
SP_1662	1.03384	0.019497	0.139632	0.0387269		13	0	13	0	1.17688	0.0148471	0.121849	0.0337948		13	0	13	0	YlmH Protein		FIG001583:.hypothetical.protein,.contains.S4-like.RNA.binding.domain	Cellular Processes			Cell Division			YlmH	-0.143	24	2.78294	0.0103302	0.14	**
SP_1218	1.04207	0.0118553	0.108882	0.054441		4	0	4	0	1.18495	0.008038	0.0896549	0.0448274		4	0	4	0	Hypothetical Protein		Sortase.A,.LPXTG.specific	Hypothetical/Unknown							-0.143	6	2.02606	0.0891492	0.14	**
SP_1884	0.98459	0.0347531	0.186422	0.0406806		21	1	20	0	0.84182	0.0123961	0.111338	0.0242959		21	0	21	0	PTS system, trehalose-specific IIB component	Membrane	PTS.system,.trehalose-specific.IIB.component.(EC.2.7.1.69)./.PTS.system,.trehalose-specific.IIC.component.(EC.2.7.1.69)./.PTS.system,.trehalose-specific.IIA.component.(EC.2.7.1.69)	Environmental Information Processing			Membrane Transport				0.143	40	3.01306	0.00447122	0.14	**
SP_0611	0.710419	0.025733	0.160415	0.0606312		7	0	7	0	0.568245	0.135379	0.367939	0.130086		8	3	5	0	single-stranded-DNA-specific exonuclease RecJ	Intracellular	Single-stranded-DNA-specific.exonuclease.RecJ.(EC.3.1.-.-)	Genetic Information Processing	Genetic Information Processing		Dna Repair And Editing			recJ	0.142	13	0.990606	0.339959	0.14	**
SP_0831	1.0368	0.00766514	0.0875508	0.0195769		20	0	20	0	1.17855	0.0763173	0.276256	0.058898		22	1	21	0	purine nucleoside phosphorylase	Intracellular	Purine.nucleoside.phosphorylase.(EC.2.4.2.1);.N-Ribosylnicotinamide.phosphorylase.(EC.2.4.2.1).##.possible	Metabolism			Nucleotide Metabolism				-0.142	40	2.28386	0.0277649	0.14	**
SP_0284	0.897344	0.00668613	0.0817687	0.0246542		11	0	11	0	1.03907	0.0162143	0.127335	0.0383931		11	0	11	0	PTS system mannose-specific transporter subunit IIAB	Membrane	PTS.system,.mannose-specific.IIB.component.(EC.2.7.1.69)./.PTS.system,.mannose-specific.IIA.component.(EC.2.7.1.69)	Environmental Information Processing	Metabolism		Membrane Transport	Carbohydrate Metabolism			-0.142	20	3.10625	0.00556541	0.14	**
SP_1201	0.974498	0.0406009	0.201497	0.0581671		12	0	12	0	0.833649	0.0801722	0.283147	0.0785308		13	3	10	0	Phosphatase		Serine/threonine.protein.phosphatase.(EC.3.1.3.16)	Metabolism			Various Metabolism				0.141	23	1.44125	0.162991	0.14	**
SP_0430	1.00803	0.0298475	0.172764	0.0997454		3	0	3	0	0.867557	0.0063408	0.0796292	0.0398146		4	0	4	0			putative.membrane.protein	Hypothetical/Unknown							0.14	5	1.30793	0.247798	0.14	**
SP_0206	0.932864	0.0344732	0.185669	0.0587138		10	0	10	0	1.07314	0.0164447	0.128237	0.040552		10	0	10	0		Intracellular	FIG01114116:.hypothetical.protein	Hypothetical/Unknown							-0.14	18	1.96582	0.0649383	0.14	**
SP_1398	1.09387	0.00509308	0.0713658	0.0184266		15	0	15	0	1.23307	0.0837483	0.289393	0.0682106		18	2	16	0	Phosphate ABC transporter, permease component	Membrane	Phosphate.transport.system.permease.protein.PstA.(TC.3.A.1.7.1)	Environmental Information Processing			Membrane Transport			PstA	-0.139	31	1.97007	0.0578192	0.14	**
SP_0567	0.876578	0.0496263	0.22277	0.0575188		15	0	15	0	1.0145	0.0387203	0.196775	0.0545755		13	0	13	0	P-loop containing Nucleoside Triphosphate Hydrolases	Intracellular	FIG01114110:.hypothetical.protein	Metabolism			Nucleotide Metabolism				-0.138	26	1.73941	0.0937915	0.14	**
SP_1048	1.05358	0.00809128	0.0899515	0.0259668		12	0	12	0	0.916011	0.0977759	0.312691	0.086725		13	1	12	0											0.138	23	1.51965	0.142228	0.14	**
SP_1377	0.887342	0.00831121	0.0911658	0.0252848	aroD	13	0	13	0	0.749864	0.0278393	0.166851	0.0430808	aroD	15	0	15	0	3-dehydroquinate dehydratase I	Intracellular	3-dehydroquinate.dehydratase.I.(EC.4.2.1.10)	Metabolism			Amino Acid Metabolism			AroD	0.137	26	2.75217	0.0106457	0.14	**
SP_0240	1.05568	0.0214472	0.146448	0.0488162		9	0	9	0	0.918331	0.033025	0.181728	0.0504022		13	1	12	0	phosphoglycerate mutase	Intracellular	Hypothetical,.related.to.broad.specificity.phosphatases.COG0406	Metabolism			Amino Acid Metabolism				0.137	20	1.95748	0.0643927	0.14	**
SP_1090	0.972396	0.000452221	0.0212655	0.0122776		3	0	3	0	1.10959	0.00229111	0.0478655	0.0276352		3	0	3	0	NADH/NAD ratio-sensing transcriptional regulator Rex	Intracellular	Redox-sensitive.transcriptional.regulator.(AT-rich.DNA-binding.protein)	Genetic Information Processing			Transcription				-0.137	4	4.53674	0.0105232	0.14	**
SP_1756	1.02195	0.00445172	0.0667212	0.0298386		5	0	5	0	1.15904	0.0793921	0.281766	0.12601		5	0	5	0	Accessory secretory protein Sec Asp4	Membrane	Glycerate.kinase.(EC.2.7.1.31)	Genetic Information Processing	Environmental Information Processing		Folding Sorting Degradation	Membrane Transport		asp4	-0.137	8	1.0587	0.320654	0.14	**
SP_1402	0.962725	0.0101573	0.100783	0.0318705		10	0	10	0	0.825965	0.0584139	0.24169	0.076429		10	1	9	0	RNA cytosine-C5-methyltransferase, NOL1/NOP2/sun family	Intracellular	tRNA.and.rRNA.cytosine-C5-methylases	Genetic Information Processing			Translation				0.137	18	1.65154	0.115967	0.14	**
SP_0560	0.947388	0.0167566	0.129447	0.0578906		5	0	5	0	1.0841	0.0333157	0.182526	0.0912629		4	0	4	0			hypothetical.protein	Hypothetical/Unknown							-0.137	7	1.26497	0.246364	0.14	**
SP_0964	1.00087	0.011359	0.106579	0.0284843		14	0	14	0	0.864288	0.0184071	0.135673	0.0362601		14	0	14	0	dihydroorotate dehydrogenase B	Intracellular	Dihydroorotate.dehydrogenase,.catalytic.subunit.(EC.1.3.3.1)	Metabolism			Nucleotide Metabolism			pyrDB	0.137	26	2.96213	0.00645089	0.14	**
SP_1520	1.07143	0.0345755	0.185945	0.0759117		6	0	6	0	0.93493	0.0442347	0.210321	0.085863		6	0	6	0	Acetyltransferase		putative.arylalkylamine.n-acetyltransferase	Metabolism			Various Metabolism				0.137	10	1.19104	0.261139	0.14	**
SP_1497	0.981734	0.00867244	0.0931259	0.0351983		7	0	7	0	1.11792	0.0430828	0.207564	0.0656375		10	0	10	0											-0.136	15	1.82852	0.0874242	0.14	**
SP_2195	0.947374	0.0117424	0.108362	0.0289611		14	0	14	0	1.08349	0.0160473	0.126678	0.0338561		14	0	14	0	Transcriptional regulator CtsR	Intracellular	Transcriptional.regulator.CtsR	Genetic Information Processing			Transcription			ctsR	-0.136	26	3.05518	0.00514547	0.14	**
SP_1028	0.881274	0.0314846	0.177439	0.102444		3	0	3	0	1.01704	0.0222336	0.149109	0.0860883		3	0	3	0			hypothetical.protein	Hypothetical/Unknown							-0.136	4	1.01461	0.367673	0.14	**
SP_1645	1.07313	0.0122569	0.110711	0.0142927		60	0	60	0	1.20707	0.0411908	0.202955	0.0247949		67	3	64	0	Putative guanosine-3',5'-bis(diphosphate) 3'-pyrophosphohydrolase	Intracellular	GTP.pyrophosphokinase.(EC.2.7.6.5),.(p)ppGpp.synthetase.I	Metabolism			Nucleotide Metabolism			RelA	-0.134	125	4.68036	7.32962e-06	0.13	**
SP_1926	1.00307	0.0295645	0.171943	0.0543732		10	0	10	0	0.8692	0.181559	0.426098	0.118178		13	2	11	0			FIG01114882:.hypothetical.protein	Hypothetical/Unknown							0.134	21	1.02911	0.315135	0.13	**
SP_0576	1.04377	0.0177733	0.133316	0.0146334		83	0	83	0	1.17763	0.0254918	0.159662	0.0174205		84	0	84	0	Transcription antiterminator Lict	Intracellular	Beta-glucoside.bgl.operon.antiterminator,.BglG.family	Genetic Information Processing			Transcription				-0.134	165	5.88339	2.17777e-08	0.13	**
SP_1746	1.00409	0.00682826	0.0826333	0.0292153		8	0	8	0	0.871157	0.104342	0.32302	0.107673		9	1	8	0			Hydrolase.(HAD.superfamily),.YqeK	Hypothetical/Unknown							0.133	15	1.19148	0.251976	0.13	**
SP_1651	1.0951	0.0271112	0.164655	0.0411637	tpx	16	0	16	0	0.962361	0.0827411	0.287647	0.0659909	tpx	19	2	17	0	Thiol peroxidase	Intracellular	Thiol.peroxidase,.Tpx-type.(EC.1.11.1.15)	Metabolism			Various Metabolism			Tpx	0.133	33	1.70672	0.0972686	0.13	**
SP_0880	1.03374	0.0143685	0.119869	0.0361417		11	0	11	0	1.16621	0.0259009	0.160938	0.0508929		10	0	10	0	Cysteine sulfinate desulfinase/cysteine desulfurase or related enzyme	Intracellular	Putative.cysteine.desulfurase,.associated.with.tRNA.4-thiouridine.synthase	Metabolism			Amino Acid Metabolism			nifS	-0.132	19	2.12231	0.0471785	0.13	**
SP_0496	1.05486	0.00921904	0.0960158	0.017245		31	0	31	0	1.18668	0.0208376	0.144352	0.0251285		33	0	33	0	Na/Pi cotransporter II-like protein	Membrane	Sodium-dependent.phosphate.transporter	Environmental Information Processing			Membrane Transport				-0.132	62	4.3252	5.63754e-05	0.13	**
SP_1495	0.859326	0.0248663	0.157691	0.0788453		4	0	4	0	0.990945	0.00437495	0.0661434	0.0381879		3	0	3	0	Hypothetical Protein		FIG01119355:.hypothetical.protein	Hypothetical/Unknown							-0.132	5	1.50239	0.193309	0.13	**
SP_0045	1.01009	0.0189284	0.137581	0.016935		66	1	65	0	0.879256	0.0349206	0.186871	0.0226614		68	3	65	0	phosphoribosylformylglycinamidine synthase	Intracellular	Phosphoribosylformylglycinamidine.synthase,.synthetase.subunit.(EC.6.3.5.3)./.Phosphoribosylformylglycinamidine.synthase,.glutamine.amidotransferase.subunit.(EC.6.3.5.3)	Metabolism			Nucleotide Metabolism				0.131	132	4.62487	8.82865e-06	0.13	**
SP_2237	1.05393	0.00814967	0.0902755	0.0521206		3	0	3	0	0.923331	0.0248594	0.157669	0.0910301		3	0	3	0	Competence-stimulating peptide (CSP) precursor ComC	Extracellular	Competence-stimulating.peptide.(CSP).precursor.ComC	Cellular Processes			Cellular Community			comC	0.131	4	1.24503	0.281079	0.13	**
SP_0953	0.998013	0.00619917	0.0787348	0.0210428		14	0	14	0	1.12716	0.0163865	0.12801	0.033052		15	0	15	0	Acetyltransferase	Intracellular	Protein.export.cytoplasm.protein.SecA.ATPase.RNA.helicase.(TC.3.A.5.1.1)	Metabolism			Various Metabolism				-0.129	27	3.29602	0.00274822	0.13	**
SP_1832	1.00835	0.0209176	0.144629	0.0350777		17	1	16	0	1.13699	0.032237	0.179547	0.0423195		18	0	18	0	phosphatase	Intracellular	FIG01114460:.hypothetical.protein	Environmental Information Processing			Signal Transduction				-0.129	33	2.34029	0.0254648	0.13	**
SP_0619	0.889934	0.0597855	0.244511	0.0924163		7	1	6	0	1.01843	0.129554	0.359936	0.146943		6	1	5	0	hypothetical protein	Intracellular	Diadenosine.tetraphosphatase.and.related.serine/threonine.protein.phosphatases	Hypothetical/Unknown							-0.128	11	0.740242	0.474657	0.13	**
SP_2231	0.944428	0.0296789	0.172276	0.0197614		76	1	75	0	0.816085	0.0431664	0.207765	0.023677		77	5	72	0	H+-transporting ATP synthase subunit c	Membrane	ABC.transporter,.permease.protein	Environmental Information Processing			Membrane Transport				0.128	151	4.16157	5.28865e-05	0.13	**
SP_1455	0.995488	0.00197012	0.0443861	0.0256263		3	0	3	0	1.12357	0.000328569	0.0181265	0.0104653		3	0	3	0	Hypothetical Protein		hypothetical.protein	Hypothetical/Unknown							-0.128	4	4.62724	0.00982752	0.13	**
SP_1054	1.0135	0.0123648	0.111197	0.0420285		7	0	7	0	0.885597	0.0758918	0.275485	0.0918282		9	1	8	0		Intracellular	Tn5252,.Orf.10.protein	Genetic Information Processing			Mobile Element/Pseudogene				0.128	14	1.26652	0.225995	0.13	**
SP_1833	1.04277	0.0155312	0.124624	0.00982176		161	0	161	0	1.1704	0.0321798	0.179387	0.0139653		165	2	163	0	Cell wall surface anchor family protein	Cell Wall	cell.wall.surface.anchor.family.protein	Cellular Processes			Structural Proteins				-0.128	324	7.47511	7.26458e-13	0.13	**
SP_0845	1.02335	0.009269	0.0962756	0.0290282		11	0	11	0	1.15093	0.0142298	0.119289	0.0359669		11	0	11	0	Periplasmic binding domain of basic membrane lipoprotein	Membrane	Nucleoside-binding.protein	Environmental Information Processing			Membrane Transport				-0.128	20	2.76035	0.0120683	0.13	**
SP_0833	1.07811	0.00954774	0.0977125	0.0261148		14	0	14	0	1.20564	0.0771048	0.277677	0.0742124		14	0	14	0			Fucolectin-related.protein	Hypothetical/Unknown							-0.128	26	1.62106	0.11707	0.13	**
SP_0668	1.0398	0.00937089	0.0968034	0.0268484		13	0	13	0	1.16701	0.01176	0.108444	0.0300769		13	0	13	0	glucokinase	Intracellular	Glucokinase.(EC.2.7.1.2)	Metabolism			Carbohydrate Metabolism			gki	-0.127	24	3.15507	0.00428114	0.13	**
SP_0927	0.1	0.1	X	X		4	4	0	0	0.227084	0.0815616	0.28559	0.107943		7	5	2	0	Cysteine and methionine metabolism regulator CmbR, LysR family	Intracellular	Cysteine.and.methionine.metabolism.regulator.CmbR,.LysR.family	Genetic Information Processing	Metabolism		Transcription	Amino Acid Metabolism		cmbR	-0.127	9	#VALUE!	#VALUE!	0.13	**
SP_1601	1.01131	0.0129208	0.11367	0.0303796		14	0	14	0	1.13826	0.0434732	0.208502	0.0538351		15	0	15	0	Hypothetical Protein		FIG01115025:.hypothetical.protein	Hypothetical/Unknown							-0.127	27	2.05378	0.0497974	0.13	**
SP_2210	1.03492	0.0178148	0.133472	0.0266944		25	0	25	0	0.90816	0.138016	0.371505	0.0728581		26	4	22	0		Intracellular	Cysteine.synthase.(EC.2.5.1.47)	Metabolism			Amino Acid Metabolism				0.127	49	1.63363	0.108747	0.13	**
SP_1980	0.953607	0.0125801	0.112161	0.0280403		16	0	16	0	0.826985	0.0548534	0.234208	0.058552		16	1	15	0	Cmp-binding-factor 1		3'->5'.exoribonuclease.Bsu.YhaM	Genetic Information Processing			Translation			cbf1	0.127	30	1.95043	0.0605219	0.13	**
SP_0044	1.00769	0.0239734	0.154833	0.0364946		18	0	18	0	0.882823	0.0291458	0.170721	0.0391662		19	0	19	0	phosphoribosylaminoimidazole-succinocarboxamide synthase	Intracellular	Phosphoribosylaminoimidazole-succinocarboxamide.synthase.(EC.6.3.2.6)	Metabolism			Nucleotide Metabolism			purC	0.125	35	2.3325	0.0255514	0.12	**
SP_1728	0.971757	0.0128724	0.113457	0.0567284		4	0	4	0	0.84726	0.21662	0.465425	0.208144		5	2	3	0			FIG01114287:.hypothetical.protein	Hypothetical/Unknown							0.124	7	0.577081	0.58196	0.12	**
SP_0334	0.772545	0.000582132	0.0241274	0.0120637	mraW	4	0	4	0	0.648452	0.00284865	0.0533727	0.0266864	mraW	4	0	4	0	S-adenosyl-methyltransferase MraW	Intracellular	rRNA.small.subunit.methyltransferase.H	Genetic Information Processing			Translation			MraW	0.124	6	4.23723	0.00545643	0.12	**
SP_1799	1.02161	0.022052	0.148499	0.0190134		61	1	60	0	1.14513	0.029654	0.172203	0.0215254		64	1	63	0		Intracellular	Sucrose.operon.repressor.ScrR,.LacI.family	Genetic Information Processing			Transcription				-0.124	123	4.30061	3.43419e-05	0.12	**
SP_0973	0.954653	0.00095459	0.0308964	0.0178381	rpmG	3	0	3	0	0.831479	0.0770867	0.277645	0.138822	rpmG	4	1	3	0	50S ribosomal protein L33	Intracellular	LSU.ribosomal.protein.L33p.@.LSU.ribosomal.protein.L33p,.zinc-dependent	Genetic Information Processing			Translation			rpmG-1	0.123	5	0.88004	0.419119	0.12	**
SP_0132	0.959095	0.00139262	0.0373178	0.0215455		3	0	3	0	1.08122	0.0101428	0.100711	0.0581457		3	0	3	0											-0.122	4	1.96946	0.120243	0.12	**
SP_1100	0.985862	0.00400576	0.063291	0.0365411	eutD	3	0	3	0	0.864245	0.0907452	0.301239	0.15062	eutD	4	1	3	0	Phosphate acetyltransferase (EC 2.3.1.8)	Intracellular	Phosphate.acetyltransferase.(EC.2.3.1.8)	Metabolism	Metabolism	Metabolism	Carbohydrate Metabolism	Nucleotide Metabolism	Energy Metabolism	eutD	0.122	5	0.784679	0.468171	0.12	**
SP_1545	0.887335	0.00355776	0.0596469	0.0266749		5	0	5	0	0.765882	0.0166677	0.129103	0.0577368		5	0	5	0	Hypothetical Protein		FIG01114898:.hypothetical.protein	Hypothetical/Unknown							0.121	8	1.90962	0.0925856	0.12	**
SP_0358	1.03383	0.00489226	0.0699447	0.0193992		13	0	13	0	1.15526	0.0153314	0.12382	0.0343415		13	0	13	0	capsular polysaccharide biosynthesis protein Cps4J	Capsule	Putative.glycosyltransferase	Metabolism			Capsule Metabolism			cps4J	-0.121	24	3.07866	0.00514399	0.12	**
SP_1630	0.958712	0.0344729	0.185669	0.0559813		11	0	11	0	1.07987	0.0183265	0.135376	0.0408173		11	0	11	0	Hypothetical Protein		FIG01113993:.hypothetical.protein	Hypothetical/Unknown							-0.121	20	1.74876	0.0956647	0.12	**
SP_1010	1.01011	0.00151	0.0388588	0.0224351		3	0	3	0	1.13123	0.00127322	0.0356821	0.0206011		3	0	3	0	large conductance mechanosensitive channel protein MscL	Membrane	Large-conductance.mechanosensitive.channel	Environmental Information Processing			Membrane Transport			MscL	-0.121	4	3.97659	0.0164478	0.12	**
SP_2240	0.960024	0.0147183	0.121319	0.0258653		22	0	22	0	0.838988	0.0155768	0.124807	0.026024		23	0	23	0	Chromosome segregation protein Spo0J	Intracellular	Chromosome.(plasmid).partitioning.protein.ParB	Cellular Processes	Genetic Information Processing		Cell Division	Replication			0.121	43	3.29874	0.00195601	0.12	**
SP_1044	1.03413	0.0253213	0.159127	0.02858		31	1	30	0	0.913231	0.133342	0.365161	0.0617234		35	5	30	0	hydrolase	Intracellular	hydrolase,.putative	Hypothetical/Unknown							0.121	64	1.77739	0.0802556	0.12	**
SP_1496	0.936066	0.0607702	0.246516	0.0871566		8	0	8	0	1.0566	0.0280031	0.167341	0.0683168		6	0	6	0		Intracellular	Transposase,.IS630-Spn1.related,.Orf2	Genetic Information Processing			Mobile Element/Pseudogene				-0.121	12	1.08842	0.297787	0.12	**
SP_0740	1.04494	0.00606989	0.0779095	0.0275452		8	0	8	0	0.924521	0.037676	0.194103	0.0647011		9	1	8	0	MutT/nudix family protein	Membrane	MutT/nudix.family.protein	Genetic Information Processing			Dna Repair And Editing				0.12	15	1.71237	0.107417	0.12	**
SP_2036	1.00036	0.0128461	0.11334	0.0203566		31	0	31	0	1.12023	0.0656257	0.256175	0.0439337		34	3	31	0		Membrane	Ascorbate-specific.PTS.system,.EIIA.component.(EC.2.7.1.-)	Environmental Information Processing			Membrane Transport				-0.12	63	2.47554	0.0160045	0.12	**
SP_1680	1.02544	0.00858284	0.0926436	0.0414315		5	0	5	0	0.90559	0.0131522	0.114683	0.0512878		5	0	5	0	Hypothetical Protein		Putative.sugar.isomerase.involved.in.processing.of.exogenous.sialic.acid	Hypothetical/Unknown							0.12	8	1.81774	0.10662	0.12	**
SP_0929	0.696509	0.01628	0.127593	0.045111		8	0	8	0	0.576912	0.140182	0.374409	0.124803		9	1	8	0	Ribosomal large subunit pseudouridine synthase D	Intracellular	Ribosomal.large.subunit.pseudouridine.synthase.D.(EC.4.2.1.70)	Genetic Information Processing			Translation			rluD	0.12	15	0.901221	0.381714	0.12	**
SP_0922	1.03132	0.0156391	0.125056	0.0279635		20	0	20	0	0.912731	0.0405969	0.201487	0.043968		21	1	20	0	N-carbamoylputrescine amidase	Intracellular	N-carbamoylputrescine.amidase.(3.5.1.53)./.Aliphatic.amidase.AmiE.(EC.3.5.1.4)	Metabolism			Various Metabolism				0.119	39	2.27593	0.0284218	0.12	**
SP_1979	1.01061	0.01084	0.104115	0.0245402		18	0	18	0	1.12861	0.0168524	0.129817	0.029782		19	0	19	0	Pur operon repressor; PurR	Intracellular	PurR:.transcription.regulator.associated.with.purine.metabolism	Genetic Information Processing	Metabolism		Transcription	Nucleotide Metabolism		purR	-0.118	35	3.05784	0.00425452	0.12	**
SP_1644	1.01992	0.0164935	0.128427	0.042809		9	0	9	0	1.13791	0.0135618	0.116455	0.0351126		11	0	11	0	Putative D-aminoacyl-tRNA deacylase	Intracellular	D-tyrosyl-tRNA(Tyr).deacylase.(EC.3.6.1.n1)	Genetic Information Processing			Translation			Dtd	-0.118	18	2.13109	0.0471223	0.12	**
SP_0059	1.05969	0.00244412	0.0494381	0.024719		4	0	4	0	0.942173	0.00801608	0.0895325	0.0447663		4	0	4	0			hypothetical.protein	Hypothetical/Unknown							0.118	6	2.29803	0.0612653	0.12	**
SP_2147	0.898213	0.0118083	0.108666	0.0256128		18	0	18	0	1.01537	0.0219753	0.148241	0.0349407		18	0	18	0			hypothetical.protein	Hypothetical/Unknown							-0.117	34	2.70438	0.0106116	0.12	**
SP_1943	0.567978	0.197509	0.44442	0.12326		13	5	8	0	0.451408	0.216268	0.465046	0.124289		14	7	7	0	acetyltransferase, GNAT family	Intracellular	PhnO.protein	Metabolism			Various Metabolism				0.117	25	0.665944	0.511545	0.12	**
SP_0518	0.978996	0.0417027	0.204212	0.0510531		16	1	15	0	1.0954	0.0135012	0.116195	0.0290486		16	0	16	0			hypothetical.protein	Hypothetical/Unknown							-0.116	30	1.98173	0.0567373	0.12	**
SP_0523	0.988408	0.00865142	0.093013	0.0179004		27	0	27	0	1.10445	0.0324776	0.180215	0.0346825		27	0	27	0	ABC transporter, permease protein	Membrane	ABC.transporter,.permease.protein.EscB	Environmental Information Processing			Membrane Transport			ecsB	-0.116	52	2.97308	0.00445978	0.12	**
SP_0789	0.920189	0.000872571	0.0295393	0.0170545		3	0	3	0	1.03577	0.00941916	0.0970524	0.0560332		3	0	3	0	DNA-binding transcriptional regulator, PadR family	Intracellular	Transcriptional.regulator,.PadR.family	Genetic Information Processing			Transcription				-0.116	4	1.97335	0.11971	0.12	**
SP_0030	0.997846	0.00926086	0.0962333	0.0320778		9	0	9	0	0.882293	0.0979182	0.312919	0.0989536		10	1	9	0			hypothetical.protein	Hypothetical/Unknown							0.116	17	1.11084	0.282102	0.12	**
SP_2188	0.869656	0.00978924	0.0989406	0.026443	hslO	14	0	14	0	0.985179	0.00507796	0.0712598	0.019045	hslO	14	0	14	0	Chaperonin (heat shock protein 33)	Intracellular	Chaperonin.(heat.shock.protein.33)	Genetic Information Processing			Folding Sorting Degradation			hslO	-0.116	26	3.54499	0.00151273	0.12	**
SP_0954	1.10902	0.0149532	0.122283	0.0368698		11	0	11	0	0.993714	0.0993829	0.315251	0.091005		12	1	11	0	competence protein CelA	Membrane	Late.competence.protein.ComEA,.DNA.receptor	Cellular Processes			Cellular Community			comEA/celA	0.115	21	1.17435	0.253399	0.12	**
SP_2194	0.95854	0.0103738	0.101852	0.0196014		27	0	27	0	1.07345	0.0154626	0.124349	0.0243868		26	0	26	0	ATP-dependent Clp protease ATP-binding subunit ClpA	Intracellular	ATP-dependent.Clp.protease.ATP-binding.subunit.ClpA	Genetic Information Processing			Folding Sorting Degradation			clpA	-0.115	51	3.67252	0.000575863	0.11	**
SP_2041	0.916635	0.0260948	0.161539	0.0323078		25	1	24	0	1.03153	0.0268951	0.163997	0.0321625		26	0	26	0	Membrane protein insertase SpoIIIJ family	Membrane	Inner.membrane.protein.translocase.component.YidC,.short.form.OxaI-like	Environmental Information Processing	Genetic Information Processing		Membrane Transport	Folding Sorting Degradation			-0.115	49	2.52035	0.0150306	0.11	**
SP_1017	1.06852	0.00219162	0.0468147	0.0270285		3	0	3	0	1.18312	0.00455286	0.0674749	0.0389567		3	0	3	0	4-oxalocrotonate tautomerase (EC 2.7.1.21)	Intracellular	4-oxalocrotonate.tautomerase.(EC.5.3.2.-);.Xylose.transport.system.permease.protein.XylH	Metabolism			Various Metabolism				-0.115	4	2.41704	0.0729967	0.11	**
SP_0843	1.02251	0.0322162	0.179489	0.0401349		20	0	20	0	1.13651	0.0374453	0.193508	0.0432697		20	0	20	0	deoxyribose-phosphate aldolase	Intracellular	Deoxyribose-phosphate.aldolase.(EC.4.1.2.4)	Metabolism			Carbohydrate Metabolism			deoC	-0.114	38	1.93171	0.0608772	0.11	**
SP_1483	0.843889	0.0202157	0.142182	0.0428694		11	0	11	0	0.957665	0.00805787	0.0897657	0.0259131		12	0	12	0	Putative ATP-dependent RNA helicase, DEAD/DEAH box family	Intracellular	ATP-dependent.RNA.helicase.YfmL	Genetic Information Processing			Translation				-0.114	21	2.2713	0.0337672	0.11	**
SP_1528	0.864871	0.0775111	0.278408	0.11366		6	1	5	0	0.977756	0.0117122	0.108223	0.0483988		5	0	5	0	Hypothetical Protein		hypothetical.protein	Hypothetical/Unknown							-0.113	9	0.91379	0.384654	0.11	**
SP_0305	1.06358	0.0115443	0.107444	0.0246494	celB	19	0	19	0	0.950884	0.0191424	0.138356	0.0317411	celB	19	0	19	0	PTS system cellobiose transporter subunit IIB	Membrane	PTS.system,.cellobiose-specific.IIB.component.(EC.2.7.1.69)	Environmental Information Processing	Metabolism		Membrane Transport	Carbohydrate Metabolism		celB	0.113	36	2.80423	0.00807846	0.11	**
SP_0108	1.20571	0.047998	0.219084	0.0894408		6	0	6	0	1.09303	0.0335275	0.183105	0.0818872		5	0	5	0			FIG01114192:.hypothetical.protein	Hypothetical/Unknown							0.113	9	0.929233	0.377018	0.11	**
SP_0269	0.976981	0.00127792	0.035748	0.0206391		3	0	3	0	1.08944	0.000643997	0.0253771	0.0146515		3	0	3	0			hypothetical.protein	Hypothetical/Unknown							-0.112	4	4.44315	0.0113064	0.11	**
SP_1682	1.03849	0.0171062	0.130791	0.0215019		37	0	37	0	0.926096	0.0594687	0.243862	0.0395597		38	4	34	0	Putative sugar ABC transporter, permease component	Membrane	ABC.transporter,.predicted.N-acetylneuraminate.transport.system.permease.protein.1	Environmental Information Processing	Metabolism		Membrane Transport	Carbohydrate Metabolism			0.112	73	2.4963	0.0148075	0.11	**
SP_1557	0.790805	0.0817785	0.285969	0.108086		7	1	6	0	0.6785	0.196541	0.443329	0.180988		6	3	3	0	DegV family protein		DegV.family.protein	Hypothetical/Unknown							0.112	11	0.532741	0.604808	0.11	**
SP_0494	0.986127	0.0137445	0.117237	0.0225622		27	0	27	0	0.874733	0.0663305	0.257547	0.0448332		33	2	31	0	CTP synthase (EC 6.3.4.2)	Intracellular	CTP.synthase.(EC.6.3.4.2)	Metabolism			Nucleotide Metabolism			pyrG	0.111	58	2.21941	0.0303835	0.11	**
SP_0780	0.981036	0.000123758	0.0111247	0.00642282		3	0	3	0	1.0924	0.0122074	0.110487	0.0637898		3	0	3	0	anaerobic ribonucleoside-triphosphate reductase fragment		Ribonucleotide.reductase.of.class.III.(anaerobic),.large.subunit.(EC.1.17.4.2)	Hypothetical/Unknown							-0.111	4	1.73702	0.157385	0.11	**
SP_1069	0.982124	0.0434456	0.208436	0.0444387		22	0	22	0	0.871448	0.0660035	0.256911	0.0574471		20	1	19	0			ABC.transporter.substrate-binding.protein	Environmental Information Processing			Membrane Transport				0.111	40	1.52386	0.135413	0.11	**
SP_1878	0.943041	0.0251048	0.158445	0.0598865		7	0	7	0	0.832806	0.11868	0.3445	0.130209		7	1	6	0	CBS domain protein		Inosine-5'-monophosphate.dehydrogenase.(EC.1.1.1.205)	Hypothetical/Unknown							0.11	12	0.769154	0.456675	0.11	**
SP_0154	1.00146	0.0109607	0.104693	0.0163503		41	0	41	0	1.11068	0.0245513	0.156688	0.0244706		41	0	41	0		Membrane	Catalyzes.the.cleavage.of.p-aminobenzoyl-glutamate.to.p-aminobenzoate.and.glutamate,.subunit.A	Hypothetical/Unknown							-0.109	80	3.71096	0.000379935	0.11	**
SP_0859	0.997158	0.00998025	0.0999012	0.0333004		9	0	9	0	1.10617	0.0349941	0.187067	0.0591558		10	0	10	0	uncharacterized membrane protein	Membrane	FIG001614:.Membrane.protein	Hypothetical/Unknown							-0.109	17	1.60586	0.126718	0.11	**
SP_2137	1.04082	0.0673839	0.259584	0.0981136		7	0	7	0	1.1498	0.0211017	0.145264	0.0593039		6	0	6	0											-0.109	11	0.950576	0.362238	0.11	**
SP_1027	0.84986	0.0369472	0.192217	0.0480542		16	0	16	0	0.741044	0.102243	0.319754	0.0799386		16	0	16	0			Extracellular.protein	Hypothetical/Unknown							0.109	30	1.16667	0.252534	0.11	**
SP_1478	1.00854	0.000300882	0.0173459	0.0100147		3	0	3	0	1.11717	0.0013568	0.0368347	0.0212665		3	0	3	0	Aldo/keto reductase	Intracellular	oxidoreductase.of.aldo/keto.reductase.family,.subgroup.1	Metabolism			Various Metabolism				-0.109	4	4.62111	0.00987285	0.11	**
SP_0639	0.983893	0.0212378	0.145732	0.0325867		20	0	20	0	1.09224	0.0705497	0.265612	0.0609356		19	1	18	0	GNAT acetyltransferase		PhnO.protein	Metabolism			Various Metabolism				-0.108	37	1.5679	0.125417	0.11	**
SP_1043	1.0186	0.0120939	0.109972	0.0173882		40	0	40	0	0.910323	0.0569185	0.238576	0.0372593		41	3	38	0			FIG01114267:.hypothetical.protein	Hypothetical/Unknown							0.108	79	2.63337	0.0101672	0.11	**
SP_2205	0.892972	0.0121955	0.110433	0.0220866		25	0	25	0	1.00111	0.0713143	0.267047	0.0504672		28	1	27	0	c-di-AMP phosphodiesterase		Phosphoesterase,.DHH.family.protein	Hypothetical/Unknown							-0.108	51	1.96295	0.0551166	0.11	**
SP_0584	1.0761	0.0113002	0.106302	0.0475398		5	0	5	0	0.968968	0.085335	0.292122	0.119258		6	0	6	0			transcription.regulator,.probable	Hypothetical/Unknown							0.107	9	0.834446	0.425623	0.11	**
SP_1213	0.94282	0.0120583	0.10981	0.054905		4	0	4	0	1.04984	0.0181238	0.134625	0.0673123		4	0	4	0	Hypothetical Protein		FIG01114263:.hypothetical.protein	Hypothetical/Unknown							-0.107	6	1.23205	0.264019	0.11	**
SP_0916	1.04523	0.0180825	0.134471	0.029344		21	0	21	0	0.938635	0.016482	0.128382	0.0280153		21	0	21	0	Arginine/lysine/ornithine decarboxylase	Intracellular	Arginine.decarboxylase.(EC.4.1.1.19)	Metabolism			Amino Acid Metabolism			cad	0.107	40	2.62737	0.0121412	0.11	**
SP_0848	1.04336	0.00416846	0.0645637	0.0228267		8	0	8	0	1.14983	0.0162321	0.127405	0.0424684		9	0	9	0	ABC-type uncharacterized transport system, permease componen	Membrane	Putative.deoxyribose-specific.ABC.transporter,.permease.protein	Environmental Information Processing			Membrane Transport			yufQ	-0.106	15	2.20827	0.0432078	0.11	**
SP_0829	1.05143	0.0127247	0.112804	0.0178359		40	0	40	0	1.15759	0.0521655	0.228398	0.0356697		41	1	40	0	phosphopentomutase	Intracellular	Phosphopentomutase.(EC.5.4.2.7)	Metabolism	Metabolism		Carbohydrate Metabolism	Nucleotide Metabolism		deoB	-0.106	79	2.66185	0.00941164	0.11	**
SP_1707	0.960428	0.00923193	0.0960829	0.0277368		12	0	12	0	1.06543	0.0374131	0.193425	0.0536464		13	1	12	0			FIG01114173:.hypothetical.protein	Hypothetical/Unknown							-0.105	23	1.73871	0.0954557	0.11	**
SP_2059	1.02724	0.0145489	0.120619	0.0241237		25	0	25	0	0.92223	0.041847	0.204565	0.0417568		24	1	23	0			Arginine/ornithine.antiporter.ArcD	Hypothetical/Unknown							0.105	47	2.17743	0.034503	0.11	**
SP_1773	0.972725	0.0481502	0.219432	0.056657		15	1	14	0	1.07747	0.0146372	0.120984	0.031238		15	0	15	0											-0.105	28	1.61895	0.11667	0.1	**
SP_0055	0.910412	0.0215526	0.146808	0.0320361		21	0	21	0	0.806126	0.0898805	0.299801	0.0625128		23	3	20	0			FIG01114860:.hypothetical.protein	Hypothetical/Unknown							0.104	42	1.48464	0.145107	0.1	**
SP_2028	0.965929	0.0116334	0.107858	0.0269646		16	0	16	0	0.861695	0.060591	0.246152	0.0615381		16	2	14	0	protein-tyrosine phosphatase	Intracellular	Low.molecular.weight.protein.tyrosine.phosphatase.(EC.3.1.3.48)	Genetic Information Processing	Genetic Information Processing		Folding Sorting Degradation	Membrane Transport			0.104	30	1.55142	0.131288	0.1	**
SP_1835	1.099	0.0298599	0.1728	0.0653123		7	0	7	0	0.994774	0.0940525	0.30668	0.108428		8	0	8	0			hypothetical.protein	Hypothetical/Unknown							0.104	13	0.823384	0.425137	0.1	**
SP_1445	0.614651	0.0289588	0.170173	0.0538134	guaA	10	0	10	0	0.71886	0.0128346	0.11329	0.0358254	guaA	10	0	10	0	GMP synthase	Intracellular	GMP.synthase.[glutamine-hydrolyzing	Metabolism			Nucleotide Metabolism			GuaA	-0.104	18	1.61195	0.124367	0.1	**
SP_1995	0.957799	0.0450791	0.212319	0.0588866		13	1	12	0	1.06174	0.0415689	0.203884	0.0509711		16	0	16	0			FIG01114234:.hypothetical.protein	Hypothetical/Unknown							-0.104	27	1.33458	0.193159	0.1	**
SP_1504	0.94644	0.0153936	0.124071	0.0310177		16	0	16	0	0.842632	0.057461	0.23971	0.0549933		19	2	17	0	Hypothetical Protein		TPR-repeat-containing.protein	Hypothetical/Unknown							0.104	33	1.64415	0.10964	0.1	**
SP_0446	1.07343	0.00526831	0.0725831	0.0218846	ilvH	11	0	11	0	0.969741	0.06834	0.261419	0.0698672	ilvH	14	2	12	0	acetolactate synthase 3 regulatory subunit (EC 2.2.1.6)	Intracellular	Acetolactate.synthase.small.subunit.(EC.2.2.1.6)	Metabolism			Amino Acid Metabolism			ilvH	0.104	23	1.41621	0.170115	0.1	**
SP_2200	0.952344	0.0317266	0.17812	0.0796575		5	0	5	0	1.05588	0.0274579	0.165704	0.0741053		5	0	5	0			hypothetical.protein	Hypothetical/Unknown							-0.104	8	0.951646	0.369139	0.1	**
SP_1863	1.11921	0.011903	0.109101	0.0412362		7	0	7	0	1.22248	0.0680353	0.260836	0.0922193		8	0	8	0		Intracellular	Transcriptional.regulator,.MarR.family	Genetic Information Processing			Transcription				-0.103	13	1.02225	0.325309	0.1	**
SP_1479	0.907091	0.0259152	0.160982	0.0335671		23	1	22	0	0.803872	0.0593531	0.243625	0.0507993		23	3	20	0	Peptidoglycan N-acetylglucosamine deacetylase A	Cell Wall	polysaccharide.deacetylase.family.protein	Metabolism			Cell Wall Metabolism			PgdA	0.103	44	1.69523	0.0970989	0.1	**
SP_0338	1.06096	0.00977301	0.0988585	0.01583		39	0	39	0	0.958058	0.088704	0.297832	0.0443982		45	7	38	0	ATP-dependent Clp protease ATP-binding subunit	Intracellular	putative.ATP-dependent.Clp.proteinase.(ATP-binding.subunit)	Genetic Information Processing			Folding Sorting Degradation				0.103	82	2.183	0.0318953	0.1	**
SP_1211	0.99226	0.00442833	0.0665457	0.0332728		4	0	4	0	1.09514	0.0050859	0.0713155	0.0356577		4	0	4	0	Hypothetical Protein		hypothetical.protein	Hypothetical/Unknown							-0.103	6	2.10946	0.0794326	0.1	**
SP_0672	0.973204	0.0399729	0.199932	0.0632241		10	0	10	0	0.870535	0.061528	0.248048	0.0826828		9	0	9	0	50S ribosomal subunit-associated GTPase HflX	Intracellular	GTP-binding.protein.HflX	Genetic Information Processing			Translation			hflX	0.103	17	0.986399	0.337769	0.1	**
SP_2197	1.00543	0.0274904	0.165802	0.0313337		28	0	28	0	0.903047	0.057928	0.240682	0.0439424		30	1	29	0	ABC thiamin transporter, thiamin-binding component	Membrane	Hydroxymethylpyrimidine.ABC.transporter,.substrate-binding.component	Environmental Information Processing			Membrane Transport			ThiY	0.102	56	1.89705	0.0629828	0.1	**
SP_0910	1.02106	0.00353503	0.0594561	0.0265896		5	0	5	0	1.12336	0.00402498	0.0634428	0.0283725		5	0	5	0	may be involved in phage response		Phage.shock.protein.C,.putative;.stress-responsive.transcriptional.regulator	Hypothetical/Unknown							-0.102	8	2.63106	0.0301286	0.1	**
SP_0006	0.960397	0.032337	0.179825	0.0196205		84	1	83	0	0.858385	0.183044	0.427836	0.0458689		87	5	82	0	Transcription-repair coupling factor	Intracellular	Transcription-repair.coupling.factor	Genetic Information Processing			Transcription			mfd	0.102	169	2.0448	0.042426	0.1	**
SP_1395	0.868033	0.0190463	0.138008	0.0690042		4	0	4	0	0.76611	0.282752	0.531745	0.265872		4	0	4	0	Putative phosphate ABC transporter, regulatory protein	Membrane	Phosphate.transport.system.regulatory.protein.PhoU	Environmental Information Processing			Membrane Transport			PhoU	0.102	6	0.371058	0.723343	0.1	**
SP_0297	0.91879	0.00392625	0.0626598	0.0313299		4	0	4	0	1.02042	0.00554024	0.0744328	0.0372164		4	0	4	0			hypothetical.protein	Hypothetical/Unknown							-0.102	6	2.08915	0.0816948	0.1	**
SP_0683	0.994991	0.0327153	0.180874	0.0602912		9	0	9	0	1.09616	0.0144327	0.120136	0.0400454		9	0	9	0	hypothetical protein		hypothetical.protein	Hypothetical/Unknown							-0.101	16	1.39778	0.181258	0.1	**
SP_0758	0.972273	0.0157856	0.125641	0.0198655		40	0	40	0	0.871161	0.0404837	0.201206	0.0303329		44	3	41	0	PTS system component	Membrane	PTS.system,.maltose.and.glucose-specific.IIC.component.(EC.2.7.1.69)./.PTS.system,.maltose.and.glucose-specific.IIB.component.(EC.2.7.1.69)./.PTS.system,.maltose.and.glucose-specific.IIA.component.(EC.2.7.1.69)	Environmental Information Processing	Metabolism		Membrane Transport	Carbohydrate Metabolism		exp5	0.101	82	2.78859	0.00657892	0.1	**
SP_0673	1.02762	0.0365366	0.191145	0.0510858		14	1	13	0	0.926686	0.112355	0.335194	0.0865467		15	3	12	0	hypothetical protein		Cystathionine.beta-lyase.(EC.4.4.1.8)	Hypothetical/Unknown							0.101	27	1.00431	0.324144	0.1	**
SP_0049	1.01214	0.0204948	0.14316	0.0261373		30	0	30	0	0.911275	0.0369355	0.192186	0.0345176		31	1	30	0	vanZ protein	Cell Wall	Teicoplanin.resistance.protein	Cellular Processes			Antibiotic Response/Sensing			vanZ	0.101	59	2.32968	0.0232653	0.1	**
SP_1840	1.06468	0.00866425	0.093082	0.0175908		28	0	28	0	0.964035	0.043386	0.208293	0.0380289		30	2	28	0		Membrane	Lipid.A.export.ATP-binding/permease.protein.MsbA	Environmental Information Processing			Membrane Transport				0.101	56	2.40212	0.0196419	0.1	**
SP_1885	0.960285	0.0101662	0.100828	0.0411628		6	0	6	0	0.860351	0.00594458	0.0771011	0.0314764		6	0	6	0		Intracellular	Trehalose.operon.transcriptional.repressor	Genetic Information Processing			Transcription				0.1	10	1.92856	0.0826316	0.1	**
SP_1300	0.989897	0.00674828	0.0821479	0.0474281		3	0	3	0	0.890448	0.000349632	0.0186985	0.0107956		3	0	3	0	Hypothetical Protein		Ferrous.iron.transport.permease.EfeU	Hypothetical/Unknown							0.099	4	2.04455	0.110372	0.1	**
SP_0190	0.984314	0.0126594	0.112514	0.0459337		6	0	6	0	0.884926	0.0128693	0.113443	0.046313		6	0	6	0			hypothetical.protein	Hypothetical/Unknown							0.099	10	1.52369	0.158566	0.1	**
SP_1102	1.06424	0.0157125	0.12535	0.0723707		3	0	3	0	0.965144	0.0337714	0.18377	0.1061		3	0	3	0			FIG000557:.hypothetical.protein.co-occurring.with.RecR	Hypothetical/Unknown							0.099	4	0.771568	0.483421	0.1	**
SP_0405	1.06392	0.00912819	0.0955416	0.033779		8	0	8	0	0.9651	0.0267049	0.163416	0.0577765		8	0	8	0			Colicin.V.production.protein	Hypothetical/Unknown							0.099	14	1.47653	0.16194	0.1	**
SP_1000	0.964645	0.0230704	0.151889	0.0368386		17	0	17	0	1.06313	0.0197296	0.140462	0.034067		17	0	17	0	thioredoxin	Intracellular	Thiol:disulfide.oxidoreductase.related.to.ResA	Metabolism			Various Metabolism				-0.098	32	1.96273	0.0584207	0.1	**
SP_1291	0.930796	0.0141545	0.118973	0.0317968		14	0	14	0	0.832318	0.0602456	0.24545	0.0680755		13	2	11	0	Cof family protein		Promiscuous.sugar.phosphatase.YidA,.haloacid.dehalogenase-like.phosphatase.family	Hypothetical/Unknown							0.098	25	1.31067	0.201884	0.1	**
SP_1394	0.983346	0.0172966	0.131516	0.029408		20	0	20	0	1.08181	0.0234898	0.153264	0.0342708		20	0	20	0		Membrane	Amino.acid.ABC.transporter,.amino.acid-binding/permease.protein	Metabolism	Environmental Information Processing		Amino Acid Metabolism	Membrane Transport			-0.098	38	2.1804	0.0354896	0.1	**
SP_1174	1.01152	0.00968372	0.0984059	0.0284073		12	0	12	0	1.10997	0.0283239	0.168297	0.0507434		11	0	11	0			Streptococcal.histidine.triad.protein	Hypothetical/Unknown							-0.098	21	1.69301	0.105238	0.1	**
SP_0204	0.879593	0.0137067	0.117076	0.0370226		10	0	10	0	0.978039	0.00611944	0.0782269	0.0260756		9	0	9	0	acetyltransferase	Intracellular	PhnO.protein	Metabolism			Various Metabolism				-0.098	17	2.17399	0.0441214	0.1	**
SP_1532	0.938889	0.0248366	0.157596	0.0406912		15	0	15	0	1.03699	0.0285275	0.168901	0.0409644		17	0	17	0											-0.098	30	1.69897	0.0996742	0.1	**
SP_1810	0.964427	0.0412804	0.203176	0.039846		26	1	25	0	1.0624	0.0146072	0.12086	0.0241721		25	0	25	0			FIG01114950:.hypothetical.protein	Hypothetical/Unknown							-0.098	49	2.10223	0.0406955	0.1	**
SP_1806	0.991687	0.0137227	0.117144	0.029286		16	0	16	0	1.08923	0.0196619	0.140221	0.0362049		15	0	15	0	Transposase, IS4 family	Intracellular	Mobile.element.protein	Genetic Information Processing	Genetic Information Processing		Mobile Element/Pseudogene	Dna Repair And Editing			-0.098	29	2.09471	0.0450454	0.1	**
SP_1921	0.985385	0.0121326	0.110148	0.055074		4	0	4	0	1.08253	0.00520617	0.0721538	0.0360769		4	0	4	0			hypothetical.protein	Hypothetical/Unknown							-0.097	6	1.47554	0.19052	0.1	**
SP_1407	0.987219	0.0164997	0.128451	0.0343301		14	0	14	0	0.890316	0.00542087	0.0736265	0.0204203		13	0	13	0	HAD superfamily hydrolase	Intracellular	Hypothetical.NagD-like.phosphatase	Metabolism			Various Metabolism				0.097	25	2.42595	0.0228183	0.1	**
SP_0063	1.00962	0.0160255	0.126592	0.0227366		31	0	31	0	0.912977	0.0629455	0.250889	0.0443514		32	3	29	0	PTS system transporter subunit IID	Membrane	PTS.system,.galactosamine-specific.IID.component.(EC.2.7.1.69)	Environmental Information Processing	Metabolism		Membrane Transport	Carbohydrate Metabolism		ManZ	0.097	61	1.93909	0.0571203	0.1	**
SP_0199	0.945548	0.0258429	0.160757	0.0209288		59	0	59	0	1.04213	0.03837	0.195883	0.0255018		59	1	58	0	Cardiolipin synthetase (EC 2.7.8.-)	Membrane	Cardiolipin.synthetase.(EC.2.7.8.-)	Metabolism			Lipid Metabolism				-0.097	116	2.92754	0.00411287	0.1	**
SP_0191	1.03943	0.0122008	0.110457	0.0390525		8	0	8	0	0.943456	0.0145137	0.120473	0.0401576		9	0	9	0			FIG01114698:.hypothetical.protein	Hypothetical/Unknown							0.096	15	1.71338	0.107228	0.1	**
SP_1061	1.00118	0.017923	0.133877	0.0147842		82	0	82	0	0.905492	0.057191	0.239146	0.0262497		83	5	78	0	protein kinase	Intracellular	conserved.hypothetical.protein,.putative.protein.kinase	Metabolism			Various Metabolism				0.096	163	3.17618	0.00178503	0.1	**
SP_0398	1.07473	0.0124021	0.111365	0.0498038		5	0	5	0	1.1703	0.072207	0.268714	0.101564		7	0	7	0			FIG01114573:.hypothetical.protein	Hypothetical/Unknown							-0.096	10	0.84486	0.417944	0.1	**
SP_1696	0.994085	0.0158897	0.126054	0.0476441		7	0	7	0	1.08953	0.0152936	0.123667	0.0467419		7	0	7	0	Hypothetical Protein		hypothetical.protein	Hypothetical/Unknown							-0.095	12	1.43004	0.178224	0.1	**
SP_1815	1.01443	0.0192725	0.138825	0.0327215	trpD	18	0	18	0	1.10987	0.0200796	0.141702	0.0333996	trpD	18	0	18	0	anthranilate phosphoribosyltransferase	Intracellular	Anthranilate.phosphoribosyltransferase.(EC.2.4.2.18)	Metabolism			Amino Acid Metabolism			trpD	-0.095	34	2.04132	0.0490413	0.1	**
SP_0136	0.962119	0.0190382	0.137979	0.0141564		95	2	93	0	1.05752	0.0463124	0.215203	0.0215203		100	3	97	0		Intracellular	Beta-1,3-glucosyltransferase	Metabolism			Carbohydrate Metabolism				-0.095	193	3.70369	0.000277324	0.1	**
SP_0326	1.05325	0.0166692	0.129109	0.0577395		5	0	5	0	0.957853	0.055798	0.236216	0.0964348		6	1	5	0	preprotein translocase subunit YajC	Membrane	Preprotein.translocase.subunit.YajC.(TC.3.A.5.1.1)	Environmental Information Processing			Membrane Transport			YajC	0.095	9	0.848721	0.418038	0.1	**
SP_1039	0.983615	0.00815896	0.090327	0.0451635		4	0	4	0	1.07865	0.00245529	0.0495508	0.0247754		4	0	4	0			FIG01115587:.hypothetical.protein	Hypothetical/Unknown							-0.095	6	1.84481	0.114612	0.1	**
SP_0614	0.932569	0.0309986	0.176064	0.0403919		19	1	18	0	0.837747	0.133424	0.365273	0.0885917		17	2	15	0	tributyrin esterase	Intracellular	Tributyrin.esterase	Metabolism			Lipid Metabolism			estA	0.095	34	0.973876	0.336996	0.09	**
SP_0697	0.922922	0.0170928	0.130739	0.0238696		30	0	30	0	0.828146	0.170827	0.413312	0.074233		31	2	29	0											0.095	59	1.21545	0.229037	0.09	**
SP_0308	1.05587	0.00136358	0.0369267	0.0130556	celC	8	0	8	0	0.961141	0.00746062	0.0863749	0.0305381	celC	8	0	8	0	cellobiose phosphotransferase system IIA component	Membrane	PTS.system,.cellobiose-specific.IIA.component.(EC.2.7.1.69)	Environmental Information Processing	Metabolism		Membrane Transport	Carbohydrate Metabolism		celC	0.095	14	2.85214	0.0127957	0.09	**
SP_2169	1.00957	0.0175664	0.132538	0.0182055		53	1	52	0	1.10424	0.0319047	0.178619	0.024307		54	1	53	0	ABC zinc transporter, ATP-binding component	Membrane	Candidate.zinc-binding.lipoprotein.ZinT	Environmental Information Processing			Membrane Transport			AdcA	-0.095	105	3.11736	0.00235447	0.09	**
SP_2043	1.07786	0.0162902	0.127633	0.0638166		4	0	4	0	1.17235	0.0324099	0.180027	0.0900137		4	0	4	0		Intracellular	hypothetical.protein	Genetic Information Processing			Mobile Element/Pseudogene				-0.094	6	0.856374	0.424666	0.09	**
SP_1307	0.977464	0.00265041	0.0514821	0.0297232		3	0	3	0	0.883567	0.0129161	0.113649	0.0656153		3	0	3	0	Hypothetical Protein		hypothetical.protein	Hypothetical/Unknown							0.094	4	1.30351	0.262363	0.09	**
SP_2213	1.02876	0.0122479	0.11067	0.0553352		4	0	4	0	0.935178	0.0190094	0.137874	0.0616593		5	0	5	0											0.094	7	1.12957	0.295876	0.09	**
SP_0046	1.00809	0.0180291	0.134272	0.028627		22	0	22	0	0.915542	0.0279381	0.167147	0.0356358		22	0	22	0	amidophosphoribosyltransferase	Intracellular	Amidophosphoribosyltransferase.(EC.2.4.2.14)	Metabolism			Nucleotide Metabolism			purF	0.093	42	2.0246	0.0492973	0.09	**
SP_0076	0.965482	0.00703411	0.0838696	0.0375076		5	0	5	0	1.05801	0.0184122	0.135692	0.0553958		6	0	6	0			hypothetical.protein	Hypothetical/Unknown							-0.093	9	1.38307	0.199988	0.09	**
SP_1463	1.16425	0.00719266	0.0848096	0.0346234		6	0	6	0	1.07221	0.00166455	0.0407989	0.0166561		6	0	6	0	Methylated-DNA--protein-cysteine S-methyltransferase	Intracellular	Methylated-DNA--protein-cysteine.methyltransferase.(EC.2.1.1.63)	Genetic Information Processing			Dna Repair And Editing			Ogt	0.092	10	2.3956	0.0375969	0.09	**
SP_0597	1.03085	0.000578631	0.0240548	0.0120274		4	0	4	0	1.12259	0.0113055	0.106327	0.0531636		4	0	4	0											-0.092	6	1.68308	0.143348	0.09	**
SP_1323	0.993806	0.0332927	0.182463	0.0317627		33	1	32	0	1.08547	0.0259434	0.161069	0.0276232		34	0	34	0	Hypothetical Protein		V-type.ATP.synthase.subunit.G.(EC.3.6.3.14)	Hypothetical/Unknown							-0.092	65	2.1776	0.0330714	0.09	**
SP_1834	0.93624	0.063919	0.252822	0.0595907		18	0	18	0	1.02788	0.138029	0.371522	0.085233		19	2	17	0			hypothetical.protein	Hypothetical/Unknown							-0.092	35	0.881139	0.384253	0.09	**
SP_0696	0.844863	0.0579313	0.240689	0.0552179		19	0	19	0	0.753312	0.283858	0.532783	0.122229		19	4	15	0											0.092	36	0.682596	0.499231	0.09	**
SP_0653	0.970105	0.0122513	0.110686	0.0418352		7	0	7	0	0.878635	0.131335	0.362401	0.136975		7	1	6	0	hypothetical protein		FIG01114034:.hypothetical.protein	Hypothetical/Unknown							0.091	12	0.638659	0.535045	0.09	**
SP_1668	0.991988	0.0079043	0.0889061	0.0209554		18	0	18	0	1.08334	0.0336632	0.183475	0.0432456		18	0	18	0	Hypothetical Protein	Membrane	membrane.protein,.putative	Hypothetical/Unknown							-0.091	34	1.90087	0.0658232	0.09	**
SP_2171	0.725634	0.02194	0.148122	0.0493739		9	0	9	0	0.63444	0.0818045	0.286015	0.0953383		9	1	8	0	ABC zinc transporter, premease component	Membrane	Zinc.ABC.transporter,.ATP-binding.protein.ZnuC	Environmental Information Processing			Membrane Transport			AdcC	0.091	16	0.84939	0.408194	0.09	**
SP_1882	0.969531	0.000908067	0.0301342	0.017398		3	0	3	0	0.878471	0.00820838	0.0906001	0.052308		3	0	3	0			FIG027054:.hypothetical.protein	Hypothetical/Unknown							0.091	4	1.65186	0.173907	0.09	**
SP_1063	0.993215	0.0125421	0.111992	0.0138909		65	0	65	0	0.902314	0.048622	0.220504	0.0271422		66	2	64	0	ABC transporter permease	Membrane	ABC-2.transporter,.permease.protein,.putative	Environmental Information Processing			Membrane Transport				0.091	129	2.98134	0.00343161	0.09	**
SP_1362	0.971953	0.00935624	0.0967277	0.0483638		4	0	4	0	0.881356	0.178055	0.421966	0.172267		6	2	4	0	Negative adapter regulator of genetic competence	Intracellular	Negative.regulator.of.genetic.competence.MecA	Genetic Information Processing			Transcription			MecA	0.091	8	0.506335	0.626277	0.09	**
SP_1278	0.804892	0.0103453	0.101712	0.045487		5	0	5	0	0.714387	0.0130814	0.114374	0.0511495		5	0	5	0	Bifunctional pyrimidine regulatory protein/uracil phosphoribosyltransferase	Intracellular	Uracil.phosphoribosyltransferase.(EC.2.4.2.9)./.Pyrimidine.operon.regulatory.protein.PyrR	Genetic Information Processing	Metabolism		Transcription	Nucleotide Metabolism		PyrR	0.091	8	1.32222	0.222645	0.09	**
SP_0245	0.990961	0.0323802	0.179945	0.0262477		47	3	44	0	1.08132	0.0371118	0.192644	0.026715		52	1	51	0	Pyruvate formate-lyase activating enzyme (EC 1.97.1.4)	Intracellular	Pyruvate.formate-lyase.activating.enzyme.(EC.1.97.1.4)	Metabolism	Metabolism		Carbohydrate Metabolism	Energy Metabolism			-0.09	97	2.41267	0.0177151	0.09	**
SP_1846	1.01093	0.0166671	0.129101	0.0304295		18	0	18	0	1.10091	0.038901	0.197233	0.0452485		19	1	18	0											-0.09	35	1.65017	0.107855	0.09	**
SP_0857	0.765922	0.0189614	0.1377	0.0486845		8	0	8	0	0.855749	0.0383088	0.195726	0.0691997		8	0	8	0											-0.09	14	1.06166	0.306361	0.09	**
SP_1304	1.08367	0.013607	0.116649	0.0440891		7	0	7	0	0.993966	0.0198699	0.14096	0.0532781		7	0	7	0	Hypothetical Protein		hypothetical.protein	Hypothetical/Unknown							0.09	12	1.29711	0.218977	0.09	**
SP_1588	1.04553	0.0108048	0.103946	0.0252107		17	0	17	0	0.955949	0.075256	0.274328	0.0646598		18	3	15	0	Pyridine nucleotide-disulfide oxidoreductase	Intracellular	Putative.Dihydrolipoamide.dehydrogenase.(EC.1.8.1.4);.Mercuric.ion.reductase.(EC.1.16.1.1);.PF00070.family,.FAD-dependent.NAD(P)-disulphide.oxidoreductase	Metabolism			Nucleotide Metabolism				0.09	33	1.29077	0.205754	0.09	**
SP_1805	1.07293	0.0107215	0.103545	0.042272		6	0	6	0	0.983525	0.0502862	0.224246	0.0792829		8	1	7	0			FIG01115314:.hypothetical.protein	Hypothetical/Unknown							0.089	12	0.995122	0.33932	0.09	**
SP_1546	0.932114	0.0163141	0.127726	0.0482761		7	0	7	0	1.02132	0.020293	0.142454	0.0538424		7	0	7	0	Hypothetical Protein		FIG01114141:.hypothetical.protein	Hypothetical/Unknown							-0.089	12	1.23353	0.240993	0.09	**
SP_0665	1.01018	0.0154185	0.124171	0.0201432		38	0	38	0	0.92154	0.0792993	0.281601	0.0456818		38	3	35	0	aminodeoxychorismate synthase	Intracellular	Para-aminobenzoate.synthase,.aminase.component.(EC.2.6.1.85)./.Aminodeoxychorismate.lyase.(EC.4.1.3.38)	Metabolism	Metabolism		Cofactor And Vitamin Metabolism	Various Metabolism		pabB	0.089	74	1.77551	0.0799246	0.09	**
SP_1493	0.986314	0.00983935	0.0991935	0.0156839		40	0	40	0	1.07491	0.0233429	0.152784	0.0235751		42	0	42	0	Hypothetical Protein		FIG01114480:.hypothetical.protein	Hypothetical/Unknown							-0.089	80	3.1289	0.00244833	0.09	**
SP_2162	0.997521	0.0303434	0.174194	0.0256834		46	0	46	0	1.08609	0.0255685	0.159901	0.0230798		48	0	48	0	PTS system, mannose-specific IIC component	Membrane	PTS.system,.mannose-specific.IIC.component.(EC.2.7.1.69)	Environmental Information Processing			Membrane Transport				-0.089	92	2.56504	0.0119346	0.09	**
SP_0879	0.976507	0.0369968	0.192346	0.0496634		15	1	14	0	0.8886	0.0484644	0.220146	0.050505		19	1	18	0	hypothetical protein		Histone.acetyltransferase.Gcn5	Hypothetical/Unknown							0.088	32	1.24105	0.223608	0.09	**
SP_1563	0.943759	0.0129231	0.11368	0.0303822		14	0	14	0	0.856205	0.0457168	0.213815	0.0571444		14	1	13	0	pyridine nucleotide-disulfide oxidoreductase family protein	Intracellular	Thioredoxin.reductase.(EC.1.8.1.9)	Metabolism			Nucleotide Metabolism				0.088	26	1.35284	0.187756	0.09	**
SP_1952	1.00314	0.0179274	0.133893	0.0160033		70	1	69	0	1.09038	0.0296485	0.172187	0.0207289		69	1	68	0		Membrane	FIG01115247:.hypothetical.protein	Hypothetical/Unknown							-0.087	137	3.33143	0.00111077	0.09	**
SP_0904	1.01067	0.0158554	0.125918	0.0237963		28	0	28	0	1.09778	0.031911	0.178636	0.0337591		28	0	28	0	hypothetical protein		ABC.transporter,.substrate-binding.protein	Hypothetical/Unknown						ycgQ	-0.087	54	2.10903	0.0395945	0.09	**
SP_1915	1.13663	0.00899284	0.0948306	0.0547505		3	0	3	0	1.22309	0.0224501	0.149833	0.0865064		3	0	3	0		Intracellular	Response.regulator.of.the.LytR/AlgR.family	Genetic Information Processing			Transcription				-0.086	4	0.844452	0.445964	0.09	**
SP_1470	0.9944	0.0219678	0.148215	0.0396122		14	0	14	0	1.08084	0.0408999	0.202237	0.0540502		14	1	13	0	Thiamine biosynthesis protein	Intracellular	Hypothetical.similar.to.thiamin.biosynthesis.lipoprotein.ApbE	Metabolism			Cofactor And Vitamin Metabolism			ApbE	-0.086	26	1.28991	0.208438	0.09	**
SP_0528	1.01382	0.0091403	0.0956049	0.0213779		20	0	20	0	1.10019	0.0123853	0.111289	0.023727		22	0	22	0	peptide pheromone	Extracellular	Peptide.pheromone.BlpC.(Bacteriocin-like.peptide,.double.glycine.cleavage.type)	Cellular Processes			Cellular Community			blpC	-0.086	40	2.7043	0.0100041	0.09	**
SP_0950	1.01248	0.011331	0.106447	0.0336615		10	0	10	0	1.09884	0.0269235	0.164084	0.0518878		10	0	10	0	Acetyltransferase	Intracellular	PhnO.protein	Metabolism			Various Metabolism				-0.086	18	1.39622	0.17963	0.09	**
SP_0565	0.967376	0.0270495	0.164467	0.0520091		10	0	10	0	1.0535	0.0312168	0.176683	0.055872		10	0	10	0	flavin reductase	Intracellular	Glutamate.synthase.[NADPH	Metabolism			Cofactor And Vitamin Metabolism				-0.086	18	1.12821	0.274043	0.09	**
SP_0704	0.96358	0.0248063	0.1575	0.0249029		40	0	40	0	1.04953	0.0265483	0.162936	0.0260907		39	0	39	0	hypothetical protein		FIG01114501:.hypothetical.protein	Hypothetical/Unknown							-0.086	77	2.38305	0.0196355	0.09	**
SP_1256	1.00696	0.0229765	0.15158	0.0535917		8	0	8	0	1.09284	0.0113583	0.106575	0.0376801		8	0	8	0	Hypothetical Protein		FIG01113965:.hypothetical.protein	Hypothetical/Unknown							-0.086	14	1.31099	0.21096	0.09	**
SP_1040	1.01194	0.0192259	0.138658	0.0149518		86	0	86	0	0.926097	0.0670979	0.259033	0.0268604		93	7	86	0	resolvase family site-specific recombinase	Intracellular	Phage.integrase.(Site-specific.recombinase)	Genetic Information Processing			Dna Repair And Editing				0.086	177	2.7925	0.00580546	0.09	**
SP_0390	1.00151	0.0283992	0.168521	0.0302672		31	1	30	0	0.915785	0.130982	0.361914	0.0620678		34	4	30	0	choline binding protein G	Cell Wall	FIG01114269:.hypothetical.protein	Hypothetical/Unknown							0.086	63	1.24145	0.219041	0.09	**
SP_1844	1.00813	0.000277515	0.0166588	0.00961795		3	0	3	0	1.09363	0.0101658	0.100825	0.0582116		3	0	3	0			FIG01115309:.hypothetical.protein	Hypothetical/Unknown							-0.086	4	1.44919	0.220875	0.09	**
SP_2118	0.995916	0.00963374	0.0981516	0.0295938		11	0	11	0	1.08136	0.0452091	0.212624	0.0641086		11	0	11	0			FIG01114767:.hypothetical.protein	Hypothetical/Unknown							-0.085	20	1.21012	0.240343	0.09	**
SP_1753	0.985333	0.0206481	0.143695	0.0293315		24	0	24	0	1.07045	0.0653371	0.255611	0.0532986		23	1	22	0											-0.085	45	1.39905	0.168653	0.09	**
SP_2002	0.946546	0.018911	0.137517	0.0343793		16	0	16	0	1.03153	0.0130709	0.114328	0.0285821		16	0	16	0		Membrane	ABC.transporter.permease.protein	Environmental Information Processing			Membrane Transport				-0.085	30	1.90079	0.066976	0.08	**
SP_1908	0.955529	0.00178038	0.0421945	0.01887		5	0	5	0	1.0405	0.00494609	0.0703284	0.0287115		6	0	6	0	Single-stranded DNA-binding protein	Intracellular	FIG107367:.tRNA-binding.protein	Genetic Information Processing			Dna Repair And Editing			ssbB	-0.085	9	2.47315	0.0353872	0.08	**
SP_1327	0.997464	0.0124008	0.111359	0.0287528		15	0	15	0	1.08233	0.0200073	0.141447	0.0365215		15	0	15	0	Hypothetical Protein		probable.beta-D-galactosidase	Hypothetical/Unknown							-0.085	28	1.8258	0.0785634	0.08	**
SP_2238	0.998524	0.0199507	0.141247	0.0533863		7	0	7	0	1.08265	0.0151401	0.123045	0.0465067		7	0	7	0	23S rRNA (pseudouridine(1915)-N(3))-methyltransferase	Intracellular	LSU.m3Psi1915.methyltransferase.RlmH	Genetic Information Processing	Metabolism		Translation	Nucleotide Metabolism		rlmH	-0.084	12	1.18818	0.257746	0.08	**
SP_0468	0.987747	0.0190672	0.138084	0.0334903		17	0	17	0	1.07178	0.0182353	0.135038	0.0337595		16	0	16	0	sortase	Intracellular	Sortase.A,.LPXTG.specific	Genetic Information Processing			Folding Sorting Degradation				-0.084	31	1.76706	0.087063	0.08	**
SP_1959	0.940569	0.0107969	0.103908	0.0424203	ndk	6	0	6	0	1.02459	0.0133289	0.115451	0.0471327	ndk	6	0	6	0	Nucleoside diphosphate kinase	Intracellular	Nucleoside.diphosphate.kinase.(EC.2.7.4.6)	Metabolism			Nucleotide Metabolism			ndk	-0.084	10	1.32498	0.214655	0.08	**
SP_0901	0.99326	0.00679218	0.0824147	0.024849		11	0	11	0	0.909292	0.0754383	0.27466	0.0792876		12	2	10	0	hypothetical protein		FIG01114246:.hypothetical.protein	Hypothetical/Unknown							0.084	21	1.01056	0.323729	0.08	**
SP_0340	1.07373	0.00438617	0.0662282	0.0382369		3	0	3	0	0.989776	0.0821268	0.286578	0.143289		4	1	3	0	S-ribosylhomocysteine lyase (EC 4.4.1.21)	Intracellular	S-ribosylhomocysteine.lyase.(EC.4.4.1.21)./.Autoinducer-2.production.protein.LuxS	Metabolism			Amino Acid Metabolism				0.084	5	0.566099	0.595788	0.08	**
SP_0276	0.897633	0.00547566	0.0739977	0.0369988		4	0	4	0	0.981476	0.00889656	0.0943216	0.0471608		4	0	4	0		Intracellular	YafQ.toxin.protein	Genetic Information Processing			Translation				-0.084	6	1.39874	0.211399	0.08	**
SP_1684	1.01347	0.0154354	0.124239	0.0126801		96	0	96	0	1.09698	0.0365146	0.191088	0.0191088		100	2	98	0	Hypothetical Protein	Membrane	PTS.system,.N-acetylglucosamine-specific.IIA.component.(EC.2.7.1.69)./.PTS.system,.N-acetylglucosamine-specific.IIB.component.(EC.2.7.1.69)	Environmental Information Processing	Metabolism		Membrane Transport	Carbohydrate Metabolism			-0.084	194	3.64138	0.000347862	0.08	**
SP_0123	1.01694	0.0103737	0.101851	0.0360099		8	0	8	0	0.933503	0.0354027	0.188156	0.0627187		9	0	9	0	competence-induced protein Ccs1	Intracellular	competence-induced.protein.Ccs1	Cellular Processes			Cellular Community			ccs1	0.083	15	1.1537	0.266675	0.08	**
SP_1124	1.02128	0.0261417	0.161684	0.028582	glgA	32	0	32	0	0.937916	0.0849926	0.291535	0.0507497	glgA	33	3	30	0		Cell Wall	Glycogen.synthase,.ADP-glucose.transglucosylase.(EC.2.4.1.21)	Metabolism	Metabolism		Cell Wall Metabolism	Carbohydrate Metabolism		glgA	0.083	63	1.4313	0.157287	0.08	**
SP_1279	1.03094	0.00501659	0.0708279	0.0223978		10	0	10	0	0.94776	0.0182523	0.135101	0.0427227		10	0	10	0	Endonuclease III	Intracellular	Endonuclease.III.(EC.4.2.99.18)	Genetic Information Processing			Dna Repair And Editing			Nth	0.083	18	1.72433	0.101779	0.08	**
SP_1936	1.11256	0.00688481	0.0829748	0.0479055		3	0	3	0	1.02942	0.00188338	0.0433979	0.0250558		3	0	3	0	type II restriction-modification system regulatory protein		type.II.restriction-modification.system.regulatory.protein,.putative	Genetic Information Processing	Cellular Processes		Transcription	Cellular Community			0.083	4	1.53785	0.198907	0.08	**
SP_0911	1.05189	0.0150709	0.122764	0.0464003		7	0	7	0	0.968939	0.0566462	0.238005	0.0793349		9	1	8	0	hypothetical protein		FIG01117810:.hypothetical.protein	Hypothetical/Unknown							0.083	14	0.902526	0.382043	0.08	**
SP_0133	0.967937	0.0199128	0.141113	0.018529		58	0	58	0	1.05088	0.0313589	0.177084	0.0230544		59	0	59	0		Intracellular	Exopolysaccharide.biosynthesis.glycosyltransferase.EpsF.(EC.2.4.1.-)	Metabolism			Carbohydrate Metabolism				-0.083	115	2.80442	0.00591947	0.08	**
SP_0844	0.924004	0.0114696	0.107096	0.0478948		5	0	5	0	1.00687	0.0425944	0.206384	0.0922977		5	0	5	0	cytidine deaminase	Intracellular	Cytidine.deaminase.(EC.3.5.4.5)	Metabolism			Nucleotide Metabolism			cdd	-0.083	8	0.796884	0.44852	0.08	**
SP_1715	1.04859	0.0110309	0.105028	0.0134475		61	0	61	0	1.13142	0.0339775	0.18433	0.0232234		63	1	62	0	ABC transporter, ATP-binding protein	Membrane	ABC-type.multidrug.transport.system,.ATPase.component	Environmental Information Processing			Membrane Transport				-0.083	122	3.0868	0.00250453	0.08	**
SP_1055	0.897708	0.0223233	0.14941	0.0472476		10	0	10	0	0.980478	0.0177896	0.133378	0.0421778		10	0	10	0	plasmid mobilization relaxosome protein MobC		Tn5252,.Orf.9.protein	Genetic Information Processing			Replication			mobC	-0.083	18	1.30687	0.207707	0.08	**
SP_1329	0.998966	0.0154067	0.124124	0.0173808		51	0	51	0	1.08057	0.025946	0.161078	0.0223375		52	0	52	0	Putative N-acetylneuraminate lyase	Intracellular	N-acetylneuraminate.lyase.(EC.4.1.3.3)	Metabolism			Carbohydrate Metabolism				-0.082	101	2.88329	0.00480947	0.08	**
SP_1989	0.992844	0.0129957	0.113999	0.0168082		46	0	46	0	1.07434	0.0333898	0.182729	0.0272396		45	0	45	0	transcriptional regulator PlcR	Intracellular	Transcriptional.regulator	Genetic Information Processing			Transcription				-0.081	89	2.54611	0.0126129	0.08	**
SP_0721	1.03382	0.0165852	0.128784	0.0247844		27	0	27	0	0.952541	0.0453999	0.213073	0.0410058		27	0	27	0	hypothetical protein		Transmembrane.component.YkoC.of.energizing.module.of.thiamin-regulated.ECF.transporter.for.HydroxyMethylPyrimidine	Hypothetical/Unknown							0.081	52	1.69637	0.0957951	0.08	**
SP_1477	1.02142	0.0124981	0.111795	0.0558973		4	0	4	0	1.10269	0.0170688	0.130647	0.0584273		5	0	5	0											-0.081	7	1.00502	0.348357	0.08	**
SP_0679	0.981019	0.000495346	0.0222564	0.00995335		5	0	5	0	1.06193	0.00262019	0.0511878	0.0228919		5	0	5	0	hypothetical protein		FIG01114191:.hypothetical.protein	Hypothetical/Unknown							-0.081	8	3.24138	0.011853	0.08	**
SP_0595	1.04117	0.059432	0.243787	0.0559285		19	1	18	0	1.12186	0.0420504	0.205062	0.0497348		17	1	16	0			FIG01115113:.hypothetical.protein	Hypothetical/Unknown							-0.081	34	1.07813	0.288565	0.08	**
SP_0623	0.93695	0.0107384	0.103626	0.0259066		16	0	16	0	0.856323	0.0177586	0.133262	0.0333154		16	0	16	0	dipeptidase	Intracellular	Acetylornithine.deacetylase/Succinyl-diaminopimelate.desuccinylase.and.related.deacylases	Metabolism			Amino Acid Metabolism			pepV	0.081	30	1.91047	0.0656728	0.08	**
SP_0524	0.950566	0.000201805	0.0142058	0.00820174		3	0	3	0	1.03105	0.00142408	0.0377369	0.0217874		3	0	3	0	blpT protein, fusion	Membrane	BlpT.protein,.fusion	Cellular Processes	Environmental Information Processing		Cellular Community	Signal Transduction		blpT	-0.08	4	3.45717	0.0258844	0.08	**
SP_0043	1.01306	0.0267006	0.163403	0.0243587		45	1	44	0	0.932734	0.0497567	0.223062	0.0321962		48	3	45	0	Competence-stimulating peptide ABC transporter permease protein ComB	Membrane	Competence-stimulating.peptide.ABC.transporter.permease.protein.ComB	Environmental Information Processing	Cellular Processes		Membrane Transport	Cellular Community		comB	0.08	91	1.98968	0.0496279	0.08	**
SP_1695	0.977243	0.0287272	0.169491	0.0411076		17	1	16	0	0.897013	0.18659	0.431961	0.111532		15	3	12	0	Putative acetyl xylan esterase		Acetyl.xylan.esterase.1;.Cephalosporin-C.deacetylase.(EC.3.1.1.41)	Metabolism			Carbohydrate Metabolism				0.08	30	0.674961	0.504869	0.08	**
SP_0989	0.847699	0.00542079	0.073626	0.042508		3	0	3	0	0.76769	0.0858146	0.292941	0.16913		3	1	2	0	MutT/nudix family protein	Intracellular	ADP-ribose.pyrophosphatase.(EC.3.6.1.13)	Metabolism			Nucleotide Metabolism				0.08	4	0.458798	0.670202	0.08	**
SP_0048	1.02122	0.00634492	0.079655	0.0398275	purN	4	0	4	0	0.94128	0.00409078	0.0639592	0.0319796	purN	4	0	4	0	phosphoribosylglycinamide formyltransferase	Intracellular	Phosphoribosylglycinamide.formyltransferase.(EC.2.1.2.2)	Metabolism			Nucleotide Metabolism			purN	0.08	6	1.56506	0.168606	0.08	**
SP_1282	1.04231	0.0204482	0.142997	0.0261076		30	0	30	0	0.962383	0.0678768	0.260532	0.0453527		33	4	29	0	ABC transporter, ATPase component	Membrane	ABC.transporter.ATP-binding.protein	Environmental Information Processing			Membrane Transport				0.08	61	1.52737	0.131839	0.08	**
SP_2035	1.00155	0.0262383	0.161982	0.0345348	ulaD	22	1	21	0	1.08146	0.065087	0.255122	0.0531965	ulaD	23	2	21	0	3-keto-L-gulonate-6-phosphate decarboxylase	Intracellular	3-keto-L-gulonate.6-phosphate.decarboxylase	Metabolism			Carbohydrate Metabolism			ulaD	-0.08	43	1.26003	0.214453	0.08	**
SP_1283	1.02292	0.00983004	0.0991466	0.0190808		27	0	27	0	1.1028	0.02418	0.155499	0.0293866		28	0	28	0	Heat shock protein HtpX	Membrane	Heat.shock.protein.HtpX.(EC.3.4.24.-)	Genetic Information Processing			Folding Sorting Degradation			HtpX	-0.08	53	2.2798	0.0266711	0.08	**
SP_1701	1.09325	0.00635329	0.0797075	0.0325405		6	0	6	0	1.01338	0.0484266	0.22006	0.083175		7	1	6	0	3-deoxy-D-arabino-heptulosonate 7-phosphate (DAHP) synthase	Intracellular	2-keto-3-deoxy-D-arabino-heptulosonate-7-.phosphate.synthase.I.alpha.(EC.2.5.1.54)	Metabolism			Amino Acid Metabolism				0.08	11	0.894288	0.390315	0.08	**
SP_0378	0.973442	0.0427764	0.206825	0.0371468		31	1	30	0	0.89362	0.197766	0.444709	0.0751695		35	6	29	0	choline binding protein	Cell Wall	Choline.binding.protein.J	Cellular Processes			Cellular Community				0.08	64	0.951989	0.344684	0.08	**
SP_0540	0.943893	0.0306739	0.17514	0.0661966		7	0	7	0	1.02353	0.0324795	0.180221	0.068117		7	0	7	0	Bacteriocin	Extracellular	Bacteriocin-like.peptide.N.BlpN	Cellular Processes			Cellular Community			blpM	-0.08	12	0.838455	0.418164	0.08	**
SP_0905	1.01525	0.0215505	0.146801	0.0312981		22	0	22	0	1.09487	0.0229162	0.151381	0.0315651		23	0	23	0	hypothetical protein		possible.permease	Hypothetical/Unknown						yraQ	-0.08	43	1.79108	0.0803215	0.08	**
SP_0293	1.08758	0.0150324	0.122607	0.0369673		11	0	11	0	1.00841	0.0133855	0.115696	0.0365862		10	0	10	0			FIG01115392:.hypothetical.protein	Hypothetical/Unknown							0.079	19	1.5223	0.144403	0.08	**
SP_0019	1.05796	0.00455681	0.0675041	0.0137792		24	0	24	0	0.97878	0.0646479	0.254259	0.0508519		25	2	23	0	adenylosuccinate synthetase	Intracellular	Adenylosuccinate.synthetase.(EC.6.3.4.4)	Metabolism			Nucleotide Metabolism			purA	0.079	47	1.50279	0.139583	0.08	**
SP_0487	1.02586	0.00669478	0.0818216	0.0272739		9	0	9	0	1.1049	0.0114249	0.106887	0.035629		9	0	9	0			hypothetical.protein	Hypothetical/Unknown							-0.079	16	1.7615	0.0972476	0.08	**
SP_1686	1.03153	0.0359333	0.189561	0.0292499		42	1	41	0	0.953243	0.05891	0.242714	0.0357862		46	5	41	0											0.078	86	1.69378	0.0939271	0.08	**
SP_2050	1.01635	0.0154024	0.124107	0.0358265		12	0	12	0	1.09436	0.0575561	0.239908	0.0641182		14	0	14	0	Late competence protein ComGD	Membrane	Late.competence.protein.ComGD,.access.of.DNA.to.ComEA,.FIG038316	Environmental Information Processing	Cellular Processes		Membrane Transport	Cellular Community		cglD	-0.078	24	1.06217	0.298732	0.08	**
SP_1264	0.990439	0.0197497	0.140534	0.0241013		34	0	34	0	1.06828	0.0371482	0.192739	0.0330544		34	1	33	0	Hypothetical Protein	Membrane	Glutamate.synthase.[NADPH	Hypothetical/Unknown							-0.078	66	1.90275	0.0614371	0.08	**
SP_2073	1.03789	0.03003	0.173292	0.0267395		42	1	41	0	0.960091	0.0508064	0.225403	0.0325341		48	3	45	0		Membrane	Lipid.A.export.ATP-binding/permease.protein.MsbA	Environmental Information Processing			Membrane Transport				0.078	88	1.8474	0.0680486	0.08	**
SP_0681	0.819808	0.0123127	0.110963	0.0277407		16	0	16	0	0.742979	0.102274	0.319804	0.0799509		16	1	15	0	GTP-binding protein TypA/BipA; elongation factor Tu family protein	Intracellular	GTP-binding.protein.TypA/BipA	Genetic Information Processing			Transcription			typA	0.077	30	0.907864	0.371186	0.08	**
SP_1030	0.972251	0.0296593	0.172219	0.0460274		14	0	14	0	0.895715	0.0141444	0.11893	0.0329853		13	0	13	0			FIG01114400:.hypothetical.protein	Hypothetical/Unknown							0.077	25	1.3516	0.188606	0.08	**
SP_1266	0.906576	0.0908219	0.301367	0.113906		7	1	6	0	0.983013	0.123412	0.351301	0.1171		9	2	7	0	DNA processing protein DprA	Intracellular	Rossmann.fold.nucleotide-binding.protein.Smf.possibly.involved.in.DNA.uptake	Genetic Information Processing	Cellular Processes		Dna Repair And Editing	Cellular Community		DprA	-0.076	14	0.467897	0.647059	0.08	**
SP_1480	0.966647	0.0256939	0.160293	0.0605851		7	0	7	0	1.04275	0.025679	0.160247	0.0605676		7	0	7	0			hypothetical.protein	Hypothetical/Unknown							-0.076	12	0.888302	0.391836	0.08	**
SP_1453	1.01915	0.0149905	0.122436	0.0369158		11	0	11	0	0.943133	0.0460954	0.214698	0.0715662		9	1	8	0	capsule biosynthesis protein		Capsule.biosynthesis.protein.capA	Metabolism			Capsule Metabolism				0.076	18	0.944056	0.357642	0.08	**
SP_0082	1.02417	0.0183369	0.135414	0.0265568		26	0	26	0	0.948184	0.0795474	0.282041	0.0564083		25	2	23	0	Cell wall surface anchor family protein	Cell Wall	Cell.wall.surface.anchor.family.protein	Cellular Processes			Structural Proteins				0.076	49	1.21867	0.228803	0.08	**
SP_0181	1.02832	0.0363977	0.190782	0.0327188		34	1	33	0	0.952445	0.0531847	0.230618	0.0389816		35	1	34	0		Membrane	CAAX.amino.terminal.protease.family.protein	Genetic Information Processing			Folding Sorting Degradation				0.076	67	1.49083	0.140698	0.08	**
SP_2155	0.98574	0.0179889	0.134123	0.0253468		28	0	28	0	1.0616	0.05762	0.240042	0.0431127		31	1	30	0											-0.076	57	1.51688	0.134824	0.08	**
SP_1501	0.979805	0.0100888	0.100443	0.0410057		6	0	6	0	1.05559	0.0119691	0.109403	0.0446637		6	0	6	0	Amino acid ABC transporter, amino acid-binding component	Membrane	ABC-type.polar.amino.acid.transport.system,.ATPase.component	Metabolism	Environmental Information Processing		Amino Acid Metabolism	Membrane Transport			-0.076	10	1.2499	0.239794	0.08	**
SP_0951	0.968407	0.0214782	0.146554	0.0732771		4	0	4	0	0.89264	0.0710317	0.266518	0.133259		4	0	4	0	transcriptional regulator, possibly of competence genes	Intracellular	FIG01114257:.hypothetical.protein	Genetic Information Processing	Cellular Processes		Transcription	Cellular Community			0.076	6	0.498217	0.636064	0.08	**
SP_0796	1.03698	0.0130811	0.114373	0.0381243		9	0	9	0	1.11273	0.0258664	0.16083	0.0536101		9	0	9	0	hypothetical protein		FIG01114292:.hypothetical.protein	Hypothetical/Unknown							-0.076	16	1.1515	0.266443	0.08	**
SP_0889	0.942332	0.0284332	0.168621	0.0843107		4	0	4	0	1.01793	0.000207901	0.0144188	0.00832468		3	0	3	0	predicted type II toxin-antitoxin system death-on-curing family toxin	Intracellular	Death.on.curing.protein,.Doc.toxin	Cellular Processes	Cellular Processes		Cellular Community	Cell Growth And Death		doc	-0.076	5	0.892359	0.413082	0.08	**
SP_1188	0.995517	0.0327733	0.181034	0.10452		3	0	3	0	1.07101	0.0175949	0.132646	0.0765831		3	0	3	0			hypothetical.protein	Hypothetical/Unknown							-0.075	4	0.582615	0.591415	0.08	**
SP_1683	1.02216	0.0147265	0.121353	0.0175158		48	0	48	0	0.946821	0.0408211	0.202042	0.0288632		49	2	47	0	Putative sugar ABC transporter, sugar-binding component	Membrane	ABC.transporter,.predicted.N-acetylneuraminate-binding.protein	Environmental Information Processing	Metabolism		Membrane Transport	Carbohydrate Metabolism			0.075	95	2.23153	0.0279971	0.08	**
SP_1739	0.933085	0.00547246	0.0739761	0.0174363		18	0	18	0	1.00839	0.011944	0.109289	0.0257596		18	0	18	0	Ribonuclease Y	Intracellular	FIG002344:.Hydrolase.(HAD.superfamily)	Genetic Information Processing			Translation			rny	-0.075	34	2.42095	0.0209686	0.08	**
SP_1597	1.10323	0.0165398	0.128607	0.0643036		4	0	4	0	1.02802	0.0156124	0.124949	0.0624747		4	0	4	0	Hypothetical Protein	Membrane	Substrate-specific.component.PdxU2.of.predicted.pyridoxin-related.ECF.transporter	Hypothetical/Unknown							0.075	6	0.838873	0.433683	0.08	**
SP_0282	0.935485	0.00763045	0.0873524	0.0195326		20	0	20	0	1.01067	0.0149545	0.122288	0.0266855		21	0	21	0	PTS system mannose-specific transporter subunit IID	Membrane	PTS.system,.mannose-specific.IID.component	Environmental Information Processing	Metabolism		Membrane Transport	Carbohydrate Metabolism			-0.075	39	2.27344	0.0285852	0.08	**
SP_0094	1.0204	0.0113215	0.106402	0.0402163		7	0	7	0	1.09542	0.00962805	0.0981226	0.0370869		7	0	7	0			hypothetical.protein	Hypothetical/Unknown							-0.075	12	1.3714	0.195349	0.08	**
SP_0112	0.982494	0.0188816	0.13741	0.0274821		25	0	25	0	1.05747	0.039283	0.198199	0.0381435		27	0	27	0		Membrane	Amino.acid.ABC.transporter,.amino.acid-binding/permease.protein	Metabolism	Environmental Information Processing		Amino Acid Metabolism	Membrane Transport			-0.075	50	1.59472	0.117078	0.07	**
SP_0107	0.976072	0.0147678	0.121523	0.0233871		27	0	27	0	1.05095	0.049398	0.222256	0.0435881		26	2	24	0	LysM domain-containing protein	Cell Wall	Aggregation.promoting.factor	Hypothetical/Unknown							-0.075	51	1.51363	0.136293	0.07	**
SP_2096	1.04777	0.021	0.144914	0.0351468		17	0	17	0	0.97303	0.0726388	0.269516	0.0653672		17	1	16	0	N-acetyldiaminopimelate deacetylase	Intracellular	N-acetyl-L,L-diaminopimelate.deacetylase.(EC.3.5.1.47)	Metabolism			Amino Acid Metabolism				0.075	32	1.00709	0.321447	0.07	**
SP_1399	1.07364	0.0114749	0.107121	0.0378729		8	0	8	0	1.14827	0.125967	0.354919	0.112235		10	2	8	0	Phosphate ABC transporter, permease component	Membrane	Phosphate.transport.system.permease.protein.PstC.(TC.3.A.1.7.1)	Environmental Information Processing			Membrane Transport			PstC	-0.075	16	0.630057	0.537552	0.07	**
SP_0993	0.991282	0.00626989	0.0791826	0.0354115		5	0	5	0	1.06574	0.0282857	0.168184	0.075214		5	0	5	0	DNA polymerase III epsilon subunit	Intracellular	DNA.polymerase.III.epsilon.subunit.(EC.2.7.7.7)	Genetic Information Processing			Transcription				-0.074	8	0.895583	0.396622	0.07	**
SP_0202	0.619733	0.0364385	0.190889	0.0398031		23	2	21	0	0.694091	0.0554016	0.235375	0.0461609		26	3	23	0	anaerobic ribonucleoside triphosphate reductase	Intracellular	Ribonucleotide.reductase.of.class.III.(anaerobic),.large.subunit.(EC.1.17.4.2)	Metabolism			Nucleotide Metabolism			nrdD	-0.074	47	1.21994	0.228575	0.07	**
SP_0138	0.997863	0.0161925	0.12725	0.0179958		50	0	50	0	1.07202	0.0277805	0.166675	0.0231136		52	1	51	0			Asparagine.synthetase.[glutamine-hydrolyzing	Hypothetical/Unknown							-0.074	100	2.53142	0.0129178	0.07	**
SP_2039	1.09765	0.0142722	0.119466	0.033134		13	0	13	0	1.17159	0.0297397	0.172452	0.043113		16	0	16	0			Sakacin.A.production.response.regulator	Hypothetical/Unknown							-0.074	27	1.35978	0.185149	0.07	**
SP_1786	0.98463	0.0147385	0.121402	0.0404674		9	0	9	0	1.05856	0.013671	0.116923	0.0389743		9	0	9	0			FIG01113975:.hypothetical.protein	Hypothetical/Unknown							-0.074	16	1.31583	0.206774	0.07	**
SP_1083	0.957272	0.0580977	0.241035	0.0426093		32	3	29	0	0.883565	0.127393	0.356921	0.062132		33	7	26	0			FIG009439:.Cytosolic.protein.containing.multiple.CBS.domains	Hypothetical/Unknown							0.074	63	0.978343	0.331647	0.07	**
SP_0956	1.00705	0.00468982	0.0684823	0.0306262		5	0	5	0	1.08073	0.0410756	0.202671	0.0906373		5	0	5	0	hypothetical protein		FIG01115703:.hypothetical.protein	Hypothetical/Unknown							-0.074	8	0.770141	0.463349	0.07	**
SP_2034	1.03192	0.0129113	0.113628	0.0177457		41	0	41	0	1.10558	0.0172972	0.131519	0.0205398		41	0	41	0	L-xylulose 5-phosphate 3-epimerase	Intracellular	L-xylulose.5-phosphate.3-epimerase.(EC.5.1.3.-)	Metabolism			Carbohydrate Metabolism				-0.074	80	2.71383	0.00814306	0.07	**
SP_0160	0.861492	0.0195734	0.139905	0.0528791		7	0	7	0	0.935011	0.0057577	0.0758795	0.0286798		7	0	7	0			Conserved.domain.protein.SP0160	Hypothetical/Unknown							-0.074	12	1.22214	0.245119	0.07	**
SP_2016	0.926896	0.0575631	0.239923	0.0641222		14	1	13	0	1.00041	0.0494053	0.222273	0.0555682		16	0	16	0	Quinolinate phosphoribosyltransferase	Intracellular	Quinolinate.phosphoribosyltransferase.[decarboxylating	Metabolism			Cofactor And Vitamin Metabolism			nadC	-0.074	28	0.866433	0.393617	0.07	**
SP_1705	0.99028	0.00985652	0.09928	0.0207013		23	0	23	0	0.916809	0.0885582	0.297587	0.0620513		23	3	20	0			FIG01114494:.hypothetical.protein	Hypothetical/Unknown							0.073	44	1.12318	0.267452	0.07	**
SP_1855	1.00142	0.0133294	0.115453	0.0230906		25	0	25	0	0.927952	0.0472868	0.217455	0.0443879		24	0	24	0	zinc-containing alcohol dehydrogenase	Intracellular	Alcohol.dehydrogenase.(EC.1.1.1.1)	Metabolism			Energy Metabolism				0.073	47	1.4683	0.148685	0.07	**
SP_1368	0.979409	0.0267595	0.163583	0.0298661		30	0	30	0	0.905988	0.066244	0.257379	0.0441402		34	1	33	0	Putative phosphatidylserine receptor	Cell Wall	Cell.envelope-associated.transcriptional.attenuator.LytR-CpsA-Psr,.subfamily.F1.(as.in.PMID19099556)	Metabolism			Cell Wall Metabolism			Psr	0.073	62	1.37763	0.173271	0.07	**
SP_0738	1.05466	0.00860023	0.0927374	0.0279614		11	0	11	0	0.981247	0.0745312	0.273004	0.0863314		10	0	10	0	hypothetical protein		Sodium-dependent.transporter	Hypothetical/Unknown							0.073	19	0.809042	0.428507	0.07	**
SP_1814	1.01967	0.00986341	0.0993147	0.026543	trpC	14	0	14	0	0.946464	0.0726721	0.269578	0.0673944	trpC	16	1	15	0	indole-3-glycerol-phosphate synthase	Intracellular	Indole-3-glycerol.phosphate.synthase.(EC.4.1.1.48)	Metabolism			Amino Acid Metabolism			trpC	0.073	28	1.0107	0.320815	0.07	**
SP_0737	0.97005	0.00811429	0.0900793	0.0240747		14	0	14	0	1.04312	0.0602703	0.2455	0.061375		16	2	14	0	hypothetical protein		Sodium-dependent.transporter	Hypothetical/Unknown							-0.073	28	1.10831	0.277156	0.07	**
SP_1129	0.987457	0.0174786	0.132207	0.0190824		48	0	48	0	1.06019	0.0249299	0.157892	0.0227898		48	0	48	0	Phage associated integrase		Integrase/recombinase,.phage.associated	Genetic Information Processing			Mobile Element/Pseudogene				-0.073	94	2.44696	0.0162648	0.07	**
SP_1338	1.05925	0.0162014	0.127285	0.0424282		9	0	9	0	1.13185	0.0207367	0.144003	0.0480008		9	0	9	0	Hypothetical Protein		Phage.integrase	Hypothetical/Unknown							-0.073	16	1.13316	0.273842	0.07	**
SP_0893	1.15611	0.00782182	0.0884411	0.039552		5	0	5	0	1.2285	0.0173255	0.131626	0.058865		5	0	5	0	Arginine pathway regulatory protein ArgR	Intracellular	Arginine.pathway.regulatory.protein.ArgR,.repressor.of.arg.regulon	Genetic Information Processing	Metabolism		Transcription	Amino Acid Metabolism		argR	-0.072	8	1.02075	0.337245	0.07	**
SP_1041	1.04617	0.011464	0.10707	0.0322828		11	0	11	0	0.973987	0.0395477	0.198866	0.0599603		11	0	11	0			FIG01114410:.hypothetical.protein	Hypothetical/Unknown							0.072	20	1.06001	0.301775	0.07	**
SP_1566	1.03374	0.00225133	0.0474482	0.0273942		3	0	3	0	0.961644	0.00202952	0.0450502	0.0260097		3	0	3	0	Hypothetical Protein		Hypothetical.ATP-binding.protein.UPF0042,.contains.P-loop	Hypothetical/Unknown							0.072	4	1.90855	0.128961	0.07	**
SP_1801	0.991164	0.00777603	0.0881818	0.0254559		12	0	12	0	1.06315	0.0343609	0.185367	0.0535108		12	0	12	0			FIG01114177:.hypothetical.protein	Hypothetical/Unknown							-0.072	22	1.21486	0.237299	0.07	**
SP_0835	1.07213	0.0122357	0.110615	0.0333517		11	0	11	0	1.0002	0.0386486	0.196592	0.0592748		11	0	11	0	purine nucleoside phosphorylase	Intracellular	Purine.nucleoside.phosphorylase.(EC.2.4.2.1)	Metabolism			Nucleotide Metabolism			deoD	0.072	20	1.05758	0.302853	0.07	**
SP_1215	0.969888	0.0372366	0.192968	0.0468016		17	1	16	0	1.04171	0.0419803	0.204891	0.0447109		21	1	20	0	Formate/nitrite transporter	Membrane	Formate-nitrate.transporter	Environmental Information Processing			Membrane Transport			FocA	-0.072	36	1.10958	0.274536	0.07	**
SP_0459	0.941836	0.0228457	0.151148	0.0215926		49	1	48	0	1.01348	0.030835	0.175599	0.023896		54	0	54	0	formate acetyltransferase	Intracellular	Pyruvate.formate-lyase.(EC.2.3.1.54)	Metabolism			Carbohydrate Metabolism				-0.072	101	2.2245	0.0283403	0.07	**
SP_0009	1.07665	0.0019521	0.0441826	0.0220913		4	0	4	0	1.00506	0.00313749	0.0560133	0.0280066		4	0	4	0			hypothetical.protein	Hypothetical/Unknown							0.072	6	2.0068	0.0915593	0.07	**
SP_1949	1.02496	0.014457	0.120237	0.0347095		12	0	12	0	0.953427	0.046066	0.21463	0.0647133		11	0	11	0			FIG01115713:.hypothetical.protein	Hypothetical/Unknown							0.072	21	0.974171	0.34106	0.07	**
SP_0157	0.998585	0.0244756	0.156447	0.0247364		40	0	40	0	1.0701	0.0334946	0.183015	0.0285822		41	1	40	0			FIG01114268:.hypothetical.protein	Hypothetical/Unknown							-0.072	79	1.89186	0.0621743	0.07	**
SP_2063	0.984857	0.0200058	0.141442	0.0308651		21	0	21	0	0.913378	0.104233	0.322851	0.0704519		21	1	20	0		Cell Wall	Group.B.streptococcal.surface.immunogenic.protein	Hypothetical/Unknown							0.071	40	0.929316	0.3583	0.07	**
SP_1502	1.04462	0.0100267	0.100133	0.0223905		20	0	20	0	1.11603	0.0140763	0.118643	0.0265295		20	0	20	0	Amino acid ABC transporter, premease component	Membrane	ABC.transporter.membrane-spanning.permease.-.glutamine.transport	Metabolism	Environmental Information Processing		Amino Acid Metabolism	Membrane Transport			-0.071	38	2.05694	0.0466035	0.07	**
SP_1294	1.00868	0.0184422	0.135802	0.0513283		7	0	7	0	1.07966	0.0185096	0.13605	0.051422		7	0	7	0	Camphor resistance protein	Membrane	CrcB.protein	Environmental Information Processing			Membrane Transport			CrcB1	-0.071	12	0.976947	0.34788	0.07	**
SP_1237	0.989601	0.0127968	0.113123	0.0313747		13	0	13	0	0.91868	0.0330105	0.181688	0.054781		11	1	10	0	Acetyltransferase	Intracellular	PhnO.protein	Metabolism			Various Metabolism				0.071	22	1.12342	0.273371	0.07	**
SP_2166	1.0084	0.022607	0.150356	0.0237734		40	1	39	0	1.07904	0.0212631	0.145819	0.0227731		41	0	41	0	L-fuculose phosphate aldolase	Intracellular	L-fuculose.phosphate.aldolase.(EC.4.1.2.17)	Metabolism			Carbohydrate Metabolism			fucA	-0.071	79	2.14583	0.0349564	0.07	**
SP_0914	1.00582	0.0123018	0.110914	0.032018		12	0	12	0	0.935349	0.172113	0.414865	0.115063		13	2	11	0											0.07	23	0.590069	0.560898	0.07	**
SP_0513	1.02868	0.00487458	0.0698182	0.0263888		7	0	7	0	0.958246	0.0133027	0.115337	0.0407779		8	0	8	0			FIG01115427:.hypothetical.protein	Hypothetical/Unknown							0.07	13	1.45007	0.170735	0.07	**
SP_0585	1.01211	0.00767153	0.0875873	0.0178787		24	0	24	0	0.941725	0.0470025	0.2168	0.0425181		26	2	24	0	5-methyltetrahydropteroyltriglutamate--homocysteine S-methyltransferase	Intracellular	5-methyltetrahydropteroyltriglutamate--.homocysteine.methyltransferase.(EC.2.1.1.14)	Metabolism			Amino Acid Metabolism			metE	0.07	48	1.52607	0.133556	0.07	**
SP_0198	0.972395	0.00656081	0.0809988	0.0196451		17	0	17	0	0.902214	0.0849871	0.291525	0.0687132		18	1	17	0			FIG01114580:.hypothetical.protein	Hypothetical/Unknown							0.07	33	0.982017	0.333237	0.07	**
SP_0050	0.938614	0.00998051	0.0999025	0.0242299	purH	17	0	17	0	0.868441	0.0310088	0.176093	0.0440233	purH	16	1	15	0	bifunctional phosphoribosylaminoimidazolecarboxamide formyltransferase/IMP cyclohydrolase	Intracellular	IMP.cyclohydrolase.(EC.3.5.4.10)./.Phosphoribosylaminoimidazolecarboxamide.formyltransferase.(EC.2.1.2.3)	Metabolism			Nucleotide Metabolism			purH	0.07	31	1.39644	0.1725	0.07	**
SP_1618	1.01715	0.0141086	0.118779	0.0296949		16	0	16	0	0.947253	0.0423341	0.205752	0.0514381		16	1	15	0	Putative PTS system, IIB component	Membrane	PTS.system,.fructose-specific.IIA.component.(EC.2.7.1.69)./.PTS.system,.fructose-specific.IIB.component.(EC.2.7.1.69)./.PTS.system,.fructose-specific.IIC.component.(EC.2.7.1.69)	Environmental Information Processing	Metabolism		Membrane Transport	Carbohydrate Metabolism		FrwB	0.07	30	1.17682	0.24852	0.07	**
SP_1868	0.994473	0.0212306	0.145707	0.0550722		7	0	7	0	0.92474	0.0404767	0.201188	0.076042		7	0	7	0			UDP-glucose.4-epimerase.(EC.5.1.3.2)	Hypothetical/Unknown							0.07	12	0.742713	0.471945	0.07	**
SP_2062	0.88197	0.0796671	0.282254	0.0892564		10	1	9	0	0.951685	0.0878412	0.29638	0.0937236		10	0	10	0	DNA-binding transcriptional regulator, MarR family	Intracellular	Transcriptional.regulator,.MarR.family	Genetic Information Processing			Transcription			marR	-0.07	18	0.538649	0.596728	0.07	**
SP_2117	1.01855	0.0157402	0.12546	0.0183002		47	0	47	0	1.08816	0.0294076	0.171487	0.0244981		49	1	48	0			FIG01114175:.hypothetical.protein	Hypothetical/Unknown							-0.07	94	2.2765	0.0250851	0.07	**
SP_0975	0.85792	0.0179657	0.134036	0.0292491		21	1	20	0	0.92748	0.0291852	0.170837	0.0364225		22	0	22	0	3'-to-5' exoribonuclease RNase R	Intracellular	3'-to-5'.exoribonuclease.RNase.R	Genetic Information Processing	Metabolism		Folding Sorting Degradation	Nucleotide Metabolism			-0.07	41	1.48908	0.144119	0.07	**
SP_1807	1.09745	0.0412775	0.203169	0.0563488		13	0	13	0	1.02805	0.112641	0.33562	0.101193		11	1	10	0	acetyltransferase	Intracellular	PhnO.protein	Metabolism			Various Metabolism				0.069	22	0.599174	0.555177	0.07	**
SP_0380	1.00235	0.0209019	0.144575	0.01728		70	1	69	0	1.07173	0.0320282	0.178964	0.0210911		72	1	71	0			FIG01113991:.hypothetical.protein	Hypothetical/Unknown							-0.069	140	2.54482	0.0120173	0.07	**
SP_0025	0.984462	0.0097567	0.098776	0.0273955		13	0	13	0	1.05373	0.016025	0.12659	0.0351098		13	0	13	0			FIG01114467:.hypothetical.protein	Hypothetical/Unknown							-0.069	24	1.55549	0.132918	0.07	**
SP_1829	1.02652	0.0185995	0.13638	0.0143757		90	1	89	0	1.09573	0.0441015	0.210004	0.0218944		92	0	92	0	galactose-1-phosphate uridylyltransferase	Intracellular	Galactose-1-phosphate.uridylyltransferase.(EC.2.7.7.10)	Metabolism			Carbohydrate Metabolism			galT	-0.069	180	2.64258	0.00895274	0.07	**
SP_1615	1.04906	0.010369	0.101828	0.0130378	recP-1	61	0	61	0	0.980163	0.0719699	0.268272	0.0322962	recP-1	69	4	65	0	Transketolase	Intracellular	Transketolase.(EC.2.2.1.1)	Metabolism			Carbohydrate Metabolism			RecP1	0.069	128	1.97823	0.0500504	0.07	**
SP_0711	0.942788	0.0292171	0.17093	0.0427325		16	0	16	0	1.01155	0.0290109	0.170326	0.0425815		16	0	16	0	ABC-type amino acid transport system, permease component	Membrane	ABC.transporter.membrane-spanning.permease.-.glutamine.transport	Environmental Information Processing	Metabolism		Membrane Transport	Amino Acid Metabolism		hisM	-0.069	30	1.13989	0.263351	0.07	**
SP_0151	1.06796	0.0106885	0.103385	0.0211034		24	0	24	0	0.99938	0.101597	0.318743	0.0602368		28	4	24	0	ABC transporter ATP-binding protein	Membrane	Methionine.ABC.transporter.ATP-binding.protein	Environmental Information Processing			Membrane Transport				0.069	50	1.07445	0.28778	0.07	**
SP_0026	1.04442	0.0202387	0.142263	0.0326373		19	0	19	0	0.975906	0.0839778	0.289789	0.0647989		20	1	19	0			FIG01114467:.hypothetical.protein	Hypothetical/Unknown							0.069	37	0.944291	0.351147	0.07	**
SP_1522	0.987165	0.012609	0.11229	0.0458421		6	0	6	0	1.05548	0.0261343	0.161661	0.0659978		6	0	6	0	Hypothetical Protein		FIG01114242:.hypothetical.protein	Hypothetical/Unknown							-0.068	10	0.850199	0.415107	0.07	**
SP_0115	1.04992	0.0149424	0.122239	0.0198298		38	0	38	0	0.981676	0.0517876	0.227569	0.0369165		38	1	37	0			hypothetical.protein	Hypothetical/Unknown							0.068	74	1.62844	0.107681	0.07	**
SP_0884	0.979789	0.0121321	0.110146	0.0416313		7	0	7	0	0.911561	0.0102574	0.101279	0.0382798		7	0	7	0	hypothetical protein		hypothetical.protein	Hypothetical/Unknown							0.068	12	1.20639	0.250913	0.07	**
SP_0693	0.875691	0.0925902	0.304286	0.0634481		23	2	21	0	0.943865	0.168259	0.410194	0.0874537		22	4	18	0	hypothetical protein		FIG01115436:.hypothetical.protein	Hypothetical/Unknown							-0.068	43	0.630978	0.531394	0.07	**
SP_2033	1.02499	0.0147039	0.12126	0.0175023	araD	48	0	48	0	1.09303	0.0382409	0.195553	0.0271183	araD	52	2	50	0	L-ribulose-5-phosphate 4-epimerase	Intracellular	L-ribulose-5-phosphate.4-epimerase.(EC.5.1.3.4)	Metabolism			Carbohydrate Metabolism			araD	-0.068	98	2.10818	0.0375664	0.07	**
SP_0723	1.01171	0.0129458	0.11378	0.0343058		11	0	11	0	1.07963	0.0110588	0.105161	0.0317072		11	0	11	0	Substrate-specific component ThiW of predicted thiazole ECF transporter	Membrane	Substrate-specific.component.ThiW.of.predicted.thiazole.ECF.transporter	Environmental Information Processing	Metabolism		Membrane Transport	Cofactor And Vitamin Metabolism		thiW	-0.068	20	1.45385	0.161501	0.07	**
SP_0003	0.954862	0.00608063	0.0779784	0.0389892		4	0	4	0	1.02275	0.0518757	0.227762	0.0860861		7	0	7	0			FIG01114317:.hypothetical.protein	Hypothetical/Unknown							-0.068	9	0.718342	0.490773	0.07	**
SP_1804	1.09036	0.0221716	0.148901	0.0429841		12	0	12	0	1.02252	0.0189181	0.137543	0.0381476		13	0	13	0	general stress protein 24		General.stress.protein,.Gls24.family	Hypothetical/Unknown							0.068	23	1.18048	0.249872	0.07	**
SP_0521	1.01962	0.0133252	0.115435	0.0516239		5	0	5	0	1.08743	0.0116917	0.108128	0.044143		6	0	6	0	Diadenosine tetraphosphate (Ap4A) hydrolase or other HIT family hydrolase	Intracellular	Histidine.triad.(HIT).nucleotide-binding.protein,.similarity.with.At5g48545.and.yeast.YDL125C.(HNT1)	Metabolism			Nucleotide Metabolism				-0.068	9	0.998392	0.344174	0.07	**
SP_0749	1.04123	0.0125303	0.111939	0.0233409		23	0	23	0	0.973595	0.0562924	0.23726	0.0517744		21	1	20	0	High-affinity leucine-specific transport system, periplasmic binding protein LivK	Cell Wall	High-affinity.leucine-specific.transport.system,.periplasmic.binding.protein.LivK.(TC.3.A.1.4.1)	Environmental Information Processing	Metabolism		Membrane Transport	Amino Acid Metabolism		livK	0.068	42	1.19096	0.240357	0.07	**
SP_2010	0.98793	0.0127407	0.112874	0.017847		40	0	40	0	0.920295	0.0526559	0.229469	0.0354078		42	2	40	0	penicillin-binding protein 2A	Membrane	Multimodular.transpeptidase-transglycosylase.(EC.2.4.1.129).(EC.3.4.-.-)	Metabolism			Cell Wall Metabolism			pbp2A	0.068	80	1.70573	0.0919383	0.07	**
SP_0820	1.0696	0.0208396	0.144359	0.021057		47	0	47	0	1.00204	0.0380247	0.194999	0.0284435		47	1	46	0	Clp protease ATP-binding subunit ClpE	Intracellular	ATP-dependent.Clp.protease,.ATP-binding.subunit.ClpE	Genetic Information Processing			Folding Sorting Degradation			clpE	0.068	92	1.9091	0.0593658	0.07	**
SP_0592	1.02511	0.0135623	0.116457	0.0368271		10	0	10	0	1.09265	0.00330189	0.0574621	0.0203159		8	0	8	0	23S rRNA maturation mini-RNase III	Intracellular	COG1939:.Ribonuclease.III.family.protein	Genetic Information Processing			Translation			mrnC	-0.068	16	1.60582	0.127866	0.07	**
SP_1719	1.01244	0.00678666	0.0823812	0.0205953		16	0	16	0	1.07986	0.0344174	0.185519	0.0449951		17	1	16	0											-0.067	31	1.36248	0.182864	0.07	**
SP_2168	1.02912	0.0125125	0.111859	0.0150831		55	0	55	0	1.09603	0.0244846	0.156476	0.0210992		55	0	55	0	fucose operon regulator	Intracellular	L-fucose.operon.activator	Genetic Information Processing	Metabolism		Transcription	Carbohydrate Metabolism		fucR	-0.067	108	2.57993	0.0112252	0.07	**
SP_0090	1.02813	0.0212975	0.145937	0.0176974		68	0	68	0	1.09499	0.0373203	0.193185	0.0229268		71	1	70	0	ABC transporter permease	Membrane	Multiple.sugar.ABC.transporter,.membrane-spanning.permease.protein.MsmF	Environmental Information Processing			Membrane Transport			LplB	-0.067	137	2.30849	0.022469	0.07	**
SP_0156	1.02956	0.0124745	0.111689	0.0141845		62	0	62	0	1.09634	0.0239601	0.154791	0.0193488		64	0	64	0	DNA-binding response regulator	Intracellular	DNA-binding.response.regulator,.AraC.family	Environmental Information Processing	Genetic Information Processing		Signal Transduction	Transcription			-0.067	124	2.78323	0.00622507	0.07	**
SP_0608	1.03223	0.0148488	0.121856	0.0259797		22	0	22	0	1.099	0.0363057	0.190541	0.0406234		22	0	22	0	ABC-type amino acid transport system, permease component	Membrane	Glutamate.transport.permease.protein	Environmental Information Processing	Metabolism		Membrane Transport	Amino Acid Metabolism		hisM	-0.067	42	1.38471	0.173454	0.07	**
SP_1161	1.0077	0.0274971	0.165823	0.0331645		25	0	25	0	0.940943	0.0757793	0.27528	0.0539869		26	3	23	0	acetoin dehydrogenase complex, E3 component, dihydrolipoamide dehydrogenase	Intracellular	Dihydrolipoamide.dehydrogenase.of.acetoin.dehydrogenase.(EC.1.8.1.4)	Metabolism			Cofactor And Vitamin Metabolism				0.067	49	1.05367	0.297204	0.07	**
SP_2054	1.01926	0.0122454	0.110659	0.0295749		14	0	14	0	1.08592	0.0222859	0.149285	0.0385451		15	0	15	0			DNA.binding.protein,.FIG046916	Hypothetical/Unknown							-0.067	27	1.37204	0.181345	0.07	**
SP_0054	1.01518	0.0163125	0.12772	0.030104		18	0	18	0	0.948742	0.0115547	0.107493	0.0253363		18	0	18	0	phosphoribosylaminoimidazole carboxylase ATPase subunit	Intracellular	Phosphoribosylaminoimidazole.carboxylase.ATPase.subunit.(EC.4.1.1.21)	Metabolism			Nucleotide Metabolism			purK	0.066	34	1.68861	0.100448	0.07	**
SP_0100	1.00248	0.0404769	0.201189	0.0474206		18	0	18	0	1.06883	0.0280966	0.16762	0.0395085		18	0	18	0		Intracellular	FIG014387:.Transcriptional.regulator,.PadR.family	Genetic Information Processing			Transcription				-0.066	34	1.07495	0.289967	0.07	**
SP_1331	0.985749	0.0114439	0.106976	0.0178293		36	0	36	0	1.05202	0.0299904	0.173177	0.0270457		41	1	40	0	Putative phosphosugar-binding transcriptional regulator, MurR/RpiR family	Intracellular	Sialic.acid.utilization.regulator,.RpiR.family	Genetic Information Processing			Transcription				-0.066	75	2.04563	0.0442994	0.07	**
SP_0928	0.861792	0.0939473	0.306508	0.137075		5	1	4	0	0.795718	0.00875092	0.0935463	0.0467732		4	0	4	0	Lipoprotein signal peptidase	Membrane	Lipoprotein.signal.peptidase.(EC.3.4.23.36)	Genetic Information Processing			Folding Sorting Degradation			lspA	0.066	7	0.456202	0.662061	0.07	**
SP_0186	0.905383	0.0382736	0.195636	0.0335514	uvrA	34	2	32	0	0.839311	0.0688636	0.262419	0.0431414	uvrA	37	4	33	0	Excinuclease ABC subunit A	Intracellular	Excinuclease.ABC.subunit.A	Genetic Information Processing			Dna Repair And Editing			uvrA	0.066	69	1.20896	0.230804	0.07	**
SP_0413	0.816939	0.0162207	0.127361	0.0367658		12	0	12	0	0.751005	0.0283847	0.168478	0.0507979		11	0	11	0	aspartate kinase (EC 2.7.2.4)	Intracellular	Aspartokinase.(EC.2.7.2.4)	Metabolism			Amino Acid Metabolism				0.066	21	1.05147	0.304993	0.07	**
SP_1681	1.03182	0.0118851	0.109019	0.0302364		13	0	13	0	0.965992	0.0363261	0.190594	0.0509384		14	1	13	0	Putative sugar ABC transporter, permease component	Membrane	ABC.transporter,.predicted.N-acetylneuraminate.transport.system.permease.protein.2	Environmental Information Processing	Metabolism		Membrane Transport	Carbohydrate Metabolism			0.066	25	1.11126	0.27703	0.07	**
SP_0695	0.920098	0.0289279	0.170082	0.0245492		48	0	48	0	0.85448	0.179258	0.423389	0.0598762		50	8	42	0	Molybdopterin or thiamine biosynthesis adenylyltransferase	Intracellular	Molybdopterin.biosynthesis.protein.MoeB	Metabolism			Cofactor And Vitamin Metabolism			thiF	0.066	96	1.01398	0.313143	0.07	**
SP_1369	1.01902	0.0115994	0.1077	0.0253852		18	0	18	0	0.953449	0.0507032	0.225174	0.0546127		17	1	16	0	Prephenate dehydratase	Intracellular	Prephenate.dehydratase.(EC.4.2.1.51)	Metabolism			Amino Acid Metabolism			PheA	0.066	33	1.08872	0.284164	0.07	**
SP_0558	0.982297	0.00946586	0.0972926	0.0183866		28	0	28	0	1.04777	0.0290446	0.170425	0.0322073		28	1	27	0	EcsC protein family		FIG01115101:.hypothetical.protein	Hypothetical/Unknown							-0.065	54	1.76532	0.083164	0.07	**
SP_0260	1.05914	0.00953229	0.0976334	0.0308744		10	0	10	0	1.12454	0.00734807	0.0857209	0.0285736		9	0	9	0			FIG01114146:.hypothetical.protein	Hypothetical/Unknown							-0.065	17	1.5547	0.138437	0.07	**
SP_2224	0.976577	0.00735653	0.0857702	0.0237884		13	0	13	0	0.911305	0.0148033	0.121669	0.0337448		13	0	13	0	M16 family peptidase	Intracellular	FIG009210:.peptidase,.M16.family	Genetic Information Processing			Folding Sorting Degradation				0.065	24	1.58093	0.126985	0.07	**
SP_1797	0.997661	0.0224837	0.149946	0.0207937		52	1	51	0	1.06285	0.0285398	0.168937	0.0234274		52	1	51	0		Membrane	ABC-type.sugar.transport.system,.permease.component	Environmental Information Processing			Membrane Transport				-0.065	102	2.08096	0.0399422	0.07	**
SP_0797	1.00516	0.0241848	0.155515	0.0266705		34	0	34	0	1.07034	0.046633	0.215947	0.0355014		37	1	36	0	Lysyl aminopeptidase	Intracellular	Lysyl.aminopeptidase.(EC.3.4.11.15)	Genetic Information Processing	Metabolism		Folding Sorting Degradation	Amino Acid Metabolism		pepN	-0.065	69	1.46791	0.146673	0.07	**
SP_2037	1.06756	0.00609852	0.078093	0.0235459		11	0	11	0	1.13274	0.0834044	0.288798	0.0870759		11	1	10	0		Membrane	Ascorbate-specific.PTS.system,.EIIB.component.(EC.2.7.1.69)	Environmental Information Processing			Membrane Transport				-0.065	20	0.72252	0.478339	0.07	**
SP_1341	1.01514	0.0205626	0.143397	0.0238994		36	0	36	0	1.08022	0.0224477	0.149826	0.0246312		37	0	37	0	Putative ABC transporter, ATP-binding protein	Membrane	ABC.transporter.ATP-binding.protein	Environmental Information Processing			Membrane Transport				-0.065	71	1.89619	0.062004	0.07	**
SP_0135	0.974457	0.0189128	0.137524	0.0207325		44	0	44	0	1.03951	0.0137583	0.117296	0.0178874		43	0	43	0		Intracellular	Exopolysaccharide.biosynthesis.glycosyltransferase.EpsF.(EC.2.4.1.-)	Metabolism			Carbohydrate Metabolism				-0.065	85	2.37591	0.0197538	0.07	**
SP_1794	0.786456	0.0988916	0.31447	0.118859		7	1	6	0	0.851346	0.0170366	0.130524	0.0461474		8	0	8	0			hypothetical.protein	Hypothetical/Unknown							-0.065	13	0.508933	0.619327	0.06	**
SP_1409	1.02484	0.0103438	0.101704	0.0293595		12	0	12	0	1.08971	0.0268696	0.163919	0.0473195		12	0	12	0	Coproporphyrinogen III oxidase	Intracellular	Hypothetical.radical.SAM.family.enzyme.in.heat.shock.gene.cluster,.similarity.with.CPO.of.BS.HemN-type	Metabolism			Various Metabolism				-0.065	22	1.16491	0.256533	0.06	**
SP_1862	1.0494	0.0297133	0.172375	0.0367506		22	0	22	0	1.11413	0.05382	0.231991	0.0494607		22	1	21	0			FIG01115395:.hypothetical.protein	Hypothetical/Unknown							-0.065	42	1.05055	0.299474	0.06	**
SP_1482	0.971586	0.020545	0.143335	0.0432172		11	0	11	0	1.03629	0.0200299	0.141527	0.042672		11	0	11	0	Oxidoreductase, Gfo/Idh/MocA family	Intracellular	oxidoreductase,.Gfo/Idh/MocA.family	Metabolism			Various Metabolism				-0.065	20	1.06538	0.299396	0.06	**
SP_0530	1.00452	0.0124503	0.111581	0.0094303	blpA	140	0	140	0	1.06906	0.0301746	0.173708	0.0145262	blpA	143	2	141	0											-0.065	281	3.72669	0.000234539	0.06	**
SP_1162	1.0165	0.00690192	0.0830778	0.0222035		14	0	14	0	0.951998	0.0976549	0.312498	0.0781245		16	2	14	0	dihydrolipoamide acetyltransferase	Intracellular	Dihydrolipoamide.acetyltransferase.component.(E2).of.acetoin.dehydrogenase.complex.(EC.2.3.1.-)	Metabolism			Carbohydrate Metabolism				0.065	28	0.794202	0.433758	0.06	**
SP_0603	1.07922	0.0311561	0.176511	0.0532201		11	0	11	0	1.01483	0.0585326	0.241935	0.0698407		12	0	12	0		Intracellular	DNA-binding.response.regulator	Genetic Information Processing	Environmental Information Processing		Transcription	Signal Transduction			0.064	21	0.733363	0.471445	0.06	**
SP_0327	1.04577	0.00899858	0.0948609	0.0126763		56	0	56	0	0.981382	0.0343183	0.185252	0.0237191		61	2	59	0		Intracellular	Oligohyaluronate.lyase.(EC.4.2.2.-)	Metabolism			Carbohydrate Metabolism				0.064	115	2.39432	0.0182676	0.06	**
SP_2190	1.03002	0.0143192	0.119663	0.0267574		20	0	20	0	1.09439	0.0300583	0.173373	0.0378332		21	0	21	0	choline binding protein	Cell Wall	Choline.binding.protein.J	Cellular Processes			Cellular Community				-0.064	39	1.38915	0.172668	0.06	**
SP_2113	0.994382	0.0111601	0.105641	0.0272764		15	0	15	0	0.930203	0.0518853	0.227783	0.0588134		15	1	14	0			Integral.membrane.protein	Hypothetical/Unknown							0.064	28	0.989959	0.330672	0.06	**
SP_0834	1.04838	0.00777796	0.0881927	0.039441		5	0	5	0	1.1125	0.0170121	0.13043	0.0583303		5	0	5	0	hemolysin-related protein	Extracellular	Thiol-activated.cytolysin;.Streptolysin.O	Cellular Processes			Cellular Community				-0.064	8	0.910625	0.389106	0.06	**
SP_0440	1.01047	0.0252063	0.158765	0.0338488		22	0	22	0	0.946477	0.0616782	0.248351	0.0506944		24	3	21	0											0.064	44	1.04988	0.299507	0.06	**
SP_0978	0.998811	0.00614676	0.0784013	0.0184794		18	0	18	0	1.06274	0.0397363	0.19934	0.0445737		20	1	19	0	Competence protein CoiA		Competence.protein.CoiA	Cellular Processes			Cellular Community			coiA	-0.064	36	1.32491	0.19355	0.06	**
SP_0095	1.0361	0.00700237	0.0836802	0.0232087		13	0	13	0	0.972224	0.0853705	0.292182	0.0754412		15	2	13	0		Intracellular	Rhodanese.domain.protein.UPF0176,.Firmicutes.subgroup	Metabolism			Various Metabolism				0.064	26	0.809321	0.425675	0.06	**
SP_0752	1.0037	0.033981	0.184339	0.0447089		17	1	16	0	0.940089	0.100924	0.317686	0.0728822		19	2	17	0	branched-chain amino acid ABC transporter ATP-binding protein	Intracellular	Branched-chain.amino.acid.transport.ATP-binding.protein.LivG.(TC.3.A.1.4.1)	Environmental Information Processing	Metabolism		Membrane Transport	Amino Acid Metabolism		livG	0.064	34	0.743946	0.46202	0.06	**
SP_1097	0.945535	0.0181561	0.134745	0.0602596		5	0	5	0	0.882138	0.0429895	0.207339	0.0927248		5	0	5	0	GTP pyrophosphokinase (EC 2.7.6.5), RelA/SpoT homolog protein	Intracellular	GTP.pyrophosphokinase.(EC.2.7.6.5)	Metabolism			Nucleotide Metabolism				0.063	8	0.573283	0.582205	0.06	**
SP_0373	1.05334	0.0232531	0.15249	0.033276		21	0	21	0	1.11665	0.0729298	0.270055	0.0589309		21	1	20	0			FIG001721:.Predicted.N6-adenine-specific.DNA.methylase	Hypothetical/Unknown							-0.063	40	0.9355	0.355145	0.06	**
SP_1408	1.05575	0.0249448	0.157939	0.0353163		20	0	20	0	0.992465	0.0699425	0.264466	0.0563844		22	1	21	0	Acyl-ACP thioesterase	Intracellular	Acyl-ACP.thioesterase	Metabolism			Lipid Metabolism				0.063	40	0.95117	0.34723	0.06	**
SP_1543	0.967478	0.0501419	0.223924	0.0846352		7	0	7	0	1.03072	0.071335	0.267086	0.100949		7	0	7	0											-0.063	12	0.480108	0.639783	0.06	**
SP_1115	1.00952	0.0115526	0.107483	0.0229154		22	0	22	0	0.946745	0.0461024	0.214715	0.0447711		23	1	22	0	transcriptional regulator MutR	Intracellular	Positive.transcriptional.regulator,.MutR.family	Genetic Information Processing			Transcription				0.063	43	1.2482	0.218713	0.06	**
SP_0429	0.888897	0.00163486	0.0404334	0.0233442		3	0	3	0	0.826342	0.0893053	0.29884	0.172535		3	1	2	0			FIG01114288:.hypothetical.protein	Hypothetical/Unknown							0.063	4	0.359291	0.737541	0.06	**
SP_1722	1.04595	0.0173724	0.131805	0.0229442		33	0	33	0	0.983665	0.0457879	0.213981	0.0361694		35	3	32	0	PTS system, glucose/sucrose specific IIB subunit	Membrane	PTS.system,.sucrose-specific.IIB.component.(EC.2.7.1.69)./.PTS.system,.sucrose-specific.IIC.component.(EC.2.7.1.69)./.PTS.system,.sucrose-specific.IIA.component.(EC.2.7.1.69)	Environmental Information Processing	Metabolism		Membrane Transport	Carbohydrate Metabolism			0.062	66	1.45413	0.15065	0.06	**
SP_1910	0.976415	0.00738444	0.0859328	0.0271743		10	0	10	0	1.03868	0.0450409	0.212228	0.0639892		11	0	11	0		Intracellular	Phenylalanyl-tRNA.synthetase.domain.protein.(Bsu.YtpR)	Hypothetical/Unknown							-0.062	19	0.89559	0.381678	0.06	**
SP_1358	0.934368	0.0151808	0.123211	0.0228796		29	0	29	0	0.872145	0.0525069	0.229144	0.0425509		29	0	29	0	Heterodimeric multi-drug efflux ABC transporter, permease/ATP-binding subunit 1	Membrane	Lipid.A.export.ATP-binding/permease.protein.MsbA	Environmental Information Processing			Membrane Transport				0.062	56	1.28793	0.203067	0.06	**
SP_1565	0.959779	0.0704167	0.265361	0.0884538		9	1	8	0	0.897607	0.0692976	0.263244	0.0877481		9	0	9	0	Hypothetical Protein		FIG002813:.LPPG:FO.2-phospho-L-lactate.transferase.like,.CofD-like	Hypothetical/Unknown							0.062	16	0.498997	0.624573	0.06	**
SP_0061	1.01566	0.0201642	0.142001	0.0268356		28	0	28	0	0.953499	0.0460071	0.214493	0.0412791		27	1	26	0	PTS system transporter subunit IIB	Membrane	PTS.system,.galactosamine-specific.IIB.component.(EC.2.7.1.69)	Environmental Information Processing	Metabolism		Membrane Transport	Carbohydrate Metabolism			0.062	53	1.26262	0.212254	0.06	**
SP_0785	0.977535	0.0107495	0.10368	0.0186215		31	0	31	0	1.03962	0.0226419	0.150472	0.0261938		33	0	33	0	ABC transporter, RND-adapter-like protein	Membrane	periplasmic.component.of.efflux.system	Environmental Information Processing			Membrane Transport				-0.062	62	1.93193	0.057941	0.06	**
SP_1415	1.02566	0.0170329	0.13051	0.0393503		11	0	11	0	1.08762	0.0136398	0.116789	0.0389298		9	0	9	0	Glucosamine-6-phosphate deaminase	Intracellular	Glucosamine-6-phosphate.deaminase.(EC.3.5.99.6)	Metabolism			Carbohydrate Metabolism			NagB	-0.062	18	1.11947	0.277656	0.06	**
SP_1779	1.00662	0.00774048	0.08798	0.0278217		10	0	10	0	1.06857	0.0189643	0.137711	0.043548		10	0	10	0			hypothetical.protein	Hypothetical/Unknown							-0.062	18	1.19885	0.24613	0.06	**
SP_1141	1.07204	0.0116186	0.10779	0.0269475		16	0	16	0	1.01013	0.0533188	0.230909	0.0577272		16	1	15	0			hypothetical.protein	Hypothetical/Unknown							0.062	30	0.971845	0.338899	0.06	**
SP_0842	1.04979	0.00804303	0.0896829	0.0298943		9	0	9	0	1.1117	0.0277281	0.166518	0.0526575		10	0	10	0	pyrimidine-nucleoside phosphorylase	Intracellular	Pyrimidine-nucleoside.phosphorylase.(EC.2.4.2.2)	Metabolism			Nucleotide Metabolism			pyn	-0.062	17	1.02235	0.320943	0.06	**
SP_1378	0.999178	0.0124175	0.111434	0.0287721		15	0	15	0	0.937294	0.0315646	0.177664	0.0444161		16	1	15	0	rRNA methyltransferase	Intracellular	LSU.m5C1962.methyltransferase.RlmI	Genetic Information Processing			Translation				0.062	29	1.16939	0.25177	0.06	**
SP_1827	1.03849	0.0103957	0.101959	0.0153709		44	0	44	0	1.1001	0.0526813	0.229524	0.0334795		47	3	44	0			FIG01113986:.hypothetical.protein	Hypothetical/Unknown							-0.062	89	1.67238	0.0979616	0.06	**
SP_0058	0.934091	0.00897298	0.0947258	0.0160116		35	0	35	0	0.995635	0.0174273	0.132012	0.0217027		37	1	36	0	GntR family transcriptional regulator	Intracellular	Transcriptional.regulator,.GntR.family	Genetic Information Processing			Transcription				-0.062	70	2.28193	0.025537	0.06	**
SP_1716	1.02985	0.00666777	0.0816564	0.0124525		43	0	43	0	0.968425	0.0378235	0.194483	0.0289918		45	1	44	0		Membrane	ABC.transporter.membrane-spanning.permease.-.Na+.export	Environmental Information Processing			Membrane Transport				0.061	86	1.94682	0.0548202	0.06	**
SP_1895	1.04172	0.0127709	0.113008	0.0240935		22	0	22	0	1.10314	0.0281563	0.167798	0.0335597		25	0	25	0	sugar ABC transporter substrate-binding protein	Membrane	Multiple.sugar.ABC.transporter,.membrane-spanning.permease.protein.MsmG	Environmental Information Processing	Metabolism		Membrane Transport	Carbohydrate Metabolism		rafG	-0.061	45	1.48675	0.144055	0.06	**
SP_0285	1.05891	0.0211763	0.145521	0.0325395		20	0	20	0	0.99754	0.03909	0.197712	0.0421523		22	0	22	0	alcohol dehydrogenase	Intracellular	Alcohol.dehydrogenase.(EC.1.1.1.1)	Metabolism			Various Metabolism				0.061	40	1.15257	0.255929	0.06	**
SP_1830	1.02968	0.0213583	0.146145	0.0204643		51	1	50	0	1.09097	0.0411867	0.202945	0.028418		51	2	49	0	Putative phosphate transport system regulatory protein PhoU	Intracellular	Phosphate.transport.system.protein.phoU	Genetic Information Processing			Transcription			phoU	-0.061	100	1.7503	0.0831335	0.06	**
SP_1945	0.989035	0.0160164	0.126556	0.0248197		26	0	26	0	0.927817	0.0885857	0.297633	0.0572796		27	3	24	0			Immunity.factor.ComM	Hypothetical/Unknown							0.061	51	0.980656	0.331392	0.06	**
SP_0976	0.659998	0.0458058	0.214023	0.107011	smpB	4	0	4	0	0.598783	0.129488	0.359844	0.179922	smpB	4	1	3	0	tmRNA-binding protein SmpB	Intracellular	tmRNA-binding.protein.SmpB	Genetic Information Processing	Genetic Information Processing		Translation	Folding Sorting Degradation		smpB	0.061	6	0.29242	0.779814	0.06	**
SP_1011	0.991691	0.02104	0.145052	0.034189		18	0	18	0	1.05263	0.0404565	0.201138	0.0474087		18	1	17	0	GtrA family protein	Membrane	GtrA.family.protein;.MesH.protein	Metabolism			Cell Wall Metabolism				-0.061	34	1.04259	0.304495	0.06	**
SP_2120	1.03613	0.0248902	0.157766	0.0303621		27	0	27	0	1.09706	0.0698333	0.26426	0.048247		30	1	29	0			FIG01115853:.hypothetical.protein	Hypothetical/Unknown							-0.061	55	1.06885	0.289807	0.06	**
SP_0774	0.967731	0.01677	0.129499	0.0431663		9	0	9	0	1.02861	0.0915282	0.302536	0.106963		8	1	7	0	hypothetical protein		FIG01115335:.hypothetical.protein	Hypothetical/Unknown							-0.061	15	0.52779	0.605365	0.06	**
SP_1276	0.850952	0.00714638	0.0845363	0.0244035		12	0	12	0	0.790116	0.0129117	0.11363	0.0315152		13	0	13	0	Carbamoyl-phosphate synthase, small subunit	Intracellular	Carbamoyl-phosphate.synthase.small.chain.(EC.6.3.5.5)	Metabolism			Nucleotide Metabolism			CarA	0.061	23	1.52629	0.140574	0.06	**
SP_0482	1.05005	0.00898815	0.0948059	0.0387043		6	0	6	0	1.11085	0.0117407	0.108355	0.0409542		7	0	7	0			Substrate-specific.component.MtsA.of.methionine-regulated.ECF.transporter	Hypothetical/Unknown							-0.061	11	1.07904	0.303661	0.06	**
SP_0823	0.914228	0.0091792	0.0958082	0.0219799		19	0	19	0	0.975001	0.0130217	0.114113	0.0261792		19	0	19	0	ABC-type amino acid transport system, permease component	Membrane	ABC.transporter.membrane-spanning.permease.-.glutamine.transport	Environmental Information Processing	Metabolism		Membrane Transport	Amino Acid Metabolism		hisM	-0.061	36	1.77787	0.0838728	0.06	**
SP_1916	1.02713	0.0178545	0.133621	0.0422546		10	0	10	0	1.08786	0.0191673	0.138446	0.0437805		10	0	10	0			Phosphatidylglycerophosphatase.B.(EC.3.1.3.27)	Hypothetical/Unknown							-0.061	18	0.998076	0.331472	0.06	**
SP_2081	1.10152	0.0384019	0.195964	0.0692838		8	0	8	0	1.04089	0.0585267	0.241923	0.080641		9	0	9	0			FIG018171:.hypothetical.protein.of.Cupin.superfamily	Hypothetical/Unknown							0.061	15	0.570299	0.576918	0.06	**
SP_1606	1.00242	0.0204622	0.143046	0.0583984		6	0	6	0	0.941917	0.0442708	0.210406	0.0795261		7	1	6	0	Putative glycosyl transferase family protein	Intracellular	Bactoprenol.glucosyl.transferase.(EC.2.4.1.-)	Metabolism			Carbohydrate Metabolism				0.061	11	0.613258	0.552175	0.06	**
SP_1902	1.01281	0.0139772	0.118225	0.0286738	recX	17	0	17	0	1.07313	0.0173209	0.131609	0.0319199	recX	17	0	17	0	recombination regulator RecX	Intracellular	Regulatory.protein.recX	Genetic Information Processing			Dna Repair And Editing			recX	-0.06	32	1.4059	0.16939	0.06	**
SP_1465	1.04526	0.012112	0.110055	0.0348023		10	0	10	0	0.984955	0.04452	0.210998	0.0667233		10	0	10	0	Hypothetical Protein		hypothetical.protein	Hypothetical/Unknown							0.06	18	0.801314	0.433401	0.06	**
SP_1468	1.0183	0.00115403	0.033971	0.0107426		10	0	10	0	1.07857	0.0223698	0.149565	0.0472967		10	0	10	0	Pyridoxal 5'-phosphate synthase, synthase component	Intracellular	Pyridoxine.biosynthesis.glutamine.amidotransferase,.synthase.subunit.(EC.2.4.2.-)	Metabolism			Cofactor And Vitamin Metabolism			PdxS	-0.06	18	1.24268	0.229932	0.06	**
SP_0444	1.03785	0.00239159	0.0489039	0.0282347		3	0	3	0	0.977605	0.125609	0.354414	0.177207		4	1	3	0			hypothetical.protein	Hypothetical/Unknown							0.06	5	0.335728	0.750706	0.06	**
SP_0023	0.979947	0.0236074	0.153647	0.0327577	radA	22	0	22	0	1.04019	0.0393728	0.198426	0.0389145	radA	26	1	25	0											-0.06	46	1.18427	0.242388	0.06	**
SP_1899	1.02321	0.03549	0.188388	0.0369459		26	0	26	0	0.962998	0.0941858	0.306897	0.0613794		25	1	24	0		Intracellular	MSM.(multiple.sugar.metabolism).operon.regulatory.protein	Genetic Information Processing			Transcription				0.06	49	0.840506	0.404708	0.06	**
SP_0943	0.911157	0.0206921	0.143847	0.0313901		21	0	21	0	0.851116	0.0582588	0.241369	0.052671		21	0	21	0	Methylenetetrahydrofolate--tRNA-(uracil-5-)-methyltransferase TrmFO	Intracellular	tRNA:m(5)U-54.MTase.gid	Genetic Information Processing			Translation			trmFO	0.06	40	0.979212	0.333361	0.06	**
SP_0666	1.00816	0.0176125	0.132712	0.0354688		14	0	14	0	0.948293	0.0830888	0.288251	0.0744262		15	1	14	0	hypothetical protein		FIG01114063:.hypothetical.protein	Hypothetical/Unknown							0.06	27	0.726133	0.474006	0.06	**
SP_0051	0.963923	0.0084562	0.0919576	0.0196054		22	0	22	0	0.904136	0.0292925	0.171151	0.0364894		22	1	21	0	phosphoribosylamine--glycine ligase	Intracellular	Phosphoribosylamine--glycine.ligase.(EC.6.3.4.13)	Metabolism			Nucleotide Metabolism			purD	0.06	42	1.44332	0.156348	0.06	**
SP_2097	1.04464	0.00550927	0.0742244	0.0371122		4	0	4	0	1.10442	0.0157081	0.125332	0.0560502		5	0	5	0	2,3,4,5-tetrahydropyridine-2,6-dicarboxylate N-succinyltransferase	Intracellular	2,3,4,5-tetrahydropyridine-2,6-dicarboxylate.N-acetyltransferase.(EC.2.3.1.89)	Metabolism			Amino Acid Metabolism				-0.06	7	0.889339	0.403347	0.06	**
SP_0970	0.862425	0.0389676	0.197402	0.059519		11	0	11	0	0.802653	0.134948	0.367353	0.110761		11	1	10	0	formamidopyrimidine-DNA glycosylase	Intracellular	Formamidopyrimidine-DNA.glycosylase.(EC.3.2.2.23)	Genetic Information Processing			Dna Repair And Editing			fpg	0.06	20	0.47536	0.639681	0.06	**
SP_1412	0.949456	0.00605986	0.0778451	0.0224719		12	0	12	0	0.889718	0.0260388	0.161365	0.0465822		12	0	12	0	Prolipoprotein diacylglyceryl transferase	Intracellular	Prolipoprotein.diacylglyceryl.transferase.(EC.2.4.99.-)	Metabolism			Various Metabolism			Lgt	0.06	22	1.15504	0.260465	0.06	**
SP_1912	1.10035	0.0028068	0.0529793	0.0305876		3	0	3	0	1.04063	0.00556561	0.074603	0.0430721		3	0	3	0			FIG014356:.hypothetical.protein	Hypothetical/Unknown							0.06	4	1.13043	0.321483	0.06	**
SP_1991	1.01522	0.00857137	0.0925817	0.0212397		19	0	19	0	1.07482	0.04061	0.201519	0.042964		22	1	21	0			Putative.deoxyribonuclease.YcfH	Hypothetical/Unknown							-0.06	39	1.24347	0.221118	0.06	**
SP_0447	1.01442	0.0228402	0.15113	0.0315127		23	0	23	0	1.07349	0.0351009	0.187352	0.0390656		23	1	22	0	ketol-acid reductoisomerase (EC 1.1.1.86)	Intracellular	Ketol-acid.reductoisomerase.(EC.1.1.1.86)	Metabolism			Amino Acid Metabolism			ilvC	-0.059	44	1.17693	0.245552	0.06	**
SP_0116	1.0274	0.00938283	0.096865	0.0228313		18	0	18	0	0.968519	0.0460009	0.214478	0.050553		18	2	16	0			FIG01119909:.hypothetical.protein	Hypothetical/Unknown							0.059	34	1.06157	0.295915	0.06	**
SP_0557	0.11901	0.0133875	0.115704	0.0668019	rbfA	3	1	2	0	0.17785	0.0899155	0.299859	0.14993	rbfA	4	2	2	0	Ribosome binding factor	Intracellular	Ribosome-binding.factor.A	Genetic Information Processing			Translation			rbfA	-0.059	5	0.358473	0.734628	0.06	**
SP_1240	1.01032	0.00682581	0.0826185	0.0184741		20	0	20	0	0.951541	0.0475439	0.218046	0.0487565		20	1	19	0	CAAX protease family protein	Membrane	CAAX.amino.terminal.protease.family	Genetic Information Processing			Folding Sorting Degradation				0.059	38	1.12732	0.266675	0.06	**
SP_1417	1.00939	0.010059	0.100295	0.0193017		27	0	27	0	1.06816	0.0604954	0.245958	0.0449056		30	1	29	0											-0.059	55	1.2022	0.234437	0.06	**
SP_0166	1.00993	0.0240929	0.155219	0.0144742		115	0	115	0	1.06866	0.0331804	0.182155	0.0168402		117	3	114	0	Pyridoxal-dependent decarboxylase	Intracellular	pyridoxal-dependent.decarboxylase,.Orn/Lys/Arg.family	Metabolism			Amino Acid Metabolism				-0.059	230	2.64484	0.00873618	0.06	**
SP_1573	0.97345	0.0237835	0.154219	0.0200776	lytC	59	0	59	0	1.03206	0.0449451	0.212003	0.0276004	lytC	59	2	57	0	Lysozyme	Cell Wall	Cell.wall-associated.murein.hydrolase.LytC	Metabolism			Cell Wall Metabolism			LytC	-0.059	116	1.71721	0.0886093	0.06	**
SP_0113	1.07034	0.0167284	0.129338	0.0373367		12	0	12	0	1.12887	0.0548418	0.234183	0.0649507		13	1	12	0	argininosuccinate synthase	Intracellular	Argininosuccinate.synthase.(EC.6.3.4.5)	Metabolism			Amino Acid Metabolism			argG	-0.059	23	0.781248	0.442625	0.06	**
SP_1743	1.02512	0.0126288	0.112378	0.0300342		14	0	14	0	0.966726	0.0218101	0.147682	0.0369206		16	0	16	0	SAM-dependent methyltransferase		FIG145533:.Methyltransferase.(EC.2.1.1.-)	Metabolism			Various Metabolism				0.058	28	1.22686	0.23009	0.06	**
SP_1925	1.05786	0.00401636	0.0633748	0.0258726		6	0	6	0	1.11613	0.0162207	0.12736	0.0519947		6	0	6	0			FIG01114133:.hypothetical.protein	Hypothetical/Unknown							-0.058	10	1.00318	0.339431	0.06	**
SP_1187	1.01145	0.0155201	0.12458	0.0239754		27	0	27	0	1.06969	0.0338154	0.18389	0.0347519		28	0	28	0	transcription antiterminator LacT	Intracellular	Beta-glucoside.bgl.operon.antiterminator,.BglG.family	Genetic Information Processing			Transcription			lacT	-0.058	53	1.37966	0.173485	0.06	**
SP_2055	1.01393	0.00654502	0.0809013	0.01856		19	0	19	0	1.07214	0.0122846	0.110836	0.0247837		20	0	20	0	zinc-containing alcohol dehydrogenase	Intracellular	Alcohol.dehydrogenase.(EC.1.1.1.1)	Metabolism			Carbohydrate Metabolism				-0.058	37	1.88012	0.0679831	0.06	**
SP_0677	1.04987	0.014958	0.122303	0.0288271		18	0	18	0	1.10807	0.0204597	0.143037	0.0337142		18	0	18	0	hypothetical protein		FIG01114576:.hypothetical.protein	Hypothetical/Unknown							-0.058	34	1.3121	0.198275	0.06	**
SP_1856	1.00742	0.0243843	0.156155	0.045078		12	0	12	0	0.949225	0.0502407	0.224144	0.0599051		14	1	13	0		Intracellular	transcriptional.regulator,.MerR.family	Genetic Information Processing			Transcription				0.058	24	0.77629	0.445161	0.06	**
SP_0706	1.04548	0.0117944	0.108602	0.0160125		46	0	46	0	0.987385	0.0271436	0.164753	0.0232996		50	2	48	0	hypothetical protein		FIG01114547:.hypothetical.protein	Hypothetical/Unknown							0.058	94	2.05493	0.0426605	0.06	**
SP_0898	1.04407	0.0088288	0.0939617	0.0215563		19	0	19	0	0.98598	0.0269314	0.164108	0.0376489		19	1	18	0											0.058	36	1.33909	0.188934	0.06	**
SP_0919	1.02929	0.0145943	0.120807	0.0213558		32	0	32	0	0.97123	0.0450994	0.212366	0.0353944		36	2	34	0	Carboxynorspermidine synthase	Intracellular	Carboxynorspermidine.dehydrogenase	Metabolism			Various Metabolism				0.058	66	1.40459	0.164833	0.06	**
SP_0077	1.0255	0.00565052	0.0751699	0.030688		6	0	6	0	1.08343	0.0169641	0.130246	0.046049		8	0	8	0			hypothetical.protein	Hypothetical/Unknown							-0.058	12	1.0469	0.315776	0.06	**
SP_0894	1.01644	0.0221317	0.148767	0.0180407		68	0	68	0	1.07434	0.125089	0.353679	0.0428899		68	4	64	0	x-prolyl-dipeptidyl aminopeptidase	Intracellular	Xaa-Pro.dipeptidyl-peptidase.(EC.3.4.14.11)	Metabolism			Amino Acid Metabolism			pepX	-0.058	134	1.24442	0.215516	0.06	**
SP_1186	1.02269	0.00232213	0.0481884	0.0215505		5	0	5	0	1.08052	0.0226974	0.150657	0.0673757		5	0	5	0	PTS system lactose-specific IIA component (EC.2.7.1.69)	Membrane	PTS.system,.lactose-specific.IIA.component.(EC.2.7.1.69)	Environmental Information Processing	Metabolism		Membrane Transport	Carbohydrate Metabolism			-0.058	8	0.817527	0.437296	0.06	**
SP_0473	1.02805	0.0152994	0.123691	0.0140052		78	0	78	0	0.970279	0.0389657	0.197397	0.0224955		77	2	75	0	ROK family protein	Intracellular	Xylose.repressor.protein	Genetic Information Processing			Transcription				0.058	153	2.18017	0.0307729	0.06	**
SP_0329	1.0717	0.00530602	0.0728424	0.0420556		3	0	3	0	1.01394	0.00045855	0.0214138	0.0123632		3	0	3	0		Intracellular	hypothetical.protein	Metabolism			Carbohydrate Metabolism				0.058	4	1.31747	0.258076	0.06	**
SP_1388	1.00807	0.0153512	0.1239	0.0391806		10	0	10	0	1.06579	0.0971386	0.311671	0.0985589		10	1	9	0	Putative spermidine/putrescine import ABC transporter, permease component I	Membrane	Spermidine.Putrescine.ABC.transporter.permease.component.PotB.(TC.3.A.1.11.1)	Environmental Information Processing			Membrane Transport			PotB	-0.058	18	0.54416	0.593008	0.06	**
SP_0472	1.04981	0.0107747	0.103801	0.0251755		17	0	17	0	1.1074	0.033866	0.184027	0.0446331		17	0	17	0			FIG01116805:.hypothetical.protein	Hypothetical/Unknown							-0.058	32	1.12371	0.269496	0.06	**
SP_0728	1.05104	0.0055226	0.0743142	0.0280881		7	0	7	0	0.993503	0.03603	0.189816	0.0717436		7	0	7	0	Copper-exporting ATPase	Membrane	Copper-exporting.ATPase.(EC.3.6.3.4)	Environmental Information Processing			Membrane Transport				0.058	12	0.746771	0.469581	0.06	**
SP_1946	0.977703	0.0278837	0.166984	0.0257662		42	1	41	0	1.03492	0.0318857	0.178566	0.027231		43	1	42	0	transcriptional regulator PlcR	Intracellular	transcriptional.regulator.PlcR,.putative	Genetic Information Processing			Transcription			plcR	-0.057	83	1.52633	0.130729	0.06	**
SP_1236	1.01364	0.0162018	0.127286	0.0308715		17	0	17	0	1.07078	0.0613022	0.247593	0.0583582		18	1	17	0	Acetyltransferase	Intracellular	PhnO.protein	Metabolism			Various Metabolism				-0.057	33	0.865523	0.393001	0.06	**
SP_1007	1.00361	0.00566643	0.0752757	0.018257		17	0	17	0	1.06073	0.0492149	0.221844	0.0538052		17	1	16	0			FIG01113985:.hypothetical.protein	Hypothetical/Unknown							-0.057	32	1.00532	0.322285	0.06	**
SP_0409	0.990399	0.0057775	0.0760098	0.0253366		9	0	9	0	0.933298	0.0067314	0.0820451	0.0310101		7	0	7	0		Intracellular	Macrophage.infectivity.potentiator.protein	Metabolism			Various Metabolism				0.057	14	1.42594	0.175803	0.06	**
SP_2021	1.04571	0.00865142	0.093013	0.0119091		61	0	61	0	0.988624	0.0415584	0.203859	0.0261015		61	1	60	0	glycosyl hydrolase	Intracellular	Beta-glucosidase.(EC.3.2.1.21)	Metabolism			Carbohydrate Metabolism				0.057	120	1.98975	0.048892	0.06	**
SP_1125	0.976546	0.0112544	0.106087	0.0216548		24	0	24	0	1.03356	0.0119425	0.109282	0.022307		24	0	24	0											-0.057	46	1.83375	0.0731661	0.06	**
SP_1932	0.979493	0.0112459	0.106047	0.0612262		3	0	3	0	1.03646	0.0043743	0.0661385	0.0381851		3	0	3	0			FIG01115741:.hypothetical.protein	Hypothetical/Unknown							-0.057	4	0.789494	0.473989	0.06	**
SP_1781	1.00405	0.00530103	0.0728081	0.0242694		9	0	9	0	1.06095	0.030811	0.175531	0.0585102		9	0	9	0	16S rRNA U1498 N3-methylase RsmE	Intracellular	Ribosomal.RNA.small.subunit.methyltransferase.E.(EC.2.1.1.-)	Genetic Information Processing			Translation			rsmE	-0.057	16	0.898218	0.382387	0.06	**
SP_1688	1.02845	0.0235701	0.153526	0.0267254		33	0	33	0	0.971699	0.0493438	0.222135	0.0370224		36	2	34	0	Putative ABC transporter, premease component	Membrane	Ribose.ABC.transport.system,.permease.protein.RbsC.(TC.3.A.1.2.1)	Environmental Information Processing	Metabolism		Membrane Transport	Carbohydrate Metabolism			0.057	67	1.2428	0.218275	0.06	**
SP_0967	0.835722	0.0135754	0.116513	0.0582567		4	0	4	0	0.779068	0.183145	0.427954	0.213977		4	1	3	0	Metal-dependent hydrolase YbeY, involved in rRNA and/or ribosome maturation and assembly	Intracellular	Metal-dependent.hydrolase.YbeY,.involved.in.rRNA.and/or.ribosome.maturation.and.assembly	Genetic Information Processing			Translation			ybeY	0.057	6	0.255468	0.806894	0.06	**
SP_0238	1.03201	0.0053302	0.0730082	0.0298055		6	0	6	0	0.975353	0.029681	0.172282	0.0703337		6	0	6	0			ACT.domain.containing.transcriptional.regulators,.related.to.gcvR.of.E.coli	Hypothetical/Unknown							0.057	10	0.741635	0.475366	0.06	**
SP_1103	0.951689	0.0330958	0.181923	0.0742696		6	0	6	0	1.00827	0.0148473	0.12185	0.0497449		6	0	6	0			hypothetical.protein	Hypothetical/Unknown							-0.057	10	0.632932	0.540981	0.06	**
SP_0543	1.05259	0.00788225	0.0887821	0.0221955		16	0	16	0	0.996072	0.0657749	0.256466	0.0662193		15	1	14	0	immunity protein	Membrane	Bacteriocin.immunity.protein.BlpL	Cellular Processes			Cellular Community			blpL	0.057	29	0.809221	0.424978	0.06	**
SP_1449	1.08525	0.0179991	0.134161	0.024913		29	0	29	0	1.14169	0.0344802	0.185688	0.0350918		28	0	28	0	C3-degrading proteinase	Intracellular	C3-degrading.proteinase	Genetic Information Processing			Folding Sorting Degradation			CppA	-0.056	55	1.31134	0.195192	0.06	**
SP_2127	1.04233	0.0121715	0.110325	0.0176661		39	0	39	0	1.09857	0.0425749	0.206337	0.0322244		41	1	40	0	Transketolase, C-terminal subunit	Intracellular	Transketolase,.C-terminal.section.(EC.2.2.1.1)	Metabolism			Carbohydrate Metabolism			tktA2	-0.056	78	1.5303	0.129988	0.06	**
SP_0626	1.03015	0.00762751	0.0873356	0.0200362		19	0	19	0	1.08613	0.0503211	0.224324	0.0457899		24	1	23	0	Branched-chain amino acid transport system carrier protein	Membrane	Branched-chain.amino.acid.transport.system.carrier.protein	Environmental Information Processing	Metabolism		Membrane Transport	Amino Acid Metabolism		brnQ	-0.056	41	1.12001	0.26923	0.06	**
SP_1580	0.990955	0.0168451	0.129789	0.0270628		23	0	23	0	1.04687	0.047284	0.217449	0.0443865		24	0	24	0	Sputative sugar ABC transporter, ATPase component	Membrane	Multiple.sugar.ABC.transporter,.ATP-binding.protein	Environmental Information Processing	Metabolism		Membrane Transport	Carbohydrate Metabolism		MsmK	-0.056	45	1.07557	0.287853	0.06	**
SP_0545	1.01203	0.01579	0.125658	0.0246436		26	0	26	0	1.06793	0.0312992	0.176916	0.034696		26	1	25	0	CAAX, Abi-domain protein	Membrane	Bactriocin.immunity.protein.BlpY	Cellular Processes	Genetic Information Processing		Cellular Community	Folding Sorting Degradation		blpY	-0.056	50	1.31354	0.194995	0.06	**
SP_0912	1.02445	0.0138724	0.117781	0.0277613		18	0	18	0	0.968626	0.0706838	0.265864	0.0609934		19	2	17	0	ABC transporter, ATP-binding protein	Membrane	ABC.transporter.ATP-binding.protein	Environmental Information Processing			Membrane Transport				0.056	35	0.833036	0.410473	0.06	**
SP_1025	1.00328	0.038468	0.196133	0.0566186		12	0	12	0	1.0591	0.111757	0.3343	0.0965042		12	1	11	0			Pseudouridylate.synthases,.23S.RNA-specific	Hypothetical/Unknown							-0.056	22	0.498907	0.622797	0.06	**
SP_0249	1.01041	0.0151254	0.122985	0.0262206		22	0	22	0	0.954733	0.04618	0.214895	0.0429791		25	0	25	0	PTS system transporter subunit IIB	Membrane	PTS.system,.cellobiose-specific.IIB.component.(EC.2.7.1.69)	Environmental Information Processing	Metabolism		Membrane Transport	Carbohydrate Metabolism		CelA	0.056	45	1.10592	0.274639	0.06	**
SP_2111	1.04284	0.0115571	0.107504	0.0219441		24	0	24	0	1.09841	0.0189046	0.137494	0.0286695		23	0	23	0	Maltodextrin utilization protein	Intracellular	Maltodextrose.utilization.protein.MalA	Metabolism			Carbohydrate Metabolism			malA	-0.056	45	1.53918	0.130764	0.06	**
SP_0039	1.09048	0.00154168	0.0392643	0.0226692		3	0	3	0	1.03495	0.00488339	0.0698812	0.040346		3	0	3	0		Intracellular	Mobile.element.protein	Genetic Information Processing			Mobile Element/Pseudogene				0.056	4	1.19986	0.296401	0.06	**
SP_0296	1.00438	0.00540342	0.073508	0.0328738		5	0	5	0	0.948887	0.0143996	0.119998	0.0536649		5	0	5	0			Integrase/recombinase,.putative,.truncated	Hypothetical/Unknown							0.055	8	0.88184	0.40358	0.06	**
SP_0462	1.03251	0.016446	0.128242	0.0123976		107	0	107	0	1.08798	0.038305	0.195717	0.0188328		108	2	106	0	cell wall surface anchor family protein	Cell Wall	Cell.wall.surface.anchor.family.protein,.FPXTG.motif	Cellular Processes			Structural Proteins				-0.055	213	2.46049	0.0146705	0.06	**
SP_1384	0.970216	0.0299249	0.172988	0.0479783		13	0	13	0	0.914819	0.0597199	0.244376	0.0677778		13	0	13	0	Conserved Hypothetical Protein		FIG01114354:.hypothetical.protein	Hypothetical/Unknown							0.055	24	0.667107	0.511067	0.06	**
SP_0153	1.01909	0.0222	0.148997	0.0238586		39	1	38	0	1.0744	0.0423665	0.205831	0.0329594		39	1	38	0			Substrate-specific.component.BL0695.of.predicted.ECF.transporter	Hypothetical/Unknown							-0.055	76	1.35933	0.178061	0.06	**
SP_0902	1.01198	0.00611175	0.0781777	0.0195444		16	0	16	0	0.956706	0.0821911	0.28669	0.0695325		17	2	15	0	unknown function; may be involved in lipid metabolism		FIG01114816:.hypothetical.protein	Hypothetical/Unknown							0.055	31	0.765322	0.449868	0.06	**
SP_1909	1.03813	0.0135053	0.116212	0.0335476		12	0	12	0	0.982886	0.0557345	0.236082	0.0654772		13	1	12	0	Short-chain dehydrogenase		Short-chain.dehydrogenase/reductase.SDR	Metabolism			Various Metabolism				0.055	23	0.750855	0.460353	0.06	**
SP_0470	1.03502	0.0123403	0.111087	0.0496796		5	0	5	0	0.979799	0.0228205	0.151065	0.0675582		5	0	5	0			hypothetical.protein	Hypothetical/Unknown							0.055	8	0.658469	0.528728	0.06	**
SP_1259	1.05526	0.0105329	0.10263	0.0387904		7	0	7	0	1.00006	0.0152373	0.12344	0.050394		6	0	6	0	Hypothetical Protein		hypothetical.protein	Hypothetical/Unknown							0.055	11	0.868034	0.403916	0.06	**
SP_1332	1.02967	0.0234528	0.153143	0.0461743		11	0	11	0	1.08486	0.0464383	0.215495	0.0622082		12	0	12	0	Hypothetical Protein	Membrane	FIG01114021:.hypothetical.protein	Hypothetical/Unknown							-0.055	21	0.7124	0.484058	0.06	**
SP_1937	1.0116	0.0119837	0.10947	0.0199864		30	0	30	0	1.06674	0.0293384	0.171285	0.0312721		30	0	30	0	N-acetylmuramoyl-L-alanine amidase	Cell Wall	Cell.wall-associated.murein.hydrolase.LytA	Metabolism			Cell Wall Metabolism			lytA	-0.055	58	1.48572	0.142769	0.06	**
SP_0909	1.06409	0.023743	0.154088	0.062906		6	0	6	0	1.00898	0.0111521	0.105603	0.0431124		6	0	6	0	unknown function; possible metallopeptidase		Putative.metallopeptidase.(Zinc).SprT.family	Hypothetical/Unknown							0.055	10	0.722603	0.48648	0.06	**
SP_0474	0.995417	0.029539	0.171869	0.0209972		67	1	66	0	1.05046	0.0351189	0.1874	0.0227256		68	1	67	0	PTS system cellobiose-specific transporter subunit IIC	Membrane	PTS.system,.cellobiose-specific.IIC.component.(EC.2.7.1.69)	Environmental Information Processing	Metabolism		Membrane Transport	Carbohydrate Metabolism			-0.055	133	1.77882	0.077553	0.06	**
SP_0013	0.852675	0.0123746	0.111241	0.0370804		9	0	9	0	0.797691	0.104991	0.324023	0.108008		9	1	8	0	cell division protein FtsH	Cell Wall	Cell.division.protein.FtsH.(EC.3.4.24.-)	Cellular Processes			Cell Division			FtsH	0.055	16	0.481491	0.636687	0.05	**
SP_1583	1.00098	0.0157398	0.125458	0.0561066		5	0	5	0	1.05586	0.0200221	0.1415	0.0632806		5	0	5	0	Isochorismatase		Nicotinamidase.(EC.3.5.1.19)	Metabolism			Various Metabolism				-0.055	8	0.648916	0.534573	0.05	**
SP_0155	1.01415	0.0235884	0.153585	0.0158411		94	3	91	0	1.06901	0.0426816	0.206595	0.0209766		97	2	95	0	sensor histidine kinase	Membrane	Two-component.sensor.kinase.YesM.(EC.2.7.3.-)	Environmental Information Processing			Signal Transduction				-0.055	189	2.08715	0.0382157	0.05	**
SP_1632	1.01936	0.0140027	0.118333	0.0205991		33	0	33	0	1.07415	0.0347379	0.186381	0.0319641		34	1	33	0	Putative sensor histidine kinase	Intracellular	Two-component.system.histidine.kinase	Environmental Information Processing			Signal Transduction				-0.055	65	1.44084	0.15443	0.05	**
SP_1550	1.00422	0.012757	0.112947	0.0221507		26	0	26	0	1.059	0.0505532	0.22484	0.0449681		25	1	24	0	Glutathione S-transferase	Intracellular	Glutathione.S-transferase,.Streptococcal.type.(EC.2.5.1.18)	Metabolism			Various Metabolism				-0.055	49	1.09274	0.279851	0.05	**
SP_0321	1.00817	0.0110554	0.105145	0.0317024		11	0	11	0	0.953542	0.0565977	0.237903	0.0717304		11	1	10	0	PTS system transporter subunit IIA	Intracellular	PTS.system,.hyaluronate-oligosaccharide-specific.IIA.component.(EC.2.7.1.69)	Environmental Information Processing	Metabolism		Membrane Transport	Carbohydrate Metabolism			0.055	20	0.696604	0.494068	0.05	**
SP_1056	1.01847	0.0115503	0.107472	0.0174343		38	0	38	0	0.963898	0.0204166	0.142887	0.0225924		40	0	40	0			Tn5252,.relaxase	Hypothetical/Unknown							0.055	76	1.91223	0.0596148	0.05	**
SP_2112	1.0682	0.0182146	0.134961	0.0210774		41	0	41	0	1.12276	0.0469253	0.216622	0.0334256		42	2	40	0	Maltose operon transcriptional repressor MalR	Intracellular	Maltose.operon.transcriptional.repressor.MalR,.LacI.family	Genetic Information Processing	Metabolism		Transcription	Carbohydrate Metabolism		malR	-0.055	81	1.38048	0.171237	0.05	**
SP_0652	0.981894	0.0244856	0.156479	0.0471801		11	0	11	0	0.927507	0.0903018	0.300502	0.0833444		13	2	11	0	putative rRNA methylase	Intracellular	SAM-dependent.methyltransferase,.MraW.methylase.family.(EC.2.1.1.-)	Genetic Information Processing	Metabolism		Translation	Nucleotide Metabolism			0.054	22	0.567878	0.575868	0.05	**
SP_1116	0.986755	0.0173057	0.131551	0.0236273		31	0	31	0	1.04098	0.0296333	0.172143	0.0314289		30	1	29	0	transporter	Membrane	ABC.transporter.membrane-spanning.permease.-.macrolide.efflux	Environmental Information Processing			Membrane Transport				-0.054	59	1.37905	0.173084	0.05	**
SP_2208	1.04603	0.030692	0.175191	0.0288013		37	1	36	0	1.10012	0.0538455	0.232046	0.0386744		36	0	36	0		Membrane	ComF.operon.protein.A,.DNA.transporter.ATPase	Environmental Information Processing	Cellular Processes		Membrane Transport	Cellular Community		comFA	-0.054	71	1.12175	0.26575	0.05	**
SP_0163	0.974001	0.0289235	0.170069	0.0279592		37	0	37	0	1.02798	0.0504889	0.224697	0.0364507		38	1	37	0	transcriptional regulator PlcR	Intracellular	transcriptional.regulator.PlcR,.putative	Genetic Information Processing			Transcription			plcR	-0.054	73	1.175	0.243815	0.05	**
SP_2165	0.987372	0.0253178	0.159116	0.0227308		49	1	48	0	1.04118	0.0397943	0.199485	0.0282114		50	0	50	0	L-fucose mutarotase	Intracellular	L-fucose.mutarotase	Metabolism			Carbohydrate Metabolism			fucU	-0.054	97	1.48513	0.140753	0.05	**
SP_0754	1.03767	0.00844409	0.0918918	0.0200524		21	0	21	0	0.9841	0.0298274	0.172706	0.0352535		24	1	23	0	putative acetoin utilization protein AcuB	Intracellular	Acetoin.utilization.CBS.domain-containing.protein;.Inosine-5'-monophosphate.dehydrogenase.(EC.1.1.1.205)	Metabolism			Various Metabolism			acuB	0.054	43	1.32084	0.193541	0.05	**
SP_0243	0.995324	0.0246262	0.156927	0.0191717		67	0	67	0	1.04876	0.0319181	0.178656	0.0216653		68	1	67	0	iron ABC transporter substrate-binding protein	Membrane	Ferric.iron.ABC.transporter,.iron-binding.protein	Environmental Information Processing	Metabolism		Membrane Transport	Cofactor And Vitamin Metabolism			-0.053	133	1.84701	0.0669685	0.05	**
SP_1795	1.02722	0.0108246	0.104041	0.0155096		45	0	45	0	1.08058	0.0271779	0.164857	0.0240469		47	0	47	0	sucrose-6-phosphate hydrolase	Intracellular	Sucrose-6-phosphate.hydrolase.(EC.3.2.1.B3)	Metabolism			Carbohydrate Metabolism				-0.053	90	1.86477	0.0654729	0.05	**
SP_0150	0.937398	0.04126	0.203126	0.0325261		39	1	38	0	0.99058	0.0402212	0.200552	0.0325339		38	0	38	0		Intracellular	Catalyzes.the.cleavage.of.p-aminobenzoyl-glutamate.to.p-aminobenzoate.and.glutamate,.subunit.A	Genetic Information Processing			Folding Sorting Degradation				-0.053	75	1.15602	0.251341	0.05	**
SP_0748	1.01632	0.00993804	0.0996897	0.0315247		10	0	10	0	0.963186	0.0151699	0.123166	0.0389485		10	0	10	0	hypothetical protein		FIG01114398:.hypothetical.protein	Hypothetical/Unknown							0.053	18	1.06033	0.303017	0.05	**
SP_1194	0.961625	0.022496	0.149987	0.0865948		3	0	3	0	1.01474	0.00380549	0.0616887	0.035616		3	0	3	0											-0.053	4	0.567216	0.600885	0.05	**
SP_0980	1.01553	0.0076684	0.0875694	0.0264032		11	0	11	0	1.06863	0.0128331	0.113283	0.0341562		11	0	11	0	O-methyltransferase family protein	Intracellular	O-methyltransferase.family.protein.[C1	Metabolism			Various Metabolism				-0.053	20	1.23014	0.232919	0.05	**
SP_1894	1.03423	0.0143449	0.11977	0.0146322		67	0	67	0	1.08729	0.0194245	0.139372	0.017027		67	0	67	0	sucrose phosphorylase	Intracellular	Sucrose.phosphorylase.(EC.2.4.1.7)	Metabolism			Carbohydrate Metabolism			gtfA	-0.053	132	2.36318	0.0195784	0.05	**
SP_1001	1.00865	0.00913648	0.0955849	0.0187457		26	0	26	0	1.06142	0.0136525	0.116844	0.0229149		26	0	26	0	amino acid permease	Membrane	Cationic.amino.acid.transporter.-.APC.Superfamily	Environmental Information Processing	Metabolism		Membrane Transport	Amino Acid Metabolism			-0.053	50	1.78235	0.0807648	0.05	**
SP_1800	1.03	0.0246041	0.156857	0.0164431		91	2	89	0	1.08271	0.0419902	0.204915	0.0210239		95	3	92	0		Intracellular	M.protein.trans-acting.positive.regulator.(Mga)	Genetic Information Processing			Transcription				-0.053	184	1.97524	0.0497368	0.05	**
SP_2232	1.06044	0.0123639	0.111193	0.0190694		34	0	34	0	1.00773	0.019254	0.138759	0.0231265		36	0	36	0											0.053	68	1.75877	0.083115	0.05	**
SP_0401	1.00736	0.0175315	0.132406	0.0282292		22	0	22	0	0.954686	0.0326074	0.180575	0.0394047		21	1	20	0	RecD-like helicase	Intracellular	RecD-like.DNA.helicase.YrrC	Genetic Information Processing			Dna Repair And Editing				0.053	41	1.08666	0.283533	0.05	**
SP_1416	1.11411	0.0228638	0.151208	0.0436499	queA	12	0	12	0	1.16678	0.0266438	0.163229	0.0544098	queA	9	0	9	0	S-adenosylmethionine:tRNA ribosyltransferase-isomerase	Intracellular	S-adenosylmethionine:tRNA.ribosyltransferase-isomerase.(EC.5.-.-.-)	Genetic Information Processing			Translation			QueA	-0.053	19	0.755027	0.45949	0.05	**
SP_0899	0.992385	0.0118642	0.108923	0.0256734		18	0	18	0	1.0448	0.0101489	0.100742	0.0237451		18	0	18	0	hypothetical protein		Uncharacterized.secreted.protein.associated.with.spyDAC	Hypothetical/Unknown							-0.052	34	1.49886	0.143139	0.05	**
SP_1099	0.984592	0.00585886	0.0765432	0.0270621		8	0	8	0	0.932194	0.0699391	0.26446	0.0881533		9	1	8	0	ribosomal large subunit pseudouridine synthase D	Intracellular	Similar.to.ribosomal.large.subunit.pseudouridine.synthase.D,.Bacillus.subtilis.YjbO.type	Genetic Information Processing			Translation				0.052	15	0.568224	0.57829	0.05	**
SP_2140	0.993805	0.0133398	0.115498	0.0252038		21	0	21	0	0.941691	0.0702749	0.265094	0.0578483		21	2	19	0			hypothetical.protein	Hypothetical/Unknown							0.052	40	0.825903	0.413758	0.05	**
SP_0311	0.937204	0.003589	0.0599082	0.018063		11	0	11	0	0.989241	0.00567538	0.0753351	0.0238231		10	0	10	0			FIG01115147:.hypothetical.protein	Hypothetical/Unknown							-0.052	19	1.74056	0.0979321	0.05	**
SP_0691	1.0039	0.00648917	0.0805554	0.0360255		5	0	5	0	1.0559	0.0407235	0.201801	0.0823847		6	0	6	0	hypothetical protein		hypothetical.protein	Hypothetical/Unknown							-0.052	9	0.578316	0.577234	0.05	**
SP_1008	1.03245	0.0136421	0.116799	0.0224781		27	0	27	0	0.980452	0.0410863	0.202698	0.03764		29	3	26	0	peptidase T	Intracellular	Tripeptide.aminopeptidase.(EC.3.4.11.4)	Genetic Information Processing			Folding Sorting Degradation				0.052	54	1.186	0.240815	0.05	**
SP_2040	0.78702	0.0337151	0.183617	0.0553626		11	1	10	0	0.735086	0.0279038	0.167044	0.0503657		11	0	11	0	jag protein	Intracellular	RNA-binding.protein.Jag	Genetic Information Processing			Translation				0.052	20	0.69389	0.495733	0.05	**
SP_0731	1.04739	0.00771709	0.087847	0.0219617		16	0	16	0	0.995682	0.0631549	0.251306	0.0592335		18	1	17	0	hypothetical protein		FIG01114383:.hypothetical.protein	Hypothetical/Unknown							0.052	32	0.818542	0.419102	0.05	**
SP_0064	0.958445	0.0247452	0.157306	0.0420418		14	0	14	0	1.01015	0.118174	0.343765	0.091875		14	2	12	0	PTS system transporter subunit IIA	Membrane	PTS.system,.galactosamine-specific.IIA.component.(EC.2.7.1.69)	Environmental Information Processing	Metabolism		Membrane Transport	Carbohydrate Metabolism		ManX	-0.052	26	0.511743	0.61315	0.05	**
SP_2189	0.875802	0.0423718	0.205844	0.0778017		7	0	7	0	0.927488	0.0648995	0.254754	0.0962879		7	0	7	0	tRNA-dihydrouridine synthase	Intracellular	tRNA.dihydrouridine.synthase.B.(EC.1.-.-.-)	Genetic Information Processing			Translation				-0.052	12	0.417528	0.683666	0.05	**
SP_0606	1.06378	0.0108966	0.104387	0.0169338		38	0	38	0	1.01215	0.0175306	0.132403	0.0217669		37	0	37	0	NAD(P)H-flavin reductase	Intracellular	Nucleoside-diphosphate-sugar.epimerases	Metabolism	Metabolism		Cofactor And Vitamin Metabolism	Energy Metabolism		mcr1	0.052	73	1.87206	0.0652046	0.05	**
SP_1775	1.04214	0.00573038	0.0756993	0.0228242		11	0	11	0	1.09372	0.0103785	0.101875	0.0294087		12	0	12	0			FIG01114254:.hypothetical.protein	Hypothetical/Unknown							-0.052	21	1.38556	0.180421	0.05	**
SP_1813	1.04711	0.0109	0.104403	0.0239517		19	0	19	0	0.995582	0.0301352	0.173595	0.0398254		19	0	19	0	N-(5'-phosphoribosyl)anthranilate isomerase	Intracellular	Phosphoribosylanthranilate.isomerase.(EC.5.3.1.24)	Metabolism			Amino Acid Metabolism			trpF	0.052	36	1.10882	0.274862	0.05	**
SP_1469	0.985164	0.0156772	0.125209	0.0279975		20	0	20	0	1.03648	0.0105746	0.102833	0.0229941		20	0	20	0	NADH oxidase, Nox family	Intracellular	NADH.peroxidase.(EC.1.11.1.1)	Metabolism			Cofactor And Vitamin Metabolism				-0.051	38	1.41643	0.164795	0.05	**
SP_0304	1.02117	0.00690092	0.0830718	0.0166144		25	0	25	0	0.969925	0.0229895	0.151623	0.0297357		26	0	26	0		Membrane	FIG01114066:.hypothetical.protein	Environmental Information Processing			Membrane Transport				0.051	49	1.50439	0.1389	0.05	**
SP_0083	1.0491	0.0138623	0.117738	0.0256926		21	0	21	0	0.997915	0.0481924	0.219528	0.0479048		21	0	21	0	DNA-binding response regulator	Intracellular	Two-component.response.regulator.SA14-24	Genetic Information Processing	Environmental Information Processing		Transcription	Signal Transduction			0.051	40	0.941575	0.352062	0.05	**
SP_1653	1.03365	0.0100319	0.10016	0.0267688		14	0	14	0	0.982604	0.0176947	0.133021	0.0355515		14	0	14	0	Putative ABC transporter, ATP-binding component	Membrane	ABC.transporter.ATP-binding.protein.YvcR	Environmental Information Processing			Membrane Transport				0.051	26	1.14703	0.261815	0.05	**
SP_0580	0.951428	0.01269	0.11265	0.0459891		6	0	6	0	1.00228	0.00663735	0.0814699	0.03326		6	0	6	0	Ribosomal protein S18 acetylase RimI and related acetyltransferases	Intracellular	acetyltransferase,.GNAT.family	Genetic Information Processing			Translation				-0.051	10	0.896051	0.391285	0.05	**
SP_1315	0.976577	0.0212811	0.14588	0.0275688		28	0	28	0	1.02738	0.0561058	0.236867	0.0432457		30	2	28	0	V-type ATPase	Intracellular	V-type.ATP.synthase.subunit.D.(EC.3.6.3.14)	Environmental Information Processing			Membrane Transport			NtpD	-0.051	56	0.990578	0.326153	0.05	**
SP_1381	0.971163	0.00249187	0.0499186	0.0288205		3	0	3	0	1.0219	0.00636389	0.079774	0.0460576		3	0	3	0	Putative ABC transporter, ATP-binding protein	Membrane	ABC.transporter.ATP-binding.protein	Environmental Information Processing			Membrane Transport				-0.051	4	0.933782	0.403279	0.05	**
SP_1441	1.04747	0.00592612	0.0769813	0.0222226		12	0	12	0	0.996812	0.0408301	0.202065	0.0560427		13	0	13	0											0.051	23	0.840189	0.409452	0.05	**
SP_1320	0.99207	0.0262569	0.16204	0.0306226		28	0	28	0	1.04271	0.0329694	0.181575	0.0337176		29	1	28	0	V-type ATPase	Intracellular	V-type.ATP.synthase.subunit.E.(EC.3.6.3.14)	Environmental Information Processing			Membrane Transport			NtpE	-0.051	55	1.11189	0.271021	0.05	**
SP_0106	1.02694	0.0039718	0.0630222	0.0222817		8	0	8	0	0.976519	0.0528736	0.229943	0.0727142		10	1	9	0	L-serine dehydratase, iron-sulfur-dependent, beta subunit (EC 4.3.1.17)	Intracellular	L-serine.dehydratase,.beta.subunit.(EC.4.3.1.17)	Metabolism			Amino Acid Metabolism			sdaB	0.05	16	0.662938	0.516808	0.05	**
SP_1246	1.03916	0.0233104	0.152677	0.0394211		15	0	15	0	1.08919	0.0342668	0.185113	0.0462782		16	0	16	0			HMP-PP.hydrolase.(pyridoxal.phosphatase).Cof,.detected.in.genetic.screen.for.thiamin.metabolic.genes.(PMID:15292217)	Hypothetical/Unknown							-0.05	29	0.822977	0.417237	0.05	**
SP_1976	0.951691	0.00937592	0.0968294	0.0342343		8	0	8	0	1.0017	0.052447	0.229013	0.0763377		9	1	8	0	pyruvate formate-lyase-activating enzyme	Intracellular	Pyruvate.formate-lyase.activating.enzyme.(EC.1.97.1.4)	Metabolism			Amino Acid Metabolism			pflA	-0.05	15	0.597743	0.558928	0.05	**
SP_2105	1.0366	0.0152007	0.123291	0.021795		32	0	32	0	0.986718	0.0692739	0.263199	0.0451383		34	2	32	0			FIG01115538:.hypothetical.protein	Hypothetical/Unknown							0.05	64	0.995091	0.32344	0.05	**
SP_1430	1.01877	0.0217088	0.147339	0.0230105		41	0	41	0	0.968925	0.0643879	0.253748	0.0391541		42	3	39	0											0.05	81	1.09762	0.275623	0.05	**
SP_2141	1.0371	0.00747187	0.08644	0.0119871		52	0	52	0	0.987357	0.0621043	0.249207	0.0336031		55	4	51	0		Membrane	Glycosyl.hydrolase-related.protein	Metabolism			Cell Wall Metabolism				0.05	105	1.39429	0.166173	0.05	**
SP_1192	1.04384	0.0102604	0.101294	0.0305412		11	0	11	0	0.994108	0.0399019	0.199755	0.0576642		12	0	12	0		Intracellular	Galactose-6-phosphate.isomerase,.LacB.subunit.(EC.5.3.1.26)	Metabolism			Carbohydrate Metabolism			lacB	0.05	21	0.762211	0.454411	0.05	**
SP_0760	1.0425	0.0262486	0.162014	0.0381871		18	0	18	0	0.992987	0.0714991	0.267393	0.0613442		19	2	17	0	Signal transduction component	Membrane	Exodeoxyribonuclease.III.(EC.3.1.11.2)	Environmental Information Processing			Signal Transduction			rgfB	0.05	35	0.685159	0.497757	0.05	**
SP_2163	1.01203	0.0137156	0.117113	0.0176555		44	0	44	0	1.06152	0.0284445	0.168655	0.026024		42	0	42	0	PTS system, mannose-specific IIB component	Membrane	Predicted.L-fucose-specific.phosphotransferase.system,.EIIB.component	Environmental Information Processing			Membrane Transport				-0.049	84	1.57383	0.119285	0.05	**
SP_0488	1.04413	0.0131268	0.114572	0.0256191		20	0	20	0	0.994808	0.0467152	0.216137	0.0483297		20	0	20	0		Membrane	Substrate-specific.component.RibU.of.riboflavin.ECF.transporter	Environmental Information Processing			Membrane Transport				0.049	38	0.901651	0.372922	0.05	**
SP_1153	1.00522	0.00999192	0.0999596	0.0408083		6	0	6	0	0.955923	0.0448199	0.211707	0.0864291		6	0	6	0			FIG01114685:.hypothetical.protein	Hypothetical/Unknown							0.049	10	0.51574	0.617245	0.05	**
SP_1295	1.04627	0.0188281	0.137216	0.0413721		11	0	11	0	1.09549	0.0634069	0.251807	0.0759227		11	1	10	0	Camphor resistance protein	Membrane	CrcB.protein	Environmental Information Processing			Membrane Transport			CrcB2	-0.049	20	0.569227	0.57554	0.05	**
SP_1987	1.02316	0.0158683	0.12597	0.0363643		12	0	12	0	0.973983	0.0203848	0.142775	0.0412157		12	0	12	0	Methionine transporter	Membrane	Methionine.ABC.transporter.ATP-binding.protein	Environmental Information Processing			Membrane Transport				0.049	22	0.894643	0.380662	0.05	**
SP_1167	0.913863	0.00436102	0.066038	0.0220127	pyrC	9	0	9	0	0.864736	0.00381796	0.0617896	0.0205965	pyrC	9	0	9	0	Dihydroorotase (EC 3.5.2.3)	Intracellular	Dihydroorotase.(EC.3.5.2.3)	Metabolism			Nucleotide Metabolism			pyrC	0.049	16	1.62966	0.1227	0.05	**
SP_1009	0.988131	0.00662585	0.0813993	0.0130343		39	0	39	0	1.03723	0.0182504	0.135094	0.0208455		42	0	42	0	ferrochelatase	Intracellular	Ferrochelatase,.protoheme.ferro-lyase.(EC.4.99.1.1)	Metabolism			Cofactor And Vitamin Metabolism				-0.049	79	1.99698	0.0492707	0.05	**
SP_1454	1.02045	0.00305239	0.0552484	0.0318977		3	0	3	0	1.06924	0.0154564	0.124324	0.0717783		3	0	3	0	capsule biosynthesis protein		Capsule.biosynthesis.protein.capA	Metabolism			Capsule Metabolism				-0.049	4	0.621242	0.568092	0.05	**
SP_1344	1.0123	0.0178189	0.133488	0.0114465		136	2	134	0	1.06107	0.0408576	0.202133	0.0169626		142	5	137	0			Lanthionine.biosynthesis.protein.LanL	Hypothetical/Unknown							-0.049	276	2.38336	0.0178319	0.05	**
SP_1462	1.06886	0.00736573	0.0858239	0.0350374		6	0	6	0	1.02009	0.177373	0.421157	0.159182		7	1	6	0	Hypothetical Protein		Arsenate.reductase.(EC.1.20.4.1)	Hypothetical/Unknown							0.049	11	0.299194	0.770369	0.05	**
SP_1930	1.04583	0.00136944	0.0370059	0.0151076		6	0	6	0	1.09436	0.0128795	0.113488	0.0463312		6	0	6	0			FIG01114584:.hypothetical.protein	Hypothetical/Unknown							-0.049	10	0.99593	0.342772	0.05	**
SP_1690	1.01946	0.00993598	0.0996794	0.0148593		45	0	45	0	0.971001	0.0287804	0.169648	0.0244865		48	2	46	0	Putative ABC transporter, substrate-binding component	Membrane	ABC.transporter.substrate-binding.protein.-.sugar.transport	Environmental Information Processing	Metabolism		Membrane Transport	Carbohydrate Metabolism			0.048	91	1.69194	0.0940796	0.05	**
SP_1547	0.987524	0.0701731	0.264902	0.0837694		10	1	9	0	1.0359	0.0120114	0.109596	0.0365322		9	0	9	0	Hypothetical Protein		UPF0246.protein.YaaA	Hypothetical/Unknown							-0.048	17	0.529319	0.603428	0.05	**
SP_0925	1.01074	0.00738368	0.0859283	0.0208407		17	0	17	0	1.0591	0.0199651	0.141298	0.0342698		17	0	17	0	CAAX amino terminal protease family protein	Membrane	CAAX.amino.terminal.protease.family	Genetic Information Processing			Folding Sorting Degradation				-0.048	32	1.20581	0.236729	0.05	**
SP_1646	1.10533	0.048618	0.220495	0.0734983		9	0	9	0	1.057	0.108853	0.329929	0.104333		10	1	9	0	Putative metallohydrolase	Intracellular	Hydroxyacylglutathione.hydrolase.(EC.3.1.2.6)	Metabolism			Various Metabolism				0.048	17	0.378678	0.709615	0.05	**
SP_2172	0.949395	0.000263138	0.0162215	0.00725449		5	0	5	0	0.997682	0.0177418	0.133198	0.0595681		5	0	5	0	Zinc homeostasis trancsriptional regulator	Intracellular	Transcriptional.repressor.AdcR.for.Zn(2+)-responsive.expression	Genetic Information Processing			Transcription			AdcR	-0.048	8	0.804678	0.444259	0.05	**
SP_1934	0.994368	0.0359515	0.189609	0.0379218		25	1	24	0	1.04244	0.0375461	0.193768	0.038001		26	1	25	0			FIG01114554:.hypothetical.protein	Hypothetical/Unknown							-0.048	49	0.895459	0.37492	0.05	**
SP_2206	1.07544	0.0157541	0.125515	0.02676		22	0	22	0	1.12345	0.0266751	0.163325	0.0356405		21	0	21	0	Ribosome-associated translation inhibitor	Intracellular	Ribosomal.subunit.interface.protein	Genetic Information Processing			Translation			raiA	-0.048	41	1.07731	0.287638	0.05	**
SP_0802	1.01631	0.0207835	0.144165	0.0227945		40	0	40	0	0.968474	0.0594398	0.243803	0.0380756		41	1	40	0	DNA polymerase III, epsilon subunit/ATP-dependent helicase DinG	Intracellular	DinG.family.ATP-dependent.helicase.YoaA	Genetic Information Processing			Replication			dinG	0.048	79	1.07792	0.284352	0.05	**
SP_1252	0.981823	0.00637099	0.0798185	0.0252408		10	0	10	0	1.02966	0.0243575	0.156069	0.0493533		10	0	10	0	Hypothetical Protein		FIG01115255:.hypothetical.protein	Hypothetical/Unknown							-0.048	18	0.862908	0.39954	0.05	**
SP_0873	0.0895232	0.0391109	0.197765	0.0807372		6	5	1	0	0.0417293	0.00832434	0.0912378	0.0344846		7	6	1	0	AI-2E family transport  quorum sensing and biofilm formation	Membrane	Arginine/ornithine.antiporter.ArcD	Hypothetical/Unknown							0.048	11	0.54439	0.597035	0.05	**
SP_0618	0.825711	0.0205741	0.143437	0.0347885	uvrC	17	0	17	0	0.77792	0.0657314	0.256381	0.0621816	uvrC	17	1	16	0	excinuclease ABC subunit C	Intracellular	Excinuclease.ABC.subunit.C	Genetic Information Processing			Dna Repair And Editing				0.048	32	0.670726	0.507207	0.05	**
SP_1387	1.01935	0.0110587	0.10516	0.0332546		10	0	10	0	1.06708	0.033267	0.182392	0.0576775		10	0	10	0	Putative spermidine/putrescine import ABC transporter, permease component II	Membrane	Spermidine.Putrescine.ABC.transporter.permease.component.potC.(TC_3.A.1.11.1)	Environmental Information Processing			Membrane Transport			PotC	-0.048	18	0.71686	0.48266	0.05	**
SP_1433	1.01737	0.0201965	0.142114	0.0176271		65	0	65	0	1.06507	0.027646	0.166271	0.0203132		67	0	67	0	Transcriptional regulator, AraC family	Intracellular	Transcriptional.regulator,.AraC.family	Genetic Information Processing			Transcription				-0.048	130	1.77352	0.0784843	0.05	**
SP_0511	1.01023	0.00581972	0.0762871	0.0269716		8	0	8	0	1.05792	0.0135263	0.116303	0.0411192		8	0	8	0			hypothetical.protein	Hypothetical/Unknown							-0.048	14	0.969828	0.34859	0.05	**
SP_0161	1.00322	0.0243613	0.156081	0.0349008		20	1	19	0	1.05082	0.0192784	0.138847	0.0296022		22	0	22	0		Intracellular	Glutamate.synthase.[NADPH	Genetic Information Processing			Transcription				-0.048	40	1.04003	0.304571	0.05	**
SP_2156	1.02559	0.0129114	0.113628	0.0247958		21	0	21	0	1.07313	0.0135019	0.116198	0.0253564		21	0	21	0			Putative.stomatin/prohibitin-family.membrane.protease.subunit.YbbK	Hypothetical/Unknown							-0.048	40	1.34046	0.18766	0.05	**
SP_1923	1.06968	0.0166458	0.129019	0.0221265		34	0	34	0	1.02231	0.0581186	0.241078	0.0407496		35	4	31	0	Pneumolysin (Thiol-activated cytolysin)		Thiol-activated.cytolysin.#.pneumolysin	Cellular Processes			Cellular Community			ply	0.047	67	1.02154	0.310675	0.05	**
SP_0771	0.999758	0.00853756	0.0923989	0.0230997		16	0	16	0	1.04706	0.0169504	0.130194	0.0325485		16	0	16	0	cyclophilin type peptidyl-prolyl cis-trans isomerase	Intracellular	Peptidyl-prolyl.cis-trans.isomerase.(EC.5.2.1.8)	Genetic Information Processing			Folding Sorting Degradation			ppiB	-0.047	30	1.18516	0.245259	0.05	**
SP_1525	1.05883	0.0157802	0.125619	0.025642		24	0	24	0	1.10604	0.0672417	0.25931	0.051862		25	1	24	0	Cystathionine gamma-synthase	Intracellular	Cystathionine.gamma-synthase.(EC.2.5.1.48)	Metabolism			Amino Acid Metabolism			MetB	-0.047	47	0.816105	0.418557	0.05	**
SP_2017	1.04216	0.0122745	0.110791	0.0179726		38	0	38	0	0.995208	0.0692738	0.263199	0.0401375		43	3	40	0	dicarboxylate carrier protein MatC	Membrane	Malonate.permease	Environmental Information Processing			Membrane Transport				0.047	79	1.06761	0.288949	0.05	**
SP_1579	0.947874	0.00650394	0.080647	0.028513		8	0	8	0	0.994748	0.0160679	0.126759	0.0422531		9	0	9	0	Hypothetical Protein		hypothetical.protein	Hypothetical/Unknown							-0.047	15	0.919581	0.372344	0.05	**
SP_0184	0.974833	0.0196653	0.140233	0.0269879		27	0	27	0	0.927964	0.0356267	0.18875	0.0356705		28	1	27	0		Membrane	Integral.membrane.protein	Cellular Processes			Structural Proteins				0.047	53	1.04783	0.299472	0.05	**
SP_0165	1.00603	0.0271666	0.164823	0.0222247		55	2	53	0	1.05286	0.0525414	0.229219	0.0306307		56	3	53	0	flavoprotein	Intracellular	Phosphopantothenoylcysteine.decarboxylase.(EC.4.1.1.36)	Metabolism			Cofactor And Vitamin Metabolism				-0.047	109	1.2373	0.218633	0.05	**
SP_1321	0.985338	0.0196142	0.140051	0.0264671		28	1	27	0	1.03213	0.0254573	0.159554	0.0301528		28	0	28	0	V-type ATPase	Intracellular	V-type.ATP.synthase.subunit.K.(EC.3.6.3.14)	Environmental Information Processing			Membrane Transport			NtpK	-0.047	54	1.16621	0.248655	0.05	**
SP_0033	1.03362	0.00323946	0.0569163	0.0284582		4	0	4	0	1.08023	0.00911755	0.0954858	0.0477429		4	0	4	0		Intracellular	Succinyl-CoA.synthetase,.alpha.subunit-related.enzymes	Metabolism			Various Metabolism				-0.047	6	0.838517	0.433868	0.05	**
SP_1389	1.00612	0.00669736	0.0818374	0.03341		6	0	6	0	0.959779	0.0151586	0.12312	0.0502636		6	0	6	0	Putative spermidine/putrescine import ATP-binding protein	Membrane	Putrescine.transport.ATP-binding.protein.PotA.(TC.3.A.1.11.1)	Environmental Information Processing			Membrane Transport			PotA	0.046	10	0.767733	0.46039	0.05	**
SP_1758	1.02472	0.0104927	0.102434	0.0140704		53	0	53	0	0.978604	0.0342503	0.185068	0.0256644		52	1	51	0	Glycosyltransferase Gtf1	Intracellular	Poly(glycerol-phosphate).alpha-glucosyltransferase.GftA.(EC.2.4.1.52)	Genetic Information Processing			Folding Sorting Degradation			gtf1	0.046	103	1.57577	0.118146	0.05	**
SP_1342	0.984693	0.0110668	0.105199	0.0109677		92	0	92	0	1.03065	0.0392297	0.198065	0.0199063		99	3	96	0			Lanthionine.biosynthesis.protein.LanL	Hypothetical/Unknown							-0.046	189	2.02187	0.0446003	0.05	**
SP_0977	1.03833	0.00951309	0.0975351	0.0294079		11	0	11	0	1.08426	0.00962839	0.0981244	0.0295856		11	0	11	0	tellurite resistance protein TehB	Intracellular	Tellurite.resistance.protein.TehB	Metabolism			Various Metabolism			tehB	-0.046	20	1.10091	0.284011	0.05	**
SP_1553	0.921229	0.0141891	0.119118	0.0359155		11	0	11	0	0.875315	0.0284744	0.168744	0.0508781		11	0	11	0	Putative ABC transporter, ATP-binding component	Membrane	COG0488:.ATPase.components.of.ABC.transporters.with.duplicated.ATPase.domains	Environmental Information Processing			Membrane Transport				0.046	20	0.737243	0.469536	0.05	**
SP_1423	1.04591	0.0104393	0.102173	0.0589895		3	0	3	0	1.00002	0.0201195	0.141843	0.0818933		3	0	3	0	Transcriptional repressor	Intracellular	Transcriptional.repressor	Genetic Information Processing			Transcription				0.046	4	0.454636	0.672951	0.05	**
SP_1356	0.927105	0.019711	0.140396	0.0330916		18	0	18	0	0.972904	0.053996	0.23237	0.0547702		18	1	17	0	Chlorohydrolase		S-adenosylhomocysteine.deaminase.(EC.3.5.4.28);.Methylthioadenosine.deaminase	Metabolism			Various Metabolism				-0.046	34	0.715719	0.479052	0.05	**
SP_1281	1.00846	0.00802566	0.0895861	0.0179172		25	0	25	0	1.05425	0.0538004	0.231949	0.0438343		28	2	26	0											-0.046	51	0.966891	0.338161	0.05	**
SP_1132	0.977622	0.0195482	0.139815	0.046605		9	0	9	0	1.02332	0.00499851	0.0707001	0.0235667		9	0	9	0			hypothetical.protein	Hypothetical/Unknown							-0.046	16	0.874946	0.394548	0.05	**
SP_1998	0.912336	0.0105526	0.102726	0.0249147		17	0	17	0	0.8668	0.0131961	0.114874	0.0278612		17	0	17	0	L-asparaginase	Intracellular	L-asparaginase.(EC.3.5.1.1)	Metabolism			Amino Acid Metabolism				0.046	32	1.2183	0.232016	0.05	**
SP_1577	0.95793	0.0241566	0.155424	0.0415388		14	0	14	0	1.00345	0.0324473	0.180131	0.0519994		12	0	12	0	Adenine phosphoribosyltransferase	Intracellular	Adenine.phosphoribosyltransferase.(EC.2.4.2.7)	Metabolism			Nucleotide Metabolism			Apt	-0.046	24	0.684013	0.500519	0.05	**
SP_0140	0.995451	0.0231046	0.152002	0.0142991	ugd	113	1	112	0	1.04096	0.0470246	0.216852	0.0199628	ugd	118	3	115	0											-0.046	229	1.85318	0.0651425	0.05	**
SP_1828	1.02797	0.0179102	0.133829	0.0153512		76	1	75	0	1.07342	0.0417665	0.204369	0.0228491		80	3	77	0	UDP-glucose 4-epimerase	Intracellular	UDP-glucose.4-epimerase.(EC.5.1.3.2)	Metabolism			Carbohydrate Metabolism				-0.045	154	1.65117	0.100742	0.05	**
SP_0145	1.00243	0.00622332	0.078888	0.0141687		31	0	31	0	0.957053	0.0330068	0.181678	0.0311575		34	1	33	0		Membrane	Macrolide-efflux.protein	Environmental Information Processing			Membrane Transport				0.045	63	1.32565	0.189744	0.05	**
SP_1954	1.00955	0.018566	0.136257	0.0154281		78	1	77	0	1.05491	0.0519639	0.227956	0.024872		84	4	80	0			Epidermin.leader.peptide.processing.serine.protease.EPIP.precursor.(EC.3.4.21.-)	Hypothetical/Unknown							-0.045	160	1.54964	0.123205	0.05	**
SP_0498	1.01679	0.0158644	0.125954	0.0108005		136	0	136	0	0.971502	0.0474886	0.217919	0.0181599		144	7	137	0	Endo-beta-N-acetylglucosaminidase (EC 3.2.1.96)	Intracellular	Endo-beta-N-acetylglucosaminidase.(EC.3.2.1.96)	Metabolism			Carbohydrate Metabolism				0.045	278	2.14333	0.0329548	0.05	**
SP_1228	0.936565	0.0105218	0.102576	0.0248783		17	0	17	0	0.891335	0.0618094	0.248615	0.055592		20	2	18	0	A/G-specific adenine glycosylase	Intracellular	A/G-specific.adenine.glycosylase.(EC.3.2.2.-)	Genetic Information Processing			Dna Repair And Editing			MutY	0.045	35	0.742644	0.462653	0.05	**
SP_0368	1.03752	0.0170516	0.130582	0.0104549		156	0	156	0	0.992344	0.0588557	0.242602	0.0191197		161	8	153	0	cell wall surface anchor family protein	Cell Wall	FIG01239740:.hypothetical.protein	Cellular Processes	Cellular Processes		Structural Proteins	Cellular Community			0.045	315	2.07323	0.0389631	0.05	**
SP_1255	0.957383	0.0200777	0.141696	0.0365857		15	0	15	0	0.912302	0.0469995	0.216794	0.0559759		15	1	14	0	3-isopropylmalate dehydratase, small subunit	Intracellular	3-isopropylmalate.dehydratase.small.subunit.(EC.4.2.1.33)	Metabolism			Amino Acid Metabolism			LeuD	0.045	28	0.674156	0.505741	0.05	**
SP_0932	1.00299	0.0292644	0.171069	0.0427671	proA	16	0	16	0	1.04797	0.0757678	0.275259	0.0667602	proA	17	2	15	0	gamma-glutamyl phosphate reductase	Intracellular	Gamma-glutamyl.phosphate.reductase.(EC.1.2.1.41)	Metabolism			Amino Acid Metabolism			proA	-0.045	31	0.567375	0.574546	0.04	**
SP_0930	0.894254	0.0537532	0.231847	0.0371253		39	1	38	0	0.939196	0.067083	0.259004	0.0394977		43	0	43	0	Teichoic acid phosphorylcholine esterase/choline binding protein E	Intracellular	Choline.binding.protein.A	Metabolism			Cell Wall Metabolism			cbpE	-0.045	80	0.829073	0.40953	0.04	**
SP_1784	0.996426	0.0201351	0.141898	0.0273083		27	1	26	0	0.951547	0.0393025	0.198249	0.038153		27	1	26	0			FIG01114441:.hypothetical.protein	Hypothetical/Unknown							0.045	52	0.956515	0.343238	0.04	**
SP_0431	0.991778	0.00486589	0.069756	0.034878		4	0	4	0	0.946996	0.00698297	0.0835642	0.0417821		4	0	4	0											0.045	6	0.822802	0.442087	0.04	**
SP_1941	0.990778	0.0302472	0.173917	0.0317528		30	1	29	0	1.03554	0.0469158	0.216601	0.0402217		29	2	27	0	nicotinamide-nucleotide amidase	Intracellular	Molybdopterin.binding.motif,.CinA.N-terminal.domain./.C-terminal.domain.of.CinA.type.S	Metabolism			Cofactor And Vitamin Metabolism				-0.045	57	0.873435	0.386091	0.04	**
SP_0958	1.00618	0.0140151	0.118385	0.0184887		41	0	41	0	0.961468	0.0455789	0.213492	0.0337561		40	3	37	0	ABC transporter permease	Membrane	FIG01113988:.hypothetical.protein	Environmental Information Processing			Membrane Transport				0.045	79	1.16185	0.248794	0.04	**
SP_1740	0.960902	0.0543335	0.233095	0.0622974		14	0	14	0	1.00556	0.0272887	0.165193	0.0441497		14	0	14	0	yoeB toxin	Intracellular	YoeB.toxin.protein	Cellular Processes			Cellular Community			yoeB	-0.045	26	0.58494	0.56363	0.04	**
SP_0856	0.959805	0.010625	0.103078	0.0364435		8	0	8	0	0.915163	0.0322007	0.179445	0.0598151		9	0	9	0	branched-chain amino acid aminotransferase	Intracellular	Branched-chain.amino.acid.aminotransferase.(EC.2.6.1.42)	Metabolism			Amino Acid Metabolism			ilvE	0.045	15	0.637365	0.533495	0.04	**
SP_1849	1.0156	0.00951619	0.097551	0.0184354		28	0	28	0	1.0601	0.040562	0.2014	0.0367705		30	1	29	0			DpnD.protein	Hypothetical/Unknown						dpnD	-0.045	56	1.08188	0.283941	0.04	**
SP_1326	1.01902	0.0152405	0.123452	0.0101822		147	1	146	0	1.06351	0.0228208	0.151066	0.0124175		148	2	146	0	Putative neuraminidase B	Intracellular	Sialidase.(EC.3.2.1.18)	Metabolism			Carbohydrate Metabolism			NanB	-0.044	293	2.77064	0.00595217	0.04	**
SP_0177	0.997771	0.0221479	0.148822	0.0200671		55	1	54	0	1.04221	0.0358391	0.189312	0.025075		57	2	55	0	riboflavin synthase subunit alpha	Intracellular	Riboflavin.synthase.eubacterial/eukaryotic.(EC.2.5.1.9)	Metabolism			Cofactor And Vitamin Metabolism			ribE	-0.044	110	1.38383	0.169212	0.04	**
SP_0298	1.04335	0.0282274	0.16801	0.0175163		92	2	90	0	0.998926	0.0614104	0.247811	0.0255598		94	6	88	0			ATPase.component.BioM.of.energizing.module.of.biotin.ECF.transporter	Hypothetical/Unknown							0.044	184	1.43357	0.153393	0.04	**
SP_1777	1.04677	0.00504907	0.0710568	0.0177642		16	0	16	0	1.00258	0.024707	0.157184	0.0381228		17	1	16	0	NADPH-dependent 7-cyano-7-deazaguanine reductase	Intracellular	NADPH.dependent.preQ0.reductase.(EC.1.7.1.13)	Metabolism			Cofactor And Vitamin Metabolism			queF	0.044	31	1.05063	0.301549	0.04	**
SP_0172	1.047	0.0196687	0.140245	0.0467483		9	0	9	0	1.09117	0.00552448	0.0743268	0.0247756		9	0	9	0			NanA.gene	Hypothetical/Unknown							-0.044	16	0.834697	0.416178	0.04	**
SP_1617	1.03074	0.0106258	0.103081	0.0169465		37	0	37	0	0.986619	0.0444471	0.210825	0.0351375		36	2	34	0	Putative PTS system, IIC component	Membrane	PTS.system,.fructose-specific.IIA.component.(EC.2.7.1.69)./.PTS.system,.fructose-specific.IIB.component.(EC.2.7.1.69)./.PTS.system,.fructose-specific.IIC.component.(EC.2.7.1.69)	Environmental Information Processing	Metabolism		Membrane Transport	Carbohydrate Metabolism		FrwC	0.044	71	1.13104	0.261844	0.04	**
SP_1426	1.01857	0.00898534	0.0947911	0.0217466		19	0	19	0	0.974568	0.0110888	0.105304	0.0248203		18	0	18	0											0.044	35	1.3333	0.191047	0.04	**
SP_0906	1.02508	0.00679573	0.0824362	0.0412181		4	0	4	0	1.06907	0.00871653	0.0933624	0.0466812		4	0	4	0	hypothetical protein		hypothetical.protein	Hypothetical/Unknown							-0.044	6	0.706294	0.506492	0.04	**
SP_1785	0.98773	0.00346925	0.0589003	0.0222622		7	0	7	0	1.03148	0.0278314	0.166828	0.0589825		8	0	8	0			FIG01115320:.hypothetical.protein	Hypothetical/Unknown							-0.044	13	0.693986	0.499905	0.04	**
SP_2045	0.950445	0.045256	0.212735	0.0434243		24	2	22	0	0.906701	0.0423445	0.205778	0.0420042		24	2	22	0	Adenine-specific methyltransferase	Intracellular	Adenine-specific.methyltransferase.(EC.2.1.1.72)	Genetic Information Processing			Dna Repair And Editing				0.044	46	0.724047	0.472704	0.04	**
SP_1285	0.938178	0.0924703	0.304089	0.107512	gidB	8	1	7	0	0.894761	0.0341755	0.184866	0.0698729	gidB	7	0	7	0	16S rRNA methyltransferase	Intracellular	rRNA.small.subunit.7-methylguanosine.(m7G).methyltransferase.GidB	Genetic Information Processing			Translation			GidB	0.043	13	0.338613	0.740308	0.04	**
SP_1831	1.04457	0.0251304	0.158526	0.0299585		28	0	28	0	1.08789	0.0652055	0.255354	0.046621		30	1	29	0	phosphatase	Intracellular	FIG01114460:.hypothetical.protein	Environmental Information Processing			Signal Transduction				-0.043	56	0.781576	0.437756	0.04	**
SP_2207	1.00673	0.00983436	0.0991683	0.0202427		24	0	24	0	1.05001	0.0139489	0.118105	0.0241081		24	0	24	0		Membrane	Competence.protein.F.homolog,.phosphoribosyltransferase.domain;.protein.YhgH.required.for.utilization.of.DNA.as.sole.source.of.carbon.and.energy	Environmental Information Processing	Cellular Processes		Membrane Transport	Cellular Community		comFC	-0.043	46	1.37477	0.175863	0.04	**
SP_1258	0.982654	0.0146861	0.121186	0.0302965		16	0	16	0	1.02588	0.0326299	0.180637	0.0425766		18	0	18	0	2-isopropylmalate synthase	Intracellular	2-isopropylmalate.synthase.(EC.2.3.3.13)	Metabolism			Amino Acid Metabolism				-0.043	32	0.827265	0.414214	0.04	**
SP_1324	1.00119	0.0274747	0.165755	0.0190134		76	2	74	0	1.04411	0.0308476	0.175635	0.020844		71	2	69	0	Putative regulatory protein		N-acetylmannosamine.kinase.(EC.2.7.1.60)	Genetic Information Processing			Transcription				-0.043	145	1.52096	0.130449	0.04	**
SP_0060	1.02011	0.0147297	0.121366	0.0138309		77	0	77	0	1.06289	0.0437388	0.209138	0.0233824		80	3	77	0	Beta-galactosidase 3	Intracellular	Beta-galactosidase.(EC.3.2.1.23)	Metabolism			Carbohydrate Metabolism			GanA	-0.043	155	1.57486	0.117328	0.04	**
SP_1405	0.93629	0.00288528	0.0537148	0.0203023	spxA	7	0	7	0	0.979064	0.0292193	0.170937	0.0604352	spxA	8	0	8	0	transcriptional regulator Spx	Intracellular	Transcriptional.regulator.SpxA1	Genetic Information Processing			Transcription			spxA	-0.043	13	0.670923	0.514014	0.04	**
SP_0131	0.914354	0.0374618	0.193551	0.0684304		8	1	7	0	0.956945	0.00611325	0.0781873	0.0276434		8	0	8	0											-0.043	14	0.577096	0.573038	0.04	**
SP_0791	1.00564	0.0121185	0.110084	0.0224708		24	0	24	0	1.0481	0.0318214	0.178386	0.0349843		26	0	26	0	Oxidoreductase, aldo/keto reductase family	Intracellular	Oxidoreductase,.aldo/keto.reductase.family	Metabolism			Various Metabolism			ydhF	-0.042	48	1.02139	0.31219	0.04	**
SP_0824	0.97218	0.00663423	0.0814508	0.0364259		5	0	5	0	0.929726	0.0263628	0.162366	0.0726124		5	0	5	0	amino acid ABC transporter, ATP-binding protein	Intracellular	Glutamate.transport.ATP-binding.protein	Environmental Information Processing	Metabolism		Membrane Transport	Amino Acid Metabolism		glnQ	0.042	8	0.522592	0.615417	0.04	**
SP_1170	1.0264	0.0432704	0.208015	0.042461		24	0	24	0	0.983948	0.0752681	0.27435	0.0560015		24	3	21	0			FIG01114130:.hypothetical.protein	Hypothetical/Unknown							0.042	46	0.604016	0.5488	0.04	**
SP_1143	1.00736	0.0116454	0.107914	0.0220278		24	0	24	0	1.04975	0.0297224	0.172402	0.0367562		22	1	21	0			Phage-related.protein	Hypothetical/Unknown							-0.042	44	0.989284	0.327933	0.04	**
SP_2000	1.02889	0.0295079	0.171779	0.0459098		14	0	14	0	0.986629	0.0486805	0.220637	0.0636923		12	1	11	0		Intracellular	Two-component.response.regulator	Environmental Information Processing	Genetic Information Processing		Signal Transduction	Transcription			0.042	24	0.53827	0.595348	0.04	**
SP_0542	0.984865	0.0235089	0.153326	0.0511088		9	0	9	0	1.02708	0.0543311	0.23309	0.0737097		10	1	9	0			hypothetical.protein	Hypothetical/Unknown							-0.042	17	0.470658	0.643867	0.04	**
SP_1437	1.01752	0.0135507	0.116408	0.0228294		26	0	26	0	1.05956	0.0230408	0.151792	0.0292124		27	0	27	0		Membrane	Duplicated.ATPase.component.BL0693.of.energizing.module.of.predicted.ECF.transporter	Environmental Information Processing			Membrane Transport				-0.042	51	1.13386	0.262157	0.04	**
SP_0827	0.976673	0.0115178	0.107321	0.0239978		20	0	20	0	0.934686	0.0680353	0.260836	0.0598398		19	1	18	0											0.042	37	0.651234	0.51892	0.04	**
SP_0267	1.00817	0.0461425	0.214808	0.0595771		13	1	12	0	0.966251	0.0146695	0.121118	0.0349637		12	0	12	0		Intracellular	oxidoreductase	Metabolism			Various Metabolism				0.042	23	0.606798	0.549929	0.04	**
SP_1757	0.977719	0.023712	0.153987	0.0260285		35	0	35	0	1.01953	0.0657848	0.256485	0.0453406		32	3	29	0	Glycosyltransferase stabilizing protein Gtf2	Membrane	GftB:.Glycosyl.transferase,.family.8	Genetic Information Processing			Folding Sorting Degradation			gtf2	-0.042	65	0.799754	0.426766	0.04	**
SP_0625	1.02228	0.00866694	0.0930964	0.021943		18	0	18	0	0.980478	0.0178714	0.133684	0.0315096		18	0	18	0											0.042	34	1.08856	0.284005	0.04	**
SP_0096	1.01822	0.014685	0.121182	0.0225029		29	0	29	0	1.05995	0.0204185	0.142893	0.0260886		30	0	30	0			Putative.uncharacterized.protein.spr0085	Hypothetical/Unknown							-0.042	57	1.21102	0.230884	0.04	**
SP_1156	0.953413	0.0128519	0.113366	0.0377887	rnhB	9	0	9	0	0.994925	0.0185181	0.136081	0.0430326	rnhB	10	0	10	0	ribonuclease HII	Intracellular	Ribonuclease.HII.(EC.3.1.26.4)	Genetic Information Processing			Folding Sorting Degradation			rnhB	-0.042	17	0.724861	0.478397	0.04	**
SP_1286	1.00994	0.0142896	0.119539	0.0230053		27	0	27	0	1.05135	0.0246523	0.15701	0.0296722		28	1	27	0	Uracil:proton symporter	Membrane	Uracil.permease	Environmental Information Processing	Metabolism		Membrane Transport	Nucleotide Metabolism		UraA	-0.041	53	1.10301	0.275005	0.04	**
SP_0885	0.950724	0.013562	0.116456	0.0171705		46	0	46	0	0.992119	0.0351242	0.187414	0.0273372		47	2	45	0	Subunit involved in some form of carbon metabolism (biotin or carbamoyl phosphate)	Intracellular	Carbamoylphosphate.synthase.large.subunit.(split.gene.in.MJ)	Hypothetical/Unknown							-0.041	91	1.2823	0.202995	0.04	**
SP_1877	0.945922	0.0393129	0.198275	0.0627	xerD	10	1	9	0	0.904608	0.174228	0.417407	0.111557	xerD	14	2	12	0	tyrosine recombinase xerD	Intracellular	Tyrosine.recombinase.XerD	Genetic Information Processing			Dna Repair And Editing			xerD	0.041	22	0.32284	0.749865	0.04	**
SP_1657	1.00473	0.0131684	0.114753	0.0433727		7	0	7	0	1.04596	0.0159192	0.126171	0.0446083		8	0	8	0	Hypothetical Protein		hypothetical.protein	Hypothetical/Unknown							-0.041	13	0.662621	0.519149	0.04	**
SP_1628	1.03201	0.0149826	0.122403	0.0288507		18	0	18	0	0.990812	0.0951888	0.308527	0.0673261		21	2	19	0			FIG01119008:.hypothetical.protein	Hypothetical/Unknown							0.041	37	0.562383	0.577247	0.04	**
SP_2104	1.04341	0.0140593	0.118572	0.0306152		15	0	15	0	1.00237	0.0436654	0.208963	0.0522407		16	1	15	0			FIG01118859:.hypothetical.protein	Hypothetical/Unknown							0.041	29	0.677701	0.503333	0.04	**
SP_1808	1.06648	0.0116034	0.107719	0.0269298		16	0	16	0	1.02546	0.0616677	0.24833	0.0663689		14	1	13	0	type IV prepilin peptidase		Late.competence.protein.ComC,.processing.protease	Genetic Information Processing			Folding Sorting Degradation				0.041	28	0.572742	0.571391	0.04	**
SP_0182	1.02922	0.010588	0.102898	0.0187865		30	0	30	0	0.988338	0.0295569	0.171921	0.0308779		31	0	31	0	methylcrotonoyl-CoA carboxylase	Intracellular	Muramoyltetrapeptide.carboxypeptidase.(EC.3.4.17.13)	Metabolism			Amino Acid Metabolism				0.041	59	1.13106	0.262607	0.04	**
SP_1847	1.05064	0.00874247	0.0935012	0.0353401		7	0	7	0	1.0915	0.0138286	0.117595	0.0444468		7	0	7	0	Xanthine phosphoribosyltransferase	Intracellular	Xanthine.phosphoribosyltransferase.(EC.2.4.2.22)	Metabolism			Nucleotide Metabolism			xpt	-0.041	12	0.719614	0.485542	0.04	**
SP_0098	1.03977	0.0291371	0.170696	0.0355926		23	1	22	0	1.0805	0.0422126	0.205457	0.0419388		24	1	23	0		Membrane	FIG015389:.hypothetical.membrane.associated.protein	Hypothetical/Unknown							-0.041	45	0.740463	0.462866	0.04	**
SP_1789	1.01085	0.00433635	0.065851	0.0268836		6	0	6	0	0.970325	0.0014194	0.0376749	0.0153807		6	0	6	0											0.041	10	1.30848	0.219986	0.04	**
SP_0203	1.04669	0.000140136	0.0118379	0.00683462		3	0	3	0	1.00622	0.00793198	0.0890617	0.0514198		3	0	3	0			hypothetical.protein	Hypothetical/Unknown							0.04	4	0.780027	0.478952	0.04	**
SP_0561	1.01423	0.00419802	0.0647922	0.0229075		8	0	8	0	0.973772	0.0069695	0.0834835	0.0278278		9	0	9	0	PaaD-like protein (DUF59) involved in Fe-S cluster assembly	Intracellular	Glycerate.kinase.(EC.2.7.1.31)	Metabolism			Cofactor And Vitamin Metabolism				0.04	15	1.1224	0.279338	0.04	**
SP_0018	1.01998	0.0231736	0.152229	0.0621472		6	0	6	0	1.06043	0.0492978	0.222031	0.0906438		6	0	6	0		Intracellular	Competence.positive.regulator.ComW	Genetic Information Processing	Cellular Processes		Transcription	Cellular Community		comW	-0.04	10	0.368017	0.720531	0.04	**
SP_1274	0.947679	0.00181298	0.0425791	0.0190419		5	0	5	0	0.907238	0.0459372	0.21433	0.081009		7	1	6	0	Lipopolysaccharide cholinephosphotransferase	Membrane	Lipopolysaccharide.cholinephosphotransferase.LicD1.(EC.2.7.8.-)	Metabolism			Cell Wall Metabolism			LicD	0.04	10	0.485968	0.637463	0.04	**
SP_0604	1.02391	0.0218746	0.1479	0.0205101		52	1	51	0	0.983529	0.0379083	0.194701	0.026018		56	3	53	0	sensor histidine kinase	Membrane	Sensor.histidine.kinase.VncS	Environmental Information Processing			Signal Transduction			vncS	0.04	106	1.21881	0.22562	0.04	**
SP_2103	1.01188	0.00398755	0.063147	0.0126294		25	0	25	0	0.971506	0.0687862	0.262271	0.0514356		26	2	24	0	23S rRNA (guanine(745)-N(1))-methyltransferase	Intracellular	Ribosomal.RNA.large.subunit.methyltransferase.A.(EC.2.1.1.51)	Genetic Information Processing			Translation			rrmA	0.04	49	0.762393	0.44948	0.04	**
SP_1515	0.967101	0.00942115	0.0970626	0.0560391		3	0	3	0	0.926766	0.0179129	0.133839	0.0669195		4	0	4	0											0.04	5	0.462111	0.663412	0.04	**
SP_0716	1.0357	0.00532698	0.0729861	0.0220061		11	0	11	0	0.995433	0.0102015	0.101002	0.0304533		11	0	11	0		Intracellular	Thiaminase.II.(EC.3.5.99.2)	Metabolism	Genetic Information Processing		Cofactor And Vitamin Metabolism	Transcription		tenA	0.04	20	1.07182	0.296567	0.04	**
SP_0317	1.01236	0.00475883	0.0689843	0.0167311		17	0	17	0	1.0526	0.042282	0.205626	0.0484665		18	1	17	0	keto-hydroxyglutarate-aldolase/keto-deoxy- phosphogluconate aldolase	Intracellular	4-hydroxy-2-oxoglutarate.aldolase.(EC.4.1.3.16).@.2-dehydro-3-deoxyphosphogluconate.aldolase.(EC.4.1.2.14)	Metabolism			Carbohydrate Metabolism				-0.04	33	0.784918	0.438101	0.04	**
SP_1135	1.00478	0.00943802	0.0971495	0.0259643		14	0	14	0	1.04501	0.0140014	0.118327	0.0328181		13	0	13	0			FIG01115536:.hypothetical.protein	Hypothetical/Unknown							-0.04	25	0.961324	0.345596	0.04	**
SP_0104	0.979265	0.0178647	0.133659	0.0248198		29	0	29	0	0.939109	0.0684551	0.261639	0.0494452		28	3	25	0	HAD superfamily hydrolase	Intracellular	Phosphoglycolate.phosphatase.(EC.3.1.3.18)	Metabolism			Various Metabolism				0.04	55	0.725831	0.47102	0.04	**
SP_0701	0.838776	0.0127136	0.112754	0.0650988		3	0	3	0	0.798726	0.0265831	0.163043	0.0941331		3	0	3	0	orotidine 5'-phosphate decarboxylase	Intracellular	Orotidine.5'-phosphate.decarboxylase.(EC.4.1.1.23)	Metabolism			Nucleotide Metabolism			pyrF	0.04	4	0.34993	0.744039	0.04	**
SP_0790	0.974159	0.0305503	0.174786	0.0349573		25	0	25	0	1.01416	0.0427127	0.206671	0.0397738		27	0	27	0	hypothetical protein		FIG01114553:.hypothetical.protein	Hypothetical/Unknown							-0.04	50	0.75534	0.453589	0.04	**
SP_2089	1.02631	0.00871786	0.0933695	0.0186739		25	0	25	0	0.986347	0.0297862	0.172587	0.0338471		26	0	26	0		Intracellular	IS1380-Spn1,.transposase	Genetic Information Processing	Environmental Information Processing		Mobile Element/Pseudogene	Membrane Transport			0.04	49	1.03385	0.306282	0.04	**
SP_2144	1.03189	0.0239931	0.154897	0.0258162		36	0	36	0	0.992199	0.0375055	0.193663	0.0314163		38	1	37	0	Mannose binding	Cell Wall	FIG01114277:.hypothetical.protein	Metabolism			Cell Wall Metabolism				0.04	72	0.976204	0.332232	0.04	**
SP_0793	0.998211	0.0387825	0.196933	0.0410633	fabG	23	1	22	0	1.0378	0.034564	0.185914	0.039637	fabG	22	0	22	0	3-ketoacyl-(acyl-carrier-protein) reductase	Intracellular	3-oxoacyl-[acyl-carrier.protein	Metabolism			Lipid Metabolism			fabG	-0.04	43	0.69372	0.491588	0.04	**
SP_1245	1.02585	0.00189892	0.0435766	0.019488		5	0	5	0	0.986545	0.013851	0.11769	0.0526327		5	0	5	0			HMP-PP.hydrolase.(pyridoxal.phosphatase).Cof,.detected.in.genetic.screen.for.thiamin.metabolic.genes.(PMID:15292217)	Hypothetical/Unknown							0.039	8	0.700291	0.503599	0.04	**
SP_1322	1.00626	0.0157829	0.12563	0.0121451		107	0	107	0	1.04552	0.0426332	0.206478	0.0189278		119	4	115	0	V-type ATPase	Intracellular	V-type.ATP.synthase.subunit.I.(EC.3.6.3.14)	Environmental Information Processing			Membrane Transport			NtpI	-0.039	224	1.74572	0.0822307	0.04	**
SP_0676	1.01209	0.0274534	0.165691	0.0459543		13	0	13	0	1.05131	0.0179727	0.134062	0.0346148		15	0	15	0	Methionine biosynthesis and transport regulator MtaR, LysR family	Intracellular	Methionine.biosynthesis.and.transport.regulator.MtaR,.LysR.family	Genetic Information Processing			Transcription				-0.039	26	0.681698	0.501458	0.04	**
SP_1302	1.01881	0.0165186	0.128525	0.0524701		6	0	6	0	0.979702	0.0116533	0.10795	0.0440706		6	0	6	0			Mobile.element.protein	Hypothetical/Unknown							0.039	10	0.570725	0.580783	0.04	**
SP_0147	1.01471	0.0216648	0.14719	0.0600899		6	0	6	0	0.97561	0.0565959	0.237899	0.0792996		9	1	8	0		Membrane	FIG01116135:.hypothetical.protein	Environmental Information Processing			Membrane Transport				0.039	13	0.39295	0.700724	0.04	**
SP_2013	0.974709	0.0102834	0.101407	0.0173912		34	0	34	0	0.935761	0.114762	0.338766	0.0529063		41	5	36	0		Membrane	ABC.transporter.permease.protein	Environmental Information Processing			Membrane Transport				0.039	73	0.699352	0.486554	0.04	**
SP_0178	1.02097	0.0332596	0.182372	0.0209195		76	2	74	0	1.05989	0.0292875	0.171136	0.0198941		74	1	73	0	riboflavin biosynthesis protein RibD	Intracellular	Diaminohydroxyphosphoribosylaminopyrimidine.deaminase.(EC.3.5.4.26)./.5-amino-6-(5-phosphoribosylamino)uracil.reductase.(EC.1.1.1.193)	Metabolism			Cofactor And Vitamin Metabolism			ribD	-0.039	148	1.34819	0.179658	0.04	**
SP_2116	1.03117	0.00970011	0.0984891	0.0232141		18	0	18	0	1.06996	0.0252861	0.159016	0.0347002		21	0	21	0		Membrane	Membrane-bound.protease,.CAAX.family	Genetic Information Processing			Folding Sorting Degradation				-0.039	37	0.929224	0.358796	0.04	**
SP_0741	0.985669	0.0235964	0.153611	0.0335207		21	1	20	0	0.946906	0.0317077	0.178067	0.0379639		22	0	22	0	dehydrogenase		NAD(FAD)-utilizing.dehydrogenases	Hypothetical/Unknown							0.039	41	0.765396	0.44842	0.04	**
SP_0476	1.02441	0.0151725	0.123177	0.0307941		16	0	16	0	0.985715	0.0146437	0.121011	0.0302528		16	0	16	0	PTS system lactose-specific IIA component (EC.2.7.1.69)	Membrane	PTS.system,.lactose-specific.IIA.component.(EC.2.7.1.69)	Environmental Information Processing	Metabolism		Membrane Transport	Carbohydrate Metabolism			0.039	30	0.896382	0.377186	0.04	**
SP_0324	1.00686	0.0206782	0.143799	0.0221887		42	1	41	0	1.04552	0.0220522	0.1485	0.022646		43	1	42	0	PTS system transporter subunit IIC	Membrane	PTS.system,.hyaluronate-oligosaccharide-specific.IIC.component.(EC.2.7.1.69)	Environmental Information Processing	Metabolism		Membrane Transport	Carbohydrate Metabolism			-0.039	83	1.21949	0.226114	0.04	**
SP_0794	1.07995	0.0239402	0.154726	0.0489287		10	0	10	0	1.04135	0.0338373	0.183949	0.0554627		11	0	11	0	MutT/nudix family protein	Intracellular	MutT/nudix.family.protein	Genetic Information Processing			Dna Repair And Editing				0.039	19	0.521948	0.607739	0.04	**
SP_2047	0.980586	0.00432097	0.0657341	0.0379516		3	0	3	0	0.942159	0.0901891	0.300315	0.150158		4	1	3	0			Late.competence.protein.ComGG,.FIG068335	Hypothetical/Unknown							0.038	5	0.248107	0.813919	0.04	**
SP_1972	1.00519	0.0157646	0.125557	0.0324187		15	0	15	0	1.04358	0.0402636	0.200658	0.0501645		16	1	15	0			FIG005935:.membrane.protein	Hypothetical/Unknown							-0.038	29	0.642706	0.525464	0.04	**
SP_1587	1.04541	0.0188257	0.137207	0.0231922		35	0	35	0	1.00703	0.0410266	0.20255	0.0342372		35	2	33	0	Oxalate:formate antiporter	Membrane	Major.facilitator:Oxalate:Formate.Antiporter	Environmental Information Processing			Membrane Transport				0.038	68	0.928066	0.356656	0.04	**
SP_0539	0.999679	0.00694613	0.0833434	0.0196442		18	0	18	0	1.03805	0.00620411	0.0787662	0.0191036		17	0	17	0	Bacteriocin	Extracellular	Bacteriocin-like.peptide.M.BlpM	Cellular Processes			Cellular Community			blpM	-0.038	33	1.40049	0.1707	0.04	**
SP_1839	1.03032	0.014136	0.118895	0.0187989		40	0	40	0	1.06869	0.0201369	0.141904	0.0224371		40	0	40	0		Membrane	Lipid.A.export.ATP-binding/permease.protein.MsbA	Environmental Information Processing			Membrane Transport				-0.038	78	1.31068	0.193813	0.04	**
SP_2182	1.00224	0.0190754	0.138114	0.0233455		35	0	35	0	1.04041	0.0382487	0.195573	0.0325955		36	1	35	0			FIG01114496:.hypothetical.protein	Hypothetical/Unknown							-0.038	69	0.951966	0.344437	0.04	**
SP_1336	0.946118	0.0211557	0.14545	0.0325236		20	0	20	0	0.984197	0.0429085	0.207144	0.0463187		20	0	20	0	Putative type II DNA modification methyltransferase	Intracellular	DNA-cytosine.methyltransferase.(EC.2.1.1.37)	Genetic Information Processing			Transcription				-0.038	38	0.67281	0.505139	0.04	**
SP_2154	0.94165	0.000233727	0.0152881	0.0088266		3	0	3	0	0.979697	0.00122556	0.035008	0.0202119		3	0	3	0		Intracellular	Mobile.element.protein	Genetic Information Processing			Mobile Element/Pseudogene				-0.038	4	1.72507	0.1596	0.04	**
SP_0987	1.00712	0.00752697	0.0867581	0.0231871		14	0	14	0	0.969134	0.0261667	0.161761	0.0432325		14	0	14	0	Lyzozyme M1 (1,4-beta-N-acetylmuramidase)	Cell Wall	Lyzozyme.M1.(1,4-beta-N-acetylmuramidase).(EC.3.2.1.17)	Metabolism			Cell Wall Metabolism				0.038	26	0.774367	0.445699	0.04	**
SP_2031	1.02654	0.0203381	0.142612	0.0174228		67	1	66	0	1.06447	0.0406188	0.201541	0.0242627		69	2	67	0	L-ascorbate 6-phosphate lactonase	Intracellular	Probable.L-ascorbate-6-phosphate.lactonase.UlaG.(EC.3.1.1.-).(L-ascorbate.utilization.protein.G)	Metabolism			Carbohydrate Metabolism				-0.038	134	1.26977	0.206368	0.04	**
SP_1693	1.04121	0.0153419	0.123862	0.0140246	nanA	78	0	78	0	1.00336	0.034192	0.184911	0.0206737	nanA	80	1	79	0											0.038	156	1.51507	0.131778	0.04	**
SP_1500	1.06236	0.00299826	0.0547564	0.0158068		12	0	12	0	1.02453	0.00731873	0.0855496	0.024696		12	0	12	0	Amino acid ABC transporter, amino acid-binding protein	Membrane	Amino.acid.ABC.transporter,.amino.acid-binding.protein	Metabolism	Environmental Information Processing		Amino Acid Metabolism	Membrane Transport			0.038	22	1.29	0.210446	0.04	**
SP_2053	1.02937	0.00631431	0.0794626	0.0205172		15	0	15	0	1.06718	0.037808	0.194443	0.0486107		16	1	15	0	Late competence protein	Membrane	Late.competence.protein.ComGA,.access.of.DNA.to.ComEA	Environmental Information Processing	Cellular Processes		Membrane Transport	Cellular Community		cglB	-0.038	29	0.716491	0.479419	0.04	**
SP_0286	1.07305	0.0105138	0.102537	0.0197332		27	0	27	0	1.03525	0.0197031	0.140368	0.0280736		25	0	25	0	Cof family protein	Intracellular	Hydrolase.(HAD.superfamily)	Metabolism			Various Metabolism				0.038	50	1.10154	0.275935	0.04	**
SP_0330	1.02132	0.010358	0.101774	0.0282271		13	0	13	0	1.05904	0.0206655	0.143755	0.0384202		14	0	14	0	Sugar binding transcriptional regulator RegR	Intracellular	Transcriptional.regulator.RegR,.rpressor.of.hyaluronate.and.KDG.utilization	Genetic Information Processing	Metabolism		Transcription	Carbohydrate Metabolism		RegR	-0.038	25	0.791212	0.436263	0.04	**
SP_0708	1.05037	0.0225155	0.150052	0.0327439		21	0	21	0	1.01266	0.0361545	0.190143	0.0396476		23	1	22	0											0.038	42	0.733414	0.46738	0.04	**
SP_0159	1.00821	0.0221737	0.148908	0.0244804		37	0	37	0	1.04591	0.0220097	0.148357	0.0247261		36	0	36	0		Membrane	Mn2+.and.Fe2+.transporters.of.the.NRAMP.family	Environmental Information Processing			Membrane Transport				-0.038	71	1.0836	0.282207	0.04	**
SP_1951	0.992089	0.0157212	0.125384	0.016187		60	0	60	0	1.02973	0.0352906	0.187858	0.024457		59	1	58	0			FIG01116655:.hypothetical.protein	Hypothetical/Unknown							-0.038	117	1.28347	0.201864	0.04	**
SP_1938	1.0737	0.0178945	0.133771	0.0505605		7	0	7	0	1.03606	0.0252394	0.158869	0.0600469		7	0	7	0			hypothetical.protein	Hypothetical/Unknown							0.038	12	0.479412	0.640264	0.04	**
SP_2234	0.977508	0.0177955	0.1334	0.0266799		25	0	25	0	1.01504	0.0134481	0.115966	0.0231932		25	0	25	0	DNA-binding transcriptional regulator, tetR/AcrR family	Intracellular	Transcriptional.regulator,.TetR.family	Genetic Information Processing			Transcription				-0.038	48	1.06173	0.293672	0.04	**
SP_0483	1.00389	0.0129622	0.113852	0.0161011		50	0	50	0	1.04132	0.0127719	0.113013	0.0159824		50	0	50	0	ABC transporter ATP-binding protein	Membrane	Duplicated.ATPase.component.MtsB.of.energizing.module.of.methionine-regulated.ECF.transporter	Environmental Information Processing			Membrane Transport				-0.037	98	1.65001	0.102143	0.04	**
SP_1527	1.03086	0.0224475	0.149825	0.0174168		74	2	72	0	1.06826	0.0516729	0.227317	0.0259051		77	5	72	0	oligopeptide transporter	Membrane	Oligopeptide.ABC.transporter,.periplasmic.oligopeptide-binding.protein.OppA.(TC.3.A.1.5.1)	Environmental Information Processing			Membrane Transport				-0.037	149	1.19814	0.232765	0.04	**
SP_1864	1.01701	0.00210402	0.0458696	0.0205135		5	0	5	0	0.97962	0.0151043	0.122899	0.0549623		5	0	5	0			FIG01114453:.hypothetical.protein	Hypothetical/Unknown							0.037	8	0.637343	0.541707	0.04	**
SP_1318	1.03735	0.018838	0.137252	0.0259381		28	0	28	0	0.999973	0.0565505	0.237804	0.0449406		28	2	26	0	V-type ATPase	Intracellular	V-type.ATP.synthase.subunit.F.(EC.3.6.3.14)	Environmental Information Processing			Membrane Transport			NtpG	0.037	54	0.720266	0.474467	0.04	**
SP_0114	0.9887	0.0238769	0.154522	0.04659		11	0	11	0	1.02602	0.0226511	0.150503	0.0475932		10	0	10	0			FIG01114192:.hypothetical.protein	Hypothetical/Unknown							-0.037	19	0.560309	0.581816	0.04	**
SP_0099	1.0896	0.015864	0.125952	0.030548		17	0	17	0	1.12686	0.0209805	0.144846	0.0362116		16	0	16	0			FIG04612:.Integral.membrane.protein.(putative)	Hypothetical/Unknown							-0.037	31	0.786501	0.437546	0.04	**
SP_2094	1.00588	0.0226304	0.150434	0.0320726		22	1	21	0	1.04307	0.0265256	0.162867	0.0347233		22	1	21	0	rhomboid family serine protease	Membrane	Integral.membrane.protein.(Rhomboid.family)	Genetic Information Processing			Folding Sorting Degradation				-0.037	42	0.786795	0.435819	0.04	**
SP_0745	1.05737	0.0034498	0.058735	0.0177093	upp	11	0	11	0	1.02025	0.0142375	0.119321	0.034445	upp	12	0	12	0	uracil phosphoribosyltransferase	Intracellular	Uracil.phosphoribosyltransferase.(EC.2.4.2.9)	Metabolism			Nucleotide Metabolism			upp	0.037	21	0.958328	0.348801	0.04	**
SP_1053	0.945264	0.0123934	0.111326	0.032137		12	0	12	0	0.982358	0.00810179	0.0900099	0.0259836		12	0	12	0											-0.037	22	0.897587	0.379124	0.04	**
SP_0323	0.989402	0.0067731	0.0822989	0.0219953		14	0	14	0	1.02646	0.0113144	0.106369	0.0284284		14	0	14	0	PTS system transporter subunit IIB	Membrane	PTS.system,.hyaluronate-oligosaccharide-specific.IIB.component.(EC.2.7.1.69)	Environmental Information Processing	Metabolism		Membrane Transport	Carbohydrate Metabolism			-0.037	26	1.0311	0.31199	0.04	**
SP_1953	1.01711	0.0177775	0.133332	0.00917896		211	2	209	0	1.05404	0.0395437	0.198856	0.0137882		208	5	203	0	toxin secretion ABC transporter ATP-binding protein/permease	Membrane	toxin.secretion.ABC.transporter,.ATP-binding/permease.protein	Environmental Information Processing	Cellular Processes		Membrane Transport	Cellular Community			-0.037	417	2.22942	0.0263176	0.04	**
SP_0479	1.01665	0.0127287	0.112821	0.0159554		50	0	50	0	1.05357	0.0212835	0.145889	0.0204285		51	2	49	0	Trk family potassium uptake protein	Membrane	Potassium.uptake.protein.TrkH	Environmental Information Processing			Membrane Transport				-0.037	99	1.42428	0.157511	0.04	**
SP_0907	0.997021	0.0164336	0.128194	0.0136655		88	0	88	0	1.03392	0.0171026	0.130777	0.0137851		90	0	90	0	putative capsular polysaccharide biosynthesis protein		Beta-1,3-glucosyltransferase	Metabolism	Metabolism		Capsule Metabolism	Carbohydrate Metabolism			-0.037	176	1.90112	0.0589209	0.04	**
SP_0931	0.972439	0.0166004	0.128842	0.0247957		27	0	27	0	1.00933	0.0360911	0.189976	0.0359022		28	0	28	0	glutamate 5-kinase	Intracellular	Glutamate.5-kinase.(EC.2.7.2.11)./.RNA-binding.C-terminal.domain.PUA	Metabolism			Amino Acid Metabolism			proB	-0.037	53	0.845382	0.401698	0.04	**
SP_1139	1.00365	0.00940455	0.0969771	0.0216847		20	0	20	0	1.04046	0.0484447	0.220102	0.0492162		20	0	20	0			hypothetical.protein	Hypothetical/Unknown							-0.037	38	0.684475	0.497829	0.04	**
SP_1679	1.0267	0.0103449	0.10171	0.0207614		24	0	24	0	0.989968	0.0240529	0.15509	0.0316576		24	0	24	0	Hypothetical Protein		FIG01116182:.hypothetical.protein	Hypothetical/Unknown							0.037	46	0.97028	0.336982	0.04	**
SP_1289	1.02764	0.00823408	0.0907418	0.0198015		21	0	21	0	1.06437	0.0106429	0.103164	0.0219947		22	0	22	0	Hypothetical Protein		hypothetical.protein	Hypothetical/Unknown							-0.037	41	1.24083	0.221722	0.04	**
SP_0200	0.940345	0.0113179	0.106385	0.0164156		42	0	42	0	0.903688	0.0701667	0.26489	0.0390559		46	6	40	0	Competence-induced protein Ccs4	Intracellular	Competence-induced.protein.Ccs4	Cellular Processes			Cellular Community				0.037	86	0.865253	0.389307	0.04	**
SP_1608	1.04516	0.00952031	0.0975721	0.030855		10	0	10	0	1.00852	0.0301618	0.173672	0.0578905		9	0	9	0	Oxidoreductase	Intracellular	Glycine/D-amino.acid.oxidases.family	Hypothetical/Unknown							0.037	17	0.558671	0.583671	0.04	**
SP_0633	0.982709	0.0341707	0.184853	0.0403383		21	1	20	0	1.01931	0.0629216	0.250842	0.0534796		22	2	20	0	hypothetical protein		FIG01115409:.hypothetical.protein	Hypothetical/Unknown							-0.037	41	0.546345	0.58779	0.04	**
SP_0481	1.01776	0.0244718	0.156435	0.0257177		37	0	37	0	0.981186	0.0543544	0.23314	0.0388567		36	1	35	0			FIG01107939:.hypothetical.protein	Hypothetical/Unknown							0.037	71	0.784833	0.435162	0.04	**
SP_2142	1.03107	0.0272147	0.164969	0.0291626		32	0	32	0	1.06756	0.0800327	0.282901	0.0421723		45	2	43	0	ROK family protein		N-acetylmannosamine.kinase.(EC.2.7.1.60)	Hypothetical/Unknown							-0.036	75	0.711698	0.47886	0.04	**
SP_0509	1.02692	0.0072246	0.0849976	0.0173501		24	0	24	0	0.990489	0.0371368	0.192709	0.0377934		26	1	25	0	Type I restriction-modification system, DNA methylase subunit	Intracellular	Type.I.restriction-modification.system,.DNA-methyltransferase.subunit.M.(EC.2.1.1.72)	Genetic Information Processing			Dna Repair And Editing			hsdM	0.036	48	0.875939	0.385426	0.04	**
SP_1950	1.02099	0.0131917	0.114855	0.00883501		169	0	169	0	1.05729	0.0376353	0.193998	0.0146232		176	5	171	0	bacteriocin formation protein		Lanthionine.biosynthesis.protein.LanM	Cellular Processes			Cellular Community				-0.036	343	2.12509	0.0342934	0.04	**
SP_2199	1.02028	0.00901176	0.0949303	0.0358803		7	0	7	0	1.05656	0.0376422	0.194016	0.0613532		10	0	10	0			FIG01114193:.hypothetical.protein	Hypothetical/Unknown							-0.036	15	0.510341	0.61724	0.04	**
SP_0069	1.015	0.0103293	0.101633	0.0182539		31	0	31	0	0.978821	0.0733181	0.270773	0.0478664		32	4	28	0	Choline binding protein PcpA	Cell Wall	Choline.binding.protein.A	Cellular Processes			Cellular Community			pcpA	0.036	61	0.706255	0.482719	0.04	**
SP_2076	1.01192	0.0155023	0.124508	0.0164915		57	0	57	0	1.04805	0.0453634	0.212987	0.0282108		57	3	54	0											-0.036	112	1.10542	0.271346	0.04	**
SP_0489	1.00526	0.0165841	0.128779	0.0371753		12	0	12	0	1.04133	0.0151237	0.122979	0.0355008		12	0	12	0	PAP2 family protein	Membrane	Membrane-associated.phospholipid.phosphatase	Hypothetical/Unknown							-0.036	22	0.701576	0.4903	0.04	**
SP_0634	1.0546	0.018616	0.13644	0.0393869		12	0	12	0	1.01853	0.0246914	0.157135	0.045361		12	0	12	0	hypothetical protein		conserved.domain.protein	Hypothetical/Unknown							0.036	22	0.600299	0.554441	0.04	**
SP_1861	1.0511	0.00642803	0.080175	0.0214277		14	0	14	0	1.01516	0.0691401	0.262945	0.0637735		17	1	16	0	Choline transporter	Membrane	L-proline.glycine.betaine.ABC.transport.system.permease.protein.ProV.(TC.3.A.1.12.1)	Environmental Information Processing			Membrane Transport			proV	0.036	29	0.534158	0.597304	0.04	**
SP_0137	0.993666	0.0238346	0.154385	0.0134375		132	1	131	0	1.02945	0.0509167	0.225647	0.0191392		139	8	131	0		Membrane	ABC.transporter.ATP-binding/membrane.spanning.protein.-.multidrug.resistance	Cellular Processes	Environmental Information Processing		Antibiotic Response/Sensing	Membrane Transport			-0.036	269	1.53037	0.127101	0.04	**
SP_2161	1.00708	0.0115603	0.107519	0.0127601		71	0	71	0	1.04285	0.0328764	0.181319	0.0210778		74	2	72	0	PTS system, mannose-specific IID component	Membrane	PTS.system,.mannose-specific.IID.component.(EC.2.7.1.69)	Environmental Information Processing			Membrane Transport				-0.036	143	1.45186	0.14873	0.04	**
SP_2233	0.989211	0.0355501	0.188547	0.0328219		33	2	31	0	1.02476	0.0505399	0.224811	0.0374685		36	2	34	0			Phage.infection.protein	Hypothetical/Unknown							-0.036	67	0.713692	0.477896	0.04	**
SP_2106	1.04653	0.0150004	0.122476	0.0204127		36	0	36	0	1.08199	0.0379788	0.194882	0.0308135		40	1	39	0	glycogen phosphorylase	Intracellular	Maltodextrin.phosphorylase.(EC.2.4.1.1)	Metabolism			Carbohydrate Metabolism			malP	-0.035	74	0.959547	0.340408	0.04	**
SP_2160	1.01767	0.0203856	0.142778	0.0101213		199	1	198	0	1.05299	0.0471671	0.21718	0.015095		207	5	202	0		Intracellular	putative.large.secreted.protein	Metabolism			Carbohydrate Metabolism				-0.035	404	1.94341	0.0526604	0.04	**
SP_2150	1.00541	0.0267239	0.163475	0.0284573		33	1	32	0	1.04073	0.0145514	0.120629	0.0213244		32	0	32	0	ornithine carbamoyltransferase	Intracellular	Ornithine.carbamoyltransferase.(EC.2.1.3.3)	Metabolism			Amino Acid Metabolism			arcB	-0.035	63	0.993063	0.324478	0.04	**
SP_0620	1.04901	0.00632921	0.0795563	0.0182515		19	0	19	0	1.01372	0.0288371	0.169815	0.0379718		20	1	19	0		Membrane	L-Cystine.ABC.transporter,.periplasmic.cystine-binding.protein.TcyA	Environmental Information Processing			Membrane Transport				0.035	37	0.837511	0.407683	0.04	**
SP_1869	1.02942	0.0287242	0.169482	0.029066		34	1	33	0	1.06468	0.027273	0.165146	0.0283222		34	1	33	0		Membrane	Iron.compound.ABC.uptake.transporter.permease.protein.PiuB	Environmental Information Processing			Membrane Transport				-0.035	66	0.86897	0.388013	0.04	**
SP_2204	0.913953	0.00344158	0.058665	0.0293325	rplI	4	0	4	0	0.949168	0.0100076	0.100038	0.050019	rplI	4	0	4	0	50S ribosomal protein L9	Intracellular	LSU.ribosomal.protein.L9p	Genetic Information Processing			Translation			rplI	-0.035	6	0.607311	0.565903	0.04	**
SP_0007	1.02041	0.0224672	0.14989	0.0529943		8	0	8	0	0.985201	0.0381452	0.195308	0.0690518		8	0	8	0		Intracellular	Ribosome-associated.heat.shock.protein.implicated.in.the.recycling.of.the.50S.subunit.(S4.paralog)	Hypothetical/Unknown							0.035	14	0.404475	0.691975	0.04	**
SP_0628	1.00724	0.016617	0.128907	0.0344518		14	0	14	0	0.972173	0.0279464	0.167172	0.0446785		14	0	14	0	HIT family protein	Intracellular	Hit.Family.Protein	Metabolism			Nucleotide Metabolism				0.035	26	0.621605	0.539614	0.04	**
SP_2098	1.07565	0.022662	0.150539	0.0235102		41	1	40	0	1.04063	0.04501	0.212156	0.0335447		40	1	39	0	EamA domain protein - putative membrane transporter	Membrane	Permease.of.the.drug/metabolite.transporter.(DMT).superfamily	Environmental Information Processing			Membrane Transport				0.035	79	0.855051	0.395109	0.04	**
SP_1431	1.009	0.00799928	0.0894387	0.0112682		63	0	63	0	0.97405	0.0511306	0.226121	0.0272217		69	6	63	0	Type II DNA modification methyltransferase	Intracellular	DNA.modification.methyltransferase.(EC.2.1.1.-)	Genetic Information Processing			Dna Repair And Editing				0.035	130	1.18626	0.237682	0.03	**
SP_0022	0.975944	0.00815099	0.0902829	0.0218968		17	0	17	0	0.941002	0.0376797	0.194113	0.0457528		18	0	18	0		Intracellular	FIG01114062:.hypothetical.protein	Hypothetical/Unknown							0.035	33	0.688885	0.495711	0.03	**
SP_0306	1.03423	0.0195632	0.139868	0.0153526		83	1	82	0	0.999332	0.0465403	0.215732	0.0231289		87	6	81	0	transcriptional regulator	Intracellular	Transcriptional.antiterminator.of.lichenan.operon,.BglG.family	Genetic Information Processing			Transcription				0.035	168	1.25703	0.210489	0.03	**
SP_0687	0.958883	0.00672986	0.0820357	0.021925		14	0	14	0	0.923996	0.0148698	0.121942	0.0325903		14	0	14	0	Methionine transporter	Membrane	Methionine.ABC.transporter.ATP-binding.protein	Environmental Information Processing			Membrane Transport				0.035	26	0.888192	0.382581	0.03	**
SP_1473	0.844549	0.0325111	0.180308	0.104101		3	0	3	0	0.87939	0.0105696	0.102809	0.0593566		3	0	3	0	Hypothetical Protein		hypothetical.protein	Hypothetical/Unknown							-0.035	4	0.290741	0.785701	0.03	**
SP_0332	1.04217	0.0104716	0.102331	0.0196936		27	0	27	0	1.00743	0.0302844	0.174024	0.033491		27	1	26	0			FIG01114714:.hypothetical.protein	Hypothetical/Unknown							0.035	52	0.894237	0.375316	0.03	**
SP_0601	1.03909	0.00687923	0.0829411	0.0132812		39	0	39	0	1.00437	0.0344451	0.185594	0.0279793		44	2	42	0	ABC-type antimicrobial peptide transport system, permease component	Membrane	ABC.transporter.membrane-spanning.permease,.Pep.export,.Vex3	Environmental Information Processing			Membrane Transport			vex3	0.035	81	1.12116	0.265534	0.03	**
SP_0316	1.0751	0.0210989	0.145255	0.0838628		3	0	3	0	1.10976	0.00545885	0.073884	0.042657		3	0	3	0			hypothetical.protein	Hypothetical/Unknown							-0.035	4	0.368419	0.73123	0.03	**
SP_0280	1.06963	0.0107222	0.103548	0.034516		9	0	9	0	1.03501	0.0885889	0.297639	0.0941217		10	1	9	0	ribosomal small subunit pseudouridine synthase A	Intracellular	Ribosomal.small.subunit.pseudouridine.synthase.A.(EC.4.2.1.70)	Genetic Information Processing			Translation				0.035	17	0.34537	0.734053	0.03	**
SP_1505	0.92753	0.0112773	0.106194	0.0243627		19	0	19	0	0.892912	0.0217476	0.147471	0.0338321		19	0	19	0	Hypothetical Protein (Membrane protein)	Membrane	FIG01113973:.possible.membrane.protein	Hypothetical/Unknown							0.035	36	0.830357	0.41181	0.03	**
SP_1857	1.01334	0.0567058	0.23813	0.0561277		18	2	16	0	0.978744	0.0431855	0.207811	0.046468		20	0	20	0	Cation efflux system protein	Membrane	Cobalt-zinc-cadmium.resistance.protein.CzcD	Environmental Information Processing			Membrane Transport				0.035	36	0.474784	0.637809	0.03	**
SP_2157	1.01138	0.0108534	0.10418	0.0122777		72	0	72	0	1.04594	0.0379716	0.194863	0.022807		73	1	72	0		Intracellular	Lactaldehyde.dehydrogenase.involved.in.fucose.or.rhamnose.utilization.(EC.1.2.1.22)	Metabolism			Carbohydrate Metabolism				-0.035	143	1.33399	0.184328	0.03	**
SP_0514	1.04906	0.0272516	0.165081	0.0441197		14	0	14	0	1.08356	0.0227636	0.150876	0.0403233		14	0	14	0											-0.035	26	0.577307	0.568698	0.03	**
SP_1796	1.00873	0.0331781	0.182149	0.0233217		61	2	59	0	1.04308	0.0265333	0.16289	0.0197534		68	1	67	0		Membrane	ABC.transporter,.substrate-binding.protein	Environmental Information Processing			Membrane Transport				-0.034	127	1.12409	0.263095	0.03	**
SP_0268	1.01492	0.0101323	0.100659	0.0131047		59	0	59	0	0.980654	0.0267262	0.163481	0.0209316		61	2	59	0	alkaline amylopullulanase	Intracellular	Pullulanase.(EC.3.2.1.41)	Metabolism			Carbohydrate Metabolism				0.034	118	1.38743	0.167925	0.03	**
SP_0341	1.03082	0.0190985	0.138197	0.0276394		25	0	25	0	0.996712	0.039959	0.199898	0.0384703		27	1	26	0			Cell.division.protein.FtsH.(EC.3.4.24.-)	Hypothetical/Unknown							0.034	50	0.719924	0.474924	0.03	**
SP_0795	1.03417	0.0158036	0.125713	0.025661		24	0	24	0	1.06821	0.0250984	0.158425	0.0310696		26	0	26	0	PEP-utilizing enzymes family protein		PEP-utilizing.enzymes.family.protein	Metabolism			Carbohydrate Metabolism			ppsA	-0.034	48	0.84474	0.402447	0.03	**
SP_0582	1.0209	0.0163066	0.127697	0.0197041		42	0	42	0	1.05484	0.0295518	0.171906	0.0262155		43	1	42	0	putative integral membrane protein (possible nuclease activity)	Membrane	putative.integral.membrane.protein.(possible.nuclease.activity)	Hypothetical/Unknown							-0.034	83	1.03499	0.303678	0.03	**
SP_0715	1.03679	0.00848366	0.0921068	0.0291267		10	0	10	0	1.00293	0.0780097	0.279302	0.0721155		15	2	13	0	lactate oxidase	Intracellular	Lactate.2-monooxygenase.(EC.1.13.12.4)	Metabolism			Various Metabolism			lctO-2	0.034	23	0.435413	0.667321	0.03	**
SP_0550	0.970147	0.00797934	0.0893271	0.0515731	trmB	3	0	3	0	1.00397	0.0408403	0.20209	0.116677	trmB	3	0	3	0	tRNA (guanine(46)-N(7))-methyltransferase	Intracellular	tRNA.(guanine46-N7-)-methyltransferase.(EC.2.1.1.33)	Genetic Information Processing			Translation			trmB	-0.034	4	0.265148	0.803999	0.03	**
SP_0170	1.04701	0.00307155	0.0554215	0.0277108		4	0	4	0	1.08077	0.00104187	0.0322779	0.016139		4	0	4	0			hypothetical.protein	Hypothetical/Unknown							-0.034	6	1.05279	0.332977	0.03	**
SP_1986	0.997114	0.00393161	0.0627026	0.0221687		8	0	8	0	0.963404	0.0183323	0.135397	0.0478701		8	0	8	0			FIG01114448:.hypothetical.protein	Hypothetical/Unknown							0.034	14	0.639011	0.533132	0.03	**
SP_1578	0.967087	0.0176245	0.132757	0.0368203		13	0	13	0	1.00072	0.0290941	0.17057	0.0473076		13	0	13	0	Putative methyltransferase		Ubiquinone/menaquinone.biosynthesis.methyltransferase.UbiE.(EC.2.1.1.-)	Hypothetical/Unknown							-0.034	24	0.560996	0.580001	0.03	**
SP_1406	0.996955	0.00934354	0.096662	0.0322207		9	0	9	0	0.963347	0.0432686	0.208011	0.0657789		10	1	9	0	Hypothetical Protein	Membrane	COG4478,.integral.membrane.protein	Hypothetical/Unknown							0.034	17	0.458831	0.652168	0.03	**
SP_0331	0.978907	0.0457522	0.213898	0.0552281		15	1	14	0	1.0125	0.112341	0.335172	0.0967559		12	2	10	0											-0.034	25	0.301538	0.765498	0.03	**
SP_2123	1.01071	0.0169578	0.130222	0.0162778		64	0	64	0	1.04409	0.0203417	0.142624	0.0176904		65	0	65	0											-0.033	127	1.38858	0.16739	0.03	**
SP_1208	1.01284	0.0120082	0.109582	0.0632671		3	0	3	0	0.97953	0.0860728	0.293382	0.146691		4	0	4	0	Uridine/Cytidine kinase	Intracellular	Uridine.kinase.(EC.2.7.1.48).[C1	Metabolism			Nucleotide Metabolism			Udk	0.033	5	0.208536	0.84304	0.03	**
SP_0662	1.01146	0.0118959	0.109068	0.0218137		25	0	25	0	1.04472	0.0319722	0.178808	0.0350671		26	0	26	0	Sensor histidine kinase	Membrane	Two-component.sensor.kinase.yesM.(EC.2.7.3.-),.associated.with.MetSO.reductase	Environmental Information Processing			Signal Transduction			yesM	-0.033	49	0.805488	0.42443	0.03	**
SP_1819	1.01588	0.00419753	0.0647884	0.0374056		3	0	3	0	1.04903	0.00771062	0.0878102	0.0506972		3	0	3	0			hypothetical.protein	Hypothetical/Unknown							-0.033	4	0.526172	0.626592	0.03	**
SP_0319	1.04611	0.0122898	0.110859	0.0296284		14	0	14	0	1.07907	0.0448719	0.21183	0.0546943		15	1	14	0			predicted.4-deoxy-L-threo-5-hexosulose-uronate.ketol-isomerase.(EC.5.3.1.17)	Hypothetical/Unknown							-0.033	27	0.529788	0.600589	0.03	**
SP_2011	0.993377	0.00942379	0.0970762	0.0177236		30	0	30	0	0.960501	0.0504084	0.224518	0.0409912		30	1	29	0	Ribosomal large subunit pseudouridine synthase	Intracellular	Similar.to.ribosomal.large.subunit.pseudouridine.synthase.D,.Bacillus.subtilis.YhcT.type	Genetic Information Processing			Translation				0.033	58	0.736171	0.464594	0.03	**
SP_1393	1.03573	0.00400004	0.0632459	0.0100001		40	0	40	0	1.00293	0.0279493	0.167181	0.0264336		40	1	39	0	Putative transcriptional regulator, GntR family	Intracellular	Predicted.transcriptional.regulator.of.pyridoxine.metabolism	Genetic Information Processing			Transcription				0.033	78	1.16066	0.24932	0.03	**
SP_1182	0.882029	0.0215276	0.146723	0.0378836		15	0	15	0	0.84923	0.0286329	0.169213	0.0423032		16	1	15	0	lactose phosphotransferase system repressor	Intracellular	Lactose.phosphotransferase.system.repressor	Genetic Information Processing	Metabolism		Transcription	Carbohydrate Metabolism			0.033	29	0.577587	0.568001	0.03	**
SP_1641	1.08931	0.0278091	0.166761	0.0589588		8	0	8	0	1.05655	0.0671816	0.259194	0.086398		9	1	8	0	Hypothetical Protein		FIG01115083:.hypothetical.protein	Hypothetical/Unknown							0.033	15	0.313218	0.758428	0.03	**
SP_1665	1.04631	0.0182099	0.134944	0.0449813		9	0	9	0	1.07905	0.0342647	0.185107	0.0617024		9	0	9	0	YlmE Protein		Hypothetical.protein.YggS,.proline.synthase.co-transcribed.bacterial.homolog.PROSC	Cellular Processes			Cell Division			YlmE	-0.033	16	0.42872	0.673843	0.03	**
SP_1023	0.9309	0.0239318	0.154699	0.0413451		14	0	14	0	0.963543	0.0436384	0.208898	0.0539373		15	0	15	0	acetyltransferase	Intracellular	Phosphinothricin.N-acetyltransferase.(EC.2.3.1.-)	Metabolism			Various Metabolism				-0.033	27	0.480327	0.634864	0.03	**
SP_2099	1.03901	0.0237228	0.154022	0.0153258		101	0	101	0	1.00639	0.0388041	0.196988	0.0190435		107	5	102	0	Penicillin-binding protein 1B	Cell Wall	Multimodular.transpeptidase-transglycosylase.(EC.2.4.1.129).(EC.3.4.-.-)	Metabolism			Cell Wall Metabolism			pbp1B	0.033	206	1.33453	0.183502	0.03	**
SP_1778	1.05596	0.0169448	0.130172	0.0492005		7	0	7	0	1.02352	0.00617384	0.0785738	0.0296981		7	0	7	0	Aquaporin	Membrane	Aquaporin.Z	Environmental Information Processing			Membrane Transport				0.032	12	0.564446	0.582848	0.03	**
SP_0078	1.02439	0.0193053	0.138943	0.0159379		76	0	76	0	1.05681	0.0597554	0.244449	0.0276784		78	5	73	0	Trk family potassium uptake protein	Membrane	Potassium.uptake.protein.TrkH	Environmental Information Processing			Membrane Transport			TrkG	-0.032	152	1.01524	0.311606	0.03	**
SP_1685	1.07431	0.0101584	0.100789	0.0279538		13	0	13	0	1.10652	0.0231599	0.152184	0.0406729		14	0	14	0	Putative N-acetylmannosamine-6-phosphate 2-epimerase	Intracellular	N-acetylmannosamine-6-phosphate.2-epimerase.(EC.5.1.3.9)	Metabolism			Carbohydrate Metabolism			NanE2	-0.032	25	0.652599	0.519971	0.03	**
SP_2023	0.973741	0.00870588	0.0933053	0.0240913		15	0	15	0	1.0059	0.0343619	0.18537	0.0478623		15	0	15	0	PTS system, cellobiose-specific IIB component	Membrane	PTS.system,.cellobiose-specific.IIB.component.(EC.2.7.1.69)	Environmental Information Processing			Membrane Transport			celA	-0.032	28	0.600211	0.553193	0.03	**
SP_1717	1.03173	0.00618635	0.0786533	0.0278082		8	0	8	0	1.06384	0.0259261	0.161016	0.0464813		12	0	12	0		Membrane	ABC.transporter.ATP-binding.protein.-.Na+.export	Environmental Information Processing			Membrane Transport				-0.032	18	0.592794	0.560694	0.03	**
SP_1872	1.01264	0.0128385	0.113307	0.0283268		16	0	16	0	0.980639	0.0330681	0.181846	0.0441042		17	0	17	0		Membrane	Iron.compound.ABC.uptake.transporter.substrate-binding.protein.PiuA	Environmental Information Processing			Membrane Transport				0.032	31	0.610539	0.545956	0.03	**
SP_1214	1.04925	0.00947302	0.0973294	0.0177698		30	0	30	0	1.0173	0.0355341	0.188505	0.0333233		32	1	31	0											0.032	60	0.845785	0.401033	0.03	**
SP_1142	0.98905	0.0100365	0.100182	0.0236132		18	0	18	0	1.02093	0.0301087	0.173519	0.0369943		22	1	21	0			FIG01118498:.hypothetical.protein	Hypothetical/Unknown							-0.032	38	0.726466	0.472005	0.03	**
SP_0021	0.960196	0.0226193	0.150397	0.0613994	dut	6	0	6	0	0.992074	0.0323695	0.179915	0.07345	dut	6	0	6	0	deoxyuridine 5'-triphosphate nucleotidohydrolase	Intracellular	Deoxyuridine.5'-triphosphate.nucleotidohydrolase.(EC.3.6.1.23)	Metabolism			Nucleotide Metabolism			dut	-0.032	10	0.332995	0.746014	0.03	**
SP_1997	1.01421	0.00924753	0.0961641	0.0215029		20	0	20	0	1.04599	0.0312074	0.176656	0.0368353		23	0	23	0	haloacid dehydrogenase	Intracellular	Hydrolase.(HAD.superfamily)	Hypothetical/Unknown							-0.032	41	0.744989	0.460528	0.03	**
SP_1118	1.01695	0.0291617	0.170768	0.0263501		42	0	42	0	0.98521	0.0365748	0.191245	0.0295098		42	2	40	0	pullulanase;		Predicted.glycogen.debranching.enzyme.(pullulanase-like,.but.lacking.signal.peptide)	Metabolism			Cell Wall Metabolism				0.032	82	0.802243	0.424731	0.03	**
SP_0546	1.02998	0.00347288	0.0589312	0.017012		12	0	12	0	1.06168	0.0359473	0.189598	0.0506722		14	0	14	0	blpZ protein, fusion	Membrane	BlpZ.protein,.fusion	Cellular Processes			Cellular Community			blpZ	-0.032	24	0.593087	0.558671	0.03	**
SP_1018	0.902136	0.0254845	0.159639	0.0651722		6	0	6	0	0.870597	0.0423686	0.205836	0.0840324		6	0	6	0	Thymidine kinase (EC 2.7.1.21)	Intracellular	Thymidine.kinase.(EC.2.7.1.21)	Metabolism			Nucleotide Metabolism			tdk	0.032	10	0.296582	0.772854	0.03	**
SP_0464	1.02867	0.0271901	0.164894	0.0260721		40	1	39	0	1.06017	0.0600849	0.245122	0.0365407		45	2	43	0	cell wall surface anchor family protein	Cell Wall	Cell.wall.surface.anchor.family.protein,.LPXTG.motif	Cellular Processes			Structural Proteins				-0.031	83	0.701654	0.484858	0.03	**
SP_1202	0.94682	0.00605255	0.0777981	0.0259327		9	0	9	0	0.915539	0.0122131	0.110513	0.0368376		9	0	9	0	DNA repair protein ATPase	Intracellular	DNA.repair.protein.RecN	Genetic Information Processing			Dna Repair And Editing			RecN	0.031	16	0.694369	0.49741	0.03	**
SP_0536	1.03959	0.00894805	0.0945941	0.0244241		15	0	15	0	1.00872	0.0244862	0.156481	0.0418212		14	0	14	0	immunity protein	Membrane	Bacteriocin.immunity.protein.BlpL	Cellular Processes			Cellular Community			blpL	0.031	27	0.637354	0.529262	0.03	**
SP_1223	0.878616	0.0205024	0.143187	0.0715933		4	0	4	0	0.909472	0.0272434	0.165056	0.0825279		4	0	4	0	mRNA-degrading endonuclease/interferase RelE	Intracellular	RelE/StbE.replicon.stabilization.toxin	Cellular Processes	Genetic Information Processing		Cellular Community	Translation		RelE	-0.031	6	0.282417	0.787113	0.03	**
SP_0610	0.962376	0.00928689	0.0963685	0.0321228		9	0	9	0	0.931631	0.100343	0.316769	0.10559		9	1	8	0		Membrane	Amino.acid.ABC.transporter,.ATP-binding.protein	Metabolism	Environmental Information Processing		Amino Acid Metabolism	Membrane Transport			0.031	16	0.278568	0.784144	0.03	**
SP_0173	0.99857	0.0219424	0.14813	0.0196202	mutL	57	1	56	0	0.967833	0.0888854	0.298137	0.0384893	mutL	60	6	54	0	DNA mismatch repair protein MutL	Intracellular	DNA.mismatch.repair.protein.MutL	Genetic Information Processing			Dna Repair And Editing			mutL	0.031	115	0.711476	0.47823	0.03	**
SP_1428	1.02016	0.00841042	0.0917083	0.0191225		23	0	23	0	0.989489	0.0280407	0.167454	0.0357012		22	1	21	0	Hypothetical Protein		conserved.hypothetical.protein	Hypothetical/Unknown							0.031	43	0.757247	0.453032	0.03	**
SP_1783	1.02663	0.00833976	0.0913223	0.0275347		11	0	11	0	0.995984	0.0227213	0.150736	0.0435137		12	0	12	0	MutT/nudix family protein	Intracellular	MutT/nudix.family.protein;.7,8-dihydro-8-oxoguanine-triphosphatase	Metabolism			Nucleotide Metabolism			mutT	0.031	21	0.595096	0.558138	0.03	**
SP_0658	1.03679	0.0287859	0.169664	0.0309763		30	1	29	0	1.0673	0.0274085	0.165555	0.031287		28	0	28	0	Cytochrome c-type biogenesis protein CcdA	Membrane	Cytochrome.c-type.biogenesis.protein.CcdA.homolog,.associated.with.MetSO.reductase	Metabolism			Cofactor And Vitamin Metabolism			ccdA	-0.031	56	0.692981	0.491185	0.03	**
SP_0622	0.925624	0.0731513	0.270465	0.090155		9	2	7	0	0.895141	0.103619	0.321899	0.1073		9	2	7	0	nitroreductase family protein	Intracellular	Oxygen-insensitive.NAD(P)H.nitroreductase.(EC.1.-.-.-)./.Dihydropteridine.reductase.(EC.1.5.1.34)	Metabolism			Various Metabolism				0.03	16	0.217509	0.830561	0.03	**
SP_1771	0.976008	0.0214989	0.146625	0.0189292		60	1	59	0	1.00649	0.0550295	0.234584	0.0295548		63	2	61	0	Glycosyl transferase, family 2/glycosyl transferase family 8	Intracellular	Beta-1,3-glucosyltransferase	Metabolism			Various Metabolism				-0.03	121	0.868395	0.386897	0.03	**
SP_0655	1.01201	0.0162146	0.127337	0.0170161		56	0	56	0	0.98155	0.0451758	0.212546	0.0276711		59	2	57	0	monovalent cation/proton antiporter	Membrane	Na+/H+.antiporter	Environmental Information Processing	Metabolism		Membrane Transport	Cofactor And Vitamin Metabolism			0.03	113	0.937805	0.350345	0.03	**
SP_0531	1.00143	0.0197251	0.140446	0.0423461		11	0	11	0	1.03157	0.102218	0.319716	0.096398		11	1	10	0	Class IIb bacteriocin	Extracellular	Bacteriocin-like.peptide.I.BlpI	Cellular Processes			Cellular Community			blpI	-0.03	20	0.2863	0.777593	0.03	**
SP_0686	1.00699	0.0122053	0.110477	0.0139188		63	0	63	0	0.976911	0.0353537	0.188026	0.0228015		68	1	67	0	hypothetical protein		immunity.protein,.probable	Hypothetical/Unknown							0.03	129	1.1261	0.262213	0.03	**
SP_1720	1.03165	0.00998337	0.0999168	0.0199834		25	0	25	0	1.00179	0.0220746	0.148575	0.0297151		25	0	25	0			Immunoreactive.protein.Se23.5.(Fragment)	Hypothetical/Unknown							0.03	48	0.833793	0.408528	0.03	**
SP_0478	1.00223	0.0112648	0.106136	0.0107213		98	0	98	0	1.03205	0.0340651	0.184567	0.0180119		105	2	103	0	PTS system lactose-specific IIBC components	Membrane	PTS.system,.lactose-specific.IIB.component.(EC.2.7.1.69)./.PTS.system,.lactose-specific.IIC.component.(EC.2.7.1.69)	Environmental Information Processing	Metabolism		Membrane Transport	Carbohydrate Metabolism			-0.03	201	1.42223	0.156509	0.03	**
SP_0110	1.00135	0.0174687	0.132169	0.0140893		88	0	88	0	1.03114	0.0494282	0.222325	0.0223445		99	6	93	0		Membrane	ABC.transporter.membrane-spanning.permease.-.amino.acid.transport	Cellular Processes			Cellular Community				-0.03	185	1.12794	0.260804	0.03	**
SP_2193	0.996876	0.00844877	0.0919172	0.0222932		17	0	17	0	1.02667	0.0490415	0.221453	0.0495184		20	1	19	0		Intracellular	DNA-binding.response.regulator	Genetic Information Processing	Environmental Information Processing		Transcription	Signal Transduction			-0.03	35	0.54862	0.586749	0.03	**
SP_0892	1.00159	0.0189529	0.13767	0.0143531		92	2	90	0	1.03129	0.0382259	0.195514	0.0194544		101	4	97	0	putative type I restriction-modification system, R subunit	Intracellular	Type.I.restriction-modification.system,.restriction.subunit.R.(EC.3.1.21.3)	Genetic Information Processing			Dna Repair And Editing			hsdR	-0.03	191	1.22882	0.220652	0.03	**
SP_0092	1.0056	0.028776	0.169635	0.0233011		53	0	53	0	1.03519	0.0516099	0.227178	0.030358		56	4	52	0	ABC transporter substrate-binding protein	Membrane	Multiple.sugar.ABC.transporter,.substrate-binding.protein	Environmental Information Processing			Membrane Transport			UgpB	-0.03	107	0.77333	0.441032	0.03	**
SP_1535	1.01923	0.00902677	0.0950093	0.0286464		11	0	11	0	1.04869	0.0260907	0.161526	0.0466286		12	0	12	0	Hypothetical Protein		COG2827:.putative.endonuclease.containing.a.URI.domain	Hypothetical/Unknown							-0.029	21	0.538214	0.596088	0.03	**
SP_1492	1.02518	0.00532979	0.0730054	0.0365027		4	0	4	0	0.995801	0.0139397	0.118066	0.0590331		4	0	4	0	Cell wall surface anchor family protein	Cell Wall	Cell.wall.surface.anchor.family.protein	Metabolism			Cell Wall Metabolism				0.029	6	0.423303	0.686828	0.03	**
SP_1911	0.995824	0.0028657	0.0535323	0.0169284		10	0	10	0	0.966449	0.0947962	0.30789	0.0928323		11	1	10	0	Thioredoxin		FIG009688:.Thioredoxin	Metabolism			Various Metabolism				0.029	19	0.311295	0.758966	0.03	**
SP_2192	1.03231	0.0181042	0.134552	0.016952		63	0	63	0	1.06149	0.060482	0.245931	0.0296066		69	4	65	0		Membrane	Sensor.protein.PhoQ.(EC.2.7.13.3)	Environmental Information Processing			Signal Transduction				-0.029	130	0.855235	0.393995	0.03	**
SP_1037	1.01063	0.00894775	0.0945926	0.0334435		8	0	8	0	0.981463	0.0140394	0.118488	0.0418918		8	0	8	0	type II restriction endonuclease	Intracellular	type.II.restriction.endonuclease,.putative	Genetic Information Processing			Dna Repair And Editing				0.029	14	0.544055	0.594963	0.03	**
SP_0617	0.948769	0.00512809	0.0716107	0.0358053		4	0	4	0	0.91962	0.051812	0.227622	0.113811		4	0	4	0	Predicted Zn-dependent protease	Intracellular	putative.Zn-dependent.protease	Genetic Information Processing			Folding Sorting Degradation				0.029	6	0.24431	0.815131	0.03	**
SP_0913	1.01904	0.0190291	0.137946	0.0162571		72	0	72	0	1.04816	0.030237	0.173888	0.0199463		76	1	75	0	ABC transporter permease	Membrane	ABC.transporter.permease.protein	Environmental Information Processing			Membrane Transport				-0.029	146	1.13187	0.259546	0.03	**
SP_0840	1.02802	0.00836288	0.0914488	0.0304829		9	0	9	0	1.05712	0.0337171	0.183622	0.0580664		10	0	10	0	hypothetical protein		FIG01114945:.hypothetical.protein	Hypothetical/Unknown							-0.029	17	0.443684	0.662866	0.03	**
SP_0787	0.991298	0.0165904	0.128804	0.0194179		44	0	44	0	1.02036	0.0369831	0.19231	0.0269288		51	1	50	0	ABC-type antimicrobial peptide transport system, permease component	Membrane	Cell.division.protein.FtsX	Environmental Information Processing	Cellular Processes		Membrane Transport	Antibiotic Response/Sensing			-0.029	93	0.875329	0.38365	0.03	**
SP_1251	1.00873	0.0144444	0.120185	0.0137861		76	0	76	0	0.97969	0.0278188	0.16679	0.0193889		74	2	72	0	5-methylcytosine-specific restriction endonuclease McrBC, GTP-binding regulatory subunit McrB	Intracellular	Endonuclease	Genetic Information Processing			Dna Repair And Editing			McrB	0.029	148	1.22076	0.224118	0.03	**
SP_0278	0.985408	0.00903442	0.0950495	0.0300573		10	0	10	0	1.01444	0.0139151	0.117962	0.0373029		10	0	10	0	aminopeptidase	Intracellular	Aminopeptidase.S.(Leu,.Val,.Phe,.Tyr.preference).(EC.3.4.11.24)	Genetic Information Processing			Folding Sorting Degradation				-0.029	18	0.606038	0.552056	0.03	**
SP_2139	1.01436	0.0097163	0.0985713	0.0402416		6	0	6	0	0.985427	0.0184191	0.135717	0.0512961		7	0	7	0			hypothetical.protein	Hypothetical/Unknown							0.029	11	0.443796	0.665793	0.03	**
SP_1602	0.965491	0.00595314	0.0771566	0.031499		6	0	6	0	0.994364	0.00393713	0.0627466	0.0256162		6	0	6	0	Putative PhnA protein	Intracellular	Alkylphosphonate.utilization.operon.protein.PhnA	Metabolism			Various Metabolism			PhnA	-0.029	10	0.711153	0.493243	0.03	**
SP_0719	1.03821	0.0232096	0.152347	0.0257514		35	0	35	0	1.00933	0.0525868	0.229318	0.0411868		31	2	29	0	Substrate-specific component YkoE of thiamin-regulated ECF transporter for HydroxyMethylPyrimidine	Membrane	Substrate-specific.component.YkoE.of.thiamin-regulated.ECF.transporter.for.HydroxyMethylPyrimidine	Environmental Information Processing			Membrane Transport			ykoE	0.029	64	0.594379	0.554354	0.03	**
SP_0119	0.961524	0.0164055	0.128084	0.0426946		9	0	9	0	0.93266	0.0552372	0.235026	0.0743217		10	1	9	0	MutT/Nudix family protein	Intracellular	MutT/nudix.family.protein	Metabolism			Nucleotide Metabolism				0.029	17	0.336758	0.740421	0.03	**
SP_0310	1.04421	0.00757032	0.0870076	0.0131169	celD	44	0	44	0	1.07303	0.0244223	0.156276	0.0230417	celD	46	0	46	0	cellobiose phosphotransferase system IIC component	Membrane	PTS.system,.cellobiose-specific.IIC.component.(EC.2.7.1.69)	Environmental Information Processing	Metabolism		Membrane Transport	Carbohydrate Metabolism		celD	-0.029	88	1.08716	0.279936	0.03	**
SP_0287	1.00643	0.0168332	0.129743	0.0195595		44	0	44	0	1.03523	0.0440762	0.209943	0.0312965		45	2	43	0	xanthine/uracil permease	Membrane	Guanine-hypoxanthine.permease	Environmental Information Processing			Membrane Transport				-0.029	87	0.780136	0.437428	0.03	**
SP_1169	0.945604	0.0401245	0.200311	0.0895818		5	0	5	0	0.916853	0.129791	0.360265	0.147078		6	1	5	0	Uracil-DNA glycosylase, family 1 (EC 3.2.2.27)	Intracellular	Uracil-DNA.glycosylase,.family.1	Genetic Information Processing			Dna Repair And Editing				0.029	9	0.166956	0.871096	0.03	**
SP_0593	1.04799	0.0251703	0.158652	0.0396629		16	0	16	0	1.07672	0.0126839	0.112623	0.0281557		16	0	16	0	DNA-binding transcriptional regulator	Intracellular	Leucine.rich.protein	Genetic Information Processing			Transcription				-0.029	30	0.590771	0.559099	0.03	**
SP_1734	0.903695	0.0468741	0.216504	0.054126		16	0	16	0	0.875027	0.0642295	0.253435	0.0654368		15	0	15	0	16S rRNA methyltransferase B	Intracellular	16S.rRNA.(cytosine(967)-C(5))-methyltransferase.(EC.2.1.1.176)	Genetic Information Processing			Translation			rsmB	0.029	29	0.337575	0.738115	0.03	**
SP_0389	1.00423	0.00294747	0.0542906	0.0271453		4	0	4	0	0.975655	0.0426939	0.206625	0.0924055		5	0	5	0	choline binding protein G	Cell Wall	FIG01114269:.hypothetical.protein	Hypothetical/Unknown							0.029	7	0.296652	0.775341	0.03	**
SP_0574	1.01241	0.00518989	0.0720409	0.0186009		15	0	15	0	1.0409	0.021689	0.147272	0.0380254		15	0	15	0			DNA/RNA.HELICASE.(DEAD/DEAH.BOX.FAMILY)	Hypothetical/Unknown							-0.028	28	0.672959	0.50649	0.03	**
SP_0629	0.914101	0.00926857	0.0962734	0.0290275		11	0	11	0	0.942429	0.0268151	0.163753	0.0493735		11	0	11	0		Cell Wall	Endo-beta-N-acetylglucosaminidase.(EC.3.2.1.96)	Metabolism			Cell Wall Metabolism				-0.028	20	0.494601	0.626271	0.03	**
SP_0258	1.00238	0.00989825	0.09949	0.0406166		6	0	6	0	0.974057	0.0137629	0.117315	0.0478938		6	0	6	0			hypothetical.protein	Hypothetical/Unknown							0.028	10	0.450996	0.661614	0.03	**
SP_1933	1.05409	0.0177518	0.133236	0.0243255		30	0	30	0	1.08236	0.0295016	0.17176	0.030849		31	1	30	0			FIG01115741:.hypothetical.protein	Hypothetical/Unknown							-0.028	59	0.719558	0.474638	0.03	**
SP_0505	0.994992	0.0286654	0.169309	0.0261249		42	1	41	0	1.02326	0.0421476	0.205299	0.0293284		49	2	47	0	Type I restriction endonuclease S/R subunit	Intracellular	Type.I.restriction-modification.system,.specificity.subunit.S.(EC.3.1.21.3)	Genetic Information Processing			Dna Repair And Editing			hsdS/hsdR	-0.028	89	0.719658	0.473621	0.03	**
SP_1012	0.976278	0.0269497	0.164164	0.0386938		18	0	18	0	1.00447	0.0428568	0.207019	0.0462908		20	1	19	0			Substrate-specific.component.QueT.(COG4708).of.predicted.queuosine-regulated.ECF.transporter	Hypothetical/Unknown							-0.028	36	0.467249	0.643138	0.03	**
SP_1385	0.965573	0.0210265	0.145005	0.0512671		8	0	8	0	0.993702	0.148358	0.385173	0.145582		7	1	6	0	Hypothetical Protein		FIG01114743:.hypothetical.protein	Hypothetical/Unknown							-0.028	13	0.182242	0.858204	0.03	**
SP_1823	1.03323	0.0196888	0.140317	0.022186		40	1	39	0	1.06132	0.0292535	0.171037	0.0267114		41	0	41	0	Mg(2+)-transport-ATPase-associated protein MgtC	Membrane	MgtC/SapB.family.protein	Environmental Information Processing			Membrane Transport			mgtC	-0.028	79	0.809094	0.420891	0.03	**
SP_1019	0.965603	0.0226654	0.15055	0.0501834		9	0	9	0	0.993665	0.0582901	0.241433	0.0763479		10	0	10	0	acetyltransferase	Intracellular	Spermine/spermidine.acetyltransferase	Metabolism			Various Metabolism				-0.028	17	0.307148	0.762461	0.03	**
SP_0192	0.943746	0.0290253	0.170368	0.0643931		7	0	7	0	0.971808	0.0310472	0.176202	0.0665981		7	0	7	0			FIG01055109:.hypothetical.protein	Hypothetical/Unknown							-0.028	12	0.302917	0.76714	0.03	**
SP_0201	0.969684	0.0104748	0.102346	0.0234799		19	0	19	0	0.941635	0.0598261	0.244594	0.0546928		20	2	18	0			hypothetical.protein	Hypothetical/Unknown							0.028	37	0.471262	0.64022	0.03	**
SP_1140	0.974617	0.0219213	0.148058	0.0308723		23	0	23	0	1.00266	0.0452451	0.212709	0.0409359		27	1	26	0			phage.protein	Hypothetical/Unknown							-0.028	48	0.546859	0.587009	0.03	**
SP_1866	1.14816	0.0547782	0.234047	0.117024		4	0	4	0	1.12016	0.0108251	0.104044	0.0520218		4	0	4	0			hypothetical.protein	Hypothetical/Unknown							0.028	6	0.218656	0.834166	0.03	**
SP_0448	1.04351	0.0264701	0.162696	0.0297041		30	1	29	0	1.01557	0.0607951	0.246567	0.0457863		29	2	27	0			FIG01114432:.hypothetical.protein	Hypothetical/Unknown							0.028	57	0.511988	0.610638	0.03	**
SP_0081	1.0431	0.016627	0.128946	0.0209178		38	0	38	0	1.01525	0.0491609	0.221723	0.0359682		38	2	36	0											0.028	74	0.669353	0.505353	0.03	**
SP_0624	1.02439	0.0179726	0.134062	0.0358296		14	0	14	0	1.05224	0.0166243	0.128935	0.0344594		14	0	14	0	hypothetical protein		Hypothetical.protein.VC0266.(sugar.utilization.related?)	Hypothetical/Unknown							-0.028	26	0.560094	0.58021	0.03	**
SP_0876	0.879596	0.0715298	0.26745	0.133725		4	1	3	0	0.907309	0.116642	0.341529	0.170764		4	1	3	0	1-phosphofructokinase	Intracellular	1-phosphofructokinase.(EC.2.7.1.56)	Metabolism	Metabolism		Carbohydrate Metabolism	Energy Metabolism		fruK	-0.028	6	0.127772	0.902504	0.03	**
SP_0838	0.987718	0.00094614	0.0307594	0.0177589	rpsT	3	0	3	0	1.01532	0.00329891	0.0574361	0.0331608	rpsT	3	0	3	0	30S ribosomal protein S20	Intracellular	SSU.ribosomal.protein.S20p	Genetic Information Processing			Translation			rpsT	-0.028	4	0.733656	0.50384	0.03	**
SP_1436	1.01235	0.0307814	0.175446	0.0267553		43	1	42	0	1.03987	0.0286909	0.169384	0.0258308		43	0	43	0	Hypothetical Protein	Membrane	Substrate-specific.component.BL0695.of.predicted.ECF.transporter	Hypothetical/Unknown							-0.028	84	0.740205	0.461239	0.03	**
SP_1014	1.02476	0.0163122	0.127719	0.0266313	dapA	23	0	23	0	1.05224	0.0413696	0.203395	0.043364	dapA	22	1	21	0	dihydrodipicolinate synthase (EC 4.3.3.7)	Intracellular	4-hydroxy-tetrahydrodipicolinate.synthase.(EC.4.3.3.7)	Metabolism			Amino Acid Metabolism			dapA	-0.027	43	0.539997	0.591985	0.03	**
SP_1359	0.989225	0.0345842	0.185968	0.0334009		31	0	31	0	0.961754	0.0587311	0.242345	0.0450023		29	1	28	0	Peptide methionine sulfoxide reductase MsrA/MsrB	Membrane	Peptide.methionine.sulfoxide.reductase.MsrA.(EC.1.8.4.11)./.Peptide.methionine.sulfoxide.reductase.MsrB.(EC.1.8.4.12)	Genetic Information Processing			Folding Sorting Degradation			msrAB	0.027	58	0.490188	0.62585	0.03	**
SP_2108	0.991407	0.0142842	0.119516	0.0164168		53	0	53	0	0.963947	0.0492961	0.222027	0.0299381		55	3	52	0	Maltodextrin ABC transporter, substrate-binding protein	Membrane	Maltose/maltodextrin.ABC.transporter,.substrate.binding.periplasmic.protein.MalE	Environmental Information Processing	Metabolism		Membrane Transport	Carbohydrate Metabolism		malX	0.027	106	0.804244	0.423056	0.03	**
SP_0547	1.00222	0.0104478	0.102214	0.0273179		14	0	14	0	0.974765	0.0695748	0.26377	0.0731567		13	1	12	0	Membrane protease YdiL, CAAX protease family	Membrane	ABC.transporter.ATP.binding.protein.-.unknown.substrate	Genetic Information Processing			Folding Sorting Degradation				0.027	25	0.351522	0.728142	0.03	**
SP_0637	1.00841	0.00850192	0.0922059	0.0238074		15	0	15	0	0.981028	0.0171386	0.130914	0.0338019		15	0	15	0	ABC transporter permease	Membrane	Daunorubicin.resistance.transmembrane.protein	Environmental Information Processing			Membrane Transport				0.027	28	0.662277	0.513209	0.03	**
SP_0253	1.02781	0.0209013	0.144573	0.0174045	gldA	69	1	68	0	1.05518	0.0347161	0.186322	0.0221124	gldA	71	2	69	0	glycerol dehydrogenase	Intracellular	Glycerol.dehydrogenase.(EC.1.1.1.6)	Metabolism			Carbohydrate Metabolism			gldA	-0.027	138	0.97268	0.332414	0.03	**
SP_0548	1.01882	0.000721881	0.0268678	0.0155122		3	0	3	0	1.04615	0.0031893	0.0564739	0.0326052		3	0	3	0			hypothetical.protein	Hypothetical/Unknown							-0.027	4	0.7571	0.491138	0.03	**
SP_0168	1.02381	0.0158598	0.125936	0.0114487		121	0	121	0	1.05114	0.0439811	0.209717	0.0189095		123	3	120	0	macrolide efflux protein	Membrane	MFS.general.substrate.transporter	Environmental Information Processing	Cellular Processes		Membrane Transport	Antibiotic Response/Sensing			-0.027	242	1.23649	0.217475	0.03	**
SP_0750	1.0194	0.00817663	0.0904247	0.0180849		25	0	25	0	0.992163	0.0370225	0.192412	0.0384824		25	1	24	0	branched-chain amino acid ABC transporter, permease protein	Membrane	High-affinity.branched-chain.amino.acid.transport.system.permease.protein.LivH.(TC.3.A.1.4.1)	Environmental Information Processing	Metabolism		Membrane Transport	Amino Acid Metabolism		livH	0.027	48	0.640581	0.524842	0.03	**
SP_0661	1.02332	0.0187281	0.136851	0.0279345		24	0	24	0	1.0504	0.0344973	0.185735	0.0395987		22	0	22	0	Two-component response regulator	Intracellular	Two-component.response.regulator.yesN,.associated.with.MetSO.reductase	Genetic Information Processing	Environmental Information Processing		Transcription	Signal Transduction		yesN	-0.027	44	0.558733	0.579176	0.03	**
SP_0117	1.00915	0.0159159	0.126158	0.023427		29	0	29	0	1.03609	0.0724675	0.269198	0.0475879		32	2	30	0	Pneumococcal surface protein A	Cell Wall	Choline.binding.protein.A	Cellular Processes			Cellular Community				-0.027	59	0.507984	0.613358	0.03	**
SP_1599	0.945287	0.0103458	0.101714	0.0282105	truA	13	0	13	0	0.918411	0.060074	0.2451	0.0655057	truA	14	1	13	0	tRNA pseudouridine synthase A	Intracellular	tRNA.pseudouridine.synthase.A.(EC.4.2.1.70)	Genetic Information Processing			Translation			TruA	0.027	25	0.376823	0.709485	0.03	**
SP_2121	1.08904	0.00628976	0.079308	0.039654	hisS	4	0	4	0	1.06219	0.038484	0.196173	0.0980867	hisS	4	0	4	0	histidyl-tRNA synthetase	Intracellular	Histidyl-tRNA.synthetase.(EC.6.1.1.21)	Genetic Information Processing			Translation			hisS	0.027	6	0.253775	0.808142	0.03	**
SP_0062	0.996181	0.0188033	0.137125	0.0190158		52	1	51	0	0.969616	0.0281358	0.167737	0.0226177		55	1	54	0	PTS system transporter subunit IIC	Membrane	PTS.system,.galactosamine-specific.IIC.component.(EC.2.7.1.69)	Environmental Information Processing	Metabolism		Membrane Transport	Carbohydrate Metabolism		ManY	0.027	105	0.899005	0.370707	0.03	**
SP_0663	0.958511	0.00511344	0.0715083	0.0226129		10	0	10	0	0.93198	0.0162711	0.127558	0.0403375		10	0	10	0	hypothetical protein		Hypothetical.protein.ywlG	Hypothetical/Unknown						ywlG	0.027	18	0.573713	0.573261	0.03	**
SP_0736	1.01241	0.0201064	0.141797	0.0289442		24	0	24	0	1.0389	0.033512	0.183063	0.0366126		25	0	25	0	mannose-6-phosphate isomerase	Intracellular	Mannose-6-phosphate.isomerase.(EC.5.3.1.8)	Metabolism			Carbohydrate Metabolism			manA	-0.026	47	0.567617	0.572996	0.03	**
SP_1598	1.0289	0.00987054	0.0993506	0.0248376		16	0	16	0	1.00252	0.0358878	0.189441	0.0525414		13	0	13	0	Phosphomethylpyrimidine kinase	Intracellular	Hydroxymethylpyrimidine.phosphate.kinase.ThiD.(EC.2.7.4.7)	Metabolism			Nucleotide Metabolism				0.026	27	0.453986	0.653467	0.03	**
SP_0722	0.97787	0.0113927	0.106737	0.0222561		23	0	23	0	0.951497	0.0810157	0.284633	0.0537905		28	4	24	0	transcriptional activator TenA	Intracellular	Thiaminase.II.(EC.3.5.99.2)	Genetic Information Processing	Metabolism		Transcription	Cofactor And Vitamin Metabolism		tenA	0.026	49	0.453052	0.652511	0.03	**
SP_1123	1.02611	0.0317415	0.178162	0.0271694		43	2	41	0	1.05242	0.0404621	0.201152	0.029341		47	1	46	0		Cell Wall	Glycogen.biosynthesis.protein.GlgD,.glucose-1-phosphate.adenylyltransferase.family	Metabolism	Metabolism		Cell Wall Metabolism	Carbohydrate Metabolism		glgD	-0.026	88	0.658114	0.512183	0.03	**
SP_1917	1.04819	0.0173833	0.131846	0.0416932		10	0	10	0	1.07445	0.0322048	0.179457	0.0567493		10	0	10	0			FIG01114744:.hypothetical.protein	Hypothetical/Unknown							-0.026	18	0.372913	0.713569	0.03	**
SP_1811	1.02345	0.0160508	0.126692	0.0276464	trpA	21	0	21	0	1.04966	0.0392991	0.19824	0.0443278	trpA	20	1	19	0	tryptophan synthase subunit alpha	Intracellular	Tryptophan.synthase.alpha.chain.(EC.4.2.1.20)	Metabolism			Amino Acid Metabolism			trpA	-0.026	39	0.501773	0.618648	0.03	**
SP_2048	1.06733	0.0116945	0.108141	0.028902		14	0	14	0	1.09351	0.0394159	0.198534	0.0530605		14	0	14	0	Late competence protein ComGF	Membrane	Late.competence.protein.ComGF,.access.of.DNA.to.ComEA,.FIG012620	Environmental Information Processing	Cellular Processes		Membrane Transport	Cellular Community		comGF	-0.026	26	0.433363	0.668325	0.03	**
SP_0490	1.01803	0.01367	0.116919	0.023866		24	0	24	0	1.04416	0.0489822	0.221319	0.0442639		25	1	24	0			FIG01114223:.hypothetical.protein	Hypothetical/Unknown							-0.026	47	0.51965	0.605746	0.03	**
SP_0312	1.03727	0.0169366	0.130141	0.0131462		98	1	97	0	1.01124	0.0330398	0.181769	0.0177388		105	1	104	0	glycosyl hydrolase	Intracellular	Maltodextrin.glucosidase.(EC.3.2.1.20)	Metabolism			Carbohydrate Metabolism				0.026	201	1.17886	0.239847	0.03	**
SP_1047	0.986307	0.0121804	0.110365	0.0225281		24	0	24	0	0.960284	0.0427215	0.206692	0.0421908		24	0	24	0			hypothetical.protein	Hypothetical/Unknown							0.026	46	0.544092	0.589006	0.03	**
SP_0067	1.06344	0.00608961	0.0780359	0.026012		9	0	9	0	1.03743	0.00557371	0.0746573	0.0248858		9	0	9	0			FIG01118648:.hypothetical.protein	Hypothetical/Unknown							0.026	16	0.722537	0.480393	0.03	**
SP_1429	1.02057	0.00928262	0.0963464	0.0267217		13	0	13	0	0.994626	0.0280565	0.167501	0.0464564		13	0	13	0	U32 family peptidase	Intracellular	peptidase,.U32.family.large.subunit.[C1	Genetic Information Processing			Folding Sorting Degradation				0.026	24	0.484181	0.632646	0.03	**
SP_1977	1.07173	0.00555882	0.0745575	0.0430458		3	0	3	0	1.0458	0.00663352	0.0814464	0.0470231		3	0	3	0			hypothetical.protein	Hypothetical/Unknown							0.026	4	0.406876	0.70493	0.03	**
SP_0649	1.03016	0.0144023	0.12001	0.0235358		26	0	26	0	1.056	0.00990224	0.09951	0.0203124		24	0	24	0											-0.026	48	0.831201	0.409976	0.03	**
SP_2209	1.0566	0.043975	0.209702	0.0468908		20	1	19	0	1.08232	0.0509451	0.22571	0.049254		21	1	20	0			FIG000605:.protein.co-occurring.with.transport.systems.(COG1739)	Hypothetical/Unknown							-0.026	39	0.378268	0.707283	0.03	**
SP_2164	1.02633	0.016218	0.12735	0.0271511		22	0	22	0	1.00062	0.0729284	0.270053	0.0551243		24	1	23	0	PTS system, mannose specific IIA component	Membrane	PTS.system,.mannose-specific.IIA.component.(EC.2.7.1.69)	Environmental Information Processing			Membrane Transport				0.026	44	0.418409	0.677683	0.03	**
SP_0784	1.02049	0.0154786	0.124413	0.026525		22	0	22	0	1.04615	0.0283583	0.168399	0.0359028		22	0	22	0	Glutathione reductase	Intracellular	Glutathione.reductase.(EC.1.8.1.7)	Metabolism			Amino Acid Metabolism			gor	-0.026	42	0.574983	0.56837	0.03	**
SP_2110	1.01229	0.0237836	0.154219	0.021595		51	0	51	0	0.986632	0.0522963	0.228684	0.0317127		52	3	49	0	Maltodextrin ABC transporter	Membrane	Maltose/maltodextrin.ABC.transporter,.permease.protein.MalG	Environmental Information Processing	Metabolism		Membrane Transport	Carbohydrate Metabolism		malD	0.026	101	0.668697	0.505215	0.03	**
SP_0858	0.956515	0.0153891	0.124053	0.0468875		7	0	7	0	0.930942	0.0757489	0.275225	0.104025		7	1	6	0	putative membrane protein	Membrane	FIG01116885:.hypothetical.protein	Hypothetical/Unknown							0.026	12	0.224116	0.826437	0.03	**
SP_0532	1.06157	0.00859544	0.0927116	0.0279536		11	0	11	0	1.03612	0.0206329	0.143642	0.0433095		11	0	11	0	Bacteriocin	Extracellular	Bacteriocin-like.peptide.J.BlpJ	Cellular Processes			Cellular Community			blpJ	0.025	20	0.493711	0.626888	0.03	**
SP_0088	1.07474	0.00352979	0.059412	0.0343016		3	0	3	0	1.04931	0.0202882	0.142437	0.0822359		3	0	3	0			Putative.uncharacterized.protein.spr0080	Hypothetical/Unknown							0.025	4	0.285451	0.78947	0.03	**
SP_2075	1.04691	0.0201802	0.142057	0.024729		33	1	32	0	1.07231	0.0305985	0.174924	0.0299993		34	0	34	0		Membrane	Lipid.A.export.ATP-binding/permease.protein.MsbA	Environmental Information Processing			Membrane Transport				-0.025	65	0.653492	0.515744	0.03	**
SP_0590	0.962912	0.00775297	0.088051	0.0220127		16	0	16	0	0.9883	0.00862068	0.0928476	0.0232119		16	0	16	0	GNAT-family acetyltransferase		Protein.export.cytoplasm.protein.SecA.ATPase.RNA.helicase.(TC.3.A.5.1.1)	Metabolism			Various Metabolism				-0.025	30	0.793624	0.433647	0.03	**
SP_0908	1.02388	0.0274216	0.165595	0.0241545		47	2	45	0	0.998599	0.0979556	0.312979	0.0447112		49	5	44	0	putative transcriptional regulator	Intracellular	Transcription.accessory.protein.(S1.RNA-binding.domain)	Genetic Information Processing			Transcription				0.025	94	0.497422	0.620053	0.03	**
SP_1918	1.04558	0.00966447	0.098308	0.0231714		18	0	18	0	1.07073	0.0303955	0.174343	0.0422844		17	0	17	0		Membrane	Multidrug.ABC.exporter.(DrugE2).family,.ATP.binding/membrane-spanning.protein	Environmental Information Processing			Membrane Transport				-0.025	33	0.521695	0.605367	0.03	**
SP_1625	1.00704	0.016395	0.128043	0.0233773		30	0	30	0	1.03206	0.0286478	0.169257	0.0303994		31	0	31	0	Cadmium resistance transporter	Membrane	Cadmium.resistance.protein	Environmental Information Processing			Membrane Transport			Cad	-0.025	59	0.652442	0.51665	0.03	**
SP_1620	0.961196	0.00852294	0.0923198	0.0266504		12	0	12	0	0.986173	0.121305	0.348289	0.0899278		15	1	14	0		Membrane	PTS.system,.nitrogen.regulatory.component.IIA,.putative	Environmental Information Processing	Metabolism		Membrane Transport	Carbohydrate Metabolism			-0.025	25	0.266298	0.792194	0.02	**
SP_1798	1.03531	0.0148697	0.121942	0.018178		45	0	45	0	1.06024	0.0702517	0.26505	0.0395114		45	4	41	0		Membrane	ABC-type.polysaccharide.transport.system,.permease.component	Environmental Information Processing			Membrane Transport				-0.025	88	0.573202	0.56797	0.02	**
SP_1880	0.974319	0.024971	0.158022	0.052674		9	0	9	0	0.999217	0.0543886	0.233214	0.0777379		9	0	9	0	deoxyribonucleotide triphosphate pyrophosphatase	Intracellular	unknown.domain./.Nucleoside.5-triphosphatase.RdgB.(dHAPTP,.dITP,.XTP-specific).(EC.3.6.1.15)	Metabolism			Nucleotide Metabolism				-0.025	16	0.265139	0.794288	0.02	**
SP_1780	1.0169	0.0125056	0.111829	0.0142022		62	0	62	0	1.04157	0.0295234	0.171824	0.0216478		63	1	62	0	Oligoendopeptidase F	Intracellular	Oligoendopeptidase.F.(EC.3.4.24.-)	Genetic Information Processing			Folding Sorting Degradation				-0.025	123	0.952869	0.342525	0.02	**
SP_1438	1.00804	0.014102	0.118752	0.0237503		25	0	25	0	0.983692	0.0712581	0.266942	0.0504473		28	3	25	0		Membrane	Duplicated.ATPase.component.BL0693.of.energizing.module.of.predicted.ECF.transporter	Environmental Information Processing			Membrane Transport				0.024	51	0.436672	0.664192	0.02	**
SP_0093	1.05222	0.00448752	0.0669889	0.019338		12	0	12	0	1.02794	0.0257339	0.160418	0.0463086		12	0	12	0			hypothetical.protein	Hypothetical/Unknown							0.024	22	0.483781	0.633322	0.02	**
SP_0146	0.971094	0.0160904	0.126848	0.0227826		31	0	31	0	0.995301	0.0348471	0.186674	0.0320143		34	1	33	0		Membrane	Branched-chain.amino.acid.transport.protein.AzlC	Environmental Information Processing			Membrane Transport				-0.024	63	0.616036	0.54009	0.02	**
SP_2148	1.00859	0.03819	0.195423	0.0369314		28	1	27	0	0.984437	0.0391248	0.1978	0.0367305		29	1	28	0	arginine deiminase	Intracellular	Arginine.deiminase.(EC.3.5.3.6)	Metabolism			Amino Acid Metabolism			arcA	0.024	55	0.463635	0.644739	0.02	**
SP_1769	1.01371	0.0110202	0.104977	0.015649		45	0	45	0	1.03781	0.0207703	0.144119	0.0205884		49	0	49	0											-0.024	92	0.931942	0.353806	0.02	**
SP_1222	0.860898	0.048637	0.220538	0.035776		38	2	36	0	0.884943	0.0617459	0.248487	0.0414146		36	0	36	0	Putative type II restriction endonuclease	Intracellular	Type.II.restriction.endonuclease	Genetic Information Processing			Dna Repair And Editing				-0.024	72	0.439355	0.66172	0.02	**
SP_1586	0.987671	0.0149082	0.122099	0.0368142		11	0	11	0	0.963773	0.0362874	0.190493	0.060239		10	0	10	0	ATP-dependent RNA helicase	Intracellular	DEAD-box.ATP-dependent.RNA.helicase.CshA.(EC.3.6.4.13)	Genetic Information Processing			Translation				0.024	19	0.338505	0.738695	0.02	**
SP_1325	1.01024	0.00896887	0.0947041	0.0136694		48	0	48	0	1.03405	0.023163	0.152194	0.0219673		48	1	47	0	Hypothetical Protein		Nucleoside-diphosphate-sugar.epimerases	Hypothetical/Unknown							-0.024	94	0.920509	0.359663	0.02	**
SP_0318	1.01382	0.00699287	0.0836234	0.0163999		26	0	26	0	1.03756	0.0346832	0.186234	0.0365235		26	1	25	0	Carbohydrate kinase	Intracellular	2-dehydro-3-deoxygluconate.kinase.(EC.2.7.1.45)	Metabolism			Carbohydrate Metabolism				-0.024	50	0.593	0.555854	0.02	**
SP_0091	1.02583	0.0120058	0.109571	0.0185209		35	0	35	0	1.04956	0.0314596	0.177369	0.0295614		36	0	36	0	ABC transporter permease	Membrane	Multiple.sugar.ABC.transporter,.membrane-spanning.permease.protein.MsmG	Environmental Information Processing			Membrane Transport			UgpE	-0.024	69	0.680317	0.49858	0.02	**
SP_0735	1.04766	0.0058824	0.0766968	0.0289887		7	0	7	0	1.02397	0.0210834	0.145201	0.0548809		7	0	7	0	6-phospho-beta-glucosidase	Intracellular	6-phospho-beta-glucosidase.(EC.3.2.1.86)	Metabolism			Carbohydrate Metabolism			ascB	0.024	12	0.381686	0.709367	0.02	**
SP_1171	0.992249	0.00211299	0.0459672	0.0229836		4	0	4	0	1.01591	0.00434894	0.0659465	0.0329732		4	0	4	0	HAD superfamily hydrolase		Putative.FMN.hydrolase.(EC.3.1.3.-);.5-Amino-6-(5'-phosphoribitylamino)uracil.phosphatase	Metabolism			Various Metabolism				-0.024	6	0.588785	0.577483	0.02	**
SP_1677	0.939723	0.0238684	0.154494	0.0374703		17	0	17	0	0.963359	0.0348317	0.186633	0.0439897		18	0	18	0	Hypothetical Protein		FIG01114161:.hypothetical.protein	Hypothetical/Unknown							-0.024	33	0.40902	0.685168	0.02	**
SP_2167	0.99993	0.0360013	0.18974	0.0198902		91	4	87	0	1.02353	0.0604136	0.245792	0.025766		91	6	85	0	L-fuculose kinase fucK	Intracellular	L-fuculokinase.(EC.2.7.1.51)	Metabolism			Carbohydrate Metabolism			fucK	-0.024	180	0.725023	0.46938	0.02	**
SP_2102	0.992185	0.0209111	0.144607	0.0331751		19	1	18	0	1.01577	0.0942279	0.306966	0.0640067		23	3	20	0			FIG01114477:.hypothetical.protein	Hypothetical/Unknown							-0.024	40	0.327116	0.745286	0.02	**
SP_0084	1.00793	0.0120846	0.10993	0.0224394		24	0	24	0	1.03148	0.0182722	0.135175	0.0288194		22	0	22	0	Sensor histidine kinase	Membrane	Two.component.system.histidine.kinase.(EC.2.7.3.-)	Environmental Information Processing			Signal Transduction				-0.024	44	0.644757	0.522432	0.02	**
SP_1317	1.00597	0.013792	0.117439	0.0139375		71	0	71	0	0.982507	0.043493	0.20855	0.0247503		71	2	69	0	V-type ATPase	Intracellular	V-type.ATP.synthase.subunit.A.(EC.3.6.3.14)	Environmental Information Processing			Membrane Transport			NtpA	0.023	140	0.826157	0.410121	0.02	**
SP_0445	1.03504	0.020659	0.143733	0.0246499		34	0	34	0	1.05844	0.019534	0.139764	0.0239693		34	0	34	0	acetolactate synthase catalytic subunit (EC 2.2.1.6)	Intracellular	Acetolactate.synthase.large.subunit.(EC.2.2.1.6)	Metabolism			Amino Acid Metabolism			ilvB	-0.023	66	0.680606	0.498502	0.02	**
SP_1328	0.980319	0.0126518	0.11248	0.01406		64	0	64	0	1.0036	0.0177654	0.133287	0.0165322		65	0	65	0	Putative sodium:solute symporter family protein	Membrane	Predicted.sialic.acid.transporter	Environmental Information Processing			Membrane Transport				-0.023	127	1.07271	0.285434	0.02	**
SP_0057	1.00484	0.0126109	0.112298	0.00919983		149	0	149	0	0.981565	0.0382514	0.19558	0.0157093		155	8	147	0	beta-N-acetylhexosaminidase	Cell Wall	Beta-hexosaminidase.(EC.3.2.1.52)	Metabolism			Cell Wall Metabolism				0.023	302	1.27872	0.201977	0.02	**
SP_0128	0.962997	0.0566331	0.237977	0.106427		5	1	4	0	0.939752	0.0421221	0.205237	0.0917846		5	0	5	0	ibosomal-protein-alanine acetyltransferase (EC 2.3.1.128)	Intracellular	Ribosomal-protein-S18p-alanine.acetyltransferase.(EC.2.3.1.-)	Genetic Information Processing			Translation				0.023	8	0.165399	0.872734	0.02	**
SP_1742	1.00498	0.00767838	0.0876264	0.0212525		17	0	17	0	0.981735	0.0482012	0.219548	0.0517479		18	1	17	0			FIG007079:.UPF0348.protein.family	Hypothetical/Unknown							0.023	33	0.415432	0.680515	0.02	**
SP_0510	0.998177	0.0189021	0.137485	0.0151827		82	0	82	0	1.02135	0.0662195	0.257331	0.0272771		89	6	83	0	Type I restriction endonuclease S/R subunit	Intracellular	Type.I.restriction-modification.system,.specificity.subunit.S.(EC.3.1.21.3)	Genetic Information Processing			Dna Repair And Editing			hsdS/hsdR	-0.023	169	0.74241	0.45887	0.02	**
SP_0477	1.025	0.0108346	0.10409	0.00987975		111	0	111	0	1.04791	0.0382465	0.195567	0.0183165		114	4	110	0	6-phospho-beta-galactosidase	Intracellular	6-phospho-beta-galactosidase.(EC.3.2.1.85)	Metabolism			Carbohydrate Metabolism			lacG	-0.023	223	1.10107	0.272054	0.02	**
SP_0439	0.926718	0.0103858	0.101911	0.0263133	prfC	15	0	15	0	0.949611	0.00964777	0.0982231	0.0253611	prfC	15	0	15	0	peptide chain release factor 3	Intracellular	Peptide.chain.release.factor.3	Genetic Information Processing			Translation			prfC	-0.023	28	0.626433	0.536105	0.02	**
SP_0142	0.964678	0.00525896	0.0725187	0.0241729		9	0	9	0	0.98753	0.00896061	0.0946605	0.0315535		9	0	9	0			FIG01267717:.hypothetical.protein	Hypothetical/Unknown							-0.023	16	0.574913	0.573346	0.02	**
SP_0753	1.00686	0.013391	0.115719	0.040913		8	0	8	0	0.984113	0.0312133	0.176673	0.0588909		9	0	9	0	Branched-chain amino acid ABC transporter, ATP-binding protein	Intracellular	Branched-chain.amino.acid.transport.ATP-binding.protein.LivF.(TC.3.A.1.4.1)	Environmental Information Processing	Metabolism		Membrane Transport	Amino Acid Metabolism		livF	0.023	15	0.317189	0.755472	0.02	**
SP_1004	1.02879	0.0216415	0.147111	0.0139006		112	1	111	0	1.00607	0.0678944	0.260565	0.0233995		124	9	115	0			Streptococcal.histidine.triad.protein	Hypothetical/Unknown							0.023	234	0.834875	0.40464	0.02	**
SP_0792	1.07476	0.00611977	0.0782289	0.0295678		7	0	7	0	1.09746	0.00361159	0.0600965	0.0227143		7	0	7	0	hypothetical protein		FIG01114304:.hypothetical.protein	Hypothetical/Unknown							-0.023	12	0.608841	0.553981	0.02	**
SP_0075	1.03338	0.0194873	0.139597	0.0441445		10	0	10	0	1.01075	0.0227827	0.150939	0.0477312		10	0	10	0	phosphorylase Pnp/Udp family protein	Intracellular	Uridine.phosphorylase.(EC.2.4.2.3)	Metabolism			Nucleotide Metabolism				0.023	18	0.348068	0.731827	0.02	**
SP_0066	1.01317	0.0199325	0.141182	0.0187001		57	1	56	0	0.990578	0.0652526	0.255446	0.0347618		54	3	51	0	aldose 1-epimerase	Intracellular	Aldose.1-epimerase.(EC.5.1.3.3)	Metabolism			Carbohydrate Metabolism			galM	0.023	109	0.572445	0.5682	0.02	**
SP_0729	0.996868	0.0170133	0.130435	0.0206236		40	1	39	0	1.01942	0.0337825	0.1838	0.0277089		44	0	44	0	Copper-translocating P-type ATPase	Membrane	Lead,.cadmium,.zinc.and.mercury.transporting.ATPase.(EC.3.6.3.3).(EC.3.6.3.5);.Copper-translocating.P-type.ATPase.(EC.3.6.3.4)	Environmental Information Processing			Membrane Transport				-0.023	82	0.652913	0.515639	0.02	**
SP_1802	0.966683	0.0100225	0.100112	0.0258489		15	0	15	0	0.989178	0.0291576	0.170756	0.042689		16	1	15	0			FIG01114374:.hypothetical.protein	Hypothetical/Unknown							-0.022	29	0.45076	0.655515	0.02	**
SP_0739	1.10953	0.0122709	0.110774	0.0307232		13	0	13	0	1.08704	0.0510831	0.226016	0.058357		15	1	14	0	Multidrug efflux pump	Membrane	transcriptional.regulator,.MerR.family	Environmental Information Processing	Cellular Processes		Membrane Transport	Antibiotic Response/Sensing		pmrA	0.022	26	0.341076	0.735788	0.02	**
SP_2136	1.00203	0.0295273	0.171835	0.0166901		106	1	105	0	1.02442	0.0651801	0.255304	0.0246812		107	4	103	0	Choline binding protein PcpA	Cell Wall	Choline.binding.protein.A	Cellular Processes			Cellular Community			pcpA	-0.022	211	0.751402	0.453248	0.02	**
SP_1516	1.00134	0.00891528	0.0944208	0.0472104		4	0	4	0	0.978949	0.0148177	0.121728	0.0608641		4	0	4	0	Acetyltransferase		PhnO.protein	Metabolism			Various Metabolism				0.022	6	0.290643	0.781109	0.02	**
SP_1185	0.995911	0.0178383	0.13356	0.0206087		42	1	41	0	1.01824	0.0460725	0.214645	0.0316477		46	2	44	0	PTS system lactose-specific IIBC components	Membrane	PTS.system,.lactose-specific.IIB.component.(EC.2.7.1.69)./.PTS.system,.lactose-specific.IIC.component.(EC.2.7.1.69)	Environmental Information Processing	Metabolism		Membrane Transport	Carbohydrate Metabolism			-0.022	86	0.591327	0.555852	0.02	**
SP_1741	1.04724	0.00775951	0.0880881	0.0508577		3	0	3	0	1.02496	0.0514097	0.226737	0.1014		5	0	5	0	yefM antitoxin	Intracellular	YefM.protein.(antitoxin.to.YoeB)	Cellular Processes			Cellular Community			yefM	0.022	6	0.196433	0.850756	0.02	**
SP_0952	1.01501	0.0162221	0.127366	0.0215288	ald	35	0	35	0	0.992733	0.0246829	0.157108	0.0269438	ald	34	0	34	0											0.022	67	0.646072	0.520439	0.02	**
SP_1382	1.02463	0.00760028	0.0871796	0.0200004		19	0	19	0	1.04688	0.0144873	0.120363	0.0276133		19	0	19	0	Putative amylase	Intracellular	Cytoplasmic.alpha-amylase.(EC.3.2.1.1)	Metabolism			Carbohydrate Metabolism			Amy	-0.022	36	0.652704	0.518094	0.02	**
SP_0463	1.04258	0.0124531	0.111594	0.0121759		84	0	84	0	1.02034	0.0681295	0.261016	0.0272128		92	6	86	0	cell wall surface anchor family protein	Cell Wall	Cell.wall.surface.anchor.family.protein	Cellular Processes			Structural Proteins				0.022	174	0.746287	0.456501	0.02	**
SP_1035	1.00128	0.0102215	0.101102	0.016621		37	0	37	0	1.02352	0.0207928	0.144197	0.0240328		36	0	36	0	iron-compound ABC transporter ATP-binding protein	Membrane	Iron.compound.ABC.uptake.transporter.ATP-binding.protein.PiaD	Environmental Information Processing			Membrane Transport				-0.022	71	0.761137	0.449096	0.02	**
SP_1524	1.01021	0.0258876	0.160896	0.0280084		33	0	33	0	0.988073	0.0555412	0.235672	0.0404174		34	2	32	0	class II aminotransferase		Aspartate.aminotransferase.(EC.2.6.1.1)	Metabolism			Amino Acid Metabolism				0.022	65	0.450129	0.654115	0.02	**
SP_0707	0.99071	0.0180682	0.134418	0.0212534		40	0	40	0	1.01282	0.025216	0.158795	0.0247997		41	0	41	0	ABC-type multidrug transport system, ATPase component	Membrane	ABC.transporter,.ATP-binding.protein	Environmental Information Processing			Membrane Transport			ccmA	-0.022	79	0.676872	0.500465	0.02	**
SP_0918	1.01973	0.0141127	0.118797	0.0420011		8	0	8	0	1.04178	0.0220428	0.148468	0.0524914		8	0	8	0	spermidine synthase	Intracellular	Spermidine.synthase.(EC.2.5.1.16)	Metabolism			Various Metabolism			speE	-0.022	14	0.328018	0.747752	0.02	**
SP_0882	1.0388	0.0132439	0.115082	0.0287705		16	0	16	0	1.01687	0.0994775	0.315401	0.0764959		17	1	16	0	Predicted hydrolase	Intracellular	putative.esterase	Hypothetical/Unknown						ybbA	0.022	31	0.268352	0.790206	0.02	**
SP_2093	1.01712	0.0200405	0.141565	0.0202235		49	0	49	0	0.995198	0.046958	0.216698	0.0306457		50	2	48	0			FIG01117121:.hypothetical.protein	Hypothetical/Unknown							0.022	97	0.597121	0.551818	0.02	**
SP_1219	1.01068	0.0164946	0.128431	0.0642157		4	0	4	0	0.988765	0.019041	0.137989	0.0689947		4	0	4	0	DNA gyrase, subunit A	Intracellular	DNA.gyrase.subunit.A.(EC.5.99.1.3)	Genetic Information Processing			Replication			GyrA	0.022	6	0.232549	0.823841	0.02	**
SP_0609	1.05435	0.0194297	0.13939	0.0311686		20	0	20	0	1.03253	0.0322964	0.179712	0.0412287		19	1	18	0	amino acid ABC transporter, amino acid-binding protein	Membrane	Glutamine.ABC.transporter,.periplasmic.glutamine-binding.protein.(TC.3.A.1.3.2)	Environmental Information Processing	Metabolism		Membrane Transport	Amino Acid Metabolism			0.022	37	0.422137	0.675368	0.02	**
SP_1817	1.02627	0.014572	0.120715	0.0224161		29	0	29	0	1.00446	0.0344676	0.185655	0.0323183		33	1	32	0	anthranilate synthase component I	Intracellular	Anthranilate.synthase,.aminase.component.(EC.4.1.3.27)	Metabolism			Amino Acid Metabolism			trpE	0.022	60	0.554468	0.58132	0.02	**
SP_1654	1.01361	0.0191326	0.13832	0.0168985		67	0	67	0	1.03534	0.0440213	0.209812	0.0245567		73	3	70	0	Hypothetical Protein		putative.large.secreted.protein	Hypothetical/Unknown							-0.022	138	0.728887	0.467306	0.02	**
SP_1865	1.04896	0.0162476	0.127466	0.0254932		25	0	25	0	1.02727	0.0270787	0.164556	0.0329112		25	0	25	0	glutamyl-aminopeptidase	Intracellular	Glutamyl.aminopeptidase.(EC.3.4.11.7)	Genetic Information Processing			Folding Sorting Degradation				0.022	48	0.521099	0.604694	0.02	**
SP_2186	1.03821	0.0140508	0.118536	0.0176703	glpK	45	0	45	0	1.05987	0.0255663	0.159895	0.0230788	glpK	48	0	48	0	glycerol kinase	Intracellular	Glycerol.kinase.(EC.2.7.1.30)	Metabolism			Lipid Metabolism			glpK	-0.022	91	0.745344	0.457985	0.02	**
SP_1647	1.0665	0.0222201	0.149064	0.0241814		38	0	38	0	1.04493	0.0482508	0.219661	0.036112		37	1	36	0	Putative endopeptidase O	Intracellular	Neutral.endopeptidase.O.(EC.3.4.24.-)	Genetic Information Processing			Folding Sorting Degradation			PepO	0.022	73	0.496456	0.621064	0.02	**
SP_0643	1.00416	0.0193852	0.139231	0.0803849		3	0	3	0	0.982607	0.0234845	0.153247	0.088477		3	0	3	0		Intracellular	Mobile.element.protein	Genetic Information Processing			Mobile Element/Pseudogene				0.022	4	0.180293	0.865688	0.02	**
SP_1913	1.04203	0.0137763	0.117372	0.0325533		13	0	13	0	1.0206	0.0223484	0.149494	0.0414621		13	0	13	0											0.021	24	0.40654	0.687949	0.02	**
SP_0255	0.981986	0.00773803	0.0879661	0.0191958		21	0	21	0	0.960582	0.0804796	0.283689	0.0579078		24	4	20	0	acetyltransferase	Intracellular	Protein.export.cytoplasm.protein.SecA.ATPase.RNA.helicase.(TC.3.A.5.1.1)	Genetic Information Processing			Folding Sorting Degradation				0.021	43	0.350845	0.727418	0.02	**
SP_0302	1.02615	0.00856435	0.0925438	0.0178101		27	0	27	0	1.04743	0.0159162	0.12616	0.0242794		27	0	27	0			Glutamate.synthase.[NADPH	Hypothetical/Unknown							-0.021	52	0.706894	0.482788	0.02	**
SP_0247	1.03765	0.0122109	0.110503	0.0140339		62	0	62	0	1.0164	0.0413676	0.20339	0.0248481		67	2	65	0	transcriptional regulator	Intracellular	transcriptional.regulator,.putative	Genetic Information Processing			Transcription				0.021	127	0.744725	0.457814	0.02	**
SP_1859	1.00909	0.00835598	0.0914111	0.0175921		27	0	27	0	0.987888	0.0232319	0.15242	0.0283037		29	1	28	0		Membrane	Ribosyl.nicotinamide.transporter,.PnuC-like	Environmental Information Processing			Membrane Transport				0.021	54	0.636328	0.52725	0.02	**
SP_1096	0.912465	0.08284	0.287819	0.128717		5	1	4	0	0.891334	0.0147092	0.121281	0.0606407		4	0	4	0	Putative adenylate cyclase (EC 4.6.1.1)	Intracellular	Adenylate.cyclase.(EC.4.6.1.1)	Metabolism			Nucleotide Metabolism				0.021	7	0.148513	0.886126	0.02	**
SP_1652	1.02385	0.00933696	0.096628	0.0111576		75	0	75	0	1.0449	0.030387	0.174319	0.0193688		81	2	79	0	Hypothetical Protein	Membrane	ABC.transporter.permease.protein	Hypothetical/Unknown							-0.021	154	0.941993	0.347671	0.02	**
SP_1687	0.999265	0.0128055	0.113161	0.00966803		137	0	137	0	0.978242	0.046924	0.216619	0.0180516		144	5	139	0											0.021	279	1.02664	0.305479	0.02	**
SP_0577	1.0008	0.0174171	0.131974	0.0107756		150	1	149	0	1.02179	0.0278157	0.16678	0.0134834		153	1	152	0	PTS system beta-glucosides-specific transporter subunit IIABC	Membrane	PTS.system,.beta-glucoside-specific.IIB.component.(EC.2.7.1.69)./.PTS.system,.beta-glucoside-specific.IIC.component.(EC.2.7.1.69)./.PTS.system,.beta-glucoside-specific.IIA.component.(EC.2.7.1.69)	Environmental Information Processing			Membrane Transport				-0.021	301	1.21603	0.224926	0.02	**
SP_0522	1.05568	0.00417575	0.0646201	0.0194837		11	0	11	0	1.07657	0.0654213	0.255776	0.0709395		13	1	12	0	ABC-type multidrug transport system, ATPase component	Membrane	ABC.transporter,.ATP-binding.protein.EcsA	Environmental Information Processing	Environmental Information Processing		Membrane Transport			ccmA	-0.021	22	0.283921	0.779126	0.02	**
SP_0475	1.01685	0.0168849	0.129942	0.0111424		136	0	136	0	1.03773	0.0477544	0.218528	0.0180855		146	7	139	0			FIG01114224:.hypothetical.protein	Hypothetical/Unknown							-0.021	280	0.983102	0.326406	0.02	**
SP_1160	1.06435	0.012045	0.109749	0.0283372		15	0	15	0	1.08523	0.0241474	0.155394	0.0415309		14	0	14	0	lipoate-protein ligase	Intracellular	Lipoate-protein.ligase.A	Metabolism			Lipid Metabolism				-0.021	27	0.415291	0.681211	0.02	**
SP_0710	1.07195	0.0166478	0.129027	0.0281559		21	0	21	0	1.09274	0.0297308	0.172426	0.0385556		20	0	20	0	ABC-type amino acid transport system, permease component	Membrane	ABC.transporter.membrane-spanning.permease.-.glutamine.transport	Environmental Information Processing	Metabolism		Membrane Transport	Amino Acid Metabolism		hisM	-0.021	39	0.435381	0.665686	0.02	**
SP_1700	1.00266	0.0217178	0.14737	0.0393862		14	0	14	0	1.02328	0.0454749	0.213249	0.0533121		16	1	15	0	3-deoxy-D-arabino-heptulosonate 7-phosphate (DAHP) synthase	Intracellular	2-keto-3-deoxy-D-arabino-heptulosonate-7-.phosphate.synthase.I.alpha.(EC.2.5.1.54)	Metabolism			Amino Acid Metabolism				-0.021	28	0.31109	0.758036	0.02	**
SP_0408	0.984738	0.0152752	0.123593	0.0242386		26	0	26	0	1.00517	0.0348946	0.186801	0.0366347		26	1	25	0	sodium:alanine symporter family protein	Membrane	Sodium/glycine.symporter.GlyP	Environmental Information Processing	Environmental Information Processing		Membrane Transport				-0.02	50	0.465174	0.643826	0.02	**
SP_0948	1.03551	0.00948633	0.0973978	0.0397625		6	0	6	0	1.0151	0.0206791	0.143802	0.0719011		4	0	4	0	phoH family protein	Intracellular	Phosphate.starvation-inducible.protein.PhoH,.predicted.ATPase	Hypothetical/Unknown							0.02	8	0.248435	0.810056	0.02	**
SP_0252	1.01216	0.0167782	0.129531	0.019987		42	1	41	0	0.991757	0.0237694	0.154173	0.0232425		44	0	44	0	fructose-6-phosphate aldolase	Intracellular	Transaldolase.(EC.2.2.1.2)	Metabolism			Carbohydrate Metabolism				0.02	84	0.665452	0.507584	0.02	**
SP_2201	1.02562	0.0222452	0.149148	0.0217555		47	1	46	0	1.04599	0.0607484	0.246472	0.0363403		46	2	44	0	Late competence protein cbpD - murein hydrolase	Extracellular	Choline.binding.protein.D	Cellular Processes			Cellular Community			cbpD	-0.02	91	0.480836	0.631787	0.02	**
SP_0275	0.897872	0.0127152	0.112762	0.0504286		5	0	5	0	0.918167	0.0460061	0.21449	0.095923		5	0	5	0	putative DNA binding protein		DNA-damage-inducible.protein.J	Hypothetical/Unknown							-0.02	8	0.187278	0.856105	0.02	**
SP_1284	0.961648	0.0110431	0.105086	0.0303357		12	0	12	0	0.981932	0.020181	0.14206	0.0410092		12	0	12	0	LemA protein		LemA.protein	Hypothetical/Unknown						LemA	-0.02	22	0.397637	0.69473	0.02	**
SP_1825	1.02293	0.0156698	0.125179	0.0155265		65	0	65	0	1.04308	0.0219872	0.148281	0.0185351		64	1	63	0		Membrane	Ferric.iron.ABC.transporter,.ATP-binding.protein	Environmental Information Processing			Membrane Transport				-0.02	127	0.833344	0.406215	0.02	**
SP_1876	0.75744	0.0123726	0.111232	0.0351747	scpA	10	0	10	0	0.777562	0.137792	0.371204	0.117385	scpA	10	0	10	0	segregation and condensation protein A	Intracellular	Segregation.and.condensation.protein.A	Cellular Processes			Cell Division			scpA	-0.02	18	0.164206	0.871399	0.02	**
SP_1447	0.994876	0.013174	0.114778	0.0286946		16	0	16	0	1.01477	0.0458298	0.214079	0.0519218		17	1	16	0	Hypothetical Protein	Membrane	Drug/metabolite.transporter.(DMT).superfamily.protein	Hypothetical/Unknown							-0.02	31	0.335423	0.739565	0.02	**
SP_1060	1.00347	0.0219692	0.14822	0.0359487		17	0	17	0	0.98359	0.0326005	0.180556	0.0414224		19	1	18	0			hypothetical.protein	Hypothetical/Unknown							0.02	34	0.362501	0.719222	0.02	**
SP_1031	1.02618	0.0158218	0.125785	0.0475421		7	0	7	0	1.04597	0.0121947	0.110429	0.0390427		8	0	8	0			FIG01113997:.hypothetical.protein	Hypothetical/Unknown							-0.02	13	0.321625	0.752849	0.02	**
SP_0187	1.01136	0.022403	0.149676	0.0223124		45	1	44	0	0.991611	0.0687832	0.262265	0.0378548		48	5	43	0	peptidase M24 family protein	Intracellular	Aminopeptidase.YpdF.(MP-,.MA-,.MS-,.AP-,.NP-.specific)	Genetic Information Processing			Folding Sorting Degradation				0.02	91	0.44937	0.654233	0.02	**
SP_0467	1.07217	0.00173657	0.0416721	0.0186363		5	0	5	0	1.05253	0.000954002	0.0308869	0.013813		5	0	5	0	sortase	Intracellular	Sortase.A,.LPXTG.specific	Genetic Information Processing			Folding Sorting Degradation				0.02	8	0.846494	0.421875	0.02	**
SP_0242	1.02526	0.00943578	0.0971379	0.0157579		38	0	38	0	1.0057	0.0283655	0.168421	0.0273214		38	1	37	0		Membrane	Ferric.iron.ABC.transporter,.ATP-binding.protein	Environmental Information Processing			Membrane Transport				0.02	74	0.620096	0.537099	0.02	**
SP_1184	1.01713	0.0142754	0.11948	0.0207988		33	0	33	0	1.03666	0.0421979	0.205421	0.0347225		35	2	33	0	6-phospho-beta-galactosidase	Intracellular	6-phospho-beta-galactosidase.(EC.3.2.1.85)	Metabolism			Carbohydrate Metabolism			lacG	-0.02	66	0.482316	0.631178	0.02	**
SP_1380	1.05292	0.00983961	0.0991948	0.0144691		47	0	47	0	1.0334	0.0135986	0.116613	0.0164916		50	0	50	0	Hypothetical Protein		ABC.transporter.permease.protein	Hypothetical/Unknown							0.02	95	0.889547	0.375956	0.02	**
SP_1931	1.02752	0.0130938	0.114428	0.0233576		24	0	24	0	1.00802	0.0347845	0.186506	0.0380704		24	1	23	0			FIG01115455:.hypothetical.protein	Hypothetical/Unknown							0.019	46	0.436484	0.664528	0.02	**
SP_1021	0.788801	0.0154614	0.124344	0.0374911		11	0	11	0	0.769484	0.125001	0.353555	0.0912875		15	2	13	0	HemK protein / Sua5/YciO/YrdC family protein fusion	Intracellular	TsaC.protein.(YrdC.domain).required.for.threonylcarbamoyladenosine.t(6)A37.modification.in.tRNA	Metabolism	Genetic Information Processing		Various Metabolism	Translation			0.019	24	0.195742	0.84646	0.02	**
SP_1658	0.836422	0.00854877	0.0924595	0.0462298		4	0	4	0	0.855697	0.00678612	0.0823779	0.041189		4	0	4	0	Hypothetical Protein		Prophage.Lp1.protein.6	Hypothetical/Unknown							-0.019	6	0.311311	0.766097	0.02	**
SP_0671	0.780658	0.0106098	0.103004	0.0460647	miaA	5	0	5	0	0.761396	0.0251923	0.158721	0.0709822	miaA	5	0	5	0	tRNA delta(2)-isopentenylpyrophosphate transferase	Intracellular	tRNA.dimethylallyltransferase.(EC.2.5.1.75)	Genetic Information Processing			Translation			miaA	0.019	8	0.227631	0.825643	0.02	**
SP_1003	1.0384	0.00638494	0.0799058	0.0302016		7	0	7	0	1.05766	0.012365	0.111198	0.0453963		6	0	6	0			Streptococcal.histidine.triad.protein	Hypothetical/Unknown							-0.019	11	0.353199	0.730615	0.02	**
SP_1992	0.935558	0.0161681	0.127154	0.063577		4	0	4	0	0.916324	0.0196955	0.140341	0.0701704		4	0	4	0		Cell Wall	cell.wall.surface.anchor.family.protein	Cellular Processes			Structural Proteins				0.019	6	0.203137	0.845742	0.02	**
SP_1126	1.03597	0.0133148	0.11539	0.025802		20	0	20	0	1.01681	0.0582495	0.241349	0.0503248		23	1	22	0	putative glycerate kinase (EC 2.7.1.31)	Intracellular	Glycerate.kinase.(EC.2.7.1.31)	Metabolism			Amino Acid Metabolism				0.019	41	0.338689	0.736573	0.02	**
SP_1249	1.04263	0.0083862	0.0915762	0.0179596		26	0	26	0	1.02357	0.0352845	0.187842	0.0354988		28	0	28	0	GMP reductase	Intracellular	GMP.reductase.(EC.1.7.1.7)	Metabolism			Nucleotide Metabolism			GuaC	0.019	52	0.479293	0.63374	0.02	**
SP_1005	1.01248	0.0156509	0.125103	0.0143503		76	0	76	0	0.993428	0.0320503	0.179026	0.0200157		80	2	78	0											0.019	154	0.773548	0.440384	0.02	**
SP_1621	1.01894	0.0173779	0.131825	0.0159862		68	0	68	0	1.03791	0.0288272	0.169786	0.0207426		67	1	66	0	Putative transcription antiterminator, BglG family	Intracellular	Transcriptional.antiterminator.of.lichenan.operon,.BglG.family	Genetic Information Processing			Transcription				-0.019	133	0.72428	0.470166	0.02	**
SP_1467	1.02562	0.00487655	0.0698323	0.0164596		18	0	18	0	1.0068	0.0481763	0.219491	0.0532344		17	2	15	0	Pyridoxal 5'-phosphate synthase, glutaminase component	Extracellular	Pyridoxine.biosynthesis.glutamine.amidotransferase,.glutaminase.subunit.(EC.2.4.2.-)	Metabolism			Amino Acid Metabolism			PdxT	0.019	33	0.337792	0.73766	0.02	**
SP_0288	1.00988	0.00973112	0.0986464	0.0189845		27	0	27	0	1.02862	0.0143342	0.119725	0.0230411		27	0	27	0			Membrane-bound.protease,.CAAX.family	Hypothetical/Unknown							-0.019	52	0.627647	0.532982	0.02	**
SP_0325	1.02281	0.0116605	0.107984	0.0159213		46	0	46	0	1.04154	0.0346504	0.186146	0.0274457		46	1	45	0	PTS system transporter subunit IID	Membrane	PTS.system,.hyaluronate-oligosaccharide-specific.IID.component.(EC.2.7.1.69)	Environmental Information Processing	Metabolism		Membrane Transport	Carbohydrate Metabolism			-0.019	90	0.590178	0.55655	0.02	**
SP_1704	1.01022	0.00631664	0.0794773	0.0229431		12	0	12	0	1.02893	0.00907926	0.0952852	0.0264273		13	0	13	0		Membrane	ABC.transporter,.ATP-binding.protein	Environmental Information Processing			Membrane Transport				-0.019	23	0.53483	0.597901	0.02	**
SP_0074	0.965515	0.0338488	0.18398	0.051027		13	0	13	0	0.984226	0.0858675	0.293032	0.0845909		12	2	10	0	acetyltransferase	Intracellular	Maltose.O-acetyltransferase.(EC.2.3.1.79)	Metabolism			Carbohydrate Metabolism				-0.019	23	0.189401	0.85144	0.02	**
SP_0139	1.00397	0.0206814	0.14381	0.0128116		126	2	124	0	1.02266	0.0460735	0.214647	0.0187538		131	4	127	0			FIG01114613:.hypothetical.protein	Hypothetical/Unknown							-0.019	255	0.822714	0.411439	0.02	**
SP_1319	1.01143	0.0159283	0.126208	0.0173359		53	0	53	0	1.03009	0.0458091	0.214031	0.0276312		60	3	57	0	V-type ATPase	Intracellular	V-type.ATP.synthase.subunit.C.(EC.3.6.3.14)	Environmental Information Processing			Membrane Transport			NtpC	-0.019	111	0.571921	0.568532	0.02	**
SP_1767	1.00953	0.0145713	0.120712	0.0108402		124	2	122	0	1.02813	0.0474891	0.21792	0.0192616		128	5	123	0	glycosyl transferase, family 8	Intracellular	Glycosyl.transferase,.family.8	Metabolism			Various Metabolism				-0.019	250	0.841597	0.400818	0.02	**
SP_0180	1.03256	0.0181084	0.134567	0.0475768		8	0	8	0	1.01404	0.0332479	0.18234	0.064467		8	0	8	0	DNA-3-methyladenine glycosylase I	Intracellular	DNA-3-methyladenine.glycosylase.(EC.3.2.2.20)	Genetic Information Processing			Dna Repair And Editing				0.019	14	0.231062	0.82061	0.02	**
SP_1373	1.02022	0.0195238	0.139728	0.0360775		15	0	15	0	1.00176	0.0565098	0.237718	0.0560306		18	1	17	0	Prephenate dehydrogenase	Intracellular	Prephenate.dehydrogenase.(EC.1.3.1.12)	Metabolism			Amino Acid Metabolism			TyrA	0.018	31	0.276993	0.783624	0.02	**
SP_0040	1.06073	0.0416344	0.204045	0.0771217		7	0	7	0	1.04235	0.0356111	0.188709	0.0713254		7	0	7	0			hypothetical.protein	Hypothetical/Unknown							0.018	12	0.174978	0.864014	0.02	**
SP_0720	1.01752	0.0124694	0.111666	0.0200559		31	0	31	0	1.03588	0.023703	0.153958	0.0276517		31	0	31	0	Duplicated ATPase component YkoD of energizing module of thiamin-regulated ECF transporter for HydroxyMethylPyrimidine	Membrane	Duplicated.ATPase.component.YkoD.of.energizing.module.of.thiamin-regulated.ECF.transporter.for.HydroxyMethylPyrimidine	Environmental Information Processing	Metabolism		Membrane Transport	Cofactor And Vitamin Metabolism		ykoD	-0.018	60	0.537508	0.592905	0.02	**
SP_1002	1.06379	0.0508482	0.225496	0.0650949		12	1	11	0	1.04547	0.0205676	0.143414	0.034783		17	0	17	0	adhesion lipoprotein	Cell Wall	Laminin-binding.surface.protein	Cellular Processes			Cellular Community				0.018	27	0.24827	0.805804	0.02	**
SP_0320	0.935814	0.0691186	0.262904	0.0525808		25	1	24	0	0.954068	0.0278064	0.166752	0.0340382		24	0	24	0	gluconate 5-dehydrogenase	Intracellular	2-deoxy-D-gluconate.3-dehydrogenase.(EC.1.1.1.125)	Metabolism			Carbohydrate Metabolism				-0.018	47	0.291425	0.772009	0.02	**
SP_1137	1.0041	0.030841	0.175616	0.0270982		42	0	42	0	1.02233	0.0205304	0.143284	0.0226553		40	0	40	0	Phage associated helicase loader		Phage.DNA.helicase.loader.#.ACLAME.19	Hypothetical/Unknown							-0.018	80	0.516108	0.607203	0.02	**
SP_0636	1.02393	0.00950797	0.0975088	0.0251767		15	0	15	0	1.04212	0.0209655	0.144795	0.0373858		15	0	15	0	ABC transporter ATPase	Membrane	ABC.transporter.ATP-binding.protein	Environmental Information Processing			Membrane Transport				-0.018	28	0.40374	0.689471	0.02	**
SP_1120	1.00292	0.00701223	0.0837391	0.0341863		6	0	6	0	0.984733	0.0539064	0.232178	0.0947861		6	0	6	0	hypothetical protein		hypothetical.protein	Hypothetical/Unknown							0.018	10	0.180477	0.860383	0.02	**
SP_1766	1.00867	0.0167849	0.129557	0.0191021		46	0	46	0	1.02682	0.0602895	0.245539	0.0331085		55	3	52	0	glycosyl transferase, family 8	Intracellular	Putative.CDP-glycerol:glycerophosphate.glycerophosphotransferase.(EC.2.7.8.-)	Metabolism			Various Metabolism				-0.018	99	0.474725	0.636028	0.02	**
SP_0777	0.896671	0.0254564	0.159551	0.0319101		25	0	25	0	0.914691	0.0392759	0.198182	0.0374528		28	0	28	0		Intracellular	alpha/beta.fold.family.hydrolase	Metabolism			Various Metabolism				-0.018	51	0.366234	0.715706	0.02	**
SP_1676	1.00976	0.00907549	0.0952654	0.019446		24	0	24	0	0.991917	0.028404	0.168535	0.034402		24	0	24	0											0.018	46	0.451563	0.653706	0.02	**
SP_0890	1.00215	0.00976209	0.0988033	0.022667		19	0	19	0	1.01991	0.0134696	0.116059	0.0266257		19	0	19	0	Restriction endonuclease S subunit	Intracellular	Type.I.restriction-modification.system,.specificity.subunit.S.(EC.3.1.21.3)	Genetic Information Processing			Dna Repair And Editing			hsdS	-0.018	36	0.507959	0.614581	0.02	**
SP_0657	1.07866	0.0114445	0.106979	0.0285913		14	0	14	0	1.09637	0.0477453	0.218507	0.0546267		16	1	15	0	ribonuclease	Intracellular	Inner.membrane.protein.YihY,.formerly.thought.to.be.RNase.BN	Metabolism			Nucleotide Metabolism				-0.018	28	0.28736	0.775953	0.02	**
SP_0315	1.0447	0.0145124	0.120467	0.0165475		53	0	53	0	1.0271	0.0301589	0.173663	0.0236326		54	0	54	0											0.018	105	0.610209	0.543042	0.02	**
SP_0250	0.993022	0.0209511	0.144745	0.0151734		91	1	90	0	1.0106	0.0286999	0.16941	0.0174733		94	1	93	0	PTS system transporter subunit IIC	Membrane	PTS.system,.cellobiose-specific.IIC.component.(EC.2.7.1.69)	Environmental Information Processing	Metabolism		Membrane Transport	Carbohydrate Metabolism		CelB	-0.018	183	0.759443	0.448565	0.02	**
SP_1955	0.976069	0.0348249	0.186614	0.0295063		40	1	39	0	0.993404	0.0584897	0.241846	0.0387264		39	1	38	0			Epidermin.leader.peptide.processing.serine.protease.EPIP.precursor.(EC.3.4.21.-)	Hypothetical/Unknown							-0.017	77	0.356037	0.722787	0.02	**
SP_1136	1.05044	0.0116359	0.10787	0.0247471		19	0	19	0	1.0332	0.0413718	0.203401	0.047942		18	0	18	0			FIG01119637:.hypothetical.protein	Hypothetical/Unknown							0.017	35	0.319671	0.751118	0.02	**
SP_2129	1.00972	0.0190483	0.138016	0.012599	ulaA	120	1	119	0	0.992514	0.0451917	0.212583	0.0189384	ulaA	126	4	122	0	PTS system ascorbate-specific transporter subunit IIC	Membrane	FIG00732228:.membrane.protein	Environmental Information Processing			Membrane Transport			ulaA	0.017	244	0.756544	0.450053	0.02	**
SP_2128	1.04676	0.0132589	0.115147	0.0136655		71	0	71	0	1.02957	0.0347993	0.186546	0.0216855		74	1	73	0	Transketolase, N-terminal subunit	Intracellular	Transketolase,.N-terminal.section.(EC.2.2.1.1)	Metabolism			Carbohydrate Metabolism			tktA1	0.017	143	0.670497	0.503623	0.02	**
SP_1947	0.983954	0.018075	0.134443	0.060125		5	0	5	0	1.00105	0.0968106	0.311144	0.127024		6	1	5	0			FIG01114103:.hypothetical.protein	Hypothetical/Unknown							-0.017	9	0.121625	0.905869	0.02	**
SP_2022	1.00301	0.0121558	0.110253	0.0131778		70	0	70	0	1.02009	0.0312039	0.176646	0.0209641		71	1	70	0	PTS system, cellobiose-specific IIC component	Membrane	PTS.system,.cellobiose-specific.IIC.component.(EC.2.7.1.69)	Environmental Information Processing			Membrane Transport			celB	-0.017	139	0.690017	0.491334	0.02	**
SP_2072	0.968171	0.015935	0.126234	0.0325934		15	0	15	0	0.951091	0.129034	0.359212	0.0898031		16	2	14	0	Glutamine amidotransferase, class I	Intracellular	Para-aminobenzoate.synthase,.amidotransferase.component.(EC.2.6.1.85)	Metabolism			Amino Acid Metabolism				0.017	29	0.178784	0.85935	0.02	**
SP_1050	1.02895	0.0628393	0.250678	0.102339		6	1	5	0	1.01188	0.0211691	0.145496	0.0650678		5	0	5	0	transcriptional regulator	Intracellular	transcription.regulator,.probable	Genetic Information Processing			Transcription				0.017	9	0.140774	0.891149	0.02	**
SP_0176	1.01712	0.0167327	0.129355	0.0162972		63	1	62	0	1.03415	0.0254529	0.15954	0.0199425		64	1	63	0	3,4-dihydroxy-2-butanone 4-phosphate synthase	Intracellular	3,4-dihydroxy-2-butanone.4-phosphate.synthase.(EC.4.1.99.12)./.GTP.cyclohydrolase.II.(EC.3.5.4.25)	Metabolism			Cofactor And Vitamin Metabolism			ribAB	-0.017	125	0.661249	0.50967	0.02	**
SP_0957	0.999115	0.0111961	0.105812	0.0319034		11	0	11	0	1.01612	0.050883	0.225573	0.0602868		14	1	13	0	ABC transporter, ATP-binding protein	Intracellular	ABC.transporter.ATP-binding.protein	Environmental Information Processing			Membrane Transport				-0.017	23	0.249269	0.805365	0.02	**
SP_1164	0.97131	0.0166547	0.129053	0.0304181		18	1	17	0	0.988285	0.0300851	0.173451	0.0420679		17	1	16	0	acetoin dehydrogenase, E1 component subunit alpha	Intracellular	Acetoin.dehydrogenase.E1.component.alpha-subunit.(EC.1.2.4.-)	Metabolism			Cofactor And Vitamin Metabolism				-0.017	33	0.326997	0.745736	0.02	**
SP_0167	1.03617	0.0161398	0.127043	0.0113179		126	1	125	0	1.05306	0.043058	0.207504	0.018341		128	5	123	0			FIG01119245:.hypothetical.protein	Hypothetical/Unknown							-0.017	252	0.783415	0.434119	0.02	**
SP_0766	1.03257	0.00652829	0.0807978	0.0329856		6	0	6	0	1.01595	0.035384	0.188106	0.076794		6	0	6	0	superoxide dismutase, manganese-dependent	Intracellular	Manganese.superoxide.dismutase.(EC.1.15.1.1)	Metabolism			Various Metabolism			sodA	0.017	10	0.198821	0.846387	0.02	**
SP_1896	1.02542	0.013994	0.118296	0.031616		14	0	14	0	1.04193	0.0128715	0.113453	0.0303215		14	0	14	0	sugar ABC transporter substrate-binding protein	Membrane	Multiple.sugar.ABC.transporter,.membrane-spanning.permease.protein.MsmF	Environmental Information Processing	Metabolism		Membrane Transport	Carbohydrate Metabolism		rafF	-0.017	26	0.376961	0.709262	0.02	**
SP_0449	1.04059	0.0253298	0.159153	0.0410932		15	0	15	0	1.02413	0.0503635	0.224418	0.0544294		17	0	17	0			FIG01115139:.hypothetical.protein	Hypothetical/Unknown							0.016	30	0.241452	0.810847	0.02	**
SP_0886	1.02257	0.0171992	0.131146	0.0199995		43	0	43	0	1.00611	0.0938059	0.306277	0.0467069		43	3	40	0	Type I restriction-modification system, DNA methylase subunit	Intracellular	Type.I.restriction-modification.system,.DNA-methyltransferase.subunit.M.(EC.2.1.1.72)	Genetic Information Processing			Dna Repair And Editing			hsdM	0.016	84	0.323995	0.746747	0.02	**
SP_1163	0.974082	0.00204537	0.0452258	0.0202256		5	0	5	0	0.990524	0.00631067	0.0794397	0.0355265		5	0	5	0	acetoin dehydrogenase, E1 component subunit beta	Intracellular	Acetoin.dehydrogenase.E1.component.beta-subunit.(EC.1.2.4.-)	Metabolism			Cofactor And Vitamin Metabolism				-0.016	8	0.402192	0.698074	0.02	**
SP_2239	1.07654	0.00762588	0.0873263	0.0110021		63	0	63	0	1.09298	0.0714865	0.26737	0.0312932		73	4	69	0	Serine protease	Intracellular	Serine.protease,.DegP/HtrA,.do-like.(EC.3.4.21.-)	Genetic Information Processing			Folding Sorting Degradation			htrA	-0.016	134	0.495462	0.621086	0.02	**
SP_0764	0.995517	0.00376136	0.0613299	0.0130756		22	0	22	0	1.01194	0.0205068	0.143202	0.0298597		23	0	23	0	dihydroorotate dehydrogenase	Intracellular	Dihydroorotate.dehydrogenase,.catalytic.subunit.(EC.1.3.3.1)	Metabolism			Nucleotide Metabolism			pyrDA	-0.016	43	0.503721	0.617029	0.02	**
SP_0125	1.12476	0.015203	0.1233	0.0551416		5	0	5	0	1.10842	0.00546795	0.0739456	0.0426925		3	0	3	0		Extracellular	Two-peptide.bacteriocin.peptide.CibA	Cellular Processes			Cellular Community				0.016	6	0.234264	0.822569	0.02	**
SP_2185	1.01842	0.011697	0.108152	0.0168906		41	0	41	0	1.03475	0.0536222	0.231565	0.0353133		43	3	40	0	Glycerol-3-phosphate dehydrogenase	Intracellular	Alpha-glycerophosphate.oxidase.(EC.1.1.3.21)	Metabolism			Lipid Metabolism			glpO	-0.016	82	0.417105	0.677692	0.02	**
SP_0730	1.10452	0.0185264	0.136112	0.0183533		55	1	54	0	1.12083	0.0462022	0.214947	0.0268684		64	3	61	0	pyruvate oxidase	Intracellular	Pyruvate.oxidase.(EC.1.2.3.3)	Metabolism	Metabolism		Carbohydrate Metabolism	Energy Metabolism		spxB	-0.016	117	0.501273	0.617121	0.02	**
SP_0718	1.00617	0.0105895	0.102905	0.016478		39	0	39	0	1.02239	0.0338694	0.184036	0.0298547		38	0	38	0	thiamine-phosphate pyrophosphorylase	Intracellular	Thiamin-phosphate.pyrophosphorylase.(EC.2.5.1.3)	Metabolism			Cofactor And Vitamin Metabolism			thiE-1	-0.016	75	0.475445	0.635852	0.02	**
SP_0587	0.986481	0.0293409	0.171292	0.0516464		11	0	11	0	0.970323	0.0879331	0.296535	0.0894087		11	0	11	0			hypothetical.protein	Hypothetical/Unknown							0.016	20	0.156488	0.877217	0.02	**
SP_0460	1.06395	0.0235675	0.153517	0.0255862		36	0	36	0	1.04781	0.0511873	0.226246	0.0371946		37	2	35	0		Intracellular	Mobile.element.protein	Genetic Information Processing			Mobile Element/Pseudogene				0.016	71	0.3574	0.721853	0.02	**
SP_0313	1.00898	0.00404359	0.0635892	0.0224822		8	0	8	0	1.02491	0.0081205	0.0901138	0.03186		8	0	8	0	glutathione peroxidase	Intracellular	Glutathione.peroxidase.family.protein	Metabolism			Various Metabolism				-0.016	14	0.408493	0.689091	0.02	**
SP_2088	1.03076	0.0190111	0.137881	0.0256038		29	0	29	0	1.01493	0.0412202	0.203028	0.0383686		28	1	27	0	Phosphate transport system regulatory protein PhoU	Intracellular	Phosphate.transport.system.regulatory.protein.PhoU	Genetic Information Processing			Transcription			phoU	0.016	55	0.343207	0.732751	0.02	**
SP_0946	1.05174	0.0119242	0.109198	0.0363993		9	0	9	0	1.06755	0.024681	0.157102	0.047368		11	0	11	0	unknown function; binds RNA		S1.RNA.binding.domain	Hypothetical/Unknown							-0.016	18	0.264598	0.794325	0.02	**
SP_1935	1.02356	0.0170657	0.130636	0.0299699		19	0	19	0	1.03932	0.0377767	0.194362	0.0445898		19	1	18	0			FIG01115401:.hypothetical.protein	Hypothetical/Unknown							-0.016	36	0.293397	0.770904	0.02	**
SP_1386	1.01036	0.00425434	0.0652253	0.0266281		6	0	6	0	1.02597	0.00405588	0.0636858	0.0259996		6	0	6	0	Putative spermidine/putrescine import ABC transporter, substrate-binding protein	Membrane	ABC.transporter,.periplasmic.spermidine.putrescine-binding.protein.PotD.(TC.3.A.1.11.1)	Environmental Information Processing			Membrane Transport			PotD	-0.016	10	0.419225	0.683915	0.02	**
SP_0164	0.930521	0.00254984	0.050496	0.025248		4	0	4	0	0.91496	0.0335818	0.183253	0.0819534		5	0	5	0			hypothetical.protein	Hypothetical/Unknown							0.016	7	0.181455	0.861153	0.02	**
SP_0466	1.03607	0.0194516	0.139469	0.0304346		21	0	21	0	1.02054	0.0520514	0.228148	0.0475721		23	1	22	0	sortase	Intracellular	Sortase.A,.LPXTG.specific	Genetic Information Processing			Folding Sorting Degradation				0.016	42	0.274995	0.784668	0.02	**
SP_0484	1.00849	0.0263816	0.162424	0.0234439		48	0	48	0	1.02401	0.0399561	0.19989	0.027457		53	3	50	0		Membrane	Transmembrane.component.MtsC.of.energizing.module.of.methionine-regulated.ECF.transporter	Environmental Information Processing			Membrane Transport				-0.016	99	0.429701	0.668347	0.02	**
SP_1134	0.981566	0.00769445	0.087718	0.0201239		19	0	19	0	0.966182	0.0936247	0.305981	0.0652355		22	4	18	0			prophage.ps3.protein.13	Hypothetical/Unknown							0.015	39	0.225344	0.822889	0.02	**
SP_0751	1.02105	0.0130403	0.114194	0.0219767		27	0	27	0	1.0364	0.0516906	0.227356	0.0395775		33	1	32	0	Branched-chain amino acid transport system permease protein LivM	Membrane	Branched-chain.amino.acid.transport.system.permease.protein.LivM.(TC.3.A.1.4.1)	Environmental Information Processing	Metabolism		Membrane Transport	Amino Acid Metabolism		livM	-0.015	58	0.338967	0.735858	0.02	**
SP_1045	1.00844	0.0157396	0.125457	0.0267476		22	0	22	0	0.993168	0.0346583	0.186167	0.0388186		23	1	22	0	Putative lipid kinase	Intracellular	Transcription.regulator.[contains.diacylglycerol.kinase.catalytic.domain	Metabolism			Lipid Metabolism				0.015	43	0.323893	0.74759	0.02	**
SP_2095	1.04456	0.0459843	0.21444	0.0505439		18	1	17	0	1.05976	0.0289921	0.170271	0.0401332		18	0	18	0	5-formyltetrahydrofolate cyclo-ligase	Intracellular	5-formyltetrahydrofolate.cyclo-ligase.(EC.6.3.3.2)	Metabolism			Cofactor And Vitamin Metabolism				-0.015	34	0.235517	0.81522	0.02	**
SP_2145	0.989487	0.0194759	0.139556	0.0168006		69	0	69	0	0.974297	0.0521065	0.228268	0.0263582		75	3	72	0	Alpha-1,2-mannosidase	Cell Wall	Alpha-1,2-mannosidase	Metabolism			Cell Wall Metabolism				0.015	142	0.485966	0.62774	0.02	**
SP_2115	0.954939	0.0312028	0.176643	0.0558594		10	0	10	0	0.970108	0.0322781	0.179661	0.0568138		10	0	10	0			FIG01114689:.hypothetical.protein	Hypothetical/Unknown							-0.015	18	0.190389	0.851135	0.02	**
SP_2052	1.03889	0.00867682	0.0931495	0.0213699		19	0	19	0	1.02394	0.0799541	0.282761	0.060285		22	3	19	0	Late competence protein	Membrane	Late.competence.protein.ComGA,.access.of.DNA.to.ComEA	Environmental Information Processing	Cellular Processes		Membrane Transport	Cellular Community		cglB	0.015	39	0.23365	0.816479	0.01	**
SP_1292	0.995498	0.0158907	0.126058	0.0165523		58	0	58	0	1.01043	0.0278051	0.166748	0.0218951		58	1	57	0	Putative SAP Domain protein		SAP.domain.protein	Hypothetical/Unknown							-0.015	114	0.544142	0.587406	0.01	**
SP_1499	1.03432	0.0142377	0.119322	0.0450994		7	0	7	0	1.01951	0.0250409	0.158243	0.0598103		7	0	7	0	Bacteriocin transport accessory protein	Extracellular	Bacterocin.transport.accessory.protein	Environmental Information Processing			Membrane Transport				0.015	12	0.197782	0.846526	0.01	**
SP_1006	1.00334	0.0193418	0.139075	0.0419326		11	0	11	0	0.988665	0.0100149	0.100074	0.0301736		11	0	11	0			hypothetical.protein	Hypothetical/Unknown							0.015	20	0.284061	0.779284	0.01	**
SP_0999	1.03402	0.00913399	0.0955719	0.0246766		15	0	15	0	1.04857	0.0204667	0.143062	0.0357654		16	0	16	0	Cytochrome c-type biogenesis protein CcdA	Membrane	Cytochrome.c-type.biogenesis.protein.CcdA.homolog,.associated.with.MetSO.reductase	Metabolism			Cofactor And Vitamin Metabolism			ccdA	-0.015	29	0.334842	0.740154	0.01	**
SP_0768	0.977786	0.0172705	0.131417	0.0318734		17	0	17	0	0.963489	0.109237	0.33051	0.0704649		22	3	19	0	ribosomal RNA large subunit methyltransferase N	Intracellular	Ribosomal.RNA.large.subunit.methyltransferase.N.(EC.2.1.1.-)	Genetic Information Processing			Translation			rlmN	0.014	37	0.18486	0.854349	0.01	**
SP_0966	0.990626	0.0209291	0.144669	0.0278415		27	0	27	0	1.00489	0.0622876	0.249575	0.0455659		30	1	29	0	adherence and virulence protein A	Extracellular	Fibronectin/fibrinogen-binding.protein	Cellular Processes			Cellular Community			pavA	-0.014	55	0.267115	0.79038	0.01	**
SP_1052	1.01588	0.0148311	0.121783	0.014661		69	0	69	0	1.03005	0.0125558	0.112053	0.0135884		68	0	68	0			conserved.domain.protein	Hypothetical/Unknown							-0.014	135	0.709125	0.47947	0.01	**
SP_1612	0.968656	0.0262093	0.161893	0.0236145		47	0	47	0	0.982825	0.04089	0.202213	0.0288875		49	1	48	0	Hypothetical Protein		FIG01115561:.hypothetical.protein	Hypothetical/Unknown							-0.014	94	0.379753	0.704985	0.01	**
SP_1637	0.96914	0.00678779	0.082388	0.0274627		9	0	9	0	0.983284	0.00646592	0.0804109	0.0268036		9	0	9	0	Hypothetical Protein	Intracellular	Diadenosine.tetraphosphatase.and.related.serine/threonine.protein.phosphatases	Genetic Information Processing			Folding Sorting Degradation				-0.014	16	0.368566	0.717282	0.01	**
SP_1858	1.06732	0.00887536	0.0942091	0.0284051		11	0	11	0	1.08139	0.0277199	0.166493	0.0480623		12	0	12	0		Intracellular	Transcriptional.regulator.SczA,.TetR.family	Genetic Information Processing			Transcription				-0.014	21	0.251982	0.803505	0.01	**
SP_1760	0.992934	0.0156308	0.125023	0.0240607		27	0	27	0	0.979056	0.0305868	0.174891	0.0324764		29	1	28	0	accessory Sec system protein Asp3	Membrane	Accessory.secretory.protein.Asp3	Genetic Information Processing	Environmental Information Processing		Folding Sorting Degradation	Membrane Transport		asp3	0.014	54	0.343356	0.732664	0.01	**
SP_1533	0.902634	0.0132644	0.115171	0.0297371		15	0	15	0	0.916502	0.0102544	0.101264	0.0261463		15	0	15	0	Hypothetical Protein		Glutamate.synthase.[NADPH	Hypothetical/Unknown							-0.014	28	0.350228	0.728789	0.01	**
SP_0068	1.04738	0.00983403	0.0991667	0.0330556		9	0	9	0	1.06114	0.0132469	0.115095	0.0406923		8	0	8	0											-0.014	15	0.26242	0.796568	0.01	**
SP_0406	1.05625	0.0118915	0.109048	0.0170304		41	0	41	0	1.06999	0.0604649	0.245896	0.036656		45	2	43	0	MutS2 family protein	Intracellular	Recombination.inhibitory.protein.MutS2	Genetic Information Processing			Dna Repair And Editing				-0.014	84	0.339896	0.734783	0.01	**
SP_0648	1.0135	0.0208618	0.144436	0.0100879		205	1	204	0	1.02723	0.0342752	0.185136	0.012899		206	5	201	0	beta-galactosidase	Intracellular	Beta-galactosidase.(EC.3.2.1.23)	Metabolism			Carbohydrate Metabolism			bgaA	-0.014	409	0.838537	0.402219	0.01	**
SP_1853	1.02056	0.00825178	0.0908393	0.017482		27	0	27	0	1.00684	0.0506531	0.225062	0.041793		29	1	28	0	galactokinase	Intracellular	Galactokinase.(EC.2.7.1.6)	Metabolism			Carbohydrate Metabolism			galK	0.014	54	0.302865	0.763156	0.01	**
SP_1768	1.05639	0.0152396	0.123449	0.0188258		43	0	43	0	1.04269	0.0468405	0.216427	0.0326275		44	2	42	0			Nucleotide.sugar.synthetase-like.protein	Hypothetical/Unknown							0.014	85	0.363688	0.716994	0.01	**
SP_1706	1.01822	0.0144727	0.120303	0.0275993		19	0	19	0	1.00453	0.0369179	0.19214	0.0452879		18	0	18	0			FIG01114528:.hypothetical.protein	Hypothetical/Unknown							0.014	35	0.258111	0.797833	0.01	**
SP_2003	1.03817	0.0256416	0.16013	0.0349432		21	0	21	0	1.02454	0.0403018	0.200753	0.0438079		21	1	20	0		Membrane	ABC.transporter,.ATP-binding.protein	Environmental Information Processing			Membrane Transport				0.014	40	0.243103	0.809168	0.01	**
SP_0678	1.0087	0.00579016	0.0760931	0.0219662		12	0	12	0	0.995095	0.0111578	0.10563	0.0304929		12	0	12	0	hypothetical protein		Rhodanese-like.domain.protein	Hypothetical/Unknown							0.014	22	0.361944	0.720848	0.01	**
SP_0042	1.02813	0.0155211	0.124584	0.0183688		46	0	46	0	1.01472	0.0254323	0.159475	0.0227821		49	1	48	0	Competence-stimulating peptide ABC transporter ATP-binding protein ComA	Membrane	Competence-stimulating.peptide.ABC.transporter.ATP-binding.protein.ComA	Environmental Information Processing	Cellular Processes		Membrane Transport	Cellular Community		comA	0.013	93	0.458212	0.647869	0.01	**
SP_0148	0.139119	0.0317284	0.178125	0.0629766		8	6	2	0	0.15251	0.0679597	0.260691	0.0868969		9	6	3	0		Membrane	L-Cystine.ABC.transporter,.periplasmic.cystine-binding.protein.TcyA	Environmental Information Processing			Membrane Transport				-0.013	15	0.124774	0.902359	0.01	**
SP_1033	0.991723	0.0152169	0.123357	0.018188		46	1	45	0	0.978479	0.0188557	0.137316	0.0204698		45	1	44	0	iron ABC transporter permease	Membrane	Iron.compound.ABC.uptake.transporter.permease.protein.PiaB	Environmental Information Processing			Membrane Transport				0.013	89	0.483683	0.629799	0.01	**
SP_1523	1.09284	0.005823	0.0763086	0.0113754		45	0	45	0	1.10607	0.0370393	0.192456	0.0280726		47	1	46	0	Snf2 family protein	Intracellular	SWF/SNF.family.helicase	Genetic Information Processing			Transcription				-0.013	90	0.43653	0.663498	0.01	**
SP_1812	1.03717	0.0095401	0.0976735	0.0172664		32	0	32	0	1.02395	0.013305	0.115347	0.020717		31	0	31	0	tryptophan synthase subunit beta	Intracellular	Tryptophan.synthase.beta.chain.(EC.4.2.1.20)	Metabolism			Amino Acid Metabolism			trpB	0.013	61	0.490201	0.62575	0.01	**
SP_0507	1.01047	0.0163094	0.127708	0.0278682		21	1	20	0	0.997281	0.0492858	0.222004	0.046291		23	2	21	0	Type I restriction endonuclease S/R subunit	Intracellular	Type.I.restriction-modification.system,.specificity.subunit.S.(EC.3.1.21.3)	Genetic Information Processing			Dna Repair And Editing			hsdS/hsdR	0.013	42	0.24401	0.808411	0.01	**
SP_1200	0.97017	0.0184555	0.135851	0.0320204		18	0	18	0	0.983312	0.0680178	0.260802	0.054381		23	1	22	0	Translation elongation factor LepA; GTP-binding protein LepA	Intracellular	Translation.elongation.factor.LepA	Genetic Information Processing			Translation				-0.013	39	0.208239	0.836126	0.01	**
SP_0263	1.00881	0.0236897	0.153915	0.0328147		22	0	22	0	0.995688	0.0646934	0.254349	0.0519188		24	1	23	0	eep protein	Intracellular	Membrane-associated.zinc.metalloprotease	Genetic Information Processing			Folding Sorting Degradation				0.013	44	0.21356	0.831877	0.01	**
SP_1920	1.00992	0.00602696	0.0776335	0.0388167		4	0	4	0	1.023	0.0116676	0.108017	0.0540083		4	0	4	0		Intracellular	Transcriptional.regulator,.MarR.family	Genetic Information Processing			Transcription				-0.013	6	0.196659	0.850586	0.01	**
SP_1057	1.0174	0.0148349	0.121799	0.0226175		29	0	29	0	1.00441	0.0175054	0.132308	0.024156		30	0	30	0	transcriptional regulator PlcR	Intracellular	transcriptional.regulator.PlcR,.putative	Genetic Information Processing			Transcription			plcR	0.013	57	0.392506	0.696148	0.01	**
SP_1870	1.02087	0.0139137	0.117956	0.0315251		14	0	14	0	1.03386	0.0416718	0.204137	0.0527079		15	1	14	0		Membrane	Iron.compound.ABC.uptake.transporter.permease.protein.PiuC	Environmental Information Processing			Membrane Transport				-0.013	27	0.211451	0.834123	0.01	**
SP_1867	1.07693	0.0391833	0.197948	0.0659826		9	0	9	0	1.06397	0.0272535	0.165086	0.0550288		9	0	9	0	UDP-glucose 4-epimerase	Intracellular	UDP-glucose.4-epimerase.(EC.5.1.3.2)	Metabolism			Carbohydrate Metabolism			galE	0.013	16	0.150884	0.881953	0.01	**
SP_0726	1.04675	0.0186868	0.1367	0.0394618		12	0	12	0	1.05969	0.0277465	0.166573	0.0480854		12	0	12	0	bifunctional hydroxy-methylpyrimidine kinase/ hydroxy-phosphomethylpyrimidine kinase	Intracellular	Phosphomethylpyrimidine.kinase.(EC.2.7.4.7)	Metabolism			Cofactor And Vitamin Metabolism			thiD	-0.013	22	0.207944	0.837186	0.01	**
SP_1610	0.92121	0.00390353	0.0624782	0.0312391		4	0	4	0	0.908295	0.0135906	0.116579	0.0582894		4	0	4	0	Hypothetical Protein		Putative.tRNA-m1A22.methylase	Hypothetical/Unknown							0.013	6	0.195302	0.851603	0.01	**
SP_2068	0.95234	0.00768117	0.0876423	0.0438211		4	0	4	0	0.965232	0.0660131	0.25693	0.114903		5	1	4	0	Cytidine/deoxycytidylate deaminase family protein	Intracellular	Cytidine/deoxycytidylate.deaminase.family.protein	Metabolism			Nucleotide Metabolism				-0.013	7	0.104831	0.919451	0.01	**
SP_1257	1.01505	0.0168226	0.129702	0.0264753	leuB	24	0	24	0	1.00218	0.0571726	0.239108	0.0488077	leuB	24	1	23	0											0.013	46	0.231903	0.817642	0.01	**
SP_2151	1.04258	0.0113736	0.106647	0.0222375		23	0	23	0	1.0554	0.0725821	0.269411	0.0549932		24	2	22	0	Carbamate kinase	Intracellular	Carbamate.kinase.(EC.2.7.2.2)	Metabolism			Amino Acid Metabolism			arcC	-0.013	45	0.216137	0.829858	0.01	**
SP_0251	1.01332	0.0121329	0.11015	0.00854927		166	0	166	0	1.0261	0.0447299	0.211494	0.0159875		175	7	168	0	formate acetyltransferase	Intracellular	Pyruvate.formate-lyase.(EC.2.3.1.54)	Metabolism	Metabolism		Carbohydrate Metabolism	Energy Metabolism			-0.013	339	0.705273	0.481125	0.01	**
SP_1822	1.02108	0.012429	0.111485	0.0249289		20	0	20	0	1.03381	0.0417577	0.204347	0.0426093		23	0	23	0			Glycerate.kinase.(EC.2.7.1.31)	Hypothetical/Unknown							-0.013	41	0.257834	0.797824	0.01	**
SP_0410	1.00259	0.00575338	0.075851	0.0178783		18	0	18	0	0.989932	0.0292576	0.171048	0.0414854		17	0	17	0	exfoliative toxin	Membrane	Exfoliative.toxin.A	Environmental Information Processing			Membrane Transport				0.013	33	0.280285	0.781008	0.01	**
SP_0073	1.04042	0.010104	0.100519	0.0172388		34	0	34	0	1.02776	0.0335869	0.183267	0.0314301		34	0	34	0			Glyoxalase.family.protein	Hypothetical/Unknown							0.013	66	0.353121	0.725123	0.01	**
SP_1640	0.953129	0.012355	0.111153	0.0351497		10	0	10	0	0.965782	0.00923298	0.0960884	0.0303858		10	0	10	0	Hypothetical Protein		FIG01115264:.hypothetical.protein	Hypothetical/Unknown							-0.013	18	0.272325	0.788471	0.01	**
SP_2001	1.04602	0.0185209	0.136092	0.0261909		27	0	27	0	1.03348	0.0339195	0.184172	0.0361192		26	0	26	0		Membrane	sensor.histidine.kinase	Environmental Information Processing			Signal Transduction			desK	0.013	51	0.280874	0.779943	0.01	**
SP_1330	1.00865	0.0169914	0.130351	0.0198783		43	0	43	0	1.02116	0.0540017	0.232383	0.0328639		50	3	47	0	Putative N-acetylmannosamine-6-phosphate 2-epimerase	Intracellular	N-acetylmannosamine-6-phosphate.2-epimerase.(EC.5.1.3.9)	Metabolism			Carbohydrate Metabolism			NanE2	-0.013	91	0.325729	0.745377	0.01	**
SP_1854	1.06764	0.00378339	0.0615093	0.016439		14	0	14	0	1.08013	0.0388967	0.197222	0.0509226		15	1	14	0	Galactose operon repressor	Intracellular	Galactose.operon.repressor,.GalR-LacI.family.of.transcriptional.regulators	Genetic Information Processing			Transcription			galR	-0.012	27	0.233474	0.817155	0.01	**
SP_1121	0.983339	0.0125666	0.112101	0.0165284		46	0	46	0	0.970911	0.0479297	0.218929	0.0330047		44	3	41	0	1,4-alpha-glucan branching enzyme GlgB (EC 2.4.1.18)	Cell Wall	1,4-alpha-glucan.(glycogen).branching.enzyme,.GH-13-type.(EC.2.4.1.18)	Metabolism			Cell Wall Metabolism			glgB	0.012	88	0.336679	0.737161	0.01	**
SP_2083	1.03329	0.00862903	0.0928926	0.0202708		21	0	21	0	1.02095	0.0346461	0.186135	0.039684		22	1	21	0	Sensor histidine kinase PnpS	Membrane	Two.component.system.sensor.histidine.kinase.PnpS;.Phosphate.regulon.sensor.protein.PhoR.(SphS).(EC.2.7.13.3)	Environmental Information Processing			Signal Transduction			pnpS	0.012	41	0.276952	0.783209	0.01	**
SP_1633	1.10037	0.0186981	0.136741	0.0558243		6	0	6	0	1.08804	0.0179269	0.133891	0.0546609		6	0	6	0	Putative DNA-binding response regulator	Intracellular	Two-component.response.regulator	Environmental Information Processing	Genetic Information Processing		Signal Transduction	Transcription			0.012	10	0.157779	0.877771	0.01	**
SP_0573	0.993532	0.00850703	0.0922336	0.0307445		9	0	9	0	1.0058	0.0151969	0.123276	0.0410919		9	0	9	0	Diadenosine tetraphosphate (Ap4A) hydrolase or other HIT family hydrolase		DNA/RNA.HELICASE.(DEAD/DEAH.BOX.FAMILY)	Hypothetical/Unknown							-0.012	16	0.238983	0.814153	0.01	**
SP_0097	1.05846	0.0155916	0.124866	0.0166859		56	0	56	0	1.0707	0.0361065	0.190017	0.0251684		57	1	56	0			Putative.uncharacterized.protein.spr0086	Hypothetical/Unknown							-0.012	111	0.405056	0.686216	0.01	**
SP_1122	1.00409	0.0150617	0.122726	0.0194047	glgC	40	0	40	0	1.01613	0.0257398	0.160436	0.0260262	glgC	38	1	37	0		Cell Wall	Glucose-1-phosphate.adenylyltransferase.(EC.2.7.7.27)	Metabolism	Metabolism		Cell Wall Metabolism	Carbohydrate Metabolism		glgC	-0.012	76	0.370912	0.711735	0.01	**
SP_0725	1.04526	0.0106355	0.103129	0.0297706		12	0	12	0	1.0333	0.00649988	0.0806218	0.0232735		12	0	12	0	thiamine-phosphate pyrophosphorylase	Intracellular	Thiamin-phosphate.pyrophosphorylase.(EC.2.5.1.3)	Metabolism			Cofactor And Vitamin Metabolism			thiE-2	0.012	22	0.316679	0.754472	0.01	**
SP_0152	1.03728	0.0174393	0.132058	0.0288174		21	0	21	0	1.02536	0.0535553	0.23142	0.0482545		23	1	22	0	ABC transporter permease	Membrane	Methionine.ABC.transporter.permease.protein	Environmental Information Processing			Membrane Transport				0.012	42	0.212195	0.832982	0.01	**
SP_0660	0.964497	0.0210808	0.145192	0.0388043		14	0	14	0	0.952572	0.0505467	0.224826	0.0600873		14	1	13	0	Peptide methionine sulfoxide reductase MsrA/MsrB	Membrane	Peptide.methionine.sulfoxide.reductase.MsrA.(EC.1.8.4.11)./.Peptide.methionine.sulfoxide.reductase.MsrB.(EC.1.8.4.12)	Genetic Information Processing			Folding Sorting Degradation			msrAB	0.012	26	0.166723	0.868878	0.01	**
SP_0525	1.00379	0.00956031	0.0977768	0.0309197		10	0	10	0	0.99192	0.0174997	0.132286	0.0418326		10	0	10	0	DNA-binding response regulator	Intracellular	BlpS.protein	Genetic Information Processing	Cellular Processes	Environmental Information Processing	Transcription	Cellular Community	Signal Transduction	blpS	0.012	18	0.22821	0.822056	0.01	**
SP_1754	1.03439	0.024861	0.157674	0.0266517		35	1	34	0	1.04622	0.0375934	0.19389	0.0327734		35	1	34	0			FIG01114631:.hypothetical.protein	Hypothetical/Unknown							-0.012	68	0.280032	0.780303	0.01	**
SP_1782	1.02269	0.0108964	0.104386	0.0278982	prmA	14	0	14	0	1.01087	0.0535752	0.231463	0.0668177	prmA	12	1	11	0	Ribosomal protein L11 methyltransferase (PrmA)	Intracellular	Ribosomal.protein.L11.methyltransferase.(EC.2.1.1.-)	Genetic Information Processing			Translation			prmA	0.012	24	0.163127	0.871784	0.01	**
SP_0949	0.978402	0.0281781	0.167863	0.0407128		17	1	16	0	0.966653	0.0534848	0.231268	0.0545103		18	1	17	0											0.012	33	0.172676	0.863961	0.01	**
SP_0709	1.01805	0.0229354	0.151445	0.0404753		14	0	14	0	1.00637	0.0358228	0.189269	0.0524938		13	0	13	0		Membrane	Amino.acid.ABC.transporter,.ATP-binding.protein	Metabolism	Environmental Information Processing		Amino Acid Metabolism	Membrane Transport			0.012	25	0.176154	0.861592	0.01	**
SP_0940	0.98669	0.021066	0.145141	0.0387907		14	0	14	0	0.975046	0.0735852	0.271266	0.0700406		15	1	14	0											0.012	27	0.145436	0.885447	0.01	**
SP_1939	1.01718	0.0173205	0.131607	0.0258103		26	0	26	0	1.02883	0.0241501	0.155403	0.0299073		27	0	27	0	MATE efflux family protein DinF	Membrane	MATE.efflux.family.protein.DinF	Environmental Information Processing	Cellular Processes		Membrane Transport	Antibiotic Response/Sensing		dinF	-0.012	51	0.29469	0.769427	0.01	**
SP_1974	1.00107	0.00964482	0.0982081	0.0400933		6	0	6	0	0.989454	0.0101436	0.100715	0.0411169		6	0	6	0	Acylphosphatase	Intracellular	Predicted.nucleoside.phosphatase	Metabolism			Various Metabolism				0.012	10	0.202299	0.84374	0.01	**
SP_1114	0.989699	0.00917705	0.0957969	0.0187873		26	0	26	0	1.00125	0.0512785	0.226448	0.04441		26	1	25	0	ABC transporter ATP-binding protein	Membrane	ABC.transporter.ATP-binding.protein	Environmental Information Processing			Membrane Transport				-0.012	50	0.239466	0.811723	0.01	**
SP_2235	1.03322	0.0128736	0.113462	0.0175076		42	0	42	0	1.04476	0.12701	0.356385	0.0531267		45	2	43	0	Response regulator of the competence regulon ComE	Intracellular	Response.regulator.of.the.competence.regulon.ComE	Cellular Processes	Environmental Information Processing	Genetic Information Processing	Cellular Community	Signal Transduction	Transcription	comE	-0.012	85	0.206329	0.837027	0.01	**
SP_2087	1.04064	0.0242706	0.15579	0.0267178		34	0	34	0	1.02924	0.0211503	0.145432	0.0253164		33	0	33	0		Membrane	Phosphate.transport.ATP-binding.protein.PstB.(TC.3.A.1.7.1)	Environmental Information Processing			Membrane Transport			pstB	0.011	65	0.309882	0.757642	0.01	**
SP_2122	1.05373	0.0151273	0.122993	0.0164356		56	0	56	0	1.04238	0.0289961	0.170282	0.0221689		59	1	58	0			Macrolide-efflux.protein	Hypothetical/Unknown							0.011	113	0.411617	0.6814	0.01	**
SP_1761	1.00081	0.0153482	0.123888	0.0180709		47	0	47	0	1.01215	0.0315098	0.17751	0.0261724		46	1	45	0	accessory Sec system protein Asp2	Membrane	Accessory.secretory.protein.Asp2	Genetic Information Processing	Environmental Information Processing		Folding Sorting Degradation	Membrane Transport		asp2	-0.011	91	0.356494	0.722296	0.01	**
SP_1157	0.974781	0.017283	0.131465	0.0257824		26	0	26	0	0.963505	0.0199458	0.141229	0.0282459		25	0	25	0	voltage-gated chloride channel family protein	Membrane	Voltage-gated.chloride.channel.family.protein	Environmental Information Processing			Membrane Transport				0.011	49	0.294852	0.769352	0.01	**
SP_1154	1.02179	0.0170573	0.130604	0.0118731		121	1	120	0	1.03299	0.0507568	0.225293	0.0193901		135	7	128	0	immunoglobulin A1 protease	Extracellular	IgA1.protease.(EC.3.4.24.13)	Cellular Processes			Cellular Community				-0.011	254	0.492369	0.622884	0.01	**
SP_0887	1.00041	0.00306151	0.0553309	0.0174972		10	0	10	0	1.01155	0.0242431	0.155702	0.046946		11	0	11	0	Restriction endonuclease S subunit	Intracellular	Type.I.restriction-modification.system,.specificity.subunit.S.(EC.3.1.21.3)	Genetic Information Processing			Dna Repair And Editing			hsdS	-0.011	19	0.222471	0.826322	0.01	**
SP_0134	1.02494	0.0127808	0.113052	0.0340866		11	0	11	0	1.0138	0.15514	0.393878	0.105268		14	1	13	0			Exopolysaccharide.biosynthesis.glycosyltransferase.EpsF.(EC.2.4.1.-)	Hypothetical/Unknown							0.011	23	0.100677	0.920679	0.01	**
SP_0703	0.98991	0.0121556	0.110252	0.0275631		16	0	16	0	1.00098	0.0220805	0.148595	0.0360396		17	0	17	0	hypothetical protein		FIG01116769:.hypothetical.protein	Hypothetical/Unknown							-0.011	31	0.243887	0.808926	0.01	**
SP_1088	0.994141	0.0110488	0.105113	0.0397291	radC	7	0	7	0	0.983084	0.0160789	0.126803	0.0479269	radC	7	0	7	0	DNA repair protein RadC	Intracellular	DNA.repair.protein.RadC	Genetic Information Processing			Dna Repair And Editing			radC	0.011	12	0.177604	0.861997	0.01	**
SP_0144	1.02208	0.0142858	0.119523	0.0196495		37	0	37	0	1.03313	0.0166036	0.128855	0.0214758		36	0	36	0		Membrane	FIG01115235:.hypothetical.protein	Genetic Information Processing			Folding Sorting Degradation				-0.011	71	0.379666	0.705326	0.01	**
SP_0817	1.03762	0.00935329	0.0967124	0.0279185		12	0	12	0	1.04843	0.0178293	0.133526	0.0356864		14	0	14	0	MutT/nudix family protein	Intracellular	Mutator.mutT.protein.(7,8-dihydro-8-oxoguanine-triphosphatase).(EC.3.6.1.-)	Genetic Information Processing			Dna Repair And Editing				-0.011	24	0.238584	0.813453	0.01	**
SP_1848	1.04148	0.013952	0.118118	0.0241108		24	0	24	0	1.03096	0.0251988	0.158741	0.0324029		24	0	24	0	Xanthine permease	Membrane	Xanthine.permease	Environmental Information Processing	Metabolism		Membrane Transport	Nucleotide Metabolism		pbuX	0.011	46	0.260433	0.795692	0.01	**
SP_0034	1.04512	0.0142624	0.119425	0.0249019		23	0	23	0	1.05562	0.0401229	0.200307	0.0417669		23	0	23	0		Membrane	Putative.membrane.protein.YeiH	Hypothetical/Unknown							-0.01	44	0.215821	0.830125	0.01	**
SP_0570	0.967879	0.0220934	0.148639	0.0210207		50	1	49	0	0.978359	0.0753604	0.274519	0.0388228		50	6	44	0	AAA domain, putative AbiEii toxin, Type IV TA system	Intracellular	conserved.domain.protein	Hypothetical/Unknown							-0.01	98	0.23738	0.812857	0.01	**
SP_1852	1.05273	0.0130903	0.114413	0.0199168		33	0	33	0	1.04227	0.0602987	0.245558	0.0427461		33	3	30	0	galactose-1-phosphate uridylyltransferase	Intracellular	Galactose-1-phosphate.uridylyltransferase.(EC.2.7.7.10)	Metabolism			Carbohydrate Metabolism			galT	0.01	64	0.221719	0.825239	0.01	**
SP_1619	1.00251	0.00808176	0.0898986	0.0240264		14	0	14	0	1.01294	0.0206396	0.143665	0.0383961		14	0	14	0	Putative PTS system, IIA component	Membrane	PTS.system,.fructose-specific.IIA.component.(EC.2.7.1.69)	Environmental Information Processing	Metabolism		Membrane Transport	Carbohydrate Metabolism		FruA	-0.01	26	0.230336	0.819633	0.01	**
SP_2187	1.01568	0.0237991	0.15427	0.0240929		41	1	40	0	1.02611	0.0844701	0.290637	0.0448463		42	2	40	0		Intracellular	Trans-acting.positive.regulator	Genetic Information Processing			Transcription				-0.01	81	0.204814	0.838231	0.01	**
SP_0717	1.03344	0.0115597	0.107516	0.0181736		35	0	35	0	1.02302	0.0104191	0.102074	0.0175056		34	0	34	0	hydroxyethylthiazole kinase	Intracellular	Hydroxyethylthiazole.kinase.(EC.2.7.1.50)	Metabolism			Cofactor And Vitamin Metabolism			thiM	0.01	67	0.413154	0.680813	0.01	**
SP_1434	1.02146	0.0209769	0.144834	0.0147821		96	0	96	0	1.01106	0.0491138	0.221616	0.0220517		101	5	96	0	ABC transporter, permease/ATP-binding components	Membrane	Lipid.A.export.ATP-binding/permease.protein.MsbA	Environmental Information Processing			Membrane Transport				0.01	195	0.391651	0.695744	0.01	**
SP_1790	1.05202	0.01717	0.131034	0.0256979		26	0	26	0	1.0417	0.0496526	0.222829	0.0437003		26	2	24	0	Replication-associated recombination protein RarA	Intracellular	Chromosome.segregation.helicase	Genetic Information Processing			Replication			rarA	0.01	50	0.203675	0.839434	0.01	**
SP_0248	0.992392	0.00722747	0.0850145	0.020619		17	0	17	0	1.00269	0.0160522	0.126697	0.0307286		17	0	17	0	PTS system transporter subunit IIA	Membrane	PTS.system,.cellobiose-specific.IIA.component.(EC.2.7.1.69)	Environmental Information Processing	Metabolism		Membrane Transport	Carbohydrate Metabolism		CelC	-0.01	32	0.278223	0.782631	0.01	**
SP_2158	1.0426	0.0194972	0.139632	0.0139632	fucI	100	0	100	0	1.03232	0.0466154	0.215906	0.0207756	fucI	108	6	102	0	L-fucose isomerase	Intracellular	L-fucose.isomerase.(EC.5.3.1.25)	Metabolism			Carbohydrate Metabolism			fucI	0.01	206	0.410706	0.681715	0.01	**
SP_1988	0.983653	0.0122644	0.110745	0.0152119		53	0	53	0	0.993926	0.041583	0.203919	0.0272498		56	2	54	0	immunity protein	Membrane	immunity.protein,.probable	Hypothetical/Unknown							-0.01	107	0.329174	0.742667	0.01	**
SP_0638	1.04017	0.0171776	0.131063	0.0243378		29	0	29	0	1.02989	0.0538289	0.232011	0.0392169		35	2	33	0	ABC transporter permease	Membrane	ABC-type.multidrug.transport.system,.permease.component	Environmental Information Processing			Membrane Transport				0.01	62	0.222553	0.824615	0.01	**
SP_1956	1.04119	0.0175073	0.132315	0.0220525		36	0	36	0	1.03095	0.0692847	0.26322	0.0416187		40	2	38	0			immunity.protein,.probable	Hypothetical/Unknown							0.01	74	0.217318	0.828558	0.01	**
SP_0875	1.04771	0.0184742	0.13592	0.0607852		5	0	5	0	1.03756	0.0789604	0.280999	0.125667		5	1	4	0	DNA-binding transcriptional regulator of sugar metabolism, DeoR/GlpR family	Intracellular	Transcriptional.repressor.of.the.fructose.operon,.DeoR.family	Genetic Information Processing	Metabolism		Transcription	Carbohydrate Metabolism			0.01	8	0.0727399	0.943799	0.01	**
SP_1749	0.975182	0.0270328	0.164417	0.094926		3	0	3	0	0.965083	0.0218323	0.147757	0.0853078		3	0	3	0	GTP-binding protein YqeH, required for biogenesis of 30S ribosome subunit	Intracellular	GTP-binding.protein.YqeH,.required.for.biogenesis.of.30S.ribosome.subunit	Genetic Information Processing			Translation				0.01	4	0.0791298	0.94073	0.01	**
SP_2067	0.950716	0.00591407	0.076903	0.0213291		13	0	13	0	0.940634	0.0120368	0.109713	0.0304288		13	0	13	0			FIG01115257:.hypothetical.protein	Hypothetical/Unknown							0.01	24	0.271319	0.788465	0.01	**
SP_1978	1.01456	0.0140349	0.118469	0.0227994		27	0	27	0	1.00453	0.0594739	0.243873	0.0469333		27	2	25	0	Diaminopimelate decarboxylase	Intracellular	Diaminopimelate.decarboxylase.(EC.4.1.1.20)	Metabolism			Amino Acid Metabolism			lysA	0.01	52	0.192262	0.848286	0.01	**
SP_0379	1.00231	0.0319311	0.178693	0.0245453		53	2	51	0	1.01232	0.0499532	0.223502	0.0298667		56	4	52	0			Macrolide-efflux.protein	Hypothetical/Unknown							-0.01	107	0.258909	0.796203	0.01	**
SP_1600	0.993695	0.00861225	0.0928022	0.0239614		15	0	15	0	1.00364	0.0243947	0.156188	0.039047		16	0	16	0	Hypothetical Protein	Membrane	Major.facilitator.superfamily.transporter-permease	Environmental Information Processing			Membrane Transport				-0.01	29	0.21719	0.829581	0.01	**
SP_2090	0.981845	0.0310962	0.176341	0.0352682		25	1	24	0	0.971923	0.0576373	0.240078	0.0490057		24	2	22	0		Intracellular	Transcriptional.regulator	Genetic Information Processing			Transcription				0.01	47	0.164321	0.870183	0.01	**
SP_1095	1.04819	0.00602002	0.0775888	0.0245357		10	0	10	0	1.03831	0.0123417	0.111093	0.0351307		10	0	10	0	ribose-phosphate pyrophosphokinase	Intracellular	Ribose-phosphate.pyrophosphokinase.(EC.2.7.6.1)	Metabolism			Nucleotide Metabolism			prsA	0.01	18	0.230453	0.820339	0.01	**
SP_1435	1.00916	0.0155262	0.124604	0.0139311		80	1	79	0	0.999288	0.0379801	0.194885	0.0212637		84	2	82	0	ABC transporter, permease/ATP-binding components	Membrane	Lipid.A.export.ATP-binding/permease.protein.MsbA	Environmental Information Processing			Membrane Transport				0.01	162	0.388173	0.698398	0.01	**
SP_0877	1.01468	0.0174088	0.131943	0.0249348		28	0	28	0	1.00484	0.0460019	0.21448	0.0385218		31	2	29	0	PTS system fructose specific transporter subunit IIABC	Membrane	PTS.system,.fructose-specific.IIA.component.(EC.2.7.1.69)./.PTS.system,.fructose-specific.IIB.component.(EC.2.7.1.69)./.PTS.system,.fructose-specific.IIC.component.(EC.2.7.1.69)	Environmental Information Processing	Metabolism		Membrane Transport	Carbohydrate Metabolism			0.01	57	0.214569	0.830869	0.01	**
SP_0038	0.969013	0.0010338	0.0321527	0.0185634		3	0	3	0	0.978764	0.0028977	0.0538303	0.0310789		3	0	3	0	acyl carrier protein	Intracellular	Acyl.carrier.protein	Metabolism			Lipid Metabolism				-0.01	4	0.269361	0.800976	0.01	**
SP_1138	0.978006	0.00184198	0.0429183	0.0191936		5	0	5	0	0.987639	0.00590996	0.0768763	0.0343801		5	0	5	0			hypothetical.protein	Hypothetical/Unknown							-0.01	8	0.244651	0.812885	0.01	**
SP_0549	0.434368	0.0510409	0.225922	0.0564806		16	3	13	0	0.443977	0.0399237	0.199809	0.0499523		16	2	14	0	phosphotransferase. note: could be involved in antibiotic resistance	Intracellular	aminoglycoside.phosphotransferase.family.protein	Hypothetical/Unknown							-0.01	30	0.127444	0.89944	0.01	**
SP_1922	1.00539	0.0189545	0.137675	0.0520364		7	0	7	0	1.01499	0.0129048	0.113599	0.0429366		7	0	7	0		Intracellular	FIG007491:.hypothetical.protein.YeeN	Genetic Information Processing			Transcription				-0.01	12	0.142209	0.889275	0.01	**
SP_1762	1.02077	0.0194674	0.139526	0.0181647		59	0	59	0	1.0112	0.0464758	0.215582	0.0271608		63	1	62	0	accessory Sec system protein Asp1	Membrane	Accessory.secretory.protein.Asp1	Genetic Information Processing	Environmental Information Processing		Folding Sorting Degradation	Membrane Transport		asp1	0.01	120	0.293062	0.769981	0.01	**
SP_1419	1.00194	0.0205867	0.143481	0.0383468		14	0	14	0	0.992431	0.056571	0.237847	0.0614117		15	2	13	0	Acetyltransferase, GNAT family	Intracellular	acetyltransferase,.GNAT.family	Metabolism			Various Metabolism				0.01	27	0.131367	0.896459	0.01	**
SP_0641	1.01842	0.0174541	0.132114	0.00731711		326	2	324	0	1.02789	0.0400373	0.200093	0.0108357		341	7	334	0	serine protease	Intracellular	C5a.peptidase.precursor.(EC.3.4.21.-)	Genetic Information Processing			Folding Sorting Degradation				-0.009	665	0.724423	0.469061	0.01	**
SP_1212	0.885941	0.00678794	0.082389	0.0220194	truB	14	0	14	0	0.895375	0.0345469	0.185868	0.0450796	truB	17	1	16	0	tRNA pseudouridine(55) synthase B	Intracellular	tRNA.pseudouridine.synthase.B.(EC.4.2.1.70)	Genetic Information Processing			Translation			TruB	-0.009	29	0.18803	0.852163	0.01	**
SP_1233	1.00154	0.0151091	0.122919	0.0256304		23	0	23	0	1.01097	0.0259142	0.160979	0.0335664		23	0	23	0	Hypothetical Protein		Substrate-specific.component.NiaX.of.predicted.niacin.ECF.transporter	Hypothetical/Unknown							-0.009	44	0.223352	0.824295	0.01	**
SP_0342	1.01969	0.0178717	0.133685	0.0244075		30	1	29	0	1.02899	0.0183932	0.135621	0.0251843		29	0	29	0	Glucan 1,6-alpha-glucosidase (EC 3.2.1.70)	Intracellular	Glucan.1,6-alpha-glucosidase.(EC.3.2.1.70)	Metabolism			Carbohydrate Metabolism				-0.009	57	0.265277	0.791753	0.01	**
SP_0647	1.06494	0.0174091	0.131944	0.0208621		40	0	40	0	1.05567	0.038799	0.196975	0.0300384		43	2	41	0	Phosphotransferase system, galactitol-specific IIC component	Membrane	PTS.system,.galactose-specific.IIC.component.(EC.2.7.1.69)	Environmental Information Processing	Metabolism		Membrane Transport	Carbohydrate Metabolism		sgcC	0.009	81	0.253392	0.800608	0.01	**
SP_2153	0.988753	0.0379131	0.194713	0.0275366		50	3	47	0	0.997999	0.0600357	0.245022	0.0339784		52	4	48	0	peptidase		Acetylornithine.deacetylase/Succinyl-diaminopimelate.desuccinylase.and.related.deacylases	Hypothetical/Unknown							-0.009	100	0.211396	0.833009	0.01	**
SP_0065	0.990947	0.0225213	0.150071	0.0202356		55	1	54	0	0.98189	0.0608133	0.246603	0.0326634		57	3	54	0	sugar isomerase	Intracellular	Galactosamine-6-phosphate.isomerase.(EC.5.3.1.-)	Metabolism			Carbohydrate Metabolism				0.009	110	0.235704	0.814101	0.01	**
SP_1173	1.03952	0.00333322	0.0577341	0.0235698		6	0	6	0	1.03048	0.00763178	0.0873601	0.0356646		6	0	6	0	PTS system mannnose-specific transporter subunit IIA	Membrane	Phosphoenolpyruvate-dihydroxyacetone.phosphotransferase.(EC.2.7.1.121),.subunit.DhaM;.DHA-specific.IIA.component	Environmental Information Processing	Metabolism		Membrane Transport	Carbohydrate Metabolism			0.009	10	0.211516	0.836733	0.01	**
SP_1958	1.09451	0.0147181	0.121318	0.0404394		9	0	9	0	1.0855	0.0591148	0.243135	0.0859613		8	0	8	0			FIG01114186:.hypothetical.protein	Hypothetical/Unknown							0.009	15	0.0948309	0.925704	0.01	**
SP_0175	1.02363	0.0318472	0.178458	0.0325818		30	1	29	0	1.03263	0.033323	0.182546	0.0333282		30	1	29	0	6,7-dimethyl-8-ribityllumazine synthase (EC 2.5.1.78) ribH	Intracellular	6,7-dimethyl-8-ribityllumazine.synthase.(EC.2.5.1.78)	Metabolism			Cofactor And Vitamin Metabolism			ribH	-0.009	58	0.193052	0.847592	0.01	**
SP_2085	1.02785	0.0135351	0.11634	0.018395		40	0	40	0	1.03659	0.0194316	0.139397	0.0217702		41	0	41	0		Membrane	Phosphate.transport.system.permease.protein.PstC.(TC.3.A.1.7.1)	Environmental Information Processing			Membrane Transport			pstC	-0.009	79	0.306641	0.759924	0.01	**
SP_1234	1.0614	0.0111022	0.105367	0.03332		10	0	10	0	1.05267	0.00710297	0.0842791	0.0297972		8	0	8	0	Transcriptional regulator	Intracellular	Transcriptional.repressor.for.NAD.biosynthesis.in.gram-positives	Genetic Information Processing			Transcription				0.009	16	0.195303	0.847615	0.01	**
SP_0314	1.02747	0.014622	0.120921	0.0137803		77	0	77	0	1.03618	0.0329458	0.18151	0.0198043		84	4	80	0	hyaluronidase	Capsule	Hyaluronate.lyase.precursor.(EC.4.2.2.1)	Metabolism			Capsule Metabolism				-0.009	159	0.361124	0.718486	0.01	**
SP_1175	1.01123	0.013571	0.116495	0.0186541		39	0	39	0	1.00261	0.0577426	0.240297	0.0379943		40	2	38	0			Streptococcal.histidine.triad.protein	Hypothetical/Unknown							0.009	77	0.203648	0.839166	0.01	**
SP_1450	0.981994	0.00738335	0.0859264	0.0208402		17	0	17	0	0.973467	0.0335187	0.183081	0.0420017		19	1	18	0	Platelet activating factor	Extracellular	N-Acetylneuraminate.cytidylyltransferase.(EC.2.7.7.43)./.Platelet.activating.factor	Metabolism			Various Metabolism				0.009	34	0.181857	0.856774	0.01	**
SP_0837	1.04841	0.0121499	0.110226	0.0367422		9	0	9	0	1.05679	0.0300525	0.173356	0.0577855		9	0	9	0	Putative DNA topology modulation protein FlaR	Intracellular	DNA.topology.modulation.protein.flar-related.protein	Genetic Information Processing			Transcription			flaR	-0.008	16	0.122422	0.904089	0.01	**
SP_0526	1.02428	0.00697042	0.0834891	0.0182188		21	0	21	0	1.03263	0.0135565	0.116432	0.0254076		21	0	21	0	DNA-binding response regulator	Intracellular	Response.regulator.of.the.competence.regulon.ComE	Genetic Information Processing	Cellular Processes	Environmental Information Processing	Transcription	Cellular Community	Signal Transduction	blpR	-0.008	40	0.267185	0.790699	0.01	**
SP_1424	0.986961	0.0222378	0.149123	0.0255745		34	1	33	0	0.99529	0.0339007	0.184121	0.0315765		34	1	33	0	Hypothetical Protein		FIG01114861:.hypothetical.protein	Hypothetical/Unknown							-0.008	66	0.204977	0.838221	0.01	**
SP_0171	0.989899	0.0157766	0.125605	0.0397198		10	0	10	0	0.981582	0.0390733	0.19767	0.0625086		10	0	10	0	ROK family protein	Intracellular	Glucokinase.(EC.2.7.1.2)	Metabolism			Carbohydrate Metabolism				0.008	18	0.11229	0.911837	0.01	**
SP_0105	1.04017	0.010431	0.102132	0.0228374		20	0	20	0	1.03197	0.0378776	0.194622	0.0458728		18	1	17	0	L-serine dehydratase, iron-sulfur-dependent, alpha subunit (EC 4.3.1.17)	Intracellular	L-serine.dehydratase,.alpha.subunit.(EC.4.3.1.17)	Metabolism			Amino Acid Metabolism			sdhA	0.008	36	0.16008	0.873713	0.01	**
SP_1803	1.09571	0.0916845	0.302794	0.095752		10	0	10	0	1.08757	0.0767791	0.27709	0.0835459		11	1	10	0		Membrane	Small.integral.membrane.protein	Hypothetical/Unknown							0.008	19	0.0640737	0.949581	0.01	**
SP_1635	1.01135	0.0167706	0.129501	0.0253973		26	0	26	0	1.0033	0.0250053	0.158131	0.0304323		27	0	27	0	Hypothetical Protein		FIG01116337:.hypothetical.protein	Hypothetical/Unknown							0.008	51	0.203137	0.839836	0.01	**
SP_1051	1.00936	0.00965815	0.0982759	0.0141849		48	0	48	0	1.00136	0.0234919	0.153271	0.0218958		49	1	48	0	Toxin PezT		Zeta.toxin	Cellular Processes	Cellular Processes		Cell Growth And Death	Cellular Community			0.008	95	0.306613	0.759809	0.01	**
SP_1422	1.04138	0.023589	0.153587	0.0307174		25	1	24	0	1.03341	0.0229173	0.151384	0.0315658		23	0	23	0	Hypothetical Protein		FIG01115211:.hypothetical.protein	Hypothetical/Unknown							0.008	46	0.181079	0.857101	0.01	**
SP_1611	1.00697	0.0051393	0.0716889	0.02267		10	0	10	0	1.01489	0.00658182	0.0811284	0.0256551		10	0	10	0	Hypothetical Protein		hypothetical.protein	Hypothetical/Unknown							-0.008	18	0.23155	0.819499	0.01	**
SP_1190	1.0089	0.0401956	0.200488	0.0343835		34	1	33	0	1.01676	0.0394021	0.1985	0.0335525		35	1	34	0		Intracellular	Tagatose.1,6-diphosphate.aldolase.(EC.4.1.2.40)	Metabolism			Carbohydrate Metabolism			lacD	-0.008	67	0.163642	0.870505	0.01	**
SP_0111	1.01023	0.0172625	0.131387	0.029379		20	0	20	0	1.01803	0.0403014	0.200752	0.0409784		24	2	22	0	amino acid ABC transporter ATP-binding protein	Membrane	ABC.transporter.ATP-binding.protein	Environmental Information Processing	Cellular Processes		Membrane Transport	Cellular Community			-0.008	42	0.154692	0.877805	0.01	**
SP_0527	1.00438	0.0164497	0.128256	0.0146162		77	0	77	0	0.996624	0.0311533	0.176503	0.0197336		80	1	79	0	sensor histidine kinase	Membrane	Histidine.kinase.of.the.competence.regulon.ComD	Environmental Information Processing	Cellular Processes		Signal Transduction	Cellular Community		blpH	0.008	155	0.315983	0.75244	0.01	**
SP_0450	1.01388	0.0188796	0.137403	0.0181995		57	1	56	0	1.00614	0.0553082	0.235177	0.0303612		60	3	57	0	L-threonine dehydratase (EC 4.3.1.19) (Threonine deaminase)	Intracellular	Threonine.dehydratase.(EC.4.3.1.19)	Metabolism			Amino Acid Metabolism			ilvA	0.008	115	0.218825	0.827174	0.01	**
SP_2133	1.06741	0.0343092	0.185227	0.0756187		6	0	6	0	1.05969	0.00666208	0.0816216	0.0333219		6	0	6	0			Glycerate.kinase.(EC.2.7.1.31)	Hypothetical/Unknown							0.008	10	0.0934923	0.927359	0.01	**
SP_1451	0.960561	0.015152	0.123093	0.0550491		5	0	5	0	0.968244	0.0229435	0.151471	0.06774		5	0	5	0	Cof family protein		Hydrolase.in.cluster.with.beta-lactamase.(HAD.superfamily)	Hypothetical/Unknown							-0.008	8	0.0880227	0.932022	0.01	**
SP_1261	0.954991	0.00577517	0.0759945	0.0268681		8	0	8	0	0.962671	0.00887073	0.0941846	0.0313949		9	0	9	0	Hypothetical Protein	Membrane	FIG039061:.hypothetical.protein.related.to.heme.utilization	Hypothetical/Unknown							-0.008	15	0.185838	0.855062	0.01	**
SP_1897	1.04658	0.011153	0.105608	0.0220207		23	0	23	0	1.05425	0.0162739	0.127569	0.02604		24	0	24	0	sugar ABC transporter substrate-binding protein	Membrane	Multiple.sugar.ABC.transporter,.substrate-binding.protein	Environmental Information Processing	Metabolism		Membrane Transport	Carbohydrate Metabolism		rafE	-0.008	45	0.22499	0.823006	0.01	**
SP_0508	1.04792	0.0165926	0.128812	0.0185924		48	0	48	0	1.04029	0.0318317	0.178414	0.0245071		53	1	52	0	Type I restriction endonuclease S/R subunit	Intracellular	Type.I.restriction-modification.system,.specificity.subunit.S.(EC.3.1.21.3)	Genetic Information Processing			Dna Repair And Editing			hsdS/hsdR	0.008	99	0.248045	0.804613	0.01	**
SP_2180	1.02479	0.0147037	0.121259	0.0196708		38	0	38	0	1.01723	0.0300314	0.173296	0.0277495		39	2	37	0											0.008	75	0.222266	0.824711	0.01	**
SP_1046	0.996651	0.0326696	0.180747	0.0213013		72	2	70	0	1.0042	0.0394931	0.198729	0.0231017		74	2	72	0											-0.008	144	0.240215	0.810505	0.01	**
SP_0667	0.994904	0.00929417	0.0964063	0.0170424		32	0	32	0	0.987416	0.0304893	0.174612	0.0324246		29	1	28	0		Cell Wall	Endo-beta-N-acetylglucosaminidase.(EC.3.2.1.96)	Metabolism			Cell Wall Metabolism				0.007	59	0.204417	0.838731	0.01	**
SP_2086	1.03256	0.0161931	0.127252	0.0168549		57	0	57	0	1.02534	0.0286172	0.169166	0.0218393		60	2	58	0		Membrane	Phosphate.transport.system.permease.protein.PstA.(TC.3.A.1.7.1)	Environmental Information Processing			Membrane Transport			pstA	0.007	115	0.261559	0.794129	0.01	**
SP_1198	1.00661	0.0132444	0.115084	0.066444		3	0	3	0	1.01379	0.00128773	0.0358849	0.0207182		3	0	3	0	Phosphotransferase system mannitol/fructose-specific IIA domain	Membrane	PTS.system,.galactose-specific.IIA.component.(EC.2.7.1.69)	Environmental Information Processing	Metabolism		Membrane Transport	Carbohydrate Metabolism		ptsN	-0.007	4	0.103252	0.922733	0.01	**
SP_2236	1.03639	0.0174897	0.132249	0.0165311		64	0	64	0	1.04355	0.0414679	0.203637	0.024515		69	3	66	0	sensor histidine kinase ComD	Membrane	Histidine.kinase.of.the.competence.regulon.ComD	Cellular Processes	Environmental Information Processing		Cellular Community	Signal Transduction		comD	-0.007	131	0.241951	0.809197	0.01	**
SP_1425	1.00338	0.0257909	0.160596	0.0606994		7	0	7	0	0.996256	0.0822579	0.286806	0.101401		8	0	8	0	Hypothetical Protein		ABC.transporter,.ATP-binding.protein	Hypothetical/Unknown							0.007	13	0.0602901	0.952842	0.01	**
SP_1996	1.05382	0.0190839	0.138145	0.0617801		5	0	5	0	1.06092	0.0130347	0.11417	0.0570848		4	0	4	0	universal stress protein	Intracellular	Universal.stress.protein.family	Hypothetical/Unknown						uspA	-0.007	7	0.0843952	0.935105	0.01	**
SP_0241	1.02268	0.0134921	0.116155	0.0119805		94	0	94	0	1.01574	0.0236051	0.153639	0.0156808		96	1	95	0											0.007	188	0.351629	0.72551	0.01	**
SP_1392	1.02464	0.0248069	0.157502	0.0371236		18	0	18	0	1.01771	0.0497151	0.222969	0.0498574		20	1	19	0	Alpha-acetolactate decarboxylase	Intracellular	Alpha-acetolactate.decarboxylase.(EC.4.1.1.5)	Metabolism			Various Metabolism			AldB	0.007	36	0.111427	0.911896	0.01	**
SP_2230	0.970099	0.0173111	0.131572	0.0229037		33	0	33	0	0.977025	0.0466159	0.215907	0.0359845		36	1	35	0	ABC transporter	Membrane	ABC.transporter.ATP-binding.protein.uup	Environmental Information Processing			Membrane Transport				-0.007	67	0.162376	0.871499	0.01	**
SP_0972	1.0334	0.0128088	0.113176	0.0274492		17	0	17	0	1.02656	0.0324705	0.180196	0.0450489		16	0	16	0	Drug efflux pump PmrA	Membrane	Multidrug.resistance.efflux.pump.PmrA	Environmental Information Processing	Cellular Processes		Membrane Transport	Antibiotic Response/Sensing		pmrA	0.007	31	0.12967	0.897665	0.01	**
SP_0544	0.983445	0.0129784	0.113923	0.0261357		19	0	19	0	0.990238	0.0101797	0.100894	0.023781		18	0	18	0	immunity protein	Membrane	Bactriocin.immunity.protein.BlpX	Cellular Processes			Cellular Community			blpX	-0.007	35	0.192246	0.848661	0.01	**
SP_0512	1.05263	0.00455578	0.0674965	0.0275553		6	0	6	0	1.05931	0.0537017	0.231736	0.0946059		6	0	6	0			FIG01115638:.hypothetical.protein	Hypothetical/Unknown							-0.007	10	0.0678075	0.947275	0.01	**
SP_0141	0.975288	0.0176688	0.132924	0.0283395		22	0	22	0	0.96864	0.0682793	0.261303	0.0544855		23	2	21	0	transcriptional regulator, MutR family	Intracellular	Positive.transcriptional.regulator,.MutR.family	Genetic Information Processing			Transcription				0.007	43	0.108246	0.914304	0.01	**
SP_0239	1.01185	0.00638994	0.0799371	0.0230759		12	0	12	0	1.01842	0.0369609	0.192252	0.0533211		13	0	13	0			FIG01115666:.hypothetical.protein	Hypothetical/Unknown							-0.007	23	0.113145	0.910897	0.01	**
SP_1759	1.00815	0.0163953	0.128044	0.0116404		121	0	121	0	1.0147	0.0448152	0.211696	0.0189347		125	4	121	0	accessory Sec system translocase SecA2	Membrane	Protein.export.cytoplasm.protein.SecA2.ATPase.RNA.helicase.(TC.3.A.5.1.1)	Genetic Information Processing	Environmental Information Processing		Folding Sorting Degradation	Membrane Transport		secA2	-0.007	244	0.294872	0.768343	0.01	**
SP_0506	1.03432	0.00994075	0.0997033	0.0276527		13	0	13	0	1.02782	0.0195667	0.139881	0.0373848		14	0	14	0		Intracellular	Mobile.element.protein	Genetic Information Processing			Mobile Element/Pseudogene				0.007	25	0.13982	0.889923	0.01	**
SP_1824	1.01692	0.0173574	0.131747	0.0118793		123	0	123	0	1.02338	0.0333566	0.182638	0.0158966		132	5	127	0		Membrane	Ferric.iron.ABC.transporter,.permease.protein	Environmental Information Processing			Membrane Transport				-0.006	253	0.325665	0.744947	0.01	**
SP_2060	1.0026	0.0597493	0.244437	0.0737004		11	1	10	0	1.00906	0.017064	0.130629	0.0393862		11	0	11	0	Pyrrolidone-carboxylate peptidase 2	Intracellular	Pyrrolidone-carboxylate.peptidase.(EC.3.4.19.3)	Genetic Information Processing			Folding Sorting Degradation			pcp1/2	-0.006	20	0.0773209	0.939137	0.01	**
SP_1616	0.994315	0.00647641	0.0804761	0.0171576		22	0	22	0	0.98789	0.0187095	0.136783	0.0273566		25	0	25	0	Hypothetical Protein	Intracellular	Ribulose-phosphate.3-epimerase.(EC.5.1.3.1)	Metabolism			Carbohydrate Metabolism				0.006	45	0.198939	0.843207	0.01	**
SP_1791	1.05354	0.0157879	0.12565	0.0474913		7	0	7	0	1.05995	0.0671843	0.259199	0.0979681		7	0	7	0			Integrase	Genetic Information Processing			Dna Repair And Editing				-0.006	12	0.0588993	0.954002	0.01	**
SP_0281	0.995699	0.00953574	0.0976511	0.0236839		17	0	17	0	1.00205	0.0407009	0.201745	0.0475517		18	2	16	0	aminopeptidase	Intracellular	Aminopeptidase.C.(EC.3.4.22.40)	Genetic Information Processing			Folding Sorting Degradation				-0.006	33	0.11958	0.905541	0.01	**
SP_2159	1.01768	0.0176131	0.132714	0.00791708		281	2	279	0	1.02403	0.033325	0.182551	0.0108708		282	5	277	0		Intracellular	Fucolectin-related.protein	Metabolism			Carbohydrate Metabolism				-0.006	561	0.472281	0.63691	0.01	**
SP_1221	1.01301	0.00933144	0.0965994	0.0123683		61	0	61	0	1.00676	0.0270302	0.164409	0.0208799		62	1	61	0	Putative type II restriction endonuclease	Intracellular	Type.II.restriction.endonuclease	Genetic Information Processing			Dna Repair And Editing				0.006	121	0.257479	0.797246	0.01	**
SP_0388	1.03151	0.00528457	0.072695	0.0166774		19	0	19	0	1.02532	0.0194731	0.139546	0.0320141		19	0	19	0											0.006	36	0.171519	0.864776	0.01	**
SP_1032	1.00221	0.00779488	0.0882886	0.0156074		32	0	32	0	1.00838	0.0190437	0.137999	0.0236666		34	0	34	0	iron-compound ABC transporter iron compound-binding protein	Membrane	Iron.compound.ABC.uptake.transporter.substrate-binding.protein.PiaA	Environmental Information Processing			Membrane Transport				-0.006	64	0.217405	0.828585	0.01	**
SP_0955	1.00196	0.0227021	0.150672	0.0229773		43	1	42	0	0.995816	0.0319066	0.178624	0.0263367		46	1	45	0	DNA internalization-related competence protein ComEC/Rec2	Membrane	Late.competence.protein.ComEC,.DNA.transport	Cellular Processes			Cellular Community			comEC/celB	0.006	87	0.17566	0.860969	0.01	**
SP_1826	1.03589	0.0164094	0.128099	0.0147916		75	0	75	0	1.04202	0.0461232	0.214763	0.0251361		73	3	70	0		Membrane	ABC.transporter,.substrate-binding.protein	Environmental Information Processing			Membrane Transport				-0.006	146	0.210059	0.833914	0.01	**
SP_0744	1.05936	0.00853944	0.0924091	0.0224125		17	0	17	0	1.05325	0.0196704	0.140251	0.0306053		21	0	21	0	Late competence protein ComEB; cytidine and deoxycytidylate deaminase		dCMP.deaminase.(EC.3.5.4.12);.Late.competence.protein.ComEB	Metabolism	Cellular Processes		Nucleotide Metabolism	Cellular Community		comEB	0.006	36	0.160954	0.873029	0.01	**
SP_0586	1.04755	0.011836	0.108793	0.0249589		19	0	19	0	1.04151	0.0164683	0.128329	0.0294407		19	0	19	0	5,10-methylenetetrahydrofolate reductase	Intracellular	5,10-methylenetetrahydrofolate.reductase.(EC.1.5.1.20)	Metabolism			Amino Acid Metabolism				0.006	36	0.156322	0.876652	0.01	**
SP_0020	0.30418	0.139363	0.373313	0.118052		10	5	5	0	0.298174	0.17511	0.418461	0.158164		7	4	3	0	cytidine/deoxycytidylate deaminase	Intracellular	tRNA-specific.adenosine-34.deaminase.(EC.3.5.4.-)	Metabolism			Nucleotide Metabolism			tadA	0.006	15	0.0304305	0.976125	0.01	**
SP_2046	1.05069	0.0120892	0.109951	0.0293856		14	0	14	0	1.05666	0.0466157	0.215907	0.0598817		13	1	12	0											-0.006	25	0.0894806	0.929413	0.01	**
SP_1721	1.06589	0.0110087	0.104923	0.0262306		16	0	16	0	1.05995	0.0180911	0.134503	0.0336257		16	0	16	0	fructokinase	Intracellular	Fructokinase.(EC.2.7.1.4)	Metabolism			Carbohydrate Metabolism			scrK	0.006	30	0.139305	0.89014	0.01	**
SP_0194	0.695339	0.0182664	0.135153	0.0551761		6	0	6	0	0.701273	0.0388188	0.197025	0.080435		6	0	6	0			Ortholog.of.S..aureus.MRSA252.(BX571856).SAR1694	Hypothetical/Unknown							-0.006	10	0.0608372	0.952688	0.01	**
SP_1065	0.946072	0.0111154	0.10543	0.0430415		6	0	6	0	0.94016	0.00893263	0.0945126	0.0385846		6	0	6	0			hypothetical.protein	Hypothetical/Unknown							0.006	10	0.102273	0.920562	0.01	**
SP_1346	1.01062	0.0136606	0.116879	0.0352402		11	0	11	0	1.01648	0.0198014	0.140718	0.0424279		11	0	11	0											-0.006	20	0.106237	0.916453	0.01	**
SP_0205	0.708883	0.0312253	0.176707	0.0510109		12	1	11	0	0.703026	0.0177059	0.133064	0.0369052		13	0	13	0	Anaerobic ribonucleoside-triphosphate reductase-activating protein (EC 1.97.1.-)	Intracellular	Ribonucleotide.reductase.of.class.III.(anaerobic),.activating.protein.(EC.1.97.1.4)	Metabolism			Nucleotide Metabolism				0.006	23	0.0930201	0.926693	0.01	**
SP_0031	1.01704	0.0066435	0.0815077	0.0364513		5	0	5	0	1.0112	0.0091213	0.0955055	0.0427114		5	0	5	0			hypothetical.protein	Hypothetical/Unknown							0.006	8	0.104047	0.919694	0.01	**
SP_2101	1.01161	0.023167	0.152207	0.0155346		96	2	94	0	1.01745	0.0460592	0.214614	0.0213549		101	5	96	0		Membrane	hypothetical.protein	Environmental Information Processing	Metabolism		Membrane Transport	Cofactor And Vitamin Metabolism			-0.006	195	0.221151	0.825206	0.01	**
SP_0600	0.995537	0.0224874	0.149958	0.0278465		29	1	28	0	1.00125	0.0297977	0.17262	0.0326221		28	1	27	0	ABC-type lipoprotein export system, ATPase component	Membrane	ABC.transporter,.ATP-binding.protein.Vex2	Environmental Information Processing			Membrane Transport			vex2	-0.006	55	0.133234	0.894495	0.01	**
SP_0578	1.00836	0.0149788	0.122388	0.0118874		106	0	106	0	1.01404	0.0368649	0.192002	0.0185616		107	5	102	0	6-phospho-beta-glucosidase	Intracellular	6-phospho-beta-glucosidase.(EC.3.2.1.86)	Metabolism			Carbohydrate Metabolism				-0.006	211	0.257888	0.796745	0.01	**
SP_2146	0.994218	0.00661385	0.0813256	0.0118626		47	0	47	0	0.999835	0.0488705	0.221067	0.0315809		49	1	48	0	alpha-L-fucosidase	Intracellular	glycosyl.hydrolase.family.29.(alpha-L-fucosidase)	Metabolism			Carbohydrate Metabolism				-0.006	94	0.166521	0.868104	0.01	**
SP_1145	1.02151	0.0183952	0.135629	0.0182882		55	0	55	0	1.02692	0.0385615	0.196371	0.0255653		59	2	57	0			hypothetical.protein	Hypothetical/Unknown							-0.005	112	0.172264	0.863541	0.01	**
SP_1898	1.04237	0.0297493	0.17248	0.024152		51	2	49	0	1.03703	0.0620222	0.249043	0.0332797		56	5	51	0	Alpha-galactosidase	Intracellular	Alpha-galactosidase.(EC.3.2.1.22)	Metabolism			Carbohydrate Metabolism			aga	0.005	105	0.12984	0.896942	0.01	**
SP_2184	1.0459	0.0198772	0.140986	0.0293977		23	0	23	0	1.05124	0.0694046	0.263448	0.0561672		22	2	20	0	Glycerol uptake facilitator protein	Membrane	Glycerol.uptake.facilitator.protein	Environmental Information Processing			Membrane Transport			glpF	-0.005	43	0.0841086	0.93336	0.01	**
SP_1723	1.14265	0.00644298	0.0802682	0.0463428		3	0	3	0	1.14786	0.00671886	0.0819686	0.0473246		3	0	3	0			FIG01113976:.hypothetical.protein	Hypothetical/Unknown							-0.005	4	0.0786101	0.941118	0.01	**
SP_0675	0.889846	0.0682902	0.261324	0.065331		16	0	16	0	0.884726	0.0907604	0.301265	0.0730674		17	2	15	0	short chain dehydrogenase/reductase family oxidoreductase		Beta-galactosidase.(EC.3.2.1.23)	Metabolism			Various Metabolism			dltE	0.005	31	0.0522321	0.958679	0.01	**
SP_1526	1.02579	0.0194808	0.139574	0.0183269		58	1	57	0	1.02071	0.0478614	0.218773	0.028011		61	3	58	0											0.005	117	0.151764	0.879635	0.01	**
SP_0101	1.06075	0.0112638	0.106131	0.0137015		60	0	60	0	1.05567	0.0313932	0.177181	0.0221477		64	3	61	0	transporter	Membrane	Cyanate.permease	Environmental Information Processing			Membrane Transport			CynX	0.005	122	0.194856	0.84583	0.01	**
SP_0309	1.01799	0.00704363	0.0839264	0.0174999		23	0	23	0	1.02302	0.0277415	0.166558	0.0339985		24	1	23	0			FIG01114705:.hypothetical.protein	Hypothetical/Unknown							-0.005	45	0.131606	0.895883	0.01	**
SP_1793	1.03284	0.011622	0.107806	0.0215611		25	0	25	0	1.0279	0.0115846	0.107632	0.0215263		25	0	25	0			FIG01114525:.hypothetical.protein	Hypothetical/Unknown							0.005	48	0.16227	0.871774	0	**
SP_1860	1.03636	0.00628511	0.0792787	0.0135962		34	0	34	0	1.04127	0.0311315	0.176441	0.0294069		36	1	35	0	Choline transporter	Membrane	L-proline.glycine.betaine.binding.ABC.transporter.protein.ProX.(TC.3.A.1.12.1)./.Osmotic.adaptation	Environmental Information Processing			Membrane Transport			proWX	-0.005	68	0.151741	0.879841	0	**
SP_0881	1.02025	0.0117461	0.108379	0.0212549		26	0	26	0	1.02503	0.0379658	0.194848	0.0361824		29	1	28	0	(Thiamine biosynthesis protein ThiI) (tRNA 4-thiouridine synthase)	Intracellular	tRNA.S(4)U.4-thiouridine.synthase.(former.ThiI)	Metabolism	Genetic Information Processing		Cofactor And Vitamin Metabolism	Translation		thiI	-0.005	53	0.11386	0.909779	0	**
SP_1340	0.994166	0.0174512	0.132103	0.0174975		57	1	56	0	0.998942	0.0554711	0.235523	0.0306625		59	3	56	0	Hypothetical Protein		FIG01114340:.hypothetical.protein	Hypothetical/Unknown							-0.005	114	0.135285	0.892625	0	**
SP_1901	1.01173	0.0363726	0.190716	0.036042		28	1	27	0	1.01643	0.0787248	0.280579	0.0521023		29	2	27	0	RNA methyltransferase	Intracellular	RNA.methyltransferase,.TrmA.family	Genetic Information Processing			Translation				-0.005	55	0.0742579	0.941075	0	**
SP_2084	1.06193	0.027155	0.164788	0.0323176		26	0	26	0	1.05725	0.0890115	0.298348	0.0574171		27	2	25	0		Membrane	Phosphate.ABC.transporter,.periplasmic.phosphate-binding.protein.PstS.(TC.3.A.1.7.1)	Environmental Information Processing			Membrane Transport			pstS	0.005	51	0.0710749	0.943616	0	**
SP_1765	0.984531	0.0154578	0.12433	0.0118008		111	1	110	0	0.979849	0.0559616	0.236562	0.0225553		110	5	105	0	glycosyl transferase, family 8	Intracellular	Putative.CDP-glycerol:glycerophosphate.glycerophosphotransferase.(EC.2.7.8.-)	Metabolism			Various Metabolism				0.005	219	0.183911	0.854253	0	**
SP_2058	1.00116	0.0097789	0.0988883	0.0193936	tgt	26	0	26	0	1.0057	0.0486225	0.220505	0.0424362	tgt	27	1	26	0	queuine tRNA-ribosyltransferase	Intracellular	tRNA-guanine.transglycosylase.(EC.2.4.2.29)	Genetic Information Processing			Translation			tgt	-0.005	51	0.0973064	0.922865	0	**
SP_1250	0.990178	0.0169314	0.130121	0.0211084		38	1	37	0	0.985668	0.0534333	0.231156	0.0370146		39	3	36	0	5-methylcytosine-specific restriction endonuclease McrBC, regulatory subunit McrC	Intracellular	FIG01114570:.hypothetical.protein	Genetic Information Processing			Dna Repair And Editing			McrC	0.005	75	0.105848	0.915986	0	**
SP_0826	0.967517	0.0116679	0.108018	0.0235715		21	0	21	0	0.971967	0.0380177	0.194981	0.0415702		22	1	21	0	hypothetical protein		FIG01114707:.hypothetical.protein	Hypothetical/Unknown							-0.004	41	0.0931134	0.926267	0	**
SP_1391	1.01364	0.0341675	0.184844	0.0337478		30	1	29	0	1.0092	0.0198303	0.14082	0.0252921		31	0	31	0	Hypothetical Protein	Membrane	FIG01114591:.hypothetical.protein	Hypothetical/Unknown							0.004	59	0.105416	0.916403	0	**
SP_2143	1.01554	0.0208238	0.144305	0.0161337		80	1	79	0	1.0199	0.0352795	0.187828	0.0209998		80	2	78	0	Alpha-mannosidase	Cell Wall	Alpha-mannosidase.(EC.3.2.1.24)	Metabolism			Cell Wall Metabolism				-0.004	158	0.164752	0.86935	0	**
SP_1770	1.01287	0.0151966	0.123274	0.0129943		90	0	90	0	1.00854	0.0407834	0.201949	0.0208295		94	4	90	0	glycosyl transferase, family 8	Intracellular	Putative.CDP-glycerol:glycerophosphate.glycerophosphotransferase.(EC.2.7.8.-)	Metabolism			Various Metabolism			rfaJ	0.004	182	0.176181	0.860347	0	**
SP_1548	1.03043	0.00793872	0.0890995	0.0165454		29	0	29	0	1.02613	0.0234235	0.153047	0.0279425		30	1	29	0	Hypothetical Protein		Cell.shape-determining.protein	Hypothetical/Unknown							0.004	57	0.132422	0.895117	0	**
SP_0149	1.02155	0.0109792	0.104782	0.0205494		26	0	26	0	1.01726	0.0359763	0.189674	0.0379348		25	1	24	0		Membrane	Methionine.ABC.transporter.substrate-binding.protein	Environmental Information Processing			Membrane Transport				0.004	49	0.0995016	0.921146	0	**
SP_1189	1.03444	0.022007	0.148348	0.0494492		9	0	9	0	1.03871	0.0614968	0.247986	0.0784199		10	1	9	0			hypothetical.protein	Hypothetical/Unknown							-0.004	17	0.0460285	0.963824	0	**
SP_0535	1.00177	0.00793138	0.0890583	0.0238018		14	0	14	0	1.00603	0.030343	0.174192	0.0449763		15	1	14	0			FIG01116395:.hypothetical.protein	Hypothetical/Unknown							-0.004	27	0.0836363	0.933963	0	**
SP_1343	1.00295	0.0115866	0.107641	0.0114099		89	0	89	0	1.0072	0.0200759	0.14169	0.0148531		91	0	91	0	Putative prolyl oligopeptidase family protein	Intracellular	Protease.II.(EC.3.4.21.83).oligopeptidase.family.protein	Genetic Information Processing			Folding Sorting Degradation				-0.004	178	0.226991	0.820691	0	**
SP_0926	1.03642	0.0141931	0.119135	0.0450287		7	0	7	0	1.03216	0.0582524	0.241355	0.085332		8	0	8	0	AraC family transcriptional regulator	Intracellular	FIG01115386:.hypothetical.protein	Genetic Information Processing			Transcription				0.004	13	0.0440582	0.965528	0	**
SP_0461	1.03125	0.0148408	0.121823	0.0131365		86	1	85	0	1.02706	0.0592417	0.243396	0.0260948		87	4	83	0	transcriptional regulator	Intracellular	Transcriptional.regulator,.RofA	Genetic Information Processing			Transcription				0.004	171	0.143186	0.886312	0	**
SP_0965	0.988643	0.0369532	0.192232	0.0256881		56	2	54	0	0.992702	0.0443685	0.210638	0.0278997		57	2	55	0	Endo-beta-N-acetylglucosaminidase	Intracellular	N-acetylmuramoyl-L-alanine.amidase.(EC.3.5.1.28)	Metabolism			Carbohydrate Metabolism			lytB	-0.004	111	0.107014	0.914971	0	**
SP_1763	1.003	0.0134597	0.116016	0.0165737	secY	49	0	49	0	0.998949	0.0253537	0.159228	0.0222964	secY	51	0	51	0	preprotein translocase subunit SecY	Membrane	Preprotein.translocase.SecY2.subunit.(TC.3.A.5.1.1)	Genetic Information Processing	Environmental Information Processing		Folding Sorting Degradation	Membrane Transport		secY	0.004	98	0.145866	0.884327	0	**
SP_1494	1.03518	0.0172296	0.131261	0.0338916		15	0	15	0	1.03114	0.0143164	0.119651	0.0319781		14	0	14	0	Hypothetical Protein		FIG01115938:.hypothetical.protein	Hypothetical/Unknown							0.004	27	0.086685	0.931562	0	**
SP_2082	1.02439	0.0209174	0.144628	0.0386536		14	0	14	0	1.02036	0.0401275	0.200318	0.051722		15	1	14	0	Response regulator	Intracellular	Two-component.response.regulator.SA14-24	Environmental Information Processing	Genetic Information Processing		Signal Transduction	Transcription		pnpR/vicR	0.004	27	0.0623944	0.950708	0	**
SP_2132	1.02882	0.0236906	0.153918	0.0200384		59	1	58	0	1.02481	0.0517498	0.227486	0.0293683		60	4	56	0			Membrane.protease.family.protein.BA0301	Hypothetical/Unknown							0.004	117	0.112797	0.910385	0	**
SP_2152	1.02126	0.0129172	0.113654	0.012185		87	0	87	0	1.02525	0.0372262	0.192941	0.0205676		88	2	86	0			Arginine/ornithine.antiporter.ArcD	Hypothetical/Unknown							-0.004	173	0.166618	0.867865	0	**
SP_0471	0.940305	0.00830451	0.0911291	0.032219		8	0	8	0	0.944145	0.0341279	0.184737	0.0653145		8	1	7	0		Intracellular	FIG01115012:.hypothetical.protein	Hypothetical/Unknown							-0.004	14	0.0527272	0.958694	0	**
SP_2032	1.02292	0.0123979	0.111346	0.0107143		108	0	108	0	1.02675	0.0544154	0.233271	0.0221411		111	6	105	0		Intracellular	Transcriptional.antiterminator.with.PTS.regulation.domain,.SPy0181.ortholog	Genetic Information Processing			Transcription				-0.004	217	0.155748	0.876376	0	**
SP_2109	1.00175	0.0156805	0.125222	0.0168849		55	1	54	0	0.99798	0.042423	0.205968	0.0265904		60	2	58	0	Maltodextrin ABC transporter	Membrane	Maltose/maltodextrin.ABC.transporter,.permease.protein.MalF	Environmental Information Processing	Metabolism		Membrane Transport	Carbohydrate Metabolism		malC	0.004	113	0.119736	0.904905	0	**
SP_0458	0.971895	0.0160241	0.126586	0.0276234		21	0	21	0	0.975616	0.0467743	0.216274	0.0496166		19	1	18	0	DNA polymerase IV	Intracellular	DNA.polymerase.IV.(EC.2.7.7.7)	Genetic Information Processing			Dna Repair And Editing				-0.004	38	0.0655365	0.94809	0	**
SP_0627	1.02271	0.011422	0.106874	0.0186043		33	0	33	0	1.02643	0.020667	0.14376	0.0258201		31	0	31	0	aminopeptidase	Intracellular	Deblocking.aminopeptidase.(EC.3.4.11.-)	Genetic Information Processing	Metabolism		Folding Sorting Degradation	Amino Acid Metabolism			-0.004	62	0.116918	0.907303	0	**
SP_1674	0.998987	0.0122863	0.110843	0.0221687		25	0	25	0	0.995298	0.0728796	0.269962	0.0492881		30	3	27	0	Putative phosphosugar-binding transcriptional regulator, RpiR family	Intracellular	Sialic.acid.utilization.regulator,.RpiR.family	Genetic Information Processing			Transcription				0.004	53	0.0682495	0.945844	0	**
SP_2126	1.04034	0.0328372	0.18121	0.0237941		58	1	57	0	1.04398	0.0308601	0.175671	0.0228704		59	1	58	0	Dihydroxy-acid dehydratase	Intracellular	Dihydroxy-acid.dehydratase.(EC.4.2.1.9)	Metabolism			Amino Acid Metabolism			ilvD	-0.004	115	0.110337	0.912334	0	**
SP_1851	1.03092	0.00989082	0.0994526	0.0241208		17	0	17	0	1.02729	0.0433203	0.208135	0.0504802		17	1	16	0	acyl-CoA thioesterase	Intracellular	Phenylacetic.acid.degradation.protein.PaaD,.thioesterase	Metabolism			Various Metabolism				0.004	32	0.0649723	0.9486	0	**
[truncated: 734 more rows]

[truncated: 25 more sheets: FEP, MEM, PEN, TEC, VAN, DAP, CIP, SXT, LEV, AZM, CAM, CLR, CLI, LZD, TET, GEN, KAN, SYN, RIF, Mouse - Lung …]
