# Supplementary material for: A genome-wide atlas of antibiotic susceptibility targets and pathways to tolerance
Source: Nat Commun. 2022 Jun 7;13:3165. doi: 10.1038/s41467-022-30967-4 (PMC9174251; doi:10.1038/s41467-022-30967-4)
Supplement: Supplementary file 6 — Supplementary Data 3 [file 41467_2022_30967_MOESM6_ESM.xlsx]

## Sheet: Supplemental Table 3 - Gene x C
	Amox	Azith	Cef	Chlor	Cipro	Clarith	Clind	Cotri	Dapto	Gent	Kan	Levo	Lin	Mero	Pen	Rif	Syn	Teico	Tet	Vanc	Glucose	Sucrose	Fructose	Cellobiose	Raffinose	Sialic Acid	Galactose	Mannose	Maltose	GlcNac	Bipyridyl	Transformation	H2O2	MMS	pH6	Temperature	Norfloxacin
SP_0003	0.067886	-0.127221	0.294021	0.098871	0.107803	-0.0245845	-0.155967	0.195211	0.0476246	0.221733	0.23921	0.182108	0.0627024	0.0654808	0.166822	-0.0296105	-0.00710734	0.0879818	0.00366032	0.200779	0.0412297	0.0127263	0.0370984	0.0796913	0.0907009	0.0386972	0.0272715	0.0468227	0.103959	0.0294771	0.0457515	0.0572201	0.10255	0.138505	0.0871809	0.0452307	0.065381
SP_0004	0.157419	-0.160189	0.143819	0.0544686	0.257186	-0.0371379	0.0677452	0.379081	0.1143	0.0464273	0.0429417	0.228085	0.0455679	0.283642	0.113794	-0.00693017	-0.144503	0.139718	0.0917992	0.460927	0.218189	0.149122	0.175078	0.177927	0.205786	0.238483	0.173908	0.188732	0.15686	0.17437	0.150042	0.0541054	0.157281	0.103591	0.159457	0.114084	0.192514
SP_0006	-0.102013	-0.0985706	-0.122752	-0.00019753	-0.196889	-0.00236023	-0.0209658	-0.0319855	-0.0686873	0.547563	0.138433	-0.140444	0.0608248	0.0137503	-0.159991	-0.059215	-0.127714	0.0566658	-0.0454679	0.0677428	0.0357035	0.0113018	0.0184929	0.00967054	0.0244068	-0.0113754	0.0154018	0.00937511	0.0331611	0.0107325	0.0280664	-0.0432721	0.00667301	-0.0184703	-0.0324884	0.00417459	0.0128192
SP_0007	-0.0352069	-5.9275e-05	0.261315	-0.600855	-0.0807396	-0.0452643	-0.0607836	-1.02041	0.0531938	0.149234	0.49999	-0.16403	-0.0511034	-0.459048	-0.197145	-0.0276888	-0.0464389	0.111352	-0.128941	0.0869349	-0.00574153	-0.0353938	-0.0186215	-0.10104	0.0265135	-0.0330174	-0.0174764	0.0526213	0.0163479	-0.026181	0.0168399	0.0165894	0.0216068	0.00438968	0.0202136	0.0271704	-0.00559307
SP_0010	-0.462347	-0.144503	-0.181551	-0.0466513	-0.169625	-0.059346	-0.125495	-0.170053	-0.355489	0.492832	0.204654	-0.127336	-0.0751622	-0.442334	-0.291829	-0.124092	-0.0505666	-0.1971	-0.0359266	-0.520066	0.0854771	0.0670464	0.121698	0.098171	0.0928832	0.0503139	0.099617	0.13609	0.118391	0.0843731	0.155668	-0.0745065	0.128667	0.1159	0.0195899	0.0861188	0.0836413
SP_0012	0.191133	-0.00797609	0.228646	0.13089	0.280907	0.0124176	0.122455	0.280926	0.197304	0.426872	0.0376789	0.209926	-0.0217894	-0.0380552	0.269625	-0.00195145	-0.414476	0.262942	0.0219249	-0.145159	-0.192064	-0.22848	-0.167692	-0.166978	-0.214073	-0.226965	-0.22151	-0.360899	-0.228486	-0.39245	0.0390862	-0.00785204	-0.272004	-0.219339	-0.273002	-0.178034	-0.130029
SP_0013	-0.0549842	-0.306185	-0.320835	0.134939	-0.191989	-0.214278	0.00408191	0.0943569	0.0750752	-0.555527	-0.770643	0.0856218	-0.12614	0.210684	-0.117994	-0.457667	-0.498566	-0.0817887	-0.168148	-0.344752	-0.0758748	0.0708291	0.0402286	-0.102229	-0.167037	-0.0210808	-0.0965337	-0.269103	-0.0104111	-0.0692135	-0.62031	-0.852675	0.0116533	-0.13069	-0.13781	-0.0568322	-0.0379933
SP_0019	-0.0791756	0.0219665	0.166369	-0.119943	0.0197774	-0.0413654	-0.0878334	-0.0411598	0.106051	-0.23751	-0.269516	0.130377	-0.0828261	0.167242	0.082635	-0.0240593	-0.158305	0.170423	-0.0651465	0.34461	-0.0715179	-0.0950336	-0.0801068	-0.00626332	-0.0725514	-0.168163	-0.077834	-0.139424	-0.0480999	-0.0847111	-0.11679	-0.346146	-0.159744	-0.0881184	-0.0730473	-0.0386484	-0.0650729
SP_0020	-0.00600583	0.00684035	0.0677339	0.171781	0.12271	0.118696	0.0998853	0.0896693	-0.0481596	-0.19734	-0.135009	0.0593963	0.180807	-0.100112	-0.30418	-0.0953859	-0.217045	0.0506674	0.113101	0.352008	0.710372	0.685908	0.687985	0.678172	0.689243	0.669468	0.702024	0.683725	0.65655	0.70783	0.675654	0.751864	0.696486	0.66787	0.672364	0.681005	0.696384
SP_0021	0.0318786	-0.00966245	-0.059171	0.0158556	0.0714546	0.133498	-0.0873503	-0.960196	-0.061203	0.0258215	-0.125194	-0.160316	-0.0670507	0.0434435	-0.0901397	-0.065681	-0.025824	0.0343157	0.00578207	-0.027191	0.0541513	0.00254302	0.0228278	0.00354045	0.0335772	0.0128744	0.0426425	0.0409979	0.0137142	0.0221558	0.0250791	-0.0395123	-0.0145041	-0.115968	-0.0729009	0.00934332	0.0422049
SP_0022	-0.0349421	-0.0266762	-0.0528546	-0.0103398	0.0682093	0.048697	-0.0573206	-0.15692	-0.0432163	-0.0414455	-0.0673977	0.0301305	-0.0194379	-0.067692	0.0274354	-0.114906	-0.0604741	-0.0491501	-0.00314003	0.0381994	0.0365335	0.00763057	0.0235511	0.0227417	0.0329744	0.00226575	0.02299	-0.00582596	0.0304747	0.0245011	0.0208153	-0.0317064	0.0136989	-0.0139043	-0.00563003	0.0332941	0.0229613
SP_0023	0.0602399	0.0505922	0.0791667	-0.103499	-0.0784627	0.0646864	-0.00318638	-0.0198624	-0.000741134	-0.0886615	-0.125107	-0.0709243	-0.0140028	0.118916	0.0576296	0.0186041	-0.010653	0.065653	0.0268637	0.0184892	0.0258233	-0.0317633	0.0453008	0.00911193	0.0191523	-0.00885677	0.0211697	0.0158523	0.0189601	0.0344646	0.0380662	-0.30983	-0.0203011	-0.139119	-0.011658	0.00311131	-0.00188538
SP_0025	0.0692711	0.0552547	0.0373696	-0.0517922	-0.000506391	0.0105602	-0.0292633	0.0894122	0.0446059	-0.0253306	0.00821698	0.111166	0.00672125	0.057983	0.0415148	0.040632	-0.0583774	0.0105758	0.0114035	0.0879614	0.00185412	-0.0122491	0.0240144	-0.0149221	0.0153697	0.00296598	0.0105333	0.0283361	0.00727293	0.00310201	0.0115114	0.0198612	-0.00333695	-0.0112959	-0.013059	0.0273261	0.0165666
SP_0026	-0.0685121	-0.0476343	-0.0204577	-0.0498006	-0.029419	-0.054365	-0.109854	-0.0450021	-0.0629607	-0.0222382	-0.152648	-0.054921	-0.140102	0.0204776	0.0253699	-0.157563	-0.0869895	-0.00218981	-0.0829417	-0.176441	-0.0190203	-0.0490504	-0.0395131	-0.0408533	-0.0239867	-0.0501919	-0.0361334	-0.0351805	-0.0466986	-0.0469823	-0.0307019	-0.0436887	-0.0642465	-0.088864	-0.0539531	-0.0440409	-0.0132986
SP_0029	-0.161372	-0.12378	0.0648666	0.0356792	-0.0141113	-0.106769	-0.134197	0.0646897	-0.0476069	0.0318981	-0.0607578	-0.0944237	-0.0694058	0.0760448	-0.0817835	-0.104048	-0.141955	0.046112	-0.0978889	-0.0609611	-0.0461136	-0.0411026	-0.0562523	-0.0647626	-0.0516001	-0.0571595	-0.0515559	-0.0805513	-0.0687704	-0.0558266	-0.0670539	-0.0651996	-0.0675717	-0.0874343	-0.0810023	-0.0507561	-0.0319192
SP_0030	-0.115553	-0.0326321	0.168321	-0.0031796	-0.0664594	-0.0920233	-0.0095541	0.031162	-0.000187327	0.174812	0.0762519	0.116613	-0.0437836	-0.0274527	-0.0317428	-0.0971816	-0.0982314	0.0337435	0.0254156	-0.0135469	0.000375097	-0.000327463	0.010655	-0.0017814	-0.00669355	0.0180409	0.0155583	-0.0123835	-0.00924045	-0.0185537	-0.021788	-0.0188789	-0.0496547	-0.0265484	-0.0469108	-0.035795	0.00718663
SP_0031	-0.00584235	-0.0266574	-0.00660143	0.0917648	0.00965134	0.00454069	-0.0294448	0.417246	-0.0718291	-0.329071	-0.21302	0.672195	-0.0617553	-0.0114324	-0.00126003	0.00924884	-0.019935	0.00266849	-0.0694837	0.00857139	-0.00693408	-0.00641862	-0.00710967	0.0066767	-0.0155786	0.0168291	-0.00158829	0.0367162	-0.0123081	-0.0126621	0.0590408	0.0359277	-0.0178707	-0.00180486	0.00235937	-0.0210963	0.00919104
SP_0032	0.2221	0.127251	0.111534	-0.0111406	-0.889522	0.0519374	0.00653795	0.314352	-0.0584085	0.0697262	-0.12587	-0.175807	0.0788689	0.518329	-0.332638	-0.00105918	-0.151765	0.0624944	-0.0386692	0.119367	-0.157827	-0.144553	-0.0165166	0.00350709	-0.132776	-0.0781164	-0.0157916	0.289491	-0.066699	-0.228961	0.145206	-0.294677	-0.073838	-0.228181	-0.0286016	0.0285503	-0.230577
SP_0033	0.0466056	0.00155511	0.0470559	-0.140689	0.012986	0.0287466	-0.0747457	0.00335853	-0.0747422	-0.0205	-0.2048	-0.0416062	-0.0216284	0.112547	-0.393257	0.0353985	-0.0292868	0.0550556	-0.0506427	-0.0622486	0.0999701	-0.0202699	-0.036652	-0.049556	0.0708896	-0.0514025	-0.0448459	-0.0670797	-0.0455833	-0.00902772	0.0147871	-0.0173517	-0.0164823	-0.0599506	-0.069254	-0.0210345	0.0492383
SP_0034	0.0104947	0.0191743	0.0624784	-0.0670905	-0.0265112	-0.0388013	-0.0103571	0.00843076	-0.182983	0.0179545	-0.0669335	0.0259369	-0.0918781	0.0462294	-0.0067582	-0.00731175	0.0244194	0.0234117	-0.09198	0.0248151	-0.0289572	-0.0307667	-0.0352646	-0.0513484	-0.0353876	-0.0165818	-0.035788	-0.0441148	-0.0473211	-0.0350911	-0.0309548	-0.0154506	-0.0625	-0.0838575	-0.0479942	-0.0480095	-0.023717
SP_0035	0.177249	0.0629367	0.203231	-0.0497554	0.0849495	0.0409214	0.0771489	0.00473166	-0.100064	0.0755129	-0.0155786	0.0176577	-0.121143	0.202073	0.291387	0.0284347	0.114033	0.0922435	0.0563878	0.142385	0.0483671	0.0405695	0.0157852	0.0620614	0.0487553	0.0459279	0.0138986	0.0274348	0.00329916	0.013714	0.0257169	0.054759	-0.0227399	-0.123828	-0.0388695	-0.00825898	0.0411113
SP_0040	-0.0183811	-0.0291967	0.0343105	-0.168067	-0.165795	-0.11114	-0.0622553	0.0111881	-0.0505095	0.222858	-0.00527652	0.0687213	-0.0624901	-0.0791344	-0.115712	-0.0723062	-0.105985	-0.0506597	-0.175802	-0.380873	-0.0476186	-0.15246	-0.0839321	-0.0688172	-0.0748632	-0.130473	-0.0758913	-0.0371435	-0.0692107	-0.0912029	-0.0352694	-0.563435	-0.123494	-0.16638	-0.223949	-0.0735567	-0.128477
SP_0041	0.103804	0.0288369	-0.0834599	0.147146	0.0195092	0.0512883	-0.0263921	-0.00873166	0.0973585	0.0953015	-0.0641553	0.104797	-0.0370355	-0.196761	-0.159456	-0.0141366	0.0581426	0.0296204	-0.113459	-0.00626991	0.0168064	0.0145506	0.0336045	0.0018724	0.00612673	0.0349702	0.0277848	-0.00572742	-0.0136479	0.0451442	0.0166365	-0.053788	-0.0237596	-0.0400987	-0.0129839	-0.02963	0.0206623
SP_0042	-0.0134096	-0.0315779	0.155042	-0.0680329	-0.0114261	-0.00246791	-0.0808459	0.0221401	0.226689	0.523221	0.0924548	0.0709293	-0.0463318	-0.142889	-0.115809	-0.0551475	-0.119639	-0.0609259	-0.045314	0.00812342	-0.0267801	-0.0195658	-0.0232108	-0.000376764	-0.0342008	-0.0561146	-0.0308011	-0.0111769	-0.0275579	-0.0335867	0.0187114	-0.108282	-0.0392586	-0.0492315	-0.0214345	-0.0508557	-0.0368171
SP_0043	-0.0803286	-0.063977	0.0909998	-0.0392862	0.0193655	-0.00271747	-0.0761554	-0.0443481	-0.049078	0.155225	-0.0684188	-0.00776391	-0.0702708	-0.0976924	-0.112071	-0.10739	0.00827108	-0.0351303	-0.0322782	-0.221948	0.00123125	-0.00541331	-0.0133429	-0.0254728	-0.0105266	-0.00364154	0.000259009	-0.0320766	-0.00306079	-0.00622288	0.00055978	-0.140796	-0.0103623	-0.0203167	-0.00175419	-0.00121806	-0.00294808
SP_0044	-0.124867	-0.0701859	0.00578968	-0.0444171	0.0146477	-0.0597803	-0.0419019	-0.211533	-0.110415	0.0871184	-0.149357	-0.0295653	-0.0646196	-0.0787902	-0.16814	-0.0581655	-0.0631824	-0.0695438	-0.0303401	-0.108824	-0.00712245	-0.0453001	-0.0115986	-0.0656322	0.000252456	-0.0415904	-0.01179	-0.0243108	-0.0273093	-0.0113353	-0.0296356	-0.066582	-0.0357357	-0.0681628	-0.0541362	-0.0376141	-0.0103221
SP_0045	-0.130838	-0.0699803	-0.0446881	-0.0289119	-0.0173629	-0.042667	-0.100515	-0.35078	-0.104869	0.0882893	-0.0276989	0.0778608	-0.0885441	-0.0294597	-0.131795	-0.0596135	-0.0918107	-0.0844268	-0.031029	-0.0928325	0.000263154	-0.016902	-0.0077992	-0.0712307	0.00254547	-0.0175322	-0.00283815	-0.0344592	-0.00303411	-0.00397136	-0.0576641	-0.0485734	-0.0261675	-0.0446036	-0.031677	-0.00553617	0.005168
SP_0046	-0.0925448	-0.019192	0.108263	-0.0110471	0.0162185	-0.0230735	-0.00189746	-0.305722	-0.0754507	0.028086	-0.00199139	0.0505413	-0.0613704	-0.0405719	-0.0570042	-0.0188689	-0.0631362	0.00272202	-0.0634208	-0.0748232	-0.010047	-0.0118201	-0.00842031	-0.0512597	-0.00854382	-0.0153393	-0.00106785	-0.0444762	0.0114153	-0.00422165	-0.0570027	-0.0420799	-0.00935132	-0.0324704	-0.0219489	0.0142614	-0.00107954
SP_0047	-0.169827	-0.100874	0.019986	-0.0751341	-0.0315192	-0.0556058	-0.134981	-0.391332	-0.0759863	-0.13385	-0.101604	-0.0428985	-0.122268	-0.13495	-0.114121	-0.0397589	0.00201864	-0.0164279	-0.124872	-0.219862	-0.0320444	-0.0449249	-0.0449864	-0.121143	-0.0502697	-0.0601508	-0.0503326	-0.067281	-0.0674938	-0.0434564	-0.123644	-0.0468453	-0.0918692	-0.107461	-0.10475	-0.0692644	-0.0148659
SP_0048	-0.0799395	-0.0145758	-0.0348594	-0.101845	0.0339713	-0.0378658	-0.0525193	-0.220741	-0.0635322	0.257706	-0.148153	-0.109691	-0.0300069	-0.117056	-0.043518	-0.0493889	-0.0123896	-0.0128139	-0.0617342	-0.274321	0.0456381	-0.147432	0.0355164	-0.034688	0.049461	-0.13341	8.0222e-05	-0.0109154	0.00464557	0.0422632	-0.013017	-0.0292938	0.029162	0.0293579	0.00398064	0.0232783	0.0538634
SP_0049	-0.100868	-0.0142163	-0.0587395	-0.014934	-0.0143447	0.000418777	-0.071157	-0.285151	-0.0102938	0.0135971	-0.0658881	-0.0386081	-0.0638777	-0.02214	-0.0643232	-0.0609329	-0.0506751	-0.0421496	-0.104851	-0.013893	-0.00751779	-0.02151	-0.00908096	-0.0227358	-0.0184969	-0.0238019	-0.00855839	-0.0246171	0.00149523	-0.00947543	-0.0259313	-0.0210827	0.00165043	-0.0166182	-0.00701076	-0.0082783	-0.0040345
SP_0050	-0.0701723	0.013312	-0.033802	0.0561731	0.0324529	0.0576765	0.0351973	0.0901553	-0.0180278	0.116608	0.020997	0.0681234	0.0332929	0.07545	0.0171213	-0.00958565	0.0411376	0.0205903	0.0455064	0.00949294	0.0813363	0.0760407	0.0699642	0.00871589	0.0614093	0.0595659	0.068358	0.046074	0.0796438	0.0831198	0.0278343	0.0695424	0.0526006	0.0295691	0.0683152	0.0657664	0.0472533
SP_0051	-0.0597865	-0.0602279	-0.0369473	-0.108844	-0.0498933	0.00180643	-0.050502	0.0755865	-0.0197663	-0.0143201	0.0104637	0.08196	-0.0390909	-0.0429367	-0.0282472	-0.0361929	-0.0168869	0.036596	-0.0261602	-0.141154	0.0469053	0.0250068	0.0429106	-0.0283483	0.0353135	0.0264241	0.0472582	0.0418233	0.0253868	0.0633625	-0.0289192	0.00540019	0.0251329	0.00770482	0.0442693	0.0420371	0.0526831
SP_0054	-0.0664415	-0.0910521	-0.0867251	-0.0150173	0.00123669	-0.0130702	-0.0482736	0.0371817	-0.0438323	0.155373	0.00668589	0.0308033	-0.0327958	-0.0501169	0.00567602	-0.0105445	-0.0625688	-0.0967265	0.0117272	-0.0323967	0.00972751	-0.0162278	-0.00877823	-0.0623559	0.0162692	-0.026101	-0.00918829	-0.0433962	-0.00919842	0.011392	-0.0707578	-0.0423186	-0.0270865	-0.039633	-0.0401797	-0.0181195	0.0211656
SP_0055	-0.104286	0.00784395	-0.0785122	0.0781393	0.189665	0.0946978	-0.0352627	0.0993845	0.156915	-0.125982	0.0327303	0.13033	0.0345895	0.195714	0.152996	0.00691694	-0.148255	0.0815509	0.120556	0.0785926	0.0702773	0.0664817	0.0902231	0.0453384	0.0940238	0.057597	0.098152	0.0644165	0.0773988	0.0789522	0.080553	-0.0748194	0.0723302	0.0556454	0.0869119	0.0763559	0.0575576
SP_0056	-0.304741	-0.506621	-0.0805562	0.099162	0.116573	-0.442552	-0.559085	0.173664	0.331038	-0.372537	-0.0122899	0.162711	0.0335182	0.179575	0.0145425	-0.163972	-0.59761	0.286168	0.0943451	0.226032	-0.23303	-0.354335	-0.0966028	-0.262301	-0.231899	-0.353101	-0.122985	-0.356961	-0.24479	-0.244174	-0.366818	-0.739442	0.129706	-0.286944	-0.206728	-0.269158	-0.221909
SP_0057	-0.023279	-0.0229418	-0.00433413	-0.0238719	0.0197352	-0.0159149	-0.0214596	-0.0228132	-0.0129426	0.133723	-0.0330259	0.0209402	-0.0364489	-0.0438274	-0.031935	-0.0462152	-0.0840762	0.00276402	-0.0361318	0.00290516	-0.0128317	-0.0259352	-0.0159566	-0.0385018	-0.0220476	-0.0685898	-0.0108058	-0.0641201	-0.0139633	0.0235899	-0.0107122	0.00121362	-0.0253474	-0.0255653	-0.0228386	-0.0342165	-0.0149644
SP_0058	0.0615436	-0.0151713	-0.0666554	0.0284	0.030622	-0.0336743	-0.0194647	-0.0882835	0.104378	0.348539	0.115424	0.0864359	-0.0152078	0.110833	-0.075716	0.0367518	-0.298874	0.0662878	-0.0338322	-0.0578148	-0.0815819	-0.0371132	-0.0679061	-0.165947	-0.0907154	-0.178784	-0.0998419	-0.176715	-0.0157921	0.0312825	-0.0425672	-0.00708911	-0.0303056	-0.0621495	-0.0514646	-0.0767326	-0.106723
SP_0060	0.0427838	0.026246	0.00684065	-0.016381	0.0451753	0.0391841	0.0228812	-0.0785771	-0.000651129	0.111566	0.0448831	0.0998588	-0.0346438	0.0656393	0.0254672	-0.0135126	-0.0871112	0.102015	-0.0302543	0.0447301	-0.0351932	-0.0363336	-0.0393746	-0.11971	-0.06252	-0.32886	-0.0584971	-0.0518024	-0.0188259	0.0390881	-0.0292425	-0.059383	-0.0263575	-0.0290718	-0.035107	-0.0526663	-0.0403413
SP_0061	-0.0621654	-0.0227876	-0.00885129	0.00756489	0.0433377	0.0207671	-0.0828091	-0.00338337	-0.0605143	0.0260859	-0.079088	0.0454761	-0.0149536	0.00850395	0.035195	-0.0350955	-0.110161	-0.00150856	0.00202923	0.0472284	-0.0262501	0.001353	-0.0257447	-0.0299197	-0.0230495	0.0494562	-0.00732624	0.0044889	-0.0230991	0.000681519	0.00372419	0.00469296	-0.0215169	-0.033434	-0.00542473	-0.030508	-0.0208276
SP_0062	-0.026565	-0.00645663	0.0249868	-0.0734288	0.0559901	0.0234922	-0.0284277	0.0429654	-0.049111	0.215312	0.033109	-0.00980178	-0.0293164	-0.0263164	0.0178377	-0.0724012	-0.065179	-0.0026082	-0.00205298	-0.0913356	0.00123857	0.00052852	0.00141937	-0.000822585	-0.00662722	0.0396996	0.00715479	0.0200803	0.0124563	0.0359293	0.0103705	0.0140036	0.0061307	-0.00192467	-0.00362413	0.00466375	0.00651938
SP_0063	-0.0966435	0.0250911	0.0097689	-0.0206301	-0.0149651	-0.0337037	-0.0637289	0.0573278	-0.0939258	0.101497	-0.0288064	0.0210825	-0.0451357	0.000462967	0.0302893	-0.0253552	-0.0811407	-0.0189108	-0.0482518	-0.0814495	0.0158016	-0.00549638	-0.016011	0.00580759	0.00426483	0.0364939	-0.0159659	-0.0116466	-0.0049744	0.019714	-0.00190675	0.00074996	-0.0201881	-0.0344358	-0.0165139	-0.0372732	0.0169158
SP_0064	0.0517051	0.058171	0.131167	0.00814116	0.0468623	-0.00335457	0.0499406	-0.0337778	0.042911	0.213057	-0.0478845	0.0127158	0.040496	-0.0332277	0.0266042	0.0104671	0.019001	0.0802247	0.0322184	0.109109	0.050512	0.0529503	0.0378294	0.0289943	0.0249344	0.0755834	0.0292312	0.0255046	0.0357158	0.0926453	0.0634044	0.0727064	0.0353796	0.0253888	0.0323378	0.0293101	0.0514861
SP_0065	-0.00905661	0.0117689	0.0183916	-0.0472681	0.0486057	-0.00100784	-0.0227378	0.00668488	-0.0610902	0.136655	0.0268887	0.0141347	-0.028551	0.0494756	0.0554292	-0.0313773	-0.0325343	-0.0211884	0.021158	-0.0141468	0.0189051	-0.0236037	0.00666199	0.000986303	-0.0156961	-0.0722874	-0.00348163	0.00556916	0.0189145	0.0111247	0.0237869	0.0288658	0.00361741	0.00881219	0.00817846	0.00150601	0.0255421
SP_0066	-0.0225958	0.0119066	0.0192376	-0.0244528	0.0448892	-0.0170417	-0.0262458	0.0460217	-0.0651247	0.237488	0.0304106	0.0256328	-0.0344451	-0.0599872	-0.00785275	-0.0151016	-0.0167534	0.00204463	-0.0349202	0.0166129	-0.00256889	-0.0170256	-0.0119026	-0.0145427	-6.6718e-05	-0.0320819	-0.0431524	-0.0119376	-0.0116749	0.00924054	0.00390091	0.00309414	-0.0180652	-0.0151367	-0.00015015	-0.0147104	0.00244698
SP_0067	-0.0260106	-0.111492	-0.0981969	-0.204945	0.0183607	-0.049183	-0.0318614	-0.181207	-0.118776	0.167466	-0.0435906	-0.142452	-0.105705	-0.154878	0.00481715	-0.0153493	-0.0897794	-0.0930339	-0.0975222	-0.169404	-0.0524342	-0.0496022	-0.0441515	-0.0454005	-0.093307	-0.0521927	-0.0436835	-0.0154973	-0.0308979	-0.0319459	-0.00969878	-0.0301134	-0.0524831	-0.0495256	-0.061591	-0.0659546	-0.0648279
SP_0068	0.0137577	0.018646	-0.103673	-0.0677441	0.0943357	0.0396599	0.00311969	-0.0150729	0.022733	-0.0181384	-0.047639	-0.0358003	-0.0993792	0.000629494	-0.132129	-0.151158	-0.0737762	-0.0309271	-0.060058	0.000839685	-0.0437682	-0.0417036	-0.0429906	-0.0889339	-0.0653037	-0.0481282	-0.054378	-0.113391	-0.0455003	-0.0309069	-0.109404	-0.108506	-0.042668	-0.0676303	-0.0255865	-0.0847557	-0.0639305
SP_0069	-0.0361806	0.00908237	-0.0402742	-0.0477427	0.0423479	0.034873	-0.0304258	-0.045799	0.0118042	0.1277	-0.00954744	0.0325178	-0.0826253	-0.0370662	0.0252848	-0.0135385	-0.0189303	0.0143622	-0.0187062	-0.089066	-0.0164396	-0.0166515	-0.0235396	-0.00333662	0.00486962	-0.00791094	-0.0346602	-0.0194341	-0.00314092	-0.00463602	0.00967594	0.0111761	-0.0105651	0.00079951	-0.0334082	-0.00291633	-0.00612471
SP_0071	-0.00206334	-0.0160748	0.00654056	-0.0499259	0.0227757	0.00308198	-0.0360308	0.0179455	-0.0435125	0.117061	0.00615582	0.0234328	-0.0417173	0.0098382	0.0143758	-0.0183698	-0.0176232	-0.00138219	-0.0345481	-0.028441	-0.00554119	-0.0117094	-0.00900956	-0.0117576	-0.00451263	-0.0135132	-0.00672566	-0.013018	-0.00685985	0.000552511	-0.00777482	-0.0150983	-0.00521699	-0.0083993	-0.00357203	-0.0113509	-0.00286996
SP_0073	-0.0126584	-0.0180087	-0.0130998	-0.0392209	0.0583048	-0.0206748	-0.0582449	-0.0769387	-0.0496136	0.0553835	-0.0602831	-0.0924779	-0.0697232	0.00391495	0.0182167	-0.0182165	-0.0840133	-0.0178119	-0.0765584	-0.102871	-0.0333333	-0.0344241	-0.0333763	-0.0191564	-0.0380679	-0.0336952	-0.0384439	-0.0245165	-0.0283691	-0.0353997	-0.0217369	-0.0196656	-0.0409528	-0.030299	-0.0174344	-0.0357196	-0.0196372
SP_0074	0.0187109	-0.00319515	-0.0750932	-0.00794531	0.13853	0.143391	-0.00787565	0.102183	0.0831852	0.188327	0.0757106	0.0834251	-0.0175526	-0.0695026	0.115729	0.0662879	0.0535721	0.0564652	-0.0459245	-0.00892435	0.0284104	0.0590237	0.0444868	0.0369334	0.0242324	0.0587243	0.0431542	0.0287565	0.0347032	0.0461225	0.0622718	0.0456144	0.0141912	0.0260318	0.0423539	0.0246051	0.0371913
SP_0075	-0.0226298	-0.047004	0.0420081	-0.113273	0.0737949	0.0277482	-0.0427187	0.0625192	-0.159113	-0.0121239	-0.0416624	0.0328958	-0.0712472	-0.011603	-0.142468	-0.00272979	0.0720033	0.0342867	-0.0249292	-0.0986036	-0.0290833	-0.0247056	-0.0326439	-0.0353544	-0.0255869	-0.0182815	-0.0144279	-0.0337312	-0.0290811	-0.0262053	-0.0327938	-0.049558	-0.0425388	-0.0542777	-0.0338139	-0.0371906	-0.00547659
SP_0076	0.0925265	-0.023247	-0.0267773	0.0383155	0.0301802	-0.119027	-0.0266973	0.00248098	0.0480497	0.102471	-0.0738189	-0.0734424	-0.00215299	0.0376419	0.129477	-0.0431718	0.00873928	0.062403	0.0251376	0.0241346	0.0565298	0.0220844	0.0408847	0.0290803	0.0595761	0.0185894	0.0351514	0.00857934	0.0495276	0.0330993	0.00305736	6.9985e-05	0.0664132	0.0587378	0.0827843	0.0434292	0.0571762
SP_0077	0.057933	0.0436094	0.105229	0.0222989	-0.0301781	0.0701143	0.0461616	-0.0930968	-0.0282372	0.161156	0.0656109	0.0826847	-0.0337874	0.010736	-0.0575938	0.0106939	0.120782	0.023059	0.0609959	-0.0759117	-0.0250717	-0.0385645	-0.0225559	0.0181873	-0.0206235	-0.0515995	-0.0325319	-0.0231611	-0.0229309	-0.00746961	-0.0129334	0.0117297	-0.00707727	0.0278552	-0.0150183	0.0049619	-0.0185874
SP_0078	0.0324259	-0.01428	-0.0269234	-0.028256	0.0362212	0.0157436	-0.0387508	0.0081097	-0.061709	0.0679022	-0.030439	0.0707439	-0.031148	0.0805098	0.0113391	0.0207239	-0.0837121	0.0887901	-0.0688767	-0.0195144	-0.0136078	-0.021324	-0.0216567	-0.000417154	-0.0178966	-0.018079	-0.0166468	-0.0252321	-0.0317393	-0.0212181	-0.0132118	-0.0343101	-0.0362346	-0.0249378	-0.0407881	-0.0318775	-0.0129013
SP_0079	-0.248692	-0.295612	-0.0341637	-0.219391	-0.225801	-0.362566	-0.188053	-0.259005	-0.193703	-0.113211	-0.213177	-0.224227	-0.31881	-0.190174	-0.0595542	-0.246516	-0.241445	-0.0963538	-0.311841	-0.316261	-0.244275	-0.252751	-0.263126	-0.27653	-0.256924	-0.25111	-0.263888	-0.283009	-0.265441	-0.250236	-0.316856	-0.263095	-0.294044	-0.300426	-0.260674	-0.307162	-0.228982
SP_0080	-0.0768026	-0.0744841	-0.0627137	-0.120623	-0.181245	-0.100186	-0.0529927	-0.0941196	-0.0887708	0.045124	-0.0326015	0.0836031	-0.171886	-0.0102041	0.0739142	-0.0931337	-0.0192107	-0.075163	-0.13537	-0.0641393	-0.0769076	0.00263677	-0.0752728	-0.0901333	-0.0820724	0.00258298	-0.0588478	-0.0836702	-0.0280659	-0.066569	-0.0703551	-0.0675582	-0.0329401	-0.0534748	0.0050543	-0.0200102	-0.0740363
SP_0081	-0.0278507	-0.0279942	-0.0362901	-0.0277836	-0.000845283	-0.0492235	-0.0742327	-0.025608	-0.108177	-0.107764	-0.0117045	0.0175131	-0.100315	-0.0339934	-0.0273128	-0.107114	-0.0611987	0.0302531	-0.0577826	-0.0912073	-0.0218381	-0.0548003	-0.0309659	-0.0271536	-0.0323475	-0.0610846	-0.0320782	-0.0101857	-0.0343209	-0.0290157	-0.0300196	0.00102215	-0.044025	-0.0329313	-0.0344124	-0.0372395	-0.015637
SP_0082	-0.0759808	-0.0633357	0.086451	-0.103981	0.00122276	-0.0147271	-0.0877962	0.0889501	-0.00740368	0.0470198	-0.0811418	-0.0449544	-0.04134	-0.0115196	0.0486704	-0.0274454	-0.0689243	0.0225959	-0.0650762	-0.074096	-0.0142747	-0.0131813	-0.0220653	-0.0294854	-0.0295141	-0.0262582	-0.0205888	-0.0366821	-0.0276069	-0.0254018	-0.00561628	-0.0483042	-0.0344718	-0.029259	-0.047305	-0.0274454	-0.0199731
SP_0083	-0.0511838	-0.0330735	-0.0548378	-0.0747618	-0.0295879	-0.0434556	-0.0720929	0.0430436	-0.0711124	0.190824	0.0409102	0.0242893	-0.0754713	0.0513808	0.0348312	-0.0590443	-0.0674324	-0.0516193	-0.128903	-0.0360958	-0.0376784	-0.0335451	-0.0417182	-0.0223171	-0.0316841	-0.0295987	-0.0388906	-0.0138431	-0.0288553	-0.042186	-0.0281537	-0.00585293	-0.0537111	-0.0497595	-0.0215157	-0.0346923	-0.0265668
SP_0084	0.0235498	-0.0278456	0.0403227	-0.0283811	0.0531045	-0.0177692	0.0143213	0.0498924	-0.0362621	-0.00589642	-0.0527912	0.038505	-0.066837	-0.00820597	-0.00693506	-0.0588888	0.00426937	0.0334613	-0.0514315	-0.0532999	-0.0162256	-0.0165329	-0.00422825	-0.034266	-0.00706105	-0.0119072	-0.0217876	-0.0326521	-0.0188019	-0.00138852	-0.0125908	-0.0336237	-0.0159161	-0.013718	-0.0361566	-0.0217333	-0.00807921
SP_0090	0.06686	-0.0137961	0.0624573	-0.0143347	0.0530017	0.045678	-0.0508901	0.00596259	-0.0501705	0.0813868	-0.0838524	0.0355642	-0.0370409	0.00411025	0.0415978	-0.0553011	-0.0440314	-0.00416203	-0.0129038	-0.0249171	-0.033344	-0.0204934	-0.0321815	-0.0452829	-0.0193578	-0.0277407	-0.0302801	0.00560733	-0.0222673	-0.0323977	-0.0205366	-0.00105556	-0.0344113	-0.0293742	-0.0197436	-0.0365612	-0.0165771
SP_0091	0.0237322	0.0165718	-0.0303944	-0.0227967	0.023693	0.0157586	-0.0354078	0.0633488	-0.0253925	0.146854	0.0823542	0.0852185	-0.043591	0.0709881	-0.0133585	-0.038426	-0.0108549	-0.0310199	-0.0189404	-0.0300453	-0.0193928	-0.0107486	-0.024066	-0.0500332	-0.0165061	-0.0125116	-0.00642077	-0.0105152	-0.0354113	-0.0170523	-0.0235381	-0.0333693	-0.0238704	-0.0369947	-0.0138039	-0.0373934	-0.00584514
SP_0092	0.0295949	-0.0140029	0.0554799	-0.00249076	0.0320917	-0.0039563	-0.0148663	0.0836328	-0.0355678	0.0742837	0.054633	0.0689708	-0.0131017	0.0441066	0.081516	-0.0393062	-0.0740197	-0.0217676	0.0178821	-0.0200447	0.011876	0.00101693	-0.0104697	-0.0306633	0.000463547	-0.0501235	-0.00471386	0.000351316	-0.00679335	-0.00795315	-0.0164848	-0.0106949	-0.00864247	-0.0057797	-0.00619417	-0.0129985	0.0114406
SP_0093	-0.0242781	-0.0661684	-0.0561717	-0.121583	0.014067	-0.053407	-0.100328	-0.0081974	-0.0653339	-0.198147	-0.0841345	-0.0148095	-0.0941153	0.0858091	-0.0165638	-0.0230878	-0.0373916	-0.064525	-0.0897705	-0.0176907	-0.068007	-0.0629176	-0.0526464	-0.0553772	-0.0474196	-0.0549614	-0.0462314	-0.0694199	-0.0150057	-0.055332	-0.0870578	-0.109851	-0.0447738	-0.0383506	-0.023029	-0.0384248	-0.0479251
SP_0094	0.0750245	0.0202401	0.182594	-0.00293871	-0.0592312	-0.00407919	-0.0249233	0.075132	-0.00180584	-0.0807456	0.0426215	0.0144605	-0.0709848	-0.142548	-0.0117689	-0.076477	-0.0425237	0.0573193	-0.2324	-0.032148	-0.0209389	0.0048266	-0.0103405	-0.0374227	-0.0246533	-0.0123805	-0.00378013	-0.0752307	-0.0172764	-0.015112	-0.0684524	-0.118601	-0.0071573	-0.0361553	0.0133893	-0.028473	-0.0157673
SP_0095	-0.06388	-0.0998809	-0.0472663	-0.0243524	0.0977384	-0.134367	-0.0960845	0.0172411	-0.0747187	0.0199233	-0.0656822	0.0147245	-0.0899026	0.0315641	-0.0587828	-0.0449986	-0.0740323	-0.00705873	-0.101435	-0.0878857	-0.013663	-0.0185881	-0.0353075	-0.0172471	-0.014398	-0.0077427	-0.0250927	-0.0228267	-0.0255442	-0.0322775	-0.0453522	-0.128744	-0.0428729	-0.0310255	-0.0450136	-0.0304956	-0.0209238
SP_0096	0.0417231	0.0125689	-0.0470571	-0.10346	0.0329805	-0.0166445	-0.0432351	0.0332797	-0.0309397	0.0516983	-0.0150392	0.0131099	-0.055533	0.0880896	0.0451955	0.00585859	-0.0912068	-0.00547354	0.0178402	-0.00153718	-0.00861364	-0.0048126	-0.0173113	-0.0124829	0.00205357	-0.00476232	-0.0140522	-0.0151454	-0.0130943	-0.0185118	-0.031075	-0.00803207	-0.0281982	-0.00586801	-0.0171586	-0.024374	0.000374746
SP_0097	0.0122315	0.0224536	0.0557057	-0.0400877	0.0265194	-0.0360421	0.00526618	-0.093778	-0.0310124	0.110115	-0.0558981	-0.0539348	-0.0223844	0.0157635	0.0440404	-0.0703479	-0.023403	0.0460105	-0.0341045	-0.0151107	-0.0462107	-0.0572146	-0.0601892	-0.041309	-0.0458687	-0.0544137	-0.0498977	-0.0476311	-0.0593821	-0.0631994	-0.0856747	-0.0529165	-0.0737635	-0.0751171	-0.0595585	-0.0519558	-0.0507162
SP_0098	0.0407301	0.0138059	0.0806099	-0.0230834	0.00688361	0.0368533	0.0840785	-0.0784711	-0.0273842	0.207019	-0.0699955	0.0613214	-0.0237642	0.00980929	-0.0336302	-0.126003	0.0482817	0.050394	0.0122183	0.0619529	-0.0441286	-0.0334428	-0.0433348	-0.0431009	-0.048512	-0.033579	-0.0387049	-0.0633794	-0.045596	-0.051885	-0.075462	-0.000846539	-0.0359154	-0.0603666	-0.0418763	-0.0581791	-0.0501819
SP_0099	0.037261	-0.0107685	0.0905408	-0.0554614	-0.0351064	0.0513761	-0.0235755	-0.184392	0.0328306	0.123249	-0.181387	-0.0541041	-0.0384939	0.0514406	-0.0126035	-0.0780739	-0.0704663	0.0251834	-0.0597262	-0.0339589	-0.0683936	-0.104507	-0.0907483	-0.0903097	-0.0746385	-0.106652	-0.0668998	-0.122282	-0.113052	-0.100756	-0.14201	-0.0641323	-0.0941621	-0.127634	-0.0981661	-0.101874	-0.0853244
SP_0100	0.0663483	0.0155299	0.0225941	0.0679932	0.0053369	0.015916	-0.0233739	0.115255	0.0970679	0.197273	0.0532551	-0.0807509	-0.000785042	-0.0140922	0.0385704	0.0554982	-0.0703764	0.0569643	-0.0331955	0.000810644	-0.00973566	-0.0039491	-0.00784813	-0.0344981	0.00173269	-0.0329407	-0.00965163	-0.0135681	0.011143	-0.0346384	-0.0542926	0.0228105	-0.00263472	-0.0371737	0.00400991	-0.0240675	-0.0302291
SP_0101	-0.00507466	0.00646576	0.045726	-0.0289807	0.0363008	0.0400962	0.0280574	-0.19802	-0.0226333	0.159517	-0.0311913	0.0158297	-0.0189475	-0.0617044	0.00590623	-0.125474	0.0166308	0.017943	-0.0536994	-0.00204787	-0.0278182	-0.0658953	-0.0630214	-0.0640038	-0.03336	-0.0701181	-0.0307754	-0.0794473	-0.0823496	-0.0695065	-0.0870764	-0.00326668	-0.0954494	-0.0910535	-0.0698348	-0.0800145	-0.033165
SP_0104	-0.0401565	-0.0178573	-0.076214	0.0713968	0.083349	0.0274938	-0.0381042	0.0928129	-0.0757872	0.110273	-0.0555078	0.0309792	-0.0412528	-0.00393908	0.0226803	-0.0311603	-0.0161105	0.0357956	0.028205	-0.119768	0.0201259	0.0220984	0.0295073	0.0296956	0.0318353	0.0235436	0.0287739	0.0375175	0.0291247	0.0285586	0.0331241	-0.102041	0.0030266	0.0217292	0.00355856	0.0113459	0.0335671
SP_0105	-0.00820302	-0.0265507	-0.0851395	0.0476077	0.0619364	0.00345379	-0.0391176	0.0190627	-0.0938376	0.170384	0.102154	0.173962	-0.00578363	0.00394121	-0.0488827	-0.0332203	-0.14779	0.0120242	0.0158342	-0.137828	-0.0236547	-0.0244148	-0.0455802	-0.0685927	-0.0129834	-0.0433965	-0.0456617	-0.0866242	-0.0304151	-0.0371867	-0.0179333	-0.170626	-0.0422104	-0.0238796	-0.062325	-0.0514781	-0.0319126
SP_0106	-0.0504174	-0.0030487	0.000569393	0.140796	-0.064518	-0.0540769	-0.0037748	0.00515614	-0.0316383	0.283326	-0.000448027	-0.0658811	-0.00570469	0.130008	0.00996975	-0.173385	-0.0217173	0.025386	-0.0407286	-0.0770903	-0.0335226	-0.0277383	-0.0118155	-0.0388028	-0.0355054	-0.0404587	-0.0272742	-0.123161	-0.0259547	-0.023731	-0.0525591	-0.189964	-0.0266006	-0.0257149	-0.091223	-0.0478248	-0.0329985
SP_0107	0.074873	-0.0146136	0.0658679	-0.0093177	0.000547986	0.0275627	0.00110108	0.13668	0.253941	0.475791	0.144038	0.0383099	0.0568822	0.103641	0.0589671	0.0641908	-0.210998	0.199149	0.0200769	0.284924	0.00525453	0.0500419	0.0252526	0.0399158	0.0248107	0.0420599	0.0313294	-0.0537105	0.0353325	0.0286154	0.0291013	-0.0330347	0.00281606	0.0256439	0.000532163	0.017345	0.00883324
SP_0108	-0.112683	0.000992975	-0.225441	-0.277117	-0.377275	-0.153463	-0.206488	0.0173367	-0.101538	-0.171656	-0.321838	-0.180922	-0.230462	-0.0862353	-0.209657	-0.181216	-0.162468	-0.189262	-0.224244	0.00829838	-0.211135	-0.234838	-0.216747	-0.211461	-0.223272	-0.210164	-0.213375	-0.276948	-0.363845	-0.242244	-0.194444	-0.304309	-0.263341	-0.262162	-0.292429	-0.310005	-0.209644
SP_0109	-0.144005	0.02405	0.0559077	-0.0239307	-0.0268123	-0.198539	-0.0551952	0.120388	0.0201213	0.133715	0.0104763	0.0212226	-0.0246408	-0.10442	-0.0231951	-0.188864	-0.0708375	-0.0224411	-0.0504766	-0.0381622	-0.0650576	-0.0361927	-0.0598519	-0.00715731	-0.0594914	-0.0316862	-0.047192	-0.0644993	-0.0569575	-0.0566528	-0.0432932	-0.0787595	-0.0824321	-0.0662972	-0.0645417	-0.0513598	-0.0690733
SP_0110	0.0297953	0.0049717	-0.00235256	-0.038909	0.0276774	0.0356187	-0.00894628	0.109307	-0.0111611	0.110535	-0.00723828	0.0115037	-0.0531327	0.0715117	0.0111803	-0.0214315	-0.00184694	0.022402	-0.0137357	-0.0603184	0.00537934	0.00521744	-0.000662858	0.0213665	0.0132279	0.0185955	0.00465149	0.00900404	-0.00231929	-0.00531399	0.0165673	-0.0208124	-0.00100788	0.00469874	0.00328095	-0.00192456	0.0146613
SP_0111	0.00779982	-0.00205369	0.0904934	-0.0633613	0.035913	0.00717705	-0.0190213	0.0537479	-0.0358599	0.156914	-0.0955319	-0.0314195	-0.0187861	0.148563	0.0353123	0.012427	0.0273634	0.0579844	-0.0413861	-0.0114492	0.00694003	-0.0348962	-0.00875961	0.0288954	-0.00368347	0.00432588	-0.00368439	0.0225017	-0.0262612	-0.00188141	0.0343215	-0.065499	-0.0131324	-0.000351446	-0.0512206	-0.0350068	0.0258484
SP_0112	0.0749719	0.000480091	-0.0299887	0.0099621	0.0837552	0.0791329	-0.0132326	-0.00881864	-1.2014e-05	0.169701	0.141453	0.0696912	-0.000723357	0.0430117	-0.0193887	-0.0191075	-0.0530479	0.0487951	-0.00169232	-0.103997	0.0201237	0.0263899	0.0261567	0.00275829	0.0183314	0.0358954	0.0207106	-0.0138156	0.00330899	0.0222855	0.0174702	-0.0751356	0.00743222	0.00693836	0.0231382	-0.0127857	0.0219005
SP_0113	0.0585291	-0.0819415	0.0339053	-0.0995681	0.016747	0.0178988	-0.0441253	-0.117895	-0.101577	-0.141131	-0.235767	-0.130816	-0.0970895	0.000535618	-0.081764	-0.027084	-0.0546141	-0.0121269	-0.0834472	-0.120603	-0.0863526	-0.0639638	-0.0801795	-0.0596085	-0.0828637	-0.0775384	-0.0848679	-0.0268904	-0.110158	-0.102279	-0.0332576	-0.113112	-0.11378	-0.0744349	-0.0596928	-0.107772	-0.0642553
SP_0115	-0.0682404	-0.0542243	-0.0651503	-0.0743549	0.00700016	-0.0364828	-0.0704531	0.0208098	-0.112072	-0.0868162	-0.0229523	0.000590367	-0.0941307	-0.23586	0.000643128	-0.0263698	-0.0470159	-0.0182533	-0.0819821	-0.0936389	-0.047554	-0.0587102	-0.042644	-0.0348081	-0.0463346	-0.0306943	-0.0419901	-0.0468628	-0.0514717	-0.0540163	-0.0480693	-0.106103	-0.0638329	-0.0330385	-0.0457395	-0.0700801	-0.0293684
SP_0116	-0.0588846	0.00319382	0.0345223	0.0207461	-0.0541453	-0.0569354	-0.049144	-0.22344	-0.0553338	-0.0280933	0.0390392	-0.0309443	-0.0615255	-0.242438	-0.0304669	-0.0609904	-0.0485647	-0.0679879	0.013086	-0.0187856	-0.0367971	-0.0434708	-0.0227869	0.0180942	-0.0194522	-0.0357315	-0.015272	0.0133522	-0.0121388	-0.0333479	0.00808464	-0.056413	-0.0118235	0.00482696	-0.021286	-0.0325318	-0.0180603
SP_0117	0.0269444	0.0409961	-0.0595822	-0.0197901	0.0724751	0.00277583	0.0103905	0.0780609	-0.0251814	0.0279479	0.00329915	0.0401759	-0.0207099	0.10729	-0.00276368	-0.0185237	0.0403563	0.0965684	-0.0137178	-0.0364271	0.0107251	0.00459357	-0.0116059	-0.0107049	-0.0126152	0.0173244	-0.000795717	-0.00713078	-0.0106647	0.000119864	-0.0257363	-0.0343934	-0.0124405	-0.022794	-0.011854	-0.0276855	-0.00198068
SP_0119	-0.0288642	-0.0362954	-0.0144916	-0.0489083	0.0629256	0.0550878	-0.0373995	-0.0136639	-0.0805311	0.198901	0.0547336	0.0727948	-0.0318645	-0.203243	-0.0206445	-0.0903671	-0.106	-0.0422576	-0.0459163	-0.0898903	-0.0329401	-0.107722	-0.116719	-0.117964	-0.0288801	-0.0570816	-0.103012	-0.102732	-0.0799659	-0.0740384	-0.0211916	-0.202216	-0.123882	-0.297166	-0.0674178	-0.111784	-0.0277609
SP_0123	-0.0834369	-0.0684718	-0.124163	-0.136736	-0.00840515	-0.0411037	-0.0932751	-0.0407098	-0.160085	-0.0147204	0.175817	0.0998327	-0.0365899	0.0319203	0.0326254	0.030731	0.058732	-0.0128679	0.0213921	-0.0463909	0.0713704	-0.0170907	-0.00414513	-0.00510672	0.0360637	0.000331165	-0.0133215	-0.111029	-0.0352068	-0.00164734	-0.0725127	-0.0553887	-0.0644811	0.00186063	-0.0131879	-0.0619558	-0.0191976
SP_0124	0.0600729	0.0519713	-0.213562	-0.152054	0.052553	0.0821621	0.042796	0.121735	-0.0704367	0.313797	0.184173	-0.00730744	-0.0451822	0.0520945	0.0465404	0.0139519	0.223644	0.103264	-0.0102692	-0.127447	0.144774	0.0162211	0.0814565	0.0142377	0.163742	0.0315369	0.10178	0.0244646	0.0568329	0.0662519	-0.039433	-0.00797038	0.0274289	0.0421515	0.0457257	0.0124452	0.148754
SP_0125	-0.0163369	-0.0407146	-0.108165	-0.177097	0.0462943	0.0968914	-0.0696473	-0.0670241	-0.129082	0.177786	-0.0656078	-0.0821159	-0.0897059	-0.0981282	-0.0730243	-0.0448141	0.158923	-0.0788912	0.0222958	-0.111783	-0.114446	-0.119882	-0.121699	-0.129274	-0.131766	-0.109478	-0.123173	-0.113024	-0.12189	-0.124046	-0.119778	-0.147242	-0.121302	-0.127458	-0.118846	-0.145506	-0.10244
SP_0128	-0.0232448	0.0666984	-0.0820002	-0.0467846	0.111279	0.0336777	0.0547043	-0.131019	-0.17783	-0.0827314	-0.382717	-0.334229	0.00105509	-0.34013	-0.0161423	0.0528817	0.366653	0.0294276	0.0176869	-0.0203828	-0.0782806	-0.104523	-0.105415	-0.22191	-0.0639104	-0.0527025	-0.123787	-0.203531	-0.202476	-0.108299	-0.29048	-0.408911	-0.213738	-0.2739	-0.0863672	-0.164384	-0.051189
SP_0133	0.0829477	0.053506	0.0256711	0.0454339	0.0680369	0.0411369	0.0278509	0.112269	-0.00257317	-0.263154	-0.102014	0.0554507	-0.00596857	0.138926	-0.0363471	0.0448508	-0.0457084	0.0666592	0.00459836	0.0315352	0.0505463	0.027428	0.0321918	0.0525432	0.0624542	0.0312855	0.0371087	0.0417511	0.0338841	0.0302102	0.0277949	0.0704082	0.0258423	0.0413969	0.0158147	0.02554	0.0518504
SP_0134	-0.0111398	-0.0324897	0.0488078	-0.0723038	-0.0495059	-0.0681034	-0.0229141	0.122836	-0.0103338	-0.415038	-0.179721	0.119099	-0.0417019	0.104748	-0.058776	-0.0669278	-0.180236	-0.00149763	0.0185659	-0.0101884	-0.0186976	-0.0291302	-0.0221067	-0.0296353	-0.0280899	0.00711969	-0.0195039	-0.014023	-0.028522	-0.0314052	-0.0163649	0.0305198	-0.0277621	-0.0277591	-0.0528715	-0.0444768	-0.0308942
SP_0135	0.065058	0.0237092	0.0274461	0.0429874	0.0673741	0.0856337	-0.0466244	0.0628324	-0.000917553	-0.0831056	-0.0856266	0.053498	0.0209196	0.0685181	0.048772	-0.00734047	-0.0817575	0.031119	0.0694167	-0.0192879	0.0371386	0.0135743	0.0249129	0.0376647	0.0415538	0.0224625	0.0288575	0.0266178	0.0305051	0.0248804	0.0191418	0.0457453	0.0210521	0.0278229	0.0208862	0.019795	0.0550267
SP_0136	0.0954033	0.0449735	0.0365139	0.0448632	0.0950363	0.0588248	0.0144813	0.0853381	0.02644	-0.212743	-0.0925144	0.0491829	0.019539	0.0748012	0.0579006	0.0530375	-0.0404399	0.0376163	0.0257109	0.0128515	0.0365171	0.0142763	0.0413087	0.0516032	0.0416309	0.02496	0.0414099	0.0519286	0.041057	0.0363912	0.0400901	0.0395875	0.0484713	0.0349434	0.047405	0.0269312	0.0427351
SP_0137	0.0357881	0.0307365	0.00883042	-0.0376084	0.0737627	0.0311356	-0.00731391	0.0308641	-0.00929355	0.0577837	0.00410885	0.0185738	0.0116017	0.0454062	0.027658	-0.039307	-0.0865993	-0.0203239	-0.00692128	-0.0277072	0.010458	-0.0107619	0.00943723	0.0276019	0.0123386	-0.00193066	0.0105945	0.0312359	0.00796547	0.000968816	0.0160906	0.0118001	0.0113651	0.01291	0.0154779	0.00138671	0.00778615
SP_0138	0.0741533	0.0205562	0.034015	-0.0262596	0.0715068	0.0422286	0.00896821	0.0723289	-0.00514945	0.147265	0.0501125	0.0625266	-0.0142435	0.166586	-0.0169189	0.0461444	0.0894738	0.0473626	-0.0123796	-0.0177353	-0.0106965	-0.0171508	0.00935048	0.0230307	-0.00467493	-0.0186669	0.00386799	0.0361994	0.0174038	-0.00489764	0.0225695	0.0294247	0.0279971	0.028128	0.0325278	0.0231614	-0.0109311
SP_0139	0.0186856	-0.00794937	0.0306084	-0.00914047	0.0470388	-0.00865628	-0.0222827	0.051961	-0.0280019	0.110618	0.0119143	0.0238771	-0.0141143	0.0180669	0.0239547	-0.0195186	-0.0154139	6.3497e-05	-0.00706837	-0.0191059	-0.0108678	-0.0186669	-0.000357787	0.0170348	-0.00437562	0.00249607	0.00635107	0.0170746	0.00106377	-0.00439716	0.0120622	0.0152195	-0.00129691	0.00716596	-0.000499917	-0.00118834	-0.0104504
SP_0140	0.0455061	0.0243481	0.012563	-0.0141953	0.0852635	0.0301922	-0.0130802	0.0186004	-0.0100175	0.0944584	0.033283	0.00428772	-0.0130657	0.00846736	0.0160133	0.0282136	0.004392	0.0170532	0.0113496	-0.0347438	0.00303405	-0.00295605	0.00948692	0.0289729	0.00929393	0.00158518	0.00867085	0.0358167	0.00142065	-0.00371294	0.0122134	0.0205443	0.00284025	0.00793968	0.000139004	0.00206754	0.00826498
SP_0141	-0.00664791	0.0316948	0.0290271	0.00373509	0.0284399	0.0174448	0.00152114	0.120493	-0.0276055	0.0301774	0.0491489	0.144689	0.000894222	0.0940459	0.0306422	0.0523211	0.0728557	0.0401268	0.0204276	-0.0906842	0.037625	0.0267533	0.0229186	0.0319809	0.0367126	0.0282771	0.0219113	0.0358348	0.0145186	0.0225341	0.0253075	0.0345209	0.0144431	0.0114633	0.0343249	0.0128124	0.0435941
SP_0142	0.022852	-0.00160267	0.00695677	0.054993	0.0354706	0.0502159	0.022592	-0.0244735	0.0178131	-0.0391211	-0.144829	0.0163898	0.0098605	0.0814651	0.0684141	-0.0701951	0.0116252	0.0161881	0.0194433	0.0298517	0.0558952	0.0420862	0.0396472	0.0745231	0.0569466	0.0337274	0.0453342	0.0151601	0.0396706	0.052004	0.0581094	0.0523955	0.0201681	0.0166312	-0.0154111	0.00069429	0.0345625
SP_0143	-0.00177816	0.0142569	0.0512413	-0.123135	0.0360626	0.0126316	-0.0341225	0.0303149	-0.064279	-0.0262378	-0.0337694	-0.0226225	-0.017085	0.0565289	-0.00474362	-0.00735276	0.0213754	0.00436807	-0.0107665	-0.0588563	-0.0193466	-0.0454557	-0.0247414	-0.0137583	-0.00946331	-0.0416662	-0.0259219	-0.0126163	-0.0142759	-0.0279277	-0.0103953	-0.0192003	-0.0140657	-0.0230914	-0.0141189	-0.0224655	-0.0113226
SP_0144	0.0110516	-0.0404961	0.0271599	-0.0294119	0.00719989	-0.0023641	-0.0514115	0.0453171	-0.0137675	0.174526	0.0425597	0.0523874	-0.0181501	0.0705392	-0.0047049	-0.0268711	0.0307721	-0.0242086	-0.0634174	-0.0717748	-0.0203701	-0.0221157	-0.0192796	-0.00570137	-0.0228918	-0.0125542	-0.0232397	-0.00373985	-0.014719	-0.0131829	-0.0120796	0.0278836	-0.0344419	-0.0131258	-0.0212998	-0.023747	-0.0193648
SP_0145	-0.0453739	0.0415014	-0.00190201	-0.0126494	0.0077562	0.00160354	-0.0234819	0.0146974	-0.0166588	0.0421541	0.0213251	-0.0305575	-0.0282885	0.0558185	0.0552563	0.00148069	0.00345419	-0.00766239	0.0147633	-0.0445504	0.00442958	-0.0108772	0.00362378	0.0043744	0.00813422	-0.00102593	0.00356076	0.0342342	-0.00763242	-0.00116657	0.00436181	0.00370662	-0.0121813	-0.0134218	-0.0112947	-0.0253403	0.00684494
SP_0146	0.0242061	-0.0246066	-0.0172341	0.0364629	0.0819362	0.0192767	-0.0324612	-0.0268009	-0.0152126	0.163914	0.134992	0.122866	0.0235143	0.0411648	0.0566706	-0.040026	-0.142511	-0.0153217	0.0159276	0.0581049	0.0459038	-0.0308544	0.0333798	0.0296626	0.0397088	-0.0183742	0.0392288	0.111176	0.0474022	0.0413192	0.0736886	0.0243532	0.0214248	0.043382	0.035186	0.0338783	0.0395109
SP_0147	-0.0390966	0.0861049	-0.0363154	-0.0174019	0.00847966	0.105877	-0.0462245	-0.128821	0.0411566	0.0532036	0.00808213	0.00610177	-0.122213	0.0572318	0.121523	-0.161995	-0.0597079	0.124758	-0.154349	-0.0638902	0.0264454	-0.0180116	0.0052641	-0.0191271	0.0254778	-0.00468746	0.0036046	0.00176292	-0.0101081	-0.0173868	-0.0112132	-0.00718472	-0.00936338	-0.00677343	-0.0265132	-0.0194486	0.0149792
SP_0148	0.0133905	-0.139119	-0.0867269	0.530789	0.255154	-0.0210688	0.136711	0.768392	0.172517	0.810109	0.585643	0.696795	-0.0203593	0.745985	0.0964643	-0.0493304	0.592781	-0.0944543	0.198984	0.0759147	0.824176	0.737029	0.79648	0.808453	0.800833	0.74897	0.780723	0.759615	0.800958	0.783407	0.308686	0.518384	0.744402	0.790259	0.806172	0.802348	0.825827
SP_0149	-0.00429281	0.0389097	0.0884869	-0.0719287	0.118968	0.065957	-0.0439127	-0.144231	-0.0570879	-0.0686396	-0.0415268	0.082139	-0.0275477	-0.124824	0.0587277	0.0122383	-0.134388	-0.0392204	-0.0404681	0.0984914	-0.00712806	0.000443356	-0.0733223	-0.065994	-0.0142135	0.0204152	-0.0878998	-0.0655509	-0.121852	-0.123649	0.0129665	-0.149596	-0.146378	-0.184629	-0.185594	-0.144104	0.0119163
SP_0150	0.0531821	0.0327067	-0.0759452	0.11978	0.0966385	0.000379166	-0.0201042	0.0465908	-0.044598	0.243115	0.0451327	0.150107	0.00373739	0.0960441	0.0358209	0.0220448	0.0828627	0.0372994	0.0195616	-0.035838	0.0760166	0.0508345	0.0544528	0.0797044	0.0695594	0.0623479	0.0475502	0.0627431	0.0331266	0.0476548	0.0651615	0.0488733	0.0433728	0.0208031	0.0184696	0.028612	0.0880191
SP_0151	-0.0685782	-0.000875859	-0.0455887	-0.0587638	0.108182	-0.0395956	-0.0519817	-0.250126	-0.0706725	-0.0256413	-0.000751624	0.113807	-0.103461	-0.0704411	0.0537241	-0.0772987	-0.140814	-0.0587882	0.057727	-0.109451	-0.0768587	-0.0527041	-0.122618	-0.115731	-0.0804291	-0.0266902	-0.137019	-0.0318314	-0.166432	-0.177623	-0.0201018	-0.259367	-0.153242	-0.219851	-0.210198	-0.200156	-0.0803844
SP_0152	-0.0119263	0.0666778	0.0608436	0.0348638	0.167848	0.0280743	0.0304702	-0.156886	-0.0637244	-0.0313572	0.0534687	0.0973948	-0.0105825	-0.0211341	0.0321401	0.0233116	-0.126545	-0.00550658	-0.0631145	-0.150031	-0.00358533	-0.032387	-0.0844132	-0.0718544	-0.0182278	-0.0212566	-0.0827606	-0.0718196	-0.160426	-0.122166	0.00923945	-0.174727	-0.141743	-0.215783	-0.181413	-0.184002	-0.0145371
SP_0153	0.0553091	0.00719246	0.0403757	-0.0166714	0.00758072	0.0280999	-0.00804445	0.0761379	-0.0308984	0.167734	-0.0267787	0.0346306	-0.0131721	0.0056386	0.0253152	-0.0167483	-0.02897	0.0197781	0.0095201	0.0152032	-0.00491801	-0.0327914	-0.011033	-0.0327491	-0.0297715	-0.0269146	-0.0108118	0.0657675	-0.021168	-0.0108169	-0.029305	0.0844542	-0.0467353	-0.0241385	-0.0369265	-0.0460174	-0.0243605
SP_0154	0.109215	-0.00912912	0.0778253	-0.0149995	0.062832	0.0505896	0.00229315	0.0510416	-0.0534547	0.177612	0.0205544	0.047498	-0.00243583	0.0244574	0.0353416	0.0094836	0.00868185	0.05026	0.0352956	0.0943817	0.0209018	-0.0081959	-0.000909694	-0.0151531	0.0227264	-0.00442396	0.00753375	0.186726	0.00223632	-0.00621975	0.0110324	0.0293761	-0.00715943	0.000116391	-0.00897804	-0.00386561	0.0454579
SP_0155	0.054863	0.0307003	0.0507384	-0.0737204	0.0478035	0.0558148	-0.0272817	0.0593137	-0.0796771	-0.0160774	-0.0204412	0.0746632	-0.0397845	0.027611	0.0702948	-0.0365402	0.0165722	-0.00489518	0.000434487	0.0248958	-0.0224923	-0.0191513	-0.0170468	-0.014721	-0.0134201	-0.0434025	-0.0188229	0.406964	-0.0187986	-0.0229452	-0.00158315	-0.0345659	-0.0247449	-0.0191712	-0.0325788	-0.0154747	-0.00952523
SP_0156	0.0667732	0.0372102	-0.0207433	-0.00559049	0.0520036	0.0387294	-0.00821248	-0.105661	-0.0779033	0.142476	0.0069889	-0.0026037	-0.0385846	0.00639212	0.0785746	-0.0283042	0.0506455	0.018473	-0.00780774	0.00363271	-0.020079	-0.0247961	-0.0279268	-0.00529255	-0.0300585	-0.000402818	-0.0255376	-0.0378047	-0.0412724	-0.0323679	-0.0435574	-0.0161304	-0.0280866	-0.0360795	-0.0282421	-0.0495723	-0.0188289
SP_0157	0.071512	0.0687831	-0.00356952	0.0380827	0.0469967	0.0646377	0.0232164	0.125665	-0.0087227	-0.0445043	0.0663061	0.09025	0.00519644	0.0960966	0.0668369	0.0253348	0.0248194	0.0512017	0.0218248	-0.045122	0.00991805	0.00987778	0.00878437	0.0182199	-0.00596424	-0.00519523	0.00804094	0.00467708	0.00795692	0.00501202	-0.00231941	0.0147234	0.00872867	0.0133032	0.0193232	-0.000526211	0.00580924
SP_0159	0.0377036	0.0452358	-0.0335067	0.00419754	0.0950069	0.0642397	-0.0239352	0.0286484	-0.0215318	0.0604655	0.00647151	0.0367711	0.0200489	0.0486072	0.0089843	-0.0372867	0.0044397	0.00926882	0.0178133	0.0420984	-0.00149632	-0.00953537	-0.00298906	0.00734021	-0.00464916	0.0052978	0.000740382	0.0300358	-0.010751	-0.00131983	0.0183198	0.0138056	-0.0213536	-0.0239935	-0.011758	-0.0160046	0.00386169
SP_0160	0.0735187	-0.0514014	-0.183036	0.103462	0.0656592	0.0388321	0.0263171	0.0644769	0.130755	-0.179392	0.00129043	0.201839	0.0490996	-0.0122654	0.0323432	0.016547	-0.108085	0.125444	0.0960378	0.142959	0.0742537	0.0896272	0.0781709	0.0221466	0.0796373	0.0623612	0.0245813	0.0751129	0.0488088	0.0793612	-0.351626	0.036812	0.098439	0.0426947	0.0352269	0.036238	0.045459
SP_0161	0.0475962	0.0175054	-0.00415284	-0.0351966	0.0839739	-0.0274525	-0.0555768	0.0264743	-0.00369498	0.104103	-0.0419133	0.0427797	0.0567442	0.0780987	-0.0109555	0.0643851	-0.237354	-0.00647843	0.0527272	-0.0203704	0.00401579	0.00147683	-0.00799758	0.0100321	-0.00311629	0.0179381	-0.00349837	-0.0234593	-0.0365773	0.00249462	-0.0131279	-0.0152921	-0.00957837	-0.0247537	-0.0204397	-0.0452483	0.000734779
SP_0162	0.181644	0.013882	0.0462868	-0.0110783	0.200504	0.149615	-0.000469119	0.00449218	-0.103506	0.0358121	0.0345631	0.0992657	-0.0584196	-0.0186359	-0.0762213	0.182522	0.0522603	0.0351888	-0.00837551	-0.043328	0.0184814	-0.0086776	-0.0278468	0.119793	0.0917831	-0.00194185	0.00575366	0.0894819	0.0182136	-0.0244036	0.0704598	0.107041	-0.00491855	0.0226977	-0.0430875	-0.013275	0.0469622
SP_0163	0.0539779	-0.110032	0.0296264	0.00231649	0.0534193	0.0167667	-0.0246566	0.092448	0.0218547	-0.000578689	0.0825975	0.104536	0.040592	0.0415401	0.0287579	0.0236583	-0.0396849	0.0705339	0.0756248	0.0728695	0.0129144	0.011224	-0.00712131	0.0563414	0.0229851	0.0260917	-0.00475338	0.0565451	-0.0204047	-0.0170064	0.0341766	0.0563088	-0.0161727	-0.00239259	-0.0510067	-0.0308873	0.0211633
SP_0164	-0.0155605	-0.00650621	-0.00986217	-0.207352	0.134662	0.146712	0.0245387	-0.0364952	0.126555	-0.513605	0.0650708	0.0725368	0.095863	0.409695	0.11544	-0.0222085	-0.103443	-0.0638372	0.00866986	0.0576929	0.046268	0.071667	0.073106	0.106345	0.0244676	0.0775579	0.079874	0.126483	0.0657538	0.0644148	0.0717563	0.0502054	0.0652871	0.074266	0.0589488	0.0493659	0.0764135
SP_0165	0.0468246	-0.0101141	0.0482109	-0.0559495	0.0839187	-0.00058892	-0.0465234	0.0444456	-0.0309061	-0.178899	0.00595119	-0.0148317	-0.0224503	0.0442525	0.0199149	0.0132762	-0.0183997	0.0185329	-0.0417834	0.0413362	-0.0114021	0.00556446	-0.00199214	0.00185136	-0.00900188	0.0181875	-0.000828563	0.0168196	-0.00475327	-0.0135514	-0.0131571	0.00755863	0.00135228	0.0018264	0.0118152	2.083e-05	-0.00836885
SP_0166	0.0587307	0.00513579	0.0425973	-0.026543	0.00535794	0.0221443	-0.0250529	0.00336703	-0.0785266	-0.22676	-0.194741	0.0120058	-0.00362362	0.0995312	0.0401975	0.00435014	-0.034708	0.0401319	-0.030903	0.0552853	-0.0136261	-0.00349057	-0.0124845	0.0231427	-0.0146324	0.0106369	0.00491613	0.0234338	-0.00439119	-0.0202156	0.00544964	0.0324777	-0.0175634	-0.0215799	-0.0172862	-0.0181202	-0.00165091
SP_0167	0.0168841	-0.0231484	0.0346476	-0.0742497	-0.0140906	-0.000104282	-0.0220644	-0.0236806	-0.0866151	-0.230124	-0.116132	-0.00147086	-0.0400724	0.00784382	-0.0119085	-0.0146028	-0.0221968	-0.0111322	-0.0523547	-0.0527719	-0.0353866	-0.0562347	-0.0311492	-0.0167654	-0.0287004	-0.0398807	-0.0370472	-0.0159476	-0.0389025	-0.0433702	-0.0330008	-0.0147953	-0.0351559	-0.047625	-0.0331419	-0.0469513	-0.0227535
SP_0168	0.027333	-0.0159565	-0.0144167	-0.0455875	0.0122224	0.0140763	-0.0143547	-0.0129738	-0.0615513	0.0108315	-0.0294514	-0.0138674	-0.0307594	0.039201	-0.0142539	0.00699441	-0.0341821	0.0176297	-0.0300531	-0.0390236	-0.0198788	-0.0371197	-0.0177474	0.00302307	-0.0104031	-0.0248773	-0.0173577	0.00597545	-0.0206648	-0.0276224	-0.0141451	0.0071999	-0.0300753	-0.0273166	-0.0168679	-0.0338942	-0.0122665
SP_0169	0.332406	0.0600659	-0.0387715	-0.0234284	0.272109	0.141227	0.180722	0.213028	0.0512289	0.367376	0.191227	0.0997488	0.149721	0.270918	0.280545	0.154475	0.193155	0.0968626	0.13267	-0.780114	0.234896	0.228556	0.219474	0.216339	0.256455	0.274269	0.2499	0.194805	0.218602	0.214552	0.212013	0.181802	0.252215	0.199166	0.238573	0.194358	0.247973
SP_0171	-0.00831625	9.9951e-05	-0.0224464	-0.0382552	0.0142761	0.00691435	-0.0334764	-0.0351653	-0.0133216	0.0868679	0.00751764	-0.133612	-0.0166436	-0.00384222	0.144853	-0.00454542	-0.00459025	-0.019687	0.0315385	-0.00238268	-0.0278559	-0.0228939	-0.0191588	-0.00109107	-0.0169119	0.0053125	-0.0195094	0.0415254	-0.0259137	-0.0319446	0.0287731	0.00862833	-0.00862549	-0.00308805	0.0250636	-0.0225634	-0.0353789
SP_0172	0.044162	-0.0239414	-0.0664834	-0.062949	0.0601917	-0.0413145	-0.0740041	0.00585521	-0.0215687	0.221	0.0703158	-0.0357026	-0.0620378	-0.0367386	-0.0314446	-0.0337073	-0.164821	0.0215094	-0.145808	-0.0205561	-0.035996	0.0264546	-0.046776	0.00136275	-0.0139885	0.0248609	-0.0280786	0.0271419	-0.0528077	-0.0466887	0.00528681	-0.0124813	-0.0394502	-0.0628699	-0.0312384	-0.0275702	-0.0714662
SP_0173	-0.0307369	0.0122615	0.0355438	0.00491756	0.0204624	-0.00971631	0.0108173	0.0148402	-0.0130752	0.0736444	0.01236	0.0411305	-0.00392282	0.0422751	0.014633	-0.047695	0.0167912	0.0284135	-0.00675713	-0.000211954	0.0166985	-0.00798792	-0.00212093	-0.0127142	0.00882634	0.0216036	-0.00529087	0.00467323	0.00440043	-0.000137497	0.00728294	0.0967497	-0.01209	-0.0251126	-0.0285505	-0.0121649	0.010318
SP_0175	0.00899786	-0.0150098	0.0410591	-0.0600012	0.0458814	-0.00742726	-0.0285851	0.00492867	-0.0169447	0.062091	0.0278344	0.038195	-0.0386844	0.0355754	0.0215694	-0.0129804	-0.0175612	0.00368522	-0.0296502	-0.0326442	-0.0083591	-0.0349153	-0.0220531	-0.00487164	-0.0194135	-0.0222173	-0.0151631	-0.0171633	-0.0264049	-0.0253336	-0.0434025	-0.0508853	-0.0229656	-0.0164624	-0.0211205	-0.0523408	-0.0231966
SP_0176	0.0170302	-0.025964	0.0616658	-0.04808	0.0345123	0.00825868	-0.00506937	-0.00587727	-0.0178351	0.0884299	0.0130373	0.0149456	-0.0310046	-0.00283135	0.0206858	-0.045396	-0.0119072	0.00483248	-0.022664	-0.0578623	-0.00303191	-0.0300439	-0.0141688	0.0103519	1.9282e-05	-0.0108264	-0.0104822	-0.000204409	-0.0115992	-0.0228046	0.000541538	-0.0201978	-0.00724626	0.00899425	-0.0122799	-0.0173374	0.0058771
SP_0177	0.0444433	0.0131707	-0.00477276	-0.0269241	0.027622	-0.0152583	-0.0208654	-0.0168112	-0.0212786	0.144837	0.0313136	-0.0238917	-0.022033	0.00323204	0.0126894	-0.0311892	-0.0213156	-0.00282531	-0.0106028	0.0252645	0.012713	-0.0168227	0.00115558	0.0215893	0.0146711	0.00737295	0.00506136	0.0201111	0.0164496	-0.00283635	0.0131724	0.00379512	0.0179235	0.0333789	0.00483149	0.011208	0.0095145
SP_0178	0.0389205	0.0267675	0.0613248	0.00561188	0.0451409	-0.0258165	-0.00985869	0.0452433	-0.0559945	0.0628695	0.00354986	-0.0150887	-0.0171475	0.0371985	0.0135125	-0.0187847	0.0146991	-0.00267057	-0.00364332	-0.0237431	0.00908699	-0.0357164	-0.0201748	-0.021416	-0.000124669	-0.0136314	-0.0140514	-0.0193645	-0.0156715	-0.0249489	-0.014274	-0.0304911	-0.0213606	-0.00824572	-0.0141093	-0.0237338	0.021034
SP_0180	-0.0185131	-0.104226	-0.0436428	-0.0694096	0.0324131	-0.0344888	-0.0273337	-0.00245631	-0.110532	0.0653878	0.0492441	0.00114891	-0.034742	0.0463993	-0.0207769	-0.146515	-0.110731	-0.0696396	-0.0630492	-0.0673301	-0.0115487	-0.0300809	-0.0306132	-0.0923364	-0.0161656	-0.0169853	-0.0299081	-0.0264587	-0.0298251	-0.0290145	-0.0301556	-0.00214216	-0.0342324	-0.74231	-0.0315828	-0.038546	0.000198974
SP_0181	-0.0758728	-0.0255206	0.0363928	-0.0452671	-0.013953	-0.0457762	-0.00316437	-0.0273194	-0.0264012	0.0195686	-0.00830812	0.0613263	-0.0460733	0.016072	-0.0344854	-0.027156	-0.0133969	0.000306581	-0.00572895	-0.0133348	-0.0279045	-0.0229408	-0.0234408	-0.00318796	-0.0217105	0.0119388	-0.0291608	0.00252007	-0.0212543	-0.036356	-0.0137062	-0.00298936	-0.020808	-0.179232	-0.00201081	-0.0167721	-0.0142457
SP_0182	-0.0408809	0.00164977	-0.0531142	0.0299374	0.0116007	-0.021804	-0.0409297	0.00660289	-0.0428639	0.0598439	0.0734719	0.0114857	-0.057516	0.0255566	0.0363491	-0.0338813	-0.0184549	-0.0409634	-0.0858366	0.00747812	-0.0126505	-0.0275169	-0.0217524	-0.016395	-0.0101885	-0.0241891	-0.0169801	-0.0147153	-0.031042	-0.0311523	-0.0153117	-0.00721601	-0.0338284	-0.0347742	-0.0244993	-0.0469013	-0.00300296
SP_0184	-0.0468689	-0.0120117	-0.0187061	0.0298621	0.153412	-0.0184141	-0.0121713	-0.0718503	-0.384042	-0.440699	-0.226243	0.0202102	-0.0162012	0.112396	-0.0513866	-0.0439643	-0.118467	-0.039721	-0.00320357	-0.179368	0.0161987	-0.0135375	-0.00904809	-0.0521987	-0.0134549	-0.0342108	-0.0321517	0.0246847	-0.00853043	-0.0174015	0.0331404	-0.0207457	-0.0216433	-0.0368231	-0.00697558	-0.00958869	0.0242
SP_0186	-0.0660725	-0.03925	-0.0555099	0.0253229	-0.0648933	-0.0219595	-0.0052355	0.0337731	-0.0933301	0.145706	0.0283538	-0.00815791	-0.0116006	-0.0244076	-0.0189324	-0.0894365	-0.0381394	-0.0262063	-0.0865431	-0.000236757	0.0707611	0.0473219	0.0473611	0.0537732	0.0780543	0.0673933	0.0430654	0.0597364	0.0472863	0.0381911	0.0276117	-0.598276	0.0224128	-0.0372703	0.0080598	0.0209576	0.0703498
SP_0187	-0.0197458	-0.0131229	0.0024664	-0.012489	-0.0254963	-0.0266849	-0.0203634	-0.0466372	-0.104213	-0.0103781	-0.0705118	0.00385751	-0.0602071	-0.006642	0.0156278	-0.0613525	0.00715683	0.0214687	-0.0548158	-0.0298986	0.00149809	-0.0262235	-0.0203109	-0.000289663	0.00466501	-0.0202357	-0.0257589	-0.0129518	-0.0200486	-0.0299733	-0.0647373	-0.118743	-0.0586283	-0.0746249	-0.0669713	-0.0388334	0.00136916
SP_0190	-0.0993882	0.0194446	-0.0469533	-0.195773	-0.0290306	-0.00903321	-0.0346343	-0.452397	-0.242059	0.317333	0.247802	-0.103172	-0.0301786	-0.309862	-0.126857	-0.0771764	-0.00769947	0.00196703	0.0315632	-0.233467	-0.0270752	-0.124721	0.0493951	0.0836805	-0.0215412	-0.0437046	0.0425184	0.163639	0.0397975	0.00507164	-0.00592722	0.0192748	-0.0579211	-0.0515905	0.040734	0.00248433	-0.022065
SP_0191	-0.0959755	-0.131376	-0.0652264	-0.0523097	-0.11571	-0.114671	-0.0859718	-0.25016	-0.232045	0.073329	-0.174301	-0.206742	-0.0340838	-0.0985577	-0.044796	-0.199481	-0.0647764	-0.00612361	-0.0364487	-0.129827	-0.0406297	-0.0356415	-0.0369197	-0.00674708	-0.0314619	0.0272444	-0.0511812	0.0254799	-0.0525323	-0.067874	-0.0394061	-0.0616004	-0.0457472	-0.0715817	-0.0366786	-0.0539862	-0.0346148
SP_0194	0.00593411	0.0352997	-0.125565	0.0233794	0.261259	0.214528	0.160037	-0.222443	0.273387	0.262747	-0.173821	0.0141774	0.156339	0.0943479	-0.16202	-0.0645699	0.105795	0.0131991	0.203427	0.0515681	0.163244	0.155409	0.161782	0.0505925	0.189252	0.147838	0.132513	0.100556	0.129755	0.194012	0.220075	-0.0299567	0.11297	0.103674	0.0411799	0.150884	0.207216
SP_0198	-0.0701811	-0.0496599	-0.0362019	-0.0447897	-0.0255848	-0.0253132	-0.0418489	-0.224362	0.074978	0.263407	-0.0240786	0.00179883	-0.0142267	0.103104	0.0174623	-0.00339268	-0.027185	-0.0282905	-0.0132662	-0.102697	0.0248813	0.0101114	0.0273598	0.0470611	0.0414049	0.0282558	0.0313705	0.0574245	0.0270182	0.0239289	0.057899	0.0253479	0.0188195	0.00386005	0.0171312	0.0167196	0.0466233
SP_0199	0.0965801	0.010613	0.163108	-0.00797807	-0.0503479	0.0703305	0.05739	-0.430626	-0.387783	-0.458885	-0.304172	-0.0674101	0.0453029	-0.036972	-0.05905	-0.0691623	0.096035	0.0793726	-0.00458842	0.123129	0.0515398	-0.0134221	-0.00299785	-0.0397474	0.0350145	-0.0666573	0.0430656	0.0249438	0.0196538	0.0103317	-0.336169	-0.191038	0.00806696	-0.0990339	0.0434579	0.0205037	-0.00434566
SP_0200	-0.0366569	0.0425787	-0.130753	0.0211507	-0.0340336	0.0262461	0.0216871	-0.223624	-0.068313	-0.159935	-0.0200157	0.0385166	-0.00410647	0.0522071	0.0378939	-0.116378	0.0495653	-0.0380033	0.0190547	-0.216456	0.0837406	0.0293581	0.0545831	0.0501753	0.0605005	0.0286067	0.0587528	0.0651246	0.052914	0.0554997	-0.0418366	-0.0186626	0.0673844	0.0192137	0.0571626	0.0456869	0.0546731
SP_0201	-0.0280495	-0.0344768	-0.152221	-0.0599614	-0.0424658	0.0309597	-0.0482802	-0.2492	-0.151449	-0.255672	-0.10685	-0.0642627	-0.00887513	0.104702	0.036133	-0.114489	0.0500819	-0.0416163	-0.00357197	-0.176397	0.0479982	0.0228234	0.011758	0.00346659	0.0134239	0.0156054	0.0288766	0.0622699	0.0497169	0.0138126	-0.0405661	-0.0211171	0.0115183	-0.0275562	0.0414202	0.0184441	0.0167312
SP_0202	0.0743573	0.0877219	-0.15489	0.311448	0.0627449	0.174225	0.104294	0.187449	0.107428	0.226131	0.156746	-0.00234349	0.0644012	0.378848	0.0871088	0.161974	0.0944837	0.0104031	0.0874995	-0.0604735	0.176347	0.198776	0.1665	0.182282	0.144692	0.193022	0.182558	0.336442	0.242113	0.0479105	0.315576	0.23239	0.277518	0.117284	0.246123	0.228409	0.00592209
SP_0203	-0.0404616	-0.0277548	-0.0235419	-0.088191	-0.108682	-0.124612	-0.0664611	-0.068445	-0.132028	-0.116497	-0.155305	-0.0290569	-0.0279099	0.106411	-0.0685095	-0.143668	-0.0554265	-0.105868	-0.0483265	-0.0977828	-0.00328762	-0.111852	-0.0470665	-0.0563556	-0.030507	-0.0679796	-0.0850144	-0.0455734	-0.0542975	-0.0803461	-0.0690325	-0.0590578	-0.0343799	-0.0664891	-0.0563723	-0.031728	-0.0424969
SP_0204	0.098446	0.0261931	0.0557581	0.0926037	-0.00202402	0.0423465	0.0411185	-0.0155811	-0.0723269	0.0914468	0.0549546	0.122111	0.0294888	0.160291	-0.0214109	-0.0301573	0.0930534	0.0173844	0.0851054	0.0374736	0.0263604	0.0843387	0.0420693	0.0927362	0.0326239	0.160782	0.0637603	0.143604	0.0914719	-0.000605017	0.126511	0.0790901	0.0947698	0.0226835	0.0673761	0.0897048	-0.00325595
SP_0205	-0.00585665	0.0201251	-0.178313	0.225484	-0.00329451	0.0606536	0.103583	0.244949	0.0554006	0.213998	0.110466	-0.148708	0.0964074	0.464079	0.145265	0.0424081	0.0785869	0.00573721	0.0986941	-0.0052111	0.0762493	0.102738	0.051625	0.108898	0.0313315	0.103143	0.106528	0.252685	0.122136	-0.0725369	0.27114	0.172972	0.227594	0.0606675	0.14889	0.105106	-0.114378
SP_0206	0.140275	0.14398	0.133726	0.136251	0.0511693	0.134693	0.0373573	0.122178	-0.00369144	0.291943	0.0127951	0.00304207	0.0289255	0.0715053	0.124277	0.063596	0.116282	0.084656	0.0502317	-0.0831897	0.0790262	0.0654139	0.0726516	0.0947036	0.0532656	0.0737365	0.0957103	0.146847	0.0860647	0.0225475	0.133929	0.0916726	0.084085	0.0125953	0.0909836	0.084061	0.0310246
SP_0207	0.216066	0.130686	-0.00369574	0.0824651	0.1257	0.111018	0.0818545	0.0830157	0.0172238	0.25905	0.0874439	0.167375	0.120361	0.141786	0.0924939	0.0782464	0.175991	0.197659	0.0740618	-0.0313823	0.0551031	0.0473778	0.0651402	0.0859102	0.0884016	0.0639036	0.0868114	0.128221	0.12782	0.0316287	0.076663	0.142841	0.0417774	0.0779997	0.000476367	0.0880516	0.0551358
SP_0238	-0.0566524	-0.0549092	-0.0769004	-0.0538914	0.0957959	0.00773585	-0.0710273	0.0170588	-0.0797986	-0.00593872	-0.123035	-0.0321226	-0.0204654	-0.0147819	-0.104527	0.00645743	-0.0419591	-0.0250633	-0.00826236	-0.0516659	0.0148698	-0.0838117	-0.0493962	-0.0739333	0.00112308	-0.0258259	-0.0421544	0.0411829	0.0485819	-0.0529035	-0.0269038	-0.0693568	-0.0463943	-0.0233556	0.0122169	0.0107224	0.0246182
SP_0239	0.00657377	-0.00352365	-0.0524121	-0.227633	-0.0106894	-0.022407	0.00243087	-0.0787656	-0.0413322	-0.113603	-0.184526	-0.0496834	-0.0466562	-0.199553	-0.00415869	-0.0632711	-0.0103829	-0.0644323	0.00873389	-0.0527377	0.00971367	-0.0107201	-0.0142812	-0.02913	-0.0066545	0.00266764	-0.018712	0.0875092	-0.026678	-0.018116	0.000880228	-0.0201858	-0.0398549	-0.039568	-0.0192787	-0.0385505	0.0132169
SP_0240	-0.13735	-0.0737463	-0.0473994	-0.0364927	0.147007	-0.0290206	-0.0653194	-0.0760727	-0.0471073	0.0105186	-0.0439426	0.0910201	-0.0347422	-0.0272647	0.0678582	-0.0478504	-0.192862	-0.0342608	0.0337991	-0.264188	-0.0416916	-0.0794702	-0.0606165	-0.0958522	-0.0525059	-0.0140597	-0.0625052	0.0696458	-0.0593782	-0.0507406	-0.0443258	-0.0307535	-0.0920146	-0.0898169	-0.0779098	-0.028384	-0.0132084
SP_0241	-0.00693895	0.0209765	-0.0141689	-0.0465859	0.0244806	0.00351015	-0.0347113	0.0142806	-0.0388972	0.0629918	-0.0380414	0.000324538	-0.0321299	0.00454471	0.00578805	-0.0565054	0.0106503	-0.016479	-0.00228621	-0.0225329	-0.0154445	-0.0265476	-0.0255968	-0.00542075	-0.0208383	-0.00878543	-0.0249418	0.0398481	-0.0273466	-0.026006	-0.0238267	0.00800617	-0.0398147	-0.0395337	-0.0345411	-0.0392653	-0.00832944
SP_0242	-0.0195578	-0.0188294	0.0110154	-0.0215552	0.0486017	0.0172788	-0.0289839	0.0926271	-0.0285164	0.103412	0.0846505	0.0105484	-0.0245518	0.032239	-0.00398906	-0.0118157	-0.0477564	0.0179344	-0.0579218	-0.0312126	-0.0113083	-0.0393924	-0.0202201	-0.0133127	-0.0154168	-0.0056862	-0.0190908	0.0701021	-0.0260522	-0.0143936	-0.00881639	0.00508887	-0.028435	-0.0496172	-0.0485191	-0.0439773	-0.00717685
SP_0243	0.0534337	0.0278768	0.0234226	-0.030565	0.00782166	0.0240594	0.0288732	0.0408031	-0.00504484	0.00453683	-0.0187283	0.0162062	0.000897909	0.0792544	0.0212086	0.0162158	-0.0154224	0.035061	-0.0236329	-0.0147896	0.0100624	-0.00458274	0.00386554	0.00503691	0.0114022	0.00539397	0.00706666	0.109269	0.00437159	0.00577772	0.00309132	0.017841	-6.478e-05	-0.00469731	0.0118518	-0.00786695	0.0200873
SP_0245	0.0903587	0.000662587	-0.0140495	0.0359023	0.0612787	0.0491626	-0.00763276	0.0763122	0.0303565	0.128393	0.0827047	-0.0267732	-0.00469881	0.0703672	0.0509344	0.039698	-0.0554032	-0.00837295	0.00570258	0.0391889	-0.000366889	2.2541e-05	0.00957794	0.0437745	0.0201676	0.013214	0.00500647	0.247846	0.0232824	-0.00809546	0.0375463	0.0392524	0.0337788	0.037029	0.0205002	0.00485518	0.00688409
SP_0246	0.00352435	-0.0898296	-0.024867	0.0214707	0.044827	-0.0130641	-0.0623161	0.141121	0.00522855	0.0714731	0.0311074	0.0716162	-0.000653268	0.151242	-0.0233119	0.00096905	-0.140556	0.00199181	0.00528923	0.0765057	0.12281	0.0741101	0.105269	0.119286	0.121182	0.121164	0.101825	0.464639	0.0948457	0.112126	0.151793	0.0818759	0.106241	0.0707239	0.0689228	0.10172	0.116203
SP_0247	-0.0212524	-0.028371	-0.00534236	-0.0438198	-0.000413187	-0.0290985	-0.0536254	-0.0244926	-0.0376078	0.0469439	-0.0110383	0.0175773	-0.0581366	-0.0660718	-0.0239807	-0.0143973	-0.0235012	-0.0113742	-0.0734874	-0.0369225	-0.0475914	-0.0466715	-0.0430776	-0.0140995	-0.0422462	-0.0285092	-0.0469613	-0.0665052	-0.0445805	-0.0546684	-0.0224619	-0.0113416	-0.03978	-0.0496762	-0.0523646	-0.0700169	-0.0371642
SP_0248	0.0102957	0.0128662	-0.0704163	-0.114715	0.0555927	0.00454357	0.0035452	0.0158918	0.0324476	-0.0731342	-0.111351	-0.00108515	-0.00518575	-0.0121852	0.0284901	-0.0113761	-0.0261356	-0.0387515	-0.000823333	8.4042e-05	-0.0162952	-0.0247768	0.00713675	0.0144665	-0.00425402	0.0319163	0.00782618	0.0326422	0.00654812	0.00486282	0.0565761	0.0155622	0.0106049	-0.00836736	0.00605359	-0.0262822	-0.00479675
SP_0249	-0.0556786	-0.0339967	-0.00177368	-0.0477256	0.0296419	-0.0185596	-0.0193944	0.0208582	0.0160699	0.0991897	-0.0298088	0.0395445	-0.0191402	-0.0384935	0.0106294	-0.0504971	-0.0380722	-0.0280369	-0.0579273	0.00809805	0.00370314	-0.0282194	-0.000178113	0.0130885	-0.0117608	0.00667034	0.00915448	0.0152404	-0.0374305	0.000943668	0.00918117	-0.00611418	-0.0107431	-0.0311117	-0.0128321	-0.0126862	-0.0106158
SP_0250	0.017575	-0.00693084	0.0138341	-0.0629533	0.0241304	0.0274306	-0.00817491	0.0822647	0.0267014	0.157406	-0.0256708	-0.00861143	-0.0214418	0.0854462	-0.00750935	0.000410002	-0.0425074	0.0204455	-0.0318835	-0.0390591	0.0170463	0.000165497	0.0091323	0.0145487	0.0227868	0.042264	0.0123977	0.0457892	0.00103116	0.00538553	0.0490305	0.0101264	0.0102739	-0.0156038	0.000125452	-0.00454416	0.0178083
SP_0251	0.0127865	-0.00628005	0.0240556	-0.0565777	0.0391634	-0.0067723	-0.0251169	0.00213656	0.00123359	0.0401765	-0.0126478	-0.0267501	-0.0281533	-0.01534	-0.0110018	0.0103022	-0.0231976	0.00390029	-0.000624855	-0.0372262	-0.00628645	-0.0225809	-0.00684958	0.00161276	-0.00538537	0.0157491	-0.00375824	0.0210737	-0.0107215	-0.0161545	0.032323	0.0146689	-0.0174389	-0.0259839	-0.0144823	-0.0243644	-0.00501853
SP_0252	-0.0203991	-0.00972981	0.0596278	-0.000399853	-0.00913227	-0.0056464	-0.0341482	0.00044874	-0.0515038	0.0629036	-0.0960088	-0.0380774	-0.0103773	-0.0768123	0.0112928	-0.0944049	0.0525956	-0.0200375	-0.0057987	-0.0382912	0.00297725	-0.0526838	-0.00656195	0.0057578	0.00546947	-0.0140005	-0.00294279	-0.0123004	-0.00555505	-0.0097473	0.0189541	0.0176573	-0.0123716	0.00293776	-0.00456413	-0.0133565	-0.000551001
SP_0253	0.0273715	-0.002716	-0.0112395	-0.0346667	0.059402	0.0285669	-0.0213241	0.00363432	-0.0289117	0.170946	0.0284615	-0.0084976	-0.0480887	-0.00628247	-0.0055678	0.00653766	-0.0485941	-0.0187766	-0.0368789	-0.0744996	-0.0155292	-0.0395079	-0.0232451	-0.0149356	-0.00562745	-0.0220579	-0.0334899	-0.0120348	-0.019327	-0.0330812	-0.0240194	-0.00580386	-0.0188615	-0.0300004	-0.0164174	-0.0231081	-0.00341009
SP_0255	-0.0214038	0.0294373	0.0147523	-0.0449297	0.0259778	0.0537722	0.019388	0.108003	-0.0357885	0.0876835	-0.0675878	-0.0477612	-0.0563945	0.132918	0.0228734	-0.0961193	0.0304199	0.0580486	0.0161804	-0.0289672	0.0418981	-0.011027	-0.00340909	0.0500897	0.0283355	-0.0147114	0.0253151	0.135068	0.0795883	0.028468	0.0515656	-0.00418019	0.0809595	0.0421094	0.107255	0.0840287	0.0474304
SP_0256	0.171123	0.0436688	-0.307337	-0.217005	0.109272	-0.0338041	-0.0853789	-0.0540042	0.103725	0.268645	-0.106168	-0.038056	-0.157133	-0.110987	-0.193105	0.270568	-0.0105675	-0.155915	-0.31697	-0.083982	-0.0565746	-0.111408	-0.0805456	-0.0573773	-0.0574679	-0.0784184	-0.0716093	-0.0558525	-0.0954206	-0.0808469	-0.0647365	-0.051972	-0.121899	-0.0968344	-0.0970686	-0.1173	-0.0546219
SP_0258	-0.0283214	0.00516585	-0.111004	-0.0210981	0.0036882	-0.0324913	0.00290645	-0.0587283	-0.0781976	0.227744	0.026078	0.0410394	-0.0326638	0.00519191	0.0469981	-0.058258	-0.121397	0.074674	-0.0382721	0.0840222	-0.0118625	-0.0584267	-0.0114048	0.0217193	0.0138442	-0.00379964	-0.00111575	0.00572581	-0.0207734	-0.00786388	0.0183631	0.0273285	-0.00944171	-0.0279016	-0.0126753	-0.0354881	0.0053183
SP_0260	0.0654023	-0.0648402	-0.0495329	-0.0930355	0.0218286	0.0293515	-0.0395022	-0.0698417	-0.0608213	-0.0170072	-0.00390833	-0.0224383	-0.0767637	-0.100318	0.0135634	-0.0770595	-0.032864	-0.0122378	-0.0170362	-0.184564	-0.049334	-0.0803843	-0.066746	-0.0436311	-0.071597	-0.00178928	-0.0631175	-0.0853697	-0.072315	-0.0869575	-0.0798057	-0.0561942	-0.0732048	-0.0540826	-0.0889835	-0.0620057	-0.0485502
SP_0263	-0.0131167	-0.0377242	-0.0548078	0.0649077	-0.0836826	0.0154863	-0.0427068	0.136874	0.021272	-0.488021	-0.26543	-0.0156133	-0.0506684	-0.062643	0.133137	-0.0991227	-0.123346	0.0558935	-0.000191847	0.0970954	-0.00579722	0.0314212	-0.00700217	0.0443093	-0.0357079	0.0280578	-0.0155076	0.0435817	-0.013576	-0.0173884	-0.0852952	-0.0225804	-0.0385809	-0.0232135	-0.0148528	-0.0376538	0.0103476
SP_0265	-0.00352246	0.00737968	0.0511942	-0.0452959	0.0238962	-0.0368676	-0.0351417	0.00856563	0.0686452	0.135768	-0.0177261	0.048121	-0.0232069	-0.0116146	0.0306887	0.0147021	-0.000337634	0.0464006	-0.0164082	0.0104047	-0.0160824	-0.0554883	-0.0298863	-0.0134735	-0.0222702	-0.0172187	-0.0242648	-0.0349197	-0.0466251	-0.019094	-0.00666676	-0.0485568	-0.0522156	-0.08576	-0.0380375	-0.0492644	-0.00949693
SP_0267	-0.0419169	0.0638839	-0.0616874	-0.0284787	0.037215	-0.0399396	-0.0216751	0.00188797	-0.0647458	0.0971397	0.0395617	0.00143248	-0.0306889	-0.0753086	0.0298784	-0.0675783	-0.00920961	0.0279397	0.0351399	-0.0424078	0.0200498	-0.0156004	-0.00111503	-0.0110062	0.0163237	0.00278029	-0.00624579	-0.0171887	-0.00393406	-0.0118971	-0.0179437	0.0077816	-0.00413856	-0.0244798	-0.0110326	-0.0152948	0.0173706
SP_0268	-0.0342633	-0.0373581	0.0415579	-0.0363655	0.000316687	-0.0409409	-0.0198603	-0.0134756	-0.0279689	0.150433	-0.0244948	0.0353464	-0.0422405	0.045628	0.0157647	-0.0364947	-0.011652	-0.0117125	-0.0142763	-0.0920413	0.00265857	-0.023564	-0.00892219	0.00269504	0.0057132	0.0149471	-0.00303394	-0.0101841	-0.0138641	-0.0126881	0.000317843	0.0242588	-0.0255548	-0.0297512	-0.023662	-0.0212835	0.00667648
SP_0275	0.0202955	-0.0402721	0.0015183	0.0291724	0.0501972	0.0460678	-0.0900625	0.0348346	0.0002176	-0.003786	-0.0671588	0.0402594	-0.0206918	-0.0474301	-0.100688	-0.0113305	-0.18194	-0.18278	0.036069	-0.0809621	0.133939	0.0296039	0.104378	0.090781	0.0500324	0.075162	0.0946003	0.111932	0.036829	0.126062	0.0844769	0.0688319	0.0754912	0.0513976	0.0559729	0.04668	0.12802
SP_0278	0.0290327	0.000344196	-0.00383042	0.0272559	-0.112161	-0.00404149	0.0408772	0.0662503	-0.00255735	0.339941	-0.0747974	-0.0937019	0.0055936	0.048329	0.0720123	-0.00709063	0.0146705	0.0427262	0.0439943	0.0268127	0.0118151	0.0309701	0.0244642	0.0308777	-0.000918221	0.0535812	0.0194144	0.0171446	0.0150715	0.0307321	0.0234229	0.0386703	0.033331	0.0218003	0.0332319	0.0045571	-0.00999367
SP_0281	0.00635249	0.0224951	0.141854	0.0197824	0.0846175	0.0160398	0.020284	0.0419433	0.0295718	0.181531	0.00289073	-0.00759569	-0.0216756	0.114438	0.0606048	-0.0557219	0.06342	0.0561625	0.0338494	-0.000549576	0.0081528	0.00988852	0.0127208	-0.0045537	0.00768659	0.0323709	0.0179819	0.0324144	0.010969	0.0086464	0.0184615	0.024491	0.0113778	-0.00947782	-0.0119986	0.000946997	-0.00113525
SP_0282	0.0751833	-0.179971	0.0244764	-0.0639803	0.0296578	-0.141886	-0.175816	0.0903891	-0.057348	-0.439398	-0.426732	0.0800181	-0.11099	0.243932	0.0695446	0.0270545	-0.265148	0.0616117	-0.049924	0.155345	-0.0629977	0.0427026	0.00676457	-0.351563	-0.0624849	0.0638742	-0.227557	0.793585	0.0520007	-0.14261	-0.0476295	0.0242867	0.0391336	0.00584272	0.0142208	-0.0387209	-0.0575165
SP_0283	0.151711	-0.278408	0.0229357	-0.0755097	0.123329	-0.0709107	-0.142141	0.13345	0.00728673	-0.443149	-0.512479	0.137778	-0.158222	0.170277	0.00895875	0.0346334	-0.27495	0.0555523	-0.278436	0.208804	-0.0112564	0.0477922	-0.00568924	-0.407625	-0.0412349	0.083157	-0.21766	0.78359	0.0538148	-0.149034	0.0268534	0.0214654	0.0167206	0.0206725	-0.0124099	-0.0203949	0.00974593
SP_0284	0.14173	-0.12019	0.0527949	-0.0227229	0.181291	-0.08458	-0.110171	0.114033	0.0428307	-0.141667	-0.306075	0.14651	-0.0408322	0.327553	0.100721	0.123061	-0.247714	0.12009	-0.056314	0.227089	0.0247246	0.0964079	0.0368892	-0.344585	0.0466638	0.153961	-0.137978	0.886402	0.093014	-0.111697	0.0731672	0.0425922	0.0885898	0.0983698	0.0672718	0.0439685	0.0586046
SP_0285	-0.0613751	-0.0691258	-0.0640113	-0.0419324	0.0237721	-0.0281084	-0.0562689	0.0883907	-0.0697246	0.00921483	-0.0531892	-0.0823606	-0.0272928	0.0640664	0.0693192	0.0254182	-0.0827616	-0.0221699	-0.0429369	-0.0131811	-0.0656588	-0.0768698	-0.0621144	-0.0840253	-0.0452977	-0.0213701	-0.0689307	-0.0460932	-0.0733887	-0.0662833	-0.0489145	-0.0978607	-0.0656146	-0.0813234	-0.0749835	-0.0993942	-0.054077
SP_0286	-0.0377995	-0.0514133	-0.00887646	-0.121269	-0.0197126	-0.0783479	-0.0336543	0.246129	-0.066269	-0.037038	-0.0787602	-0.00582314	-0.0956071	0.0441762	-0.0211557	-0.0391308	-0.0808295	-0.00370079	-0.116286	-0.0108271	-0.0614685	-0.163724	-0.0654679	-0.0961805	-0.0692796	-0.0825239	-0.0751649	-0.038732	-0.0798489	-0.0663002	-0.0652209	-0.0738316	-0.0620347	-0.0759523	-0.0721783	-0.0916194	-0.0536406
SP_0287	0.0287916	-0.0191759	0.0663874	-0.0261943	0.0362389	0.0381685	-0.060774	0.244814	-0.00518344	0.096808	-0.00286055	0.00971449	0.00152621	0.0935437	0.0118167	0.0227064	-0.00103291	-0.0150619	-0.0493953	-0.0422889	-0.0220187	-0.00732688	-0.0149288	0.00521602	-0.00681306	0.0186052	-0.00370119	0.0169733	-0.00749256	-0.0136073	0.0103682	-0.0022909	-0.0210941	-0.0123586	-0.0119093	-0.0158662	-0.0174549
SP_0288	0.0187383	0.0114557	-0.00357952	0.0413384	0.0405695	0.00328094	-0.0242294	0.613516	0.00887108	0.163345	0.0089196	0.0770745	-0.027297	0.0590574	0.0280449	0.00188044	-0.10209	-0.023591	0.0363536	0.0334717	-0.0139247	-0.0236385	-0.00770733	-0.0276733	-0.0058678	0.0129228	-0.0181405	0.0406063	-0.00541585	-0.017895	-0.00315541	-0.0303099	-0.0159911	-0.00759922	0.00790554	-0.0236463	-0.0167685
SP_0293	-0.0791764	-0.0477797	-0.0278833	-0.0418189	0.00558745	-0.0725585	-0.0873957	-0.0179586	-0.117042	-0.112545	-0.120384	-0.0874106	-0.109692	-0.104153	-0.123468	-0.094925	0.0442999	0.0229391	-0.182962	-0.0436446	-0.0996459	-0.0688289	-0.100367	-0.0422675	-0.0857129	-0.0458324	-0.0906124	-0.0355482	-0.0757751	-0.0909882	-0.0454601	-0.00988534	-0.0801257	-0.0821253	-0.060878	-0.0507992	-0.0689429
SP_0296	-0.0554972	-0.151986	-0.0405975	-0.0448873	-0.0429617	-0.308339	0.0179271	0.0114513	-0.0929209	0.0540082	0.0299362	0.0305627	0.00680646	0.0233085	0.0120519	-0.140798	-0.204344	0.000258009	-0.067643	0.138331	-0.0256687	-0.0263482	-0.0249044	0.0454287	0.00831523	-0.0171097	-0.0118467	0.0296426	-0.046826	-0.00759072	0.0460993	-0.12617	-0.0640223	-0.054779	-0.127381	-0.0741787	0.00431501
SP_0297	0.101633	0.0688677	0.0786782	0.0839171	0.1913	-0.116592	0.0952253	-0.268926	0.0870038	0.18139	0.0830026	0.0383478	0.0872163	0.0970075	0.0147891	0.161092	-0.0887872	0.105957	0.0331483	-0.015314	0.0769153	0.0526065	0.0505989	0.100741	0.084572	0.0797909	0.082985	0.0712799	0.0872171	0.0725784	0.0645356	0.0145137	0.0582717	0.0525136	0.104295	0.0902614	0.0770137
SP_0298	-0.0444203	0.000138863	-0.00847652	-0.0393107	-0.0209504	0.0211993	-0.0364014	-0.0762938	-0.0213256	0.0815168	-0.0741248	-0.0470959	-0.0407073	0.0102955	3.8409e-05	-0.0366818	-0.0159862	-0.0281103	-0.0497283	-0.0191315	-0.0506161	-0.072301	-0.0462864	0.117108	-0.0391112	-0.0409022	-0.0443084	-0.0317385	-0.044949	-0.0586817	-0.0347776	-0.0300399	-0.0441693	-0.05265	-0.0495968	-0.0522591	-0.0402204
SP_0301	0.161621	-0.12646	0.0559688	-0.183669	-0.100148	0.105117	-0.0799255	-0.250819	-0.0955988	-0.667328	-0.171228	-0.370199	-0.157861	-0.641954	-0.118324	0.022919	-0.116782	-0.175879	0.0231099	-1.14552	-0.16533	-0.0965042	-0.159034	0.0564751	-0.151829	-0.109274	-0.154447	-0.121265	-0.111418	-0.133951	-0.134751	-0.135979	-0.142891	-0.0845333	-0.098408	-0.119473	-0.116536
SP_0302	0.0212855	-0.0558339	-0.0356068	-0.0855516	0.0257417	-0.0419473	-0.0194091	-0.0166918	-0.0444765	-0.0331067	0.0627622	-0.0352375	-0.0292044	0.051747	0.029107	-0.06744	0.035859	-0.0258722	-0.00458145	-0.0509245	-0.0261685	-0.0452759	-0.0259994	0.175846	-0.02223	-0.00567477	-0.0175822	-0.0176024	-0.0288106	-0.0428419	-0.0317009	-0.000678121	-0.0303299	-0.0351477	-0.020071	-0.0454036	-0.0136199
SP_0303	-0.000874415	0.0111428	0.0180774	-0.0234961	-0.0244818	0.00648094	-0.00276351	0.0201663	-0.0275479	0.0851954	-0.00476545	-0.00697648	-0.0541921	0.0526149	0.00578505	-0.0437045	0.037096	0.0332957	-0.040001	-0.00504864	-0.0378389	-0.0554167	-0.04419	-0.462625	-0.0578913	-0.0953289	-0.200372	-0.0352949	-0.0410043	-0.0516357	-0.0395421	-0.0469754	-0.0435561	-0.0506178	-0.04372	-0.0522733	-0.03797
SP_0304	-0.0512431	-0.0539255	-0.0228142	-0.0285852	0.0193899	-0.00462537	-0.0646572	0.0623766	-0.0120531	0.21904	-0.00541597	0.0424994	-0.0335136	-0.0160108	0.00828038	-0.0533769	-0.0484876	-0.0218791	0.00217379	0.00711348	-0.0509051	-0.0559478	-0.0167151	0.191868	-0.0552787	-0.00578641	-0.0198813	-0.0394384	-0.0199706	-0.0303593	-0.0464853	-0.0326871	-0.0315352	-0.0233866	-0.0222778	-0.030533	-0.0403707
SP_0305	-0.112697	-0.0719191	-0.171663	-0.0549127	-0.00105848	-0.0661951	-0.109316	-0.00225978	-0.0450589	0.0943282	-0.0293411	-0.0295279	-0.0234618	-0.0777493	0.0184721	-0.098769	-0.0559525	-0.11991	-0.044489	-0.101826	-0.0610839	-0.110724	-0.0696755	-0.347182	-0.136502	-0.185798	-0.0922372	-0.0619428	-0.0614661	-0.088122	-0.0727569	-0.0721688	-0.0738343	-0.0735226	-0.0555109	-0.0838138	-0.0482976
SP_0306	-0.0348957	-0.0137009	-0.0230437	-0.0762822	0.00443134	0.000975656	-0.00361563	0.00355385	-0.0315387	0.0198996	0.0320823	-0.0492112	-0.0145594	0.0224853	-0.0190528	-0.00162746	0.0276879	-0.0165773	-0.052009	-0.102613	-0.0451919	-0.0625217	-0.0358149	-0.422729	-0.0453578	-0.0411705	-0.0351608	-0.0186667	-0.0274193	-0.0534521	-0.0196787	-0.0560649	-0.0305975	-0.0347458	-0.0293289	-0.0332517	-0.0327892
SP_0307	0.00151218	0.00505502	-0.0268433	-0.00172551	0.0319102	-0.0226549	0.0308308	-0.00943441	0.00193718	0.0489342	0.116864	0.00234501	-0.0163477	-0.0622024	0.0425588	0.00974249	-0.03816	0.0154777	-0.0325932	-0.0981568	0.0173016	-0.0174736	0.00883082	-0.370193	0.00858686	0.0125952	-0.015464	0.0561943	0.00880042	-0.0119379	0.0318505	0.0230956	0.026455	0.0191376	0.0226938	-0.00988593	0.0115856
SP_0308	-0.0947249	-0.0283507	-0.0057571	-0.0882382	-0.0224127	-0.087976	-0.0570943	-0.13667	-0.0643868	0.0813258	-0.15887	-0.0513081	-0.077655	-0.0452379	0.00586436	-0.125326	-0.0535644	-0.010982	-0.0939359	-0.0887804	-0.072564	-0.0564154	-0.0552333	-0.486442	-0.0870549	-0.0802792	-0.0559624	-0.0576277	-0.0536903	-0.0634396	-0.0769918	-0.0854607	-0.0711527	-0.0639442	-0.0545659	-0.0808873	-0.052824
SP_0309	0.00503234	-0.0201418	0.0245352	-0.200784	0.0232205	0.00456623	-0.0520883	0.104799	-0.0187487	-0.08245	-0.161898	0.0439282	-0.028979	0.0157982	0.0503765	0.000308278	-0.022678	-0.017038	-0.0497382	0.0090491	-0.0209876	-0.039264	-0.0214894	0.0062293	-0.0118531	-0.00662336	-0.0301942	0.0126616	-0.0213435	-0.0338712	-0.0380379	-0.0692188	0.00101964	-0.0201547	-0.00976048	-0.0329832	-0.0093911
SP_0310	0.0288245	-0.0435661	0.0495892	-0.0598005	-0.0347904	-0.0124303	-0.0182932	-0.0370412	-0.0537351	0.0666464	-0.0250617	-0.0560998	-0.0586667	0.00494142	0.0251672	0.00400392	-0.023302	0.0272353	-0.0431044	0.0140312	-0.0290846	-0.0565446	-0.0429004	-0.42342	-0.0366152	-0.0264127	-0.0373636	-0.012193	-0.0418228	-0.0476242	-0.0325313	-0.0581979	-0.0421613	-0.0477296	-0.0419389	-0.0447178	-0.0280944
SP_0311	0.0520369	0.0676637	0.0507002	-0.00821519	0.0660179	0.0240264	0.0700803	0.0433253	0.0487038	0.204104	0.0507178	0.0753113	0.0234344	0.145562	0.0868184	0.00995239	0.113784	0.109297	0.0368286	0.0801682	0.0425853	0.0583759	0.0639957	-0.0996346	0.0519657	0.0701371	0.0579985	0.0797793	0.0448938	0.0547041	0.0676388	0.0486663	0.0485546	0.045597	0.0533224	0.0582652	0.0371987
SP_0312	-0.0260282	-0.0274799	0.0314891	-0.0630648	-0.00674291	-0.0290488	-0.0559305	-0.00444285	-0.0163901	0.117082	0.0116821	-0.0153852	-0.058681	-0.0106886	-0.0172302	-0.0101491	-0.00568967	-0.000242677	-0.0216225	-0.0308405	-0.0288451	-0.0483312	-0.0295702	-0.0817818	-0.0314114	-0.0209046	-0.0309656	-0.0271295	-0.0330757	-0.0404688	-0.0290882	-0.018994	-0.0380766	-0.0354888	-0.0345517	-0.048498	-0.0252648
SP_0313	0.0159287	-0.0282568	-0.00814535	-0.039513	0.0505876	-0.0221273	0.0112916	0.0654282	0.0217806	0.187505	0.0918209	-0.00484325	-0.0271193	0.0468625	0.0312794	0.0481065	-0.0219133	0.0574101	-0.0506207	-0.265167	0.0107931	-0.0259838	-0.00405624	0.0325619	0.0115664	-0.00609854	-0.0128623	0.0893991	0.00218892	-0.013733	0.0680965	0.0424166	-0.0185216	0.0104413	0.000893782	-0.00432959	0.0211687
SP_0314	0.00871281	-0.0360481	0.0024546	-0.0311801	0.0517709	-0.00693991	-0.0216118	-0.0353989	-0.038809	0.0624394	-0.0041395	-0.010892	-0.0234103	-0.0252413	-0.00326558	-0.0330132	-0.00900966	0.0173189	-0.0181869	-0.0388916	-0.011144	-0.042275	-0.0270462	-0.0145181	-0.00416491	-0.0153489	-0.0259881	-0.0138001	-0.019846	-0.028703	-0.0146935	-0.0192805	-0.0246868	-0.0286098	-0.0166587	-0.0365046	-0.00760626
SP_0316	0.0346639	-0.05939	0.266526	-0.0587877	-0.0117807	0.0124851	0.0151476	-0.0991964	-0.0351848	-0.0528258	0.0310731	0.0298796	-0.125635	-0.0304762	0.0637762	-0.12321	0.0575647	0.0406729	0.019691	0.147561	-0.0583146	-0.101278	-0.0723666	-0.0354184	-0.0616815	-0.0916779	-0.0764591	-0.0436998	-0.0505426	-0.0825429	-0.0302818	-0.0810677	-0.071643	-0.0443367	-0.0569548	-0.0736488	-0.09765
SP_0317	0.0402452	-0.012268	0.0213238	-0.00884298	0.0458223	0.0308648	0.0289665	0.0562011	0.0290556	0.044414	0.0751412	0.0511087	0.00771298	0.111838	0.131204	-0.0390441	0.0224375	0.0848827	-0.00732742	-0.0214428	-0.00712614	-0.0279972	-0.0134021	-0.0103108	-0.0108055	0.0109577	-0.0153291	-0.038164	-0.0168067	-0.0212815	-0.017754	-0.00383828	-0.0117297	-0.0237313	-0.0101368	-0.0350485	0.00561104
SP_0318	0.0237417	0.000219576	0.0532348	-0.059554	0.0506324	0.046817	0.0157543	0.142972	0.0561906	0.0575905	-0.0206549	0.00723447	-0.0127308	0.0692108	0.00713868	-0.00584597	0.0174833	0.0807101	0.0729652	0.0156794	-0.0147856	-0.00365644	-0.00227832	-0.01127	-0.0189973	0.010026	-0.00274026	-0.00835243	-0.0103387	-0.0201506	-0.00105504	-0.025274	-0.00696716	-0.0105045	-0.00868749	-0.0248216	0.00530434
SP_0319	0.0329548	-0.0209387	-0.0114264	-0.0908556	-0.0114414	-0.0096634	-0.0416822	-0.0294898	-0.0435926	0.102897	-0.0159859	0.0780405	-0.0350732	0.0657643	0.033983	-0.0732138	0.0160397	-0.00615502	-0.111698	-0.0737027	-0.0641744	-0.0794548	-0.0475406	-0.0399874	-0.0638869	-0.0539905	-0.047015	-0.0328702	-0.0410571	-0.0480915	-0.0399765	-0.0282732	-0.0592482	-0.0662444	-0.070567	-0.0587772	-0.0454792
SP_0320	0.0182539	-0.0802928	-0.100139	-0.0018663	0.0532578	0.0225201	-0.0714289	0.0929028	0.138735	0.0726506	0.0665742	0.0726157	0.00458839	0.0381306	-0.0907187	-0.0873644	-0.111277	0.107657	0.0428013	0.113317	0.0638591	0.0412606	0.0714385	0.0667958	0.0679095	0.0518403	0.0658122	0.0771233	0.0587222	0.0604703	0.0809282	0.0907259	0.0581838	0.0490438	0.0380179	0.0427457	0.0632845
SP_0321	-0.0546303	0.0327793	0.127298	-0.0899627	-0.0347557	-0.065488	-0.00993879	0.00989073	0.0224578	-0.0232802	-0.018357	-0.00574096	-0.033563	0.0185353	0.0320843	-0.0956399	0.0458759	0.0298881	0.0195936	0.0400359	-0.00255932	-0.0436712	-0.0127791	-7.2197e-05	-0.00292352	-0.0182407	-0.0121553	0.0289198	-0.0274509	-0.0244482	0.0290813	0.053963	-0.0232648	-0.0275179	-0.0318164	-0.0280289	-0.00306197
SP_0322	0.00255625	0.0261648	4.8081e-05	-0.0251243	0.0434478	0.0230225	-0.0132034	0.054035	0.00716636	-0.03189	-0.0732495	0.011196	-0.0309402	0.0730215	-0.0179962	-0.0156224	-0.0459691	0.0203791	-0.0342627	-0.0387321	-0.0147777	-0.0507635	-0.0203498	-0.0149526	-0.0139085	-0.0262917	-0.0179584	-0.0156023	-0.0361823	-0.0327164	0.00137415	-0.0115887	-0.0276911	-0.0373452	-0.0388519	-0.0453858	-0.0130034
SP_0323	0.0370618	0.0219164	0.0665889	0.0436963	0.0426645	0.0182667	0.0229533	0.101844	0.00217924	0.0418142	0.0482822	0.0624528	-0.0380775	0.117328	0.0590653	0.00107282	-0.0324016	-0.0352691	0.0245791	0.152832	0.00193428	-0.01608	0.000450583	0.0335817	0.0177948	0.0255986	0.00117591	0.0378104	0.0106889	-0.0132243	0.0228495	0.0289439	0.00611461	0.013897	-0.0453217	0.0138724	0.00682628
SP_0324	0.0386633	0.0332971	0.0364587	-0.10207	0.0211194	-0.0180061	-0.0266071	0.0365692	-0.0104618	0.0528471	-0.0562945	0.0242619	-0.0518958	0.0509836	0.0378998	0.0366971	-0.00461047	0.052992	-0.0517275	-0.000714621	-0.0109801	-0.0140543	-0.00384007	0.00320118	5.0984e-05	0.0275434	-0.0107232	-0.00357524	-0.00956577	-0.0145378	0.00276371	-0.00387558	-0.0244399	-0.0159914	-0.01654	-0.0350282	-0.00182566
SP_0325	0.018726	-0.0213463	-0.00195358	-0.0104827	0.033581	0.0177151	-0.0235421	0.0544113	-0.0374255	0.0582345	0.0136483	-0.0276867	-0.0521125	0.0339436	0.0524004	-0.0218235	-0.0149182	-0.00723264	-0.0140204	-0.0824909	-0.0072795	-0.0449666	-0.0168117	-0.0122753	-0.0107602	-0.00656407	-0.0140967	-0.0352956	-0.0269548	-0.0256891	-0.0199171	-0.0223472	-0.0263536	-0.0241872	-0.025836	-0.0401077	-0.00344424
SP_0326	-0.0953953	-0.0313472	0.00600815	-0.124417	-0.049108	-0.0561332	-0.0492832	0.0829665	-0.0491567	0.130676	-0.1024	-0.115913	-0.0911198	0.123214	-0.0637338	-0.143713	-0.0841026	-0.029524	-0.024665	-0.0591475	-0.0701068	-0.0926235	-0.0649977	-0.0384827	-0.054217	-0.0417329	-0.0529529	-0.0731592	-0.0613987	-0.0631918	-0.034029	-0.0443562	-0.0709519	-0.0465517	-0.116038	-0.0628124	-0.0562185
SP_0327	-0.0643928	-0.0397453	0.0197942	-0.0918118	-0.0347203	-0.0311791	-0.0422069	-0.0762724	-0.0604571	0.0311363	-0.0728247	-0.0804887	-0.0476568	-0.110242	-0.00354205	-0.0570091	-0.00730423	-0.0277125	-0.0633	-0.0892541	-0.0384092	-0.0478946	-0.0415035	-0.0296372	-0.0387831	-0.021872	-0.0407933	-0.0463079	-0.0482145	-0.0487647	-0.0407483	-0.0512812	-0.0486068	-0.0445719	-0.0410769	-0.0533926	-0.0345012
SP_0329	-0.0577516	-0.123273	-0.00397046	-0.0832654	-0.0639203	-0.108219	-0.053786	-0.0346716	-0.0568597	-0.0164294	-0.104791	-0.111215	-0.150164	-0.0814483	0.0417853	0.00520058	-0.00565827	-0.0858158	-0.0833949	-0.191419	-0.0954177	-0.0722378	-0.093076	-0.0496125	-0.0970794	-0.00171284	-0.0865771	-0.0540939	-0.0646719	-0.10011	-0.0340913	-0.0518751	-0.064072	-0.0518313	-0.0507921	-0.0906894	-0.0920041
SP_0330	0.0377208	-0.0331842	0.019762	-0.0161142	0.0391935	-0.0244395	-0.0192161	0.0791511	0.0718527	-0.265113	-0.0599652	-0.00201073	-0.0171567	0.038952	0.0518445	0.00223483	-0.0821889	0.0844011	0.0344715	0.0476765	-0.0512709	-0.0536632	-0.0391803	-0.060834	-0.0674363	-0.115262	-0.0798603	-0.0398074	-0.0687541	-0.0745464	-0.0388482	-0.0384142	-0.0502413	-0.0621887	-0.115118	-0.0745553	-0.0416146
SP_0331	0.0335939	0.0937829	-0.363582	-0.00435646	0.0232473	0.104394	-0.0439608	0.153897	-0.0590732	0.106049	0.0485278	-0.0203942	0.030259	0.0915438	-0.021613	0.0760768	0.103209	0.127545	0.0249237	-0.0870947	0.0302879	0.0317611	0.0153107	0.0120876	0.0152725	0.06579	0.0263168	0.0242726	0.019235	0.018333	-0.0143971	-0.0127437	0.0158259	-0.00124285	0.0339554	0.0191888	0.0370085
SP_0332	-0.034743	-0.0553443	-0.382249	-0.0457946	-0.007353	-0.0597707	-0.0824567	0.00160477	-0.0654519	0.048609	-0.0391115	-0.087535	-0.0385975	-0.0593543	-0.0307636	-0.0146994	-0.0515958	-0.0619865	-0.0560524	0.0687491	-0.051478	-0.0743555	-0.0426773	-0.00795386	-0.0361706	-0.025628	-0.0460895	-0.016758	-0.0154522	-0.047793	-0.0257333	-0.0433914	-0.0191534	-0.0114483	-0.0127148	-0.00936056	-0.0325774
SP_0338	-0.102897	-0.00898967	0.0694076	-0.0862487	-0.0718928	-0.0882402	-0.0362748	-0.0521081	-0.0379214	0.0844311	-0.070886	-0.1096	-0.0474848	-0.0397732	0.00417001	-0.0930906	-0.026376	-0.0313408	-0.0298604	-0.0154042	-0.0463267	-0.0650112	-0.0547455	-0.054641	-0.0458104	-0.0290573	-0.0422661	-0.0361158	-0.0617886	-0.0554285	-0.058966	-0.0526698	-0.0630077	-0.0629759	-0.0500391	-0.0643832	-0.0512912
SP_0340	-0.0839542	-0.0158138	0.0696532	-0.0722933	0.00683243	0.0105912	-0.011458	-0.247266	-0.00233158	0.0653002	-0.0949088	-0.00691249	-0.0116479	-0.164875	-0.0467927	0.000257234	0.0147674	0.0190918	-0.0905788	0.00807696	-0.0371854	-0.0790232	-0.0693308	-0.0513038	-0.0432084	-0.0529922	-0.0700918	-0.0661258	-0.0631463	-0.0992466	-0.0568325	-0.00190105	-0.0858067	-0.0909103	-0.0867423	-0.0848193	-0.0157598
SP_0341	-0.0341027	0.0392952	-0.122405	0.0747878	0.00976193	0.0518091	0.00493149	0.109819	0.0926637	0.269285	0.0494471	-0.0368218	0.024952	0.080381	0.0243716	-0.0250814	0.0220882	0.0740394	0.0571287	0.0811898	-0.0338482	-0.0370727	-0.0108905	-0.00853681	-0.0357848	0.0604527	-0.0163673	0.0122401	-0.0162989	-0.0471705	0.00577989	0.0489133	-0.0187344	-0.0423261	0.018047	-0.0145263	-0.0399962
SP_0342	0.00930352	0.0367184	0.0053201	-0.0617966	-0.00228859	-0.0418815	-0.0126455	0.0643819	-0.0401715	0.181889	0.0212493	0.0402784	-0.00564437	0.056953	0.0252058	-0.0743308	0.0360528	0.0381491	-0.0523468	-0.0601554	-0.00222904	-0.0553328	-0.0240856	-0.0051213	-0.00620867	-0.0158805	-0.0188679	-0.00443071	-0.0202392	-0.0236498	-0.0110085	-0.00809163	-0.0214387	-0.0282472	-0.0331188	-0.0344051	-0.00770425
SP_0346	-0.386968	-0.118233	0.223724	-0.008885	-0.229276	-0.0419135	-0.181809	-0.126708	0.301917	-0.199583	-0.250527	-0.2618	0.184276	-0.54804	-0.300356	-0.510107	-0.194967	0.427582	0.0376834	0.29744	0.449488	0.441254	0.456169	0.473992	0.44994	0.445829	0.46344	0.476397	0.465723	0.458448	0.435113	0.465431	0.460553	0.46664	0.492143	0.449906	0.43905
SP_0360	-0.239188	-0.190118	-0.340983	0.152955	-0.246195	-0.214363	-0.372139	0.45239	-0.427496	-0.354663	-0.112064	0.21124	-0.0529783	-0.16937	0.00273205	-0.251099	-0.444815	-0.39756	0.203569	-0.48176	0.332868	0.315017	0.322626	0.336745	0.326563	0.347297	0.327522	0.33682	0.347301	0.320775	0.314307	0.350581	0.329178	0.336603	0.375666	0.320928	0.335239
SP_0366	-0.00307668	0.0261124	0.0881285	-0.0169946	-0.000973842	0.0293839	0.0226785	0.0321865	0.0259303	0.0397078	-0.0232736	0.0021155	-0.00982942	0.0783762	0.0316733	0.0110706	0.00862436	0.05526	-0.0526103	0.0566329	0.00049418	-0.0475295	-0.0269453	-0.0119076	-0.00435383	-0.0180462	-0.0264028	-0.00540339	-0.0292405	-0.0429856	-0.0134871	-0.00199903	-0.0315323	-0.0390339	-0.0482989	-0.0438539	-0.00465514
SP_0367	0.146194	-0.0248217	-0.0196386	-0.0288582	0.0446871	0.0356831	0.0162439	0.00642848	0.0382237	0.118477	0.239479	0.139028	0.0423525	0.107973	0.0529347	-0.121064	0.102301	0.058866	0.030343	-0.116136	0.00378894	0.0401738	0.000965827	0.00345469	-0.0304034	0.0279826	-0.019407	0.0132674	0.0179718	-0.0260145	0.0082568	0.0128651	-0.00708978	-0.023131	-0.060719	0.0237175	0.0236071
SP_0368	-0.0451789	-0.0170619	0.014189	-0.0259856	-0.0122784	0.0107146	-0.0315137	-0.0200535	-0.0662119	0.0536254	-0.030293	-0.0233482	-0.0511976	0.00497474	-0.016914	-0.0453248	-0.0347107	-0.036474	-0.0252554	-0.0876636	-0.0261698	-0.0516045	-0.0339937	-0.032176	-0.0326453	-0.0180688	-0.0264387	-0.021351	-0.0295661	-0.0341377	-0.0316435	-0.0203952	-0.0329693	-0.0386224	-0.0389	-0.0390805	-0.018609
SP_0369	-0.239311	0.0579645	0.0227641	0.206215	-0.183081	0.0203197	0.00230138	0.228306	-0.0423595	-0.00544324	0.0133548	-0.0716746	0.0689358	0.344316	0.0731972	-0.0739285	-0.0405603	-0.110772	0.0268402	-0.564874	0.0600013	0.00629421	0.0703942	0.0902163	0.095411	0.183232	0.0722251	-0.10088	0.0312605	0.043413	-0.00217145	-0.165187	0.0391989	-0.094665	-0.00437934	0.032565	-0.0380672
SP_0371	-0.184525	-0.0255938	-0.102041	-0.256873	-0.075322	-0.0629288	-0.208711	0.0783486	-0.100691	-0.40935	0.133681	0.0439683	-0.0608838	0.194315	-0.0807043	-0.000817684	-0.160513	-0.160184	-0.0537793	-0.036041	-0.0346975	-0.0220776	-0.0325213	-0.023599	-0.0419908	-0.0248714	-0.0292404	0.0161422	-0.00754944	-0.0436064	-0.0486147	-0.0409537	-0.024337	-0.0427203	-0.015491	-0.00631734	-0.0552707
SP_0373	0.0633115	-0.0366046	0.110751	-0.0014763	0.0246391	0.012473	-0.00486406	-0.565654	0.042928	-0.0167627	-0.185033	-0.182728	0.0242042	-0.433475	-0.0452379	-0.00692441	0.150318	0.117894	-0.0664355	0.131131	-0.227025	-0.181407	-0.124523	-0.139521	-0.187994	-0.123027	-0.115758	-0.167445	-0.10308	-0.124097	-0.141951	-0.137278	-0.0970247	-0.124581	-0.196114	-0.160435	-0.183663
SP_0374	-0.423106	-0.0657698	-0.255058	0.134706	-0.144673	-0.110571	-6.7624e-05	-0.336037	-0.336373	0.172727	-0.056345	-0.180453	0.0379743	-0.610037	-0.254023	0.0120085	-0.0558376	-0.238557	-0.00647149	-0.401562	0.14427	0.188726	0.222842	0.188365	0.17501	0.24761	0.207981	0.162752	0.238735	0.209961	0.165579	-0.00574073	0.229208	0.231335	0.0666193	0.154588	0.15784
SP_0377	-0.160436	0.0233857	-0.0541336	-3.2314e-05	-0.0308888	-0.149997	-0.128258	-0.0225694	-0.100664	0.240553	0.0290501	0.017127	-0.0416581	-0.0126548	-0.062172	-0.211289	-0.136789	-0.100948	-0.0301108	-0.0769639	-0.0808951	-0.0956453	-0.0669023	-0.0823011	-0.0525858	-0.0492341	-0.0776339	-0.0531656	-0.0677446	-0.0713104	-0.0919595	-0.139657	-0.0770429	-0.0881428	-0.0787762	-0.095857	-0.0892219
SP_0378	-0.0798215	-0.125358	-0.024736	-0.092939	0.0199903	-0.0429888	-0.0779378	-0.0168243	-0.0631313	0.203723	0.107848	-0.0477201	-0.0597571	-0.156755	-0.135515	-0.0425807	-0.0450472	-0.0578561	-0.072261	-0.275855	-0.0570714	-0.0945002	-0.0273248	-0.0620388	-0.048403	-0.0358767	-0.03792	0.0156609	-0.0478714	-0.033984	-0.0424572	-0.182592	-0.0994781	-0.0768283	-0.0331102	-0.0818286	-0.0525709
SP_0379	0.0100091	-0.00212804	0.0599214	-0.0743842	0.0419308	-0.0319395	-0.0128	-0.0324108	-0.0200692	-0.129445	-0.174694	-0.026281	-0.0129049	-0.110425	-0.00100728	0.0309517	0.00870965	0.040842	0.0174068	-0.0686804	0.0100278	-0.0180536	0.000111205	0.00625737	0.00543079	0.018918	-0.00486363	0.019842	0.00558915	-0.00938228	0.00586266	-0.00341201	-0.00379875	-0.00793483	0.00138399	-0.0194054	0.0255673
SP_0380	0.0693871	0.0354689	0.0975599	-0.00306162	0.0382593	0.0459867	0.00795996	0.0388627	-0.00913493	-0.0140477	-0.0409393	-0.0284762	0.0324866	0.070606	0.0259375	0.0466966	0.0434204	0.0356385	0.0108045	0.0344105	-0.00720764	-0.0376984	-0.00362599	0.0205297	0.00233077	0.00122716	-0.00606343	0.0249923	-0.00427726	-0.0126856	0.0104446	0.00725892	0.000422767	0.00241685	0.00751818	-0.00846151	0.00049023
SP_0387	-0.0295977	-0.187537	-0.0556021	-0.0745856	0.086478	-0.0291587	-0.0888587	-0.151023	-0.106683	-0.637776	-0.458571	0.0652802	0.0238118	-0.015119	-0.023254	-0.0838843	-0.122952	-0.119987	-0.0670745	-0.303273	-0.00548432	-0.0117161	0.00258837	-0.00471355	-0.0178149	0.0452015	0.00904234	0.00743034	-0.033295	-0.0011225	-0.00344941	-0.0128954	-0.0294425	-0.0548123	-0.0167677	-0.0638737	-0.0152741
SP_0388	-0.00619142	-0.0573	0.0568183	-0.0951949	-0.0156815	-0.0131783	-0.0638421	-0.071024	-0.0138833	-0.0976902	-0.00786465	-0.00654633	-0.0355775	-0.0706838	0.0333962	-0.0439177	-0.0645226	0.0084056	0.0430818	0.0769323	-0.00279552	-0.0582713	-0.023643	-0.0300506	-0.0387531	-0.0244269	-0.0160831	-0.0232028	-0.0383265	-0.0290351	-0.0214671	-0.00653494	-0.0411559	-0.0429289	-0.0105653	-0.0468147	-0.0304923
SP_0390	-0.0857279	-0.0495534	-0.020903	-0.0167364	0.00965201	-0.0566381	-0.117456	0.00191474	-0.0632001	-0.0514008	-0.0351956	0.0102617	-0.0215991	-0.133503	-0.0525885	-0.0809931	-0.0227092	-0.0202387	0.00726936	-0.245054	-0.0251557	-0.0483866	0.00205457	0.0345017	-0.0135991	0.00715838	-0.0014005	-0.000368015	0.0183235	-0.0216481	0.0189673	-0.1214	-0.0260446	-0.000590273	-0.0229071	-0.0101321	-0.0203596
SP_0391	-0.236347	-0.068721	-0.232184	-0.000548204	-0.0446415	-0.0259083	-0.0854693	-0.0753387	-0.0678257	0.0565124	-0.184196	-0.0745445	0.00817335	-0.262042	-0.242308	0.0262675	-0.0733193	-0.134794	0.00278042	-0.272528	0.000813005	0.0137626	0.0279521	0.0420679	0.000916659	0.0422491	0.0278229	0.0636492	0.0234102	0.0125659	0.0366474	-0.0694813	0.0188781	0.0282424	0.00853195	-0.0127796	0.00998778
SP_0394	-0.216911	-0.0756707	-0.148083	-0.0686344	-0.0620121	-0.0117615	-0.0784453	0.0411633	-0.0866089	-0.080163	-0.0598238	-0.0321645	-0.0851196	-0.309968	-0.0865334	-0.0157586	-0.025291	-0.126337	-0.0546424	-0.340801	-0.0188081	-0.0361395	-0.0202121	-0.0295332	-0.0709936	-0.0987625	-0.0484526	-0.00979553	-0.0275596	-0.147586	-0.0290488	-0.00060067	-0.0334457	-0.0295322	-0.0235382	-0.044122	-0.0152604
SP_0395	-0.16518	-0.033884	-0.121775	-0.0553636	-0.0173913	-0.0203092	-0.0464036	-0.0357063	-0.0800962	-0.092997	-0.0916251	-0.0302902	-0.0532982	-0.244042	-0.0964674	0.0111961	-0.0098746	-0.0982054	-0.0388497	-0.296837	-0.0110968	-0.0477196	-0.0211723	-0.00212257	-0.0492732	-0.0853397	-0.0292869	0.0414118	-0.0138521	-0.134593	-0.00916607	0.0298895	-0.0155713	-0.0157963	-0.0307579	-0.0263208	-0.00635392
SP_0396	-0.416011	-0.0969259	-0.368492	-0.028044	-0.0176112	-0.0237265	-0.0248435	0.0656493	-0.0600318	0.109589	0.0316256	-0.0415844	-0.00899375	-0.0547378	-0.114602	-0.0820653	-0.0248635	-0.155993	0.00652852	-0.566666	0.0809111	-0.00267796	0.031394	0.0193965	0.0346603	-0.0357171	0.0176979	0.0287509	0.0164151	-0.0741119	0.0109692	0.0328959	0.0305644	0.0161944	0.0139678	-0.021585	0.0722886
SP_0397	-0.00253616	-0.00831209	0.0194875	-0.011785	-0.00333769	-0.0159267	-0.0504967	0.0357479	-0.0481749	0.154273	-0.0486547	-0.0165051	-0.0390998	-0.0132926	0.0109342	-0.00176402	-0.0039196	-0.0123032	-0.0213767	-0.00447804	-0.0119516	-0.0310559	-0.0211648	-8.5624e-05	-0.017042	0.0130278	-0.016529	-0.0213207	-0.026394	-0.025136	-0.0284217	-0.0205473	-0.0273581	-0.0321804	-0.0208305	-0.0315506	-0.0217533
SP_0398	0.095569	-0.0494457	-0.0813229	-0.14773	-0.0706055	0.143418	-0.0369852	-0.00419188	-0.0330954	-0.0687553	-0.114975	-0.141126	-0.0605247	0.113185	-0.0607335	0.030374	-0.0187654	0.0371522	-0.109607	-0.16242	-0.0458143	-0.119724	-0.0567441	-0.0265686	-0.0426289	-0.0951858	-0.0698306	-0.0392568	-0.0708674	-0.103057	-0.0475488	-0.0518615	-0.0695022	-0.0725302	-0.0744493	-0.0998398	-0.080717
SP_0400	0.15509	-0.116023	0.0885372	0.0641914	0.115846	0.0436296	-0.0460097	-0.186461	0.0179781	-0.00132004	-0.0790947	0.0109777	-0.00366691	0.0770738	0.0737544	-0.0122881	-0.172986	-0.00432721	0.022634	0.152427	0.0625027	0.0163958	0.0311419	0.082919	0.0435256	0.0536671	0.0156926	0.0786252	0.00637311	-0.0585893	0.00536725	-0.212349	0.01263	-0.014409	-0.0174894	0.0163476	0.0779927
SP_0401	-0.0526737	-0.109164	-0.0788274	-0.0407179	-0.0421786	-0.0399723	-0.111676	-0.264156	-0.0765948	0.048429	-0.113331	-0.232757	0.0331804	-0.00674035	-0.0291433	-0.128183	-0.14948	-0.0506057	-0.0466549	-0.0849043	-0.0102406	-0.0453861	-0.0158772	-0.0306759	-0.0149467	0.00561004	-0.0256268	-0.01714	-0.0416021	-0.0155212	-0.0454919	-0.182949	-0.0449177	-0.126077	-0.0388938	-0.04709	-0.0110955
SP_0405	-0.0988187	-0.160516	-0.0452912	-0.219438	-0.117236	-0.167702	-0.0845611	-0.146258	-0.0377056	-0.00629511	-0.169524	-0.127805	-0.204291	-0.148243	-0.0132946	-0.0409359	-0.0365519	-0.134104	-0.0848887	-0.0312773	-0.0738296	-0.0947245	-0.0600332	-0.0219211	-0.0588651	-0.0345231	-0.0482332	-0.0315797	-0.0641167	-0.0665242	-0.0499392	-0.149427	-0.0709893	-0.107549	-0.0758891	-0.0741789	-0.071293
SP_0406	0.0137383	-0.403566	-0.00390274	-0.33475	-0.0457699	-0.394299	-0.0284507	-0.0621058	-0.0362001	0.0317773	-0.0949501	-0.0827028	-0.434838	-0.0236836	0.0224755	-0.113224	-0.022957	-0.0184965	-0.176665	0.0165074	-0.0642988	-0.0912731	-0.0737683	-0.0601198	-0.0601001	-0.0605796	-0.0752503	-0.105202	-0.0748567	-0.065951	-0.116213	-0.267237	-0.109645	-0.111672	-0.0625994	-0.0887327	-0.0813654
SP_0408	0.0204339	-0.112008	0.0511259	-0.121938	0.0917148	-0.159427	0.00804688	0.103401	-0.0011574	0.108683	-0.039734	0.0669988	-0.155401	0.120401	-0.00046426	-0.0578335	-0.0392068	0.00574084	-0.0374939	-0.0837831	-0.0348576	-0.0683845	-0.020629	-0.0287322	-0.0240845	0.0132625	0.00058158	0.00920161	-0.0562495	-0.00653615	0.0665358	0.00973354	-0.0456074	-0.0654456	-0.00731145	-0.0123508	-0.083529
SP_0409	-0.0571011	-0.0964874	-0.0281276	-0.109987	-0.0110981	-0.160088	0.0170992	0.092049	0.0778501	0.0863329	0.0120125	-0.0686369	-0.118158	0.181351	0.0176709	-0.0227435	0.0306375	0.0392931	-0.054516	-0.0765617	0.0318438	-0.0324822	0.00475233	0.014444	0.0111524	-0.00697125	0.0184896	0.00630558	0.00174565	0.0196489	0.0285693	-0.0531891	0.0265638	-0.0105875	-0.0408512	0.00225502	0.0207403
SP_0410	-0.0126615	-0.0666346	-0.00133864	-0.165488	0.0298048	-0.0730104	-0.034976	0.022361	0.0142215	-0.0754283	-0.00529646	-0.0208913	-0.0872544	0.0678251	-0.0340153	-0.0771829	0.0213904	0.00527607	0.00301935	0.0216009	-0.00435268	-0.00340549	-0.0124643	0.0176001	-0.0288551	0.018169	-0.00452515	-0.0213901	0.0246101	0.012419	-0.0165611	-0.0582957	0.0290023	-0.0448504	0.0308285	0.0274484	0.0148127
SP_0413	-0.0659343	-0.0458409	-0.0134769	0.195324	0.245836	0.0645971	0.0930707	0.191339	0.0459906	-0.0621662	0.14292	0.164779	0.0826778	0.0855532	0.0754971	0.10688	-0.07198	-0.10835	0.0616516	-0.246854	0.168483	0.139058	0.150474	-0.128759	0.147825	0.243229	0.136247	0.417374	0.139182	0.149446	0.0601652	0.131313	0.168092	0.165052	0.168923	0.101599	0.14708
SP_0429	-0.0625552	0.202628	-0.0626608	0.0435938	0.192183	-0.0356191	0.101042	0.0612703	0.0258161	0.0809906	0.137115	0.107981	0.0666932	0.0625757	-0.0579159	0.0601394	0.183684	0.0732126	0.0940812	-0.0747563	0.111459	0.0691954	0.0954517	0.139824	0.146044	0.0964542	0.131877	0.128975	0.112714	0.0963236	0.120509	0.0978919	0.123505	0.118856	0.11161	0.161335	0.138316
SP_0430	-0.14047	0.0874089	-0.191102	-0.0775348	-0.273535	0.0307081	-0.00342527	-0.0718118	-0.0405848	0.0975823	-0.154977	-0.0645044	-0.00357067	0.0788207	0.053262	-0.072164	-0.273104	-0.220119	-0.0931211	0.0437435	-0.00901514	-0.020149	-0.014824	-0.0283199	-0.0524822	0.0369368	0.00265019	0.0120735	0.012336	-0.00810507	-0.0283471	-0.0369654	0.0446905	-0.0146866	0.0501715	0.0254598	-0.0358205
SP_0431	-0.044782	-0.130263	-0.111613	-0.103839	-0.115343	0.0150992	0.0240605	0.0871665	-0.100649	-0.0635255	-0.210732	-0.0373118	0.0509892	-0.106783	-0.157995	0.000545938	-0.0200701	-0.115154	-0.072055	-0.151141	0.011729	-0.0258775	0.0138206	0.0661824	0.0305776	0.0140601	0.0135035	0.0665543	0.0221322	-0.0142494	0.0291503	0.0239355	0.0366694	0.0580338	0.0197957	0.028732	0.0224422
SP_0439	0.0228933	-0.219631	0.0990361	-0.140409	0.14959	-0.117107	-0.015568	0.0103415	-0.169629	-0.517532	-0.180921	-0.0150037	0.0485874	-0.0423237	0.0753443	-0.0387758	-0.0706435	-0.0327239	0.0969199	-0.0129162	0.0346562	-0.0267979	0.00815421	-0.128695	0.0395908	0.100439	0.018278	0.111589	0.00479615	0.0452303	-0.0484374	-0.0595402	0.000165488	-0.056326	0.0136643	-0.0194169	0.0323818
SP_0440	-0.0639966	-0.042741	0.0118394	-0.0722785	-0.0115509	-0.0264545	-0.0316617	-0.0322055	-0.0126931	-0.0403115	-0.0791292	-0.0097347	-0.00180525	0.12724	0.0388238	-0.0202798	-0.00607857	0.0624973	0.00467263	-0.0663211	-0.000988891	-0.0666736	-0.00905904	-0.0217753	0.0130445	0.00189243	-0.00549057	-0.00198021	-0.00840413	-0.00926843	0.0217287	0.00754897	-0.0308513	-0.0154069	-0.0278818	-0.0322533	0.00937973
SP_0442	-0.399216	-0.168054	-0.228909	0.0791865	0.0306426	-0.049624	-0.081048	0.0381561	-0.146225	0.127092	0.0136783	0.131333	-0.0366481	-0.130155	-0.124729	-0.227194	-0.384828	-0.211321	-0.0866158	-0.314254	-0.0685122	-0.0908865	-0.0390999	-0.0580885	-0.127928	-0.106882	-0.096308	-0.155787	-0.0451153	-0.0862897	-0.00435033	-0.233333	-0.03258	-0.0876705	-0.224866	-0.0273849	-0.0689915
SP_0445	0.0234009	-0.0162106	0.0133183	0.0967951	0.0257009	0.0142359	-0.02514	0.0399157	0.021441	0.0608926	0.0664513	0.0529948	-0.031042	0.0998098	0.0440201	-0.024221	0.0859551	0.0109276	-0.0234429	-0.128699	-0.0137252	-0.062301	-0.0345471	-0.0317982	-0.0167328	-0.0193946	-0.0337866	-0.0151283	-0.0313173	-0.0316962	-0.0502536	-0.0515389	-0.0427649	-0.0479596	-0.0347664	-0.0470196	-0.0290382
SP_0446	-0.103687	-0.0176024	-0.108285	-0.00145617	-0.119738	-0.00188957	-0.0458955	0.0363246	0.0651844	-0.256426	0.00229868	-0.0745948	-0.0766769	0.131063	0.0186668	-0.0299915	0.120803	0.0063253	-0.00794427	-0.0865616	-0.0541362	-0.0898427	-0.0735058	-0.0742078	-0.0708512	-0.0543456	-0.0677762	-0.0539966	-0.0780543	-0.072191	-0.0503983	-0.0618256	-0.0798907	-0.101793	-0.0850528	-0.0745023	-0.0528894
SP_0447	0.0590716	0.0584503	0.0567318	0.100582	0.0721059	0.0602125	0.0464248	0.114341	0.0780312	0.0940678	0.104627	0.0534069	0.0511582	0.112537	0.116743	-0.0348096	0.134959	0.0648791	0.0625867	0.086706	-0.00450303	-0.0335166	-0.0133508	-0.00406867	-0.00353519	0.00275216	-0.0127569	-0.0216407	-0.00852301	-0.0100928	-0.0219545	-0.00755532	-0.020315	-0.0204268	-0.0276204	-0.00997407	-0.0113825
SP_0448	-0.0279431	0.0798848	-0.00465078	0.0120779	0.00135261	0.00554929	0.0402729	-0.0044091	0.0708219	0.251448	0.114232	-0.0159691	0.0402133	0.14487	-0.0114093	0.0149973	0.0724397	0.0451772	0.00507388	0.0506224	-0.0416974	-0.0457363	-0.0443289	-0.0205243	-0.036621	-0.030959	-0.03876	-0.0187545	-0.0318243	-0.0482722	-0.0179576	-0.00605361	-0.0369345	-0.0355726	-0.0276932	-0.030899	-0.0433634
SP_0449	-0.016467	0.0407292	0.0399561	0.0854036	-0.0469579	-0.054855	0.0308768	0.0568427	0.0858336	0.129451	0.12719	0.0362578	0.0308086	0.0531506	0.0841383	0.00462518	0.191245	0.074013	0.0373864	0.0537171	-0.0509347	-0.0754339	-0.0517932	-0.00641508	-0.0329265	-0.0178349	-0.0508884	-0.00248882	-0.0211294	-0.0583227	-0.00609258	0.0132517	-0.0373967	-0.0346278	-0.0428254	-0.0108411	-0.0437352
SP_0450	-0.00774598	0.0238841	0.0134344	-0.0269274	0.0207374	-0.0166778	-0.0118317	0.0571209	-0.026084	0.0976077	-0.0338835	-0.0394658	-0.0232669	0.0707583	-0.00785962	-0.00109224	0.0059958	0.00647374	0.000622949	-0.0412845	0.00479751	-0.0361197	-0.0158055	0.0479153	-0.0076362	0.00678202	-0.0112455	0.0159191	-0.0206688	-0.0230395	0.0154715	0.0406513	-0.0327752	-0.019859	-0.0304032	-0.0281493	-0.00765489
SP_0452	-0.386437	-0.0880905	-0.119676	-0.0867275	-0.0931299	-0.00528891	-0.159902	-0.143219	-0.0317752	-0.0274217	0.078577	-0.0537376	0.0142837	-0.840103	-0.0927746	-0.118493	-0.137744	-0.0485062	-0.0273235	-0.367781	-0.0848163	0.00514868	-0.102705	-0.0211357	-0.0673623	0.00360434	-0.102812	-0.0355127	0.0333822	-0.105347	-0.0110059	-0.0303823	-0.0175612	-0.00353295	0.0320744	0.0834986	-0.137833
SP_0453	-0.255654	-0.0224311	-0.115843	-0.0242478	0.0160757	0.0171796	0.00200623	0.0319158	0.0203902	-0.0258162	-0.0690859	0.0124247	-0.00616284	-0.408999	-0.0694517	-0.0461625	-0.017855	-0.0155966	0.00457298	-0.34459	0.00933617	0.00774591	0.018408	0.0212981	0.0135842	0.025876	0.0156925	0.00873942	0.0354497	0.020911	0.0139605	-0.00595924	0.0136808	-0.00299371	0.0277637	0.0106191	0.00986644
SP_0454	-0.00347564	0.0221208	-0.0118222	0.0301107	-0.0255787	0.0478296	-0.0123216	0.0103931	0.0626033	0.135624	0.0584523	0.0234812	0.0174059	-0.040947	0.0264674	-0.0350757	0.0135537	-0.0186812	0.0121368	-0.0223238	0.00434425	-0.03152	-0.00361319	0.00899281	0.00192324	-0.0204954	0.000688728	0.000692812	-0.0014487	-0.00558742	0.0195511	0.029606	0.00363976	-0.0137767	-0.00831733	-0.00339467	0.00139352
SP_0458	0.00372168	0.00199689	0.0927801	0.016472	0.0256387	0.063408	-0.00103829	0.0227063	-0.0135851	-0.0527554	-0.046851	-0.0631791	0.0141921	0.0379966	0.0765842	0.0583587	0.00244615	0.00949818	0.041782	0.0819651	0.0258745	-0.0147818	0.0192407	0.0219229	0.0227419	0.0328617	0.032598	0.0346805	0.0290076	0.0273486	0.0442109	0.0158249	0.016223	-0.0610372	0.0282231	0.0112346	0.0270402
SP_0459	0.0716434	0.000814675	-0.0198751	0.0308564	0.112894	0.0157604	0.0539321	0.189012	0.0786621	0.321427	0.0634505	0.0852362	-0.00303457	0.164519	0.0732623	0.0384346	-0.0353683	-0.0114466	0.0185646	-0.0550053	0.0571311	0.0361075	0.0491279	-0.287768	-0.0682524	-0.392969	-0.0713532	-0.0135392	0.0658799	0.03278	0.0106644	0.0298646	0.0556227	0.030034	0.0572093	0.0421429	0.0437904
SP_0461	-0.00418314	0.00301417	0.0412845	-0.0456068	-0.0403848	-0.0171574	-0.0156915	-0.0129199	-0.034143	-0.0247335	-0.0472739	-0.0861186	-0.0259683	0.0318068	-0.0103162	-0.0453943	-0.00223596	-0.0107555	-0.0148989	-0.0510832	-0.0244293	-0.0506055	-0.0219017	-0.00790406	-0.0379333	-0.0285744	-0.0274186	0.00293275	-0.0250394	-0.0315912	-0.0286414	0.00812894	-0.037173	-0.0282134	-0.0249429	-0.0520269	-0.0301359
SP_0462	0.0554772	-0.0103754	0.0378403	-0.0744904	-0.0103213	0.00721823	-0.00209627	0.0278171	-0.0252685	-0.0034119	-0.0120262	-0.015141	-0.0517434	0.0412836	0.0396306	-0.00453451	-0.0204265	0.0251926	-0.00888452	-0.0831235	-0.0201407	-0.0652662	-0.0378719	-0.0192334	-0.0275322	-0.0403795	-0.0396729	-0.0156247	-0.0304734	-0.0472662	-0.0154324	0.0165101	-0.0395091	-0.0397997	-0.0461972	-0.0489966	-0.0233067
SP_0463	-0.0222487	-0.0275796	-0.0155699	-0.0985245	-0.018813	-0.022666	-0.0428535	-0.114521	-0.0654945	0.0212638	-0.0687026	-0.096989	-0.0551349	0.00142787	-0.0146617	-0.0167815	-0.0665873	-0.0325582	-0.0543852	-0.0419301	-0.0348884	-0.0565371	-0.0396446	-0.030401	-0.0452899	-0.0397771	-0.0401222	-0.0131159	-0.0417593	-0.0472609	-0.0335551	-4.9218e-05	-0.0509351	-0.0541661	-0.034417	-0.0626951	-0.0386924
SP_0464	0.0314962	0.0230889	0.0399866	0.00123116	-0.0162115	0.0215558	0.00726947	-0.00657302	-0.0594234	0.18194	0.0562035	-0.00301623	-0.0304395	0.043114	0.00763297	0.0598672	-0.029296	-0.0231126	-0.0255206	0.0371766	-0.0198921	-0.01685	-0.0231356	-0.000347874	-0.0256762	0.0175717	-0.0149037	0.0211868	-0.00778215	-0.0272103	-0.00958816	0.0450999	-0.0201273	-0.0242744	-0.0286636	-0.0204372	-0.0187786
SP_0466	-0.0155302	0.0582834	-0.0586509	-0.130682	-0.0171298	0.0419854	-0.00678772	0.0405246	-0.0644806	0.0299896	-0.00180764	-0.0278797	-0.0647608	0.044839	-0.0153671	0.00101292	0.0921032	-0.0458739	-0.0484681	-0.0361087	-0.0287417	-0.0411514	-0.0353964	-0.00196879	-0.033459	-0.0227201	-0.0313557	0.0123709	-0.0191605	-0.0489005	-0.0256461	0.00086707	-0.0272232	-0.0110556	-0.0579255	-0.0426201	-0.0126971
SP_0467	-0.0196364	-0.0209083	0.0345799	-0.0562342	0.050845	-0.0343754	0.00461605	-0.0651066	-0.0811377	-0.0595712	-0.0282034	-0.087859	-0.116755	0.0805564	-0.0977312	0.0269473	-0.00829888	-0.0263596	-0.0842758	-0.0925211	-0.0702868	-0.125497	-0.0736497	-0.0455749	-0.0716793	-0.0806232	-0.0707763	-0.0459913	-0.0566477	-0.0679975	-0.0174151	0.014591	-0.0547088	-0.0628251	-0.0419895	-0.10202	-0.0590871
SP_0468	0.0840293	-0.00814061	-0.0363278	0.00617236	0.0916141	0.0138808	0.0188391	-0.110568	-0.0298043	0.00801463	0.00139552	0.0760004	0.0336144	-0.00856994	0.0111167	-0.0519494	0.0353954	0.0502289	-0.0270574	-0.00212523	0.026356	-0.023163	0.00296434	0.0170153	0.0248956	0.0193261	0.00967569	0.05117	0.0531377	-0.00332547	0.0104508	0.0330572	0.0104921	0.0622126	0.0221277	0.0160566	0.0160183
SP_0470	-0.0552179	-0.0582553	0.0968406	-0.0217068	0.0195527	-0.0130055	-0.0273865	0.097242	-0.0346808	0.212065	0.0324505	0.107541	-0.021882	-0.0779582	0.00647636	-0.0498559	0.0133579	0.0383437	-0.0777003	-0.222348	-0.0386424	-0.0721929	-0.0692955	-0.0304955	0.00144853	-0.0488409	-0.0242578	-0.0441963	-0.0420181	-0.0237188	-0.00535677	-0.0399527	-0.045125	-0.065369	-0.0497091	-0.00836495	0.00543603
SP_0471	0.00384006	0.0436702	0.04558	-0.0833424	0.0793726	0.0565535	0.0300751	-0.110884	0.0523425	0.238297	0.03855	0.0607124	-0.00271579	-0.155167	0.0232396	0.0998921	0.0808466	0.075364	0.0548814	0.0913044	0.0503217	0.0485157	0.0662822	0.065638	0.0486298	0.101515	0.0587816	0.0874342	0.04325	0.0405047	0.0650656	0.10441	0.0301274	0.0439081	0.0375062	0.039305	0.0497046
SP_0472	0.057583	-0.0198801	0.085692	-0.0470867	-0.0280155	0.0198289	-0.0107295	-0.0872879	0.00157474	0.0940305	0.0451657	0.0440467	0.0157732	-0.086905	-0.0380814	0.060614	-0.0379489	-0.00104279	-0.0281884	0.0241204	-0.0394131	-0.0825825	-0.042607	-0.0403647	-0.0224182	-0.0521264	-0.039084	-0.0293181	-0.0430446	-0.0649572	-0.040643	-0.0133151	-0.0674888	-0.0383422	-0.0440956	-0.0452922	-0.0353485
SP_0473	-0.0577723	-0.0208224	-0.0979037	-0.00207716	0.0482295	-0.00152437	0.0100445	-0.0750585	-0.0753859	-0.520081	-0.196897	-0.0236517	-0.0929259	-0.0333591	0.00889857	-0.122355	-0.0773874	-0.0180606	0.00268146	-0.204354	-0.0470702	-0.0779649	-0.0445813	-0.0826869	-0.0903636	-0.177489	-0.111001	-0.0348484	-0.0461767	-0.0790178	-0.0936587	0.0258724	-0.0391751	-0.0626563	-0.0342777	-0.0749897	-0.0325727
SP_0474	0.0550383	0.0159548	0.0360713	0.0580793	0.0370884	0.0173725	-0.00029114	0.0284185	-0.0615397	0.0358654	-0.0421311	0.0420758	0.0070217	0.0710903	0.0247009	0.0110926	0.0153888	-0.0135868	0.0582954	0.00517394	0.00751516	-0.0285302	-0.00408495	-0.0203017	0.0190088	0.0211051	0.00260616	0.0278875	0.00853571	-0.00469282	0.021547	0.0395299	0.0112101	0.00728747	0.00100236	-0.00585251	0.0179039
SP_0475	0.0208834	0.000767584	0.0300298	-0.0456674	0.00390002	-0.000135612	-0.00687257	-0.014206	-0.0649332	0.0606618	-0.0373148	-0.00776955	-0.0119203	0.018402	-0.0212293	-0.016497	0.00695369	0.012409	-4.5347e-05	-0.00913309	-0.012941	-0.0420642	-0.0187111	-0.0118012	-0.00121167	0.00176537	-0.0177478	0.0149999	0.00750333	-0.0277435	0.00466132	0.0445154	-0.00893466	-0.00191011	-0.00427867	-0.0121075	-0.00192782
SP_0476	-0.0386954	-0.0269186	-0.0412158	-0.100724	0.00947301	-0.0381623	-0.0447044	-0.0180445	-0.1922	-0.0650528	-0.0431386	0.00532964	-0.0398667	0.0701725	-0.0458269	-0.0425908	-0.0780448	-0.0641523	-0.0149311	0.026596	0.00499155	-0.0353506	-0.016993	-0.00852209	-0.0239863	-0.00153761	-0.0157157	-0.0233412	-0.0414376	-0.0331755	-0.0347493	0.024322	-0.017769	-0.0408557	-0.040502	-0.0459191	0.00163571
SP_0477	0.0229145	-0.00914711	0.0152626	0.0107256	-0.00717966	0.0225668	-0.0251319	-0.0420829	-0.0726564	0.0180425	-0.0387931	-0.0232255	-0.0229872	0.00562605	0.00412508	0.00816329	0.0221089	-0.00566889	0.00190842	-0.0402856	-0.0179585	-0.0586655	-0.0281122	-0.00629975	-0.0176813	-0.00957963	-0.0205864	0.0189989	-0.0123668	-0.0334021	0.00425323	0.039966	-0.0282618	-0.0136852	-0.035033	-0.0249679	-0.0119446
SP_0478	0.0298119	0.0238581	0.0355529	-0.0124228	0.0292751	0.0315115	-0.00657844	-0.0464025	-0.0169496	0.0624583	-0.0114668	-0.00403731	0.00268379	0.0558062	0.0318158	-0.000281817	0.0495514	0.0207819	0.0459642	-0.0192555	0.000169452	-0.0351403	-0.000529255	0.0119969	0.00897488	0.0063445	0.00340483	0.0323517	0.0129271	-0.00886421	0.0206292	0.0499692	0.00742532	0.0108878	0.0165178	-0.00101444	0.000357494
SP_0479	0.0369186	-0.041983	0.0193542	-0.037169	-0.0783226	-0.0356279	-0.0361447	-0.130202	-0.251896	-0.218517	-0.119415	-0.124236	-0.0165713	0.177486	0.00875126	-0.0241358	0.221421	-0.0145158	0.0260553	-0.0161492	0.00131834	-0.0429776	-0.0271582	0.0209853	-0.0149131	-0.0236616	-0.0261066	-0.00537713	-0.0123294	-0.0351015	-0.0149478	0.112053	-0.0223259	-0.00679443	0.00597508	-0.0136295	-0.000996723
SP_0480	-0.00010644	-0.0539247	0.0382306	-0.0677903	-0.0193734	-0.022202	-0.0556761	-0.0647385	-0.2676	-0.220604	-0.128249	-0.0744663	-0.00604449	0.0651929	0.0144913	0.0359398	0.257157	0.00692369	0.0597139	0.00327234	-0.00478255	-0.045763	-0.0155788	0.0438099	-0.0111512	-0.030397	-0.0184612	0.000576125	-0.00840597	-0.0282713	-0.00504081	0.0837329	-0.010433	-0.0151158	-0.0116563	-0.0221623	0.00354408
SP_0481	-0.0365706	-0.0115925	0.0130629	0.00345122	0.0225239	0.0425371	-0.048437	0.0698118	0.0581233	0.131344	-0.0087676	0.0287717	-0.00472471	0.00610895	-0.0434622	0.024523	-0.115961	-0.0271144	0.0316935	-0.0171135	0.0121917	-0.0559008	-0.0137422	-0.0304112	0.00572717	-0.00956923	-0.0174604	-0.0188057	-0.0147207	-0.0230008	-0.00885186	-0.00392664	-0.0246742	-0.0198176	-0.0182289	-0.0244471	0.000935416
SP_0482	0.0608036	-0.0478967	0.0543912	0.0626886	0.033983	0.0158022	-0.221115	-0.0457015	-0.0458656	0.136601	-0.00952643	-0.0568255	-0.0287179	-0.141949	0.0281629	-0.161812	-0.170392	-0.0711925	-0.0736812	-0.092712	-0.0263293	-0.0675977	-0.0449598	-0.0247775	-0.0221182	0.00618006	-0.0585796	-0.0267489	-0.0679681	-0.0476332	-0.0634481	-0.0406075	-0.0618451	-0.0771478	-0.0656688	-0.0977464	-0.0298108
SP_0483	0.0374332	0.00083979	-0.0256958	-0.022258	0.0806792	0.0572009	-0.0131573	-0.0129872	0.0280703	0.0595078	-0.0577605	-0.00488468	0.0297502	-0.0507816	0.00693801	0.0209279	-0.0561583	-0.0147841	0.02169	0.0531145	0.00838939	-0.0383468	-0.000962589	0.00439958	-0.00134568	-0.00312818	-0.000685513	0.0208264	0.00100831	-0.00849289	0.0126095	0.020244	0.00359646	0.00217914	-0.00797159	-0.000846588	0.0131314
SP_0484	0.015514	0.00392909	0.0218816	-0.00761393	0.0407806	0.0432109	-0.0183105	0.00812389	-0.0205496	0.182661	0.068604	-0.0013768	-0.00706541	-0.0275642	0.0265121	-0.039627	-0.0272154	-0.0160092	0.0191998	0.0187168	0.00753521	-0.0241528	-0.00506083	0.0202795	0.00616513	-0.00604946	-0.00671227	0.0682213	0.00515543	-0.0118179	0.0177998	0.0294433	-0.00595632	-0.00879696	0.00965076	-0.00687748	0.0102156
SP_0486	-0.00253104	0.0438123	-0.0569637	-0.104848	-0.066688	0.0198936	-0.029673	-0.0258802	-0.15891	0.178908	-0.0389124	-0.0650271	-0.055709	0.00678902	-0.0151458	-0.0632173	-0.0622872	-0.0789256	0.00218053	-0.0442923	-0.0426628	-0.0529076	-0.0340796	-0.0182959	-0.0246374	-0.00548583	-0.0324598	-0.0564837	-0.0132918	-0.0284142	-0.0182997	0.0345074	-0.0300368	-0.0387908	-0.0147138	-0.0454575	-0.0219047
SP_0488	-0.0493204	-0.0179755	-0.054882	-0.0347366	-0.0169723	-0.0260417	-0.00410476	-0.0126675	-0.0295077	-0.0624974	0.0888325	0.155464	-0.040904	-0.0268461	0.00404184	-0.051679	-0.039692	-0.0720183	0.0152674	-0.0082487	-0.0620162	-0.0573775	-0.0503651	-0.044943	-0.053703	-0.0145571	-0.0558158	-0.0132469	-0.0412736	-0.0528606	-0.0852928	-0.018102	-0.102902	-0.058195	-0.0227501	-0.0618429	-0.0590124
SP_0489	0.0360634	0.0478207	0.0754274	0.0302618	0.00295313	0.0851992	-0.0513684	-0.0265426	-0.0103395	-0.159676	0.0382205	0.0121172	-0.0145124	-0.100244	-0.00652015	-0.00155701	-0.0648617	0.0208889	0.0696951	-0.105054	0.0118292	-0.0591748	-0.0108643	-0.00413298	0.0213472	-0.0182335	0.0021474	-0.0359509	0.0155146	-0.0129793	0.00909797	0.0206057	-0.0133546	0.00223708	-0.0105484	-0.0269275	0.0309631
SP_0490	0.0261321	-0.0685907	-0.0505521	-0.112127	0.0421623	0.00205022	-0.0109436	0.139151	-0.0382953	0.180719	-0.032732	-0.0055706	0.00201079	0.0714051	-0.0488361	-0.000615498	-0.0269603	-0.00542989	-0.0287059	-0.0536071	-0.0121955	-0.0933614	-0.0152452	-0.00575178	-0.0124976	-0.0451569	-0.0110782	-0.0159336	0.00247119	-0.0270217	-0.0501031	-0.0368649	-0.0221291	-0.0019933	-0.0316279	-0.0206211	-0.0247582
SP_0491	-0.14854	-0.0222277	-0.0127534	-0.174543	-0.0713671	-0.0826581	-0.086886	-0.324673	-0.0914542	-0.0026736	-0.171706	-0.053139	-0.0685687	-0.166177	-0.0532208	-0.113255	-0.117721	-0.0319879	-0.139486	-0.0805226	-0.101236	-0.145867	-0.113533	-0.0703592	-0.0843809	-0.0990085	-0.104482	-0.111187	-0.105222	-0.107956	-0.0927418	-0.0900983	-0.0741702	-0.0947622	-0.05714	-0.124245	-0.101751
SP_0492	-0.00356344	-0.0258244	-0.00647337	-0.0423252	0.107151	0.0342794	0.0142604	0.0579192	0.0303763	0.0992659	-0.00646587	0.0349137	-0.00598668	-0.0095132	0.0594728	0.0324693	0.0304206	0.00553456	0.0911868	-0.107421	0.0349118	0.0324182	0.0338815	0.0551582	0.0350367	0.0744517	0.0375469	0.0622791	0.0809953	0.0390338	0.0430685	0.08811	0.0491397	0.0280378	0.049241	0.0810471	0.0491307
SP_0494	-0.111393	-0.0549352	-0.0992437	-0.0230871	0.0691349	-0.0359649	-0.0731662	-0.100349	-0.0226434	0.0298024	-0.0296421	-0.060592	-0.0548427	-0.0973698	-0.0855568	-0.029123	-0.101967	0.0103184	0.00290952	-0.120309	0.00116906	-0.0192867	0.00730362	0.0702766	-0.00752281	0.050886	0.00228906	0.0736864	0.0231847	-0.0273963	0.0610449	0.036666	0.00538565	-0.00378975	-0.0893849	0.0161014	0.0378511
SP_0496	0.131818	0.00436282	0.14374	-0.0561319	-0.0123937	0.0445119	0.0162714	0.054231	0.00572516	0.324332	0.0314637	-0.0787633	0.00395384	0.0560854	0.142501	0.0315232	-0.00959697	0.0237403	0.00365158	0.0759416	-0.0602613	-0.0763664	-0.0603243	-0.0630417	-0.0657411	-0.0121264	-0.061965	0.0178122	-0.0690516	-0.0634789	-0.0383915	0.0347981	-0.0615974	-0.0818214	-0.074068	-0.0695763	-0.0728474
SP_0497	-0.0654833	-0.00217573	-0.0896696	-0.166872	0.130771	0.0357941	-0.00416048	-0.357061	0.0331752	-0.339131	0.0270258	0.143468	-0.0460549	-0.146923	0.0623458	-0.00242649	0.0553498	-0.0436654	-0.0762941	-0.288007	0.0233682	0.042047	0.0039066	-0.0183355	0.0383665	0.0398091	0.0163978	0.00417119	-0.00322379	-0.0337427	-0.0258103	-0.068668	0.00991204	0.0250982	0.0377449	-0.0874315	0.0275857
SP_0498	-0.0452862	-0.0201482	-0.0280314	-0.0545379	-0.0225287	-0.0115384	-0.0466294	-0.0782029	-0.0347221	0.0500895	-0.0431938	-0.0382438	-0.0201752	-0.0804893	-0.0129656	-0.0294145	0.0206381	-0.0148499	0.0117779	-0.0593665	-0.0160514	-0.0532365	-0.0211579	-0.0140411	-0.0168825	-0.0124036	-0.019199	-0.0285423	-0.00927237	-0.0300537	-0.0272847	-0.02175	-0.0199399	-0.0186594	-0.00904215	-0.0289635	-0.0160583
SP_0500	-0.345268	0.0465375	-0.226522	0.155965	0.166256	0.000233921	0.069527	0.00141602	-0.0634071	0.13589	0.25914	0.317796	0.0953972	0.00868837	-0.0901433	0.107086	-0.174618	-0.039891	0.163332	-0.142221	0.0711657	0.075192	0.0989155	0.131442	0.0894638	0.0365063	0.0992524	0.14521	0.107312	0.100478	0.0168697	-0.0660473	0.0858594	0.10365	-0.109842	0.0457002	0.0691186
SP_0502	-0.253254	-0.131517	-0.221823	-0.120528	-0.0898008	-0.182801	-0.0958407	-0.00601767	0.305464	0.611601	0.32089	-0.32942	-0.0637427	-0.32942	-0.276278	-0.118284	-0.0323275	-0.282443	-0.32942	-0.32942	0.50825	0.409266	0.569038	0.374255	0.562295	0.48434	0.554799	0.350091	0.548206	0.467146	0.19715	-0.32942	0.391527	0.44655	0.508055	0.506467	0.544664
SP_0505	0.0282659	-0.0191099	-0.0085933	-0.000609069	-0.00319143	0.00170082	0.0188239	0.00875288	-0.0200522	0.0542809	0.00400562	-0.00492479	-0.00470967	0.032681	0.0126852	-0.0109648	0.0355121	-0.0240164	0.0165743	-0.0314833	-0.0116607	-0.0240787	0.00203141	0.0136836	-0.00636829	0.00370514	0.00877795	0.0274797	0.000708797	-0.0117224	0.0123793	-0.00216995	-0.00395812	-0.000307717	0.00929901	-0.0156353	-0.00514182
SP_0507	-0.0131844	-0.0216791	-0.0335234	0.0125698	-0.015181	-0.0129536	0.010953	-0.0216135	-0.000822189	-0.1505	-0.0738747	-0.0175139	-0.00279805	-0.0356409	-0.00855103	0.0108966	0.0277687	0.0285848	0.019721	0.0322223	-0.009747	-0.052535	-0.0149307	0.0451328	0.00461513	0.00134404	-0.0173975	0.0122276	-0.0234583	-0.0275005	0.0119724	0.0291129	0.0165559	-0.0083146	-0.00856158	-0.0168819	-0.0269915
SP_0508	-0.00763026	-0.0415575	-0.0356956	-0.0796504	-0.0519072	-0.0321232	-0.0350049	-0.0408392	-0.0352045	-0.00474505	-0.103891	-0.082141	-0.0367188	-0.00580586	-0.0507941	-0.0416944	0.0362083	0.00731735	-0.0604603	-0.0129154	-0.0570776	-0.0993978	-0.0489057	-0.0162107	-0.0465369	-0.0521959	-0.041334	-0.0239268	-0.0363695	-0.0617717	-0.0430648	-0.0347715	-0.0273338	-0.0259034	-0.0386442	-0.051872	-0.0651106
SP_0509	-0.0364265	-0.0179262	-0.0134315	-0.0932498	-0.0648113	-0.085887	-0.00636776	0.0438828	-0.00781215	0.0853573	-0.0617214	-0.0524891	0.00168735	-0.020138	0.0200567	-0.0485827	0.00850675	0.00701137	-0.0134458	0.0853845	-0.0521922	-0.0445623	-0.0311333	0.0122498	-0.0359873	-0.000825012	-0.0287523	0.00888651	-0.0216721	-0.0465149	0.00337677	0.0158296	-0.000463276	-0.0120703	-0.0356661	-0.0308088	-0.0586735
SP_0510	0.0231764	-0.0108725	-0.0368059	-0.0651938	-0.029505	0.00492893	0.00136994	-0.00841369	-0.0125326	0.00542763	-0.0823858	-0.070663	0.0274786	0.00794365	0.00778431	-0.0225524	0.0299104	0.0197495	0.0463158	0.0286221	0.00112308	-0.043878	-0.00512985	0.0171574	0.0048762	-0.00998643	-0.00676697	-0.00922536	-0.00806116	-0.0180077	0.00120243	0.00786675	-0.00332671	-0.009114	0.00217783	-0.0209646	-0.0141316
SP_0513	-0.0704323	-0.0343544	0.022175	-0.114957	-0.0296302	-0.0615262	0.0129762	0.0550405	-0.0216144	0.138439	-0.108977	-0.0414351	-0.0412166	0.020337	0.0405797	-0.0260742	0.0180026	-0.0192117	-0.0483621	0.0217148	0.00674119	-0.0685765	-0.0416125	-0.0128225	-0.0104656	-0.0246802	-0.0450258	-0.0584345	-0.0469553	-0.0679129	-0.0625396	-0.0285128	-0.00540993	-0.0309951	-0.0444366	-0.062528	-0.0299449
SP_0514	0.0345059	-0.0136065	-0.00769342	-0.0715149	-0.0546645	-0.0488964	-0.0601998	-0.119288	-0.0158525	-0.259228	-0.0583827	-0.0722831	-0.0699311	-0.0275744	0.0278715	-0.0780929	-0.0448068	0.0264961	-0.00592172	-0.129086	-0.0616807	-0.0874184	-0.042816	-0.0349549	-0.0603053	-0.0521708	-0.0441007	-0.0510861	-0.0351096	-0.0632864	-0.0532152	0.00216454	-0.0609061	-0.0491076	-0.0410704	-0.0383836	-0.0725236
SP_0515	-0.00253575	-0.0241762	-0.193026	0.215368	0.262249	0.196705	0.0546913	0.28493	-0.0998024	0.697859	0.000924123	0.246838	0.115726	0.310949	-0.0237985	0.129214	-0.467746	-0.234359	0.414435	-0.155007	-0.00609199	-0.0874751	0.0192371	-0.20389	-0.0256966	-0.228062	-0.0503468	-0.359047	-0.00647345	-0.115945	-0.0648836	-0.67053	0.0896358	-0.0844876	-0.256438	0.0242378	-0.318738
SP_0518	0.116404	-0.0247432	0.139963	-0.0141218	-0.00743169	0.0450291	0.0141944	-0.118111	-0.0164111	-0.28592	-0.155678	-0.062294	0.0239361	0.012235	0.0561627	0.077638	-0.260554	0.0440373	0.0580865	0.133842	-0.00032408	-0.0174128	0.0190482	0.0334341	0.00445794	0.0371871	0.0332425	0.0574265	0.0249907	-0.0024192	0.0478438	0.0539035	0.054205	0.021866	0.0542853	0.0244351	0.00678456
SP_0520	0.0535432	0.0818154	-8.625e-05	0.134362	0.154329	0.0869476	-0.0678485	-0.141068	-0.0755389	0.473431	0.0697968	0.179207	0.0353246	-0.165044	0.0693155	0.0480945	0.103481	0.047535	-0.0350419	-0.930737	0.061701	0.0709288	0.134348	0.0613267	0.0797936	0.0359224	0.135194	0.0346549	0.0885954	0.180624	-0.00322011	0.0271419	-0.016662	-0.0280437	-0.00014953	0.0132838	0.0662489
SP_0521	0.0678146	-0.0208364	-0.0654859	-0.0417139	0.130081	0.0815631	-0.168059	0.133407	0.0246464	-0.0251197	0.106661	0.0966596	-0.00522681	0.0179602	0.105065	-0.0846962	0.0520602	0.0110372	-0.0186672	-0.068088	-0.0318992	-0.0947724	-0.0243123	0.033522	-0.00275164	-0.0541747	-0.00507848	0.00787	0.00022286	-0.0369262	0.0240651	0.0168217	-0.0013426	-0.0139313	0.0330149	-0.0223488	-0.0353499
SP_0522	0.020887	-0.0131059	0.0606215	-0.00279669	0.0113689	-0.0832701	-0.0124397	0.134252	0.0103909	-0.408714	-0.208293	-0.0305707	-0.00048706	-0.057664	0.078605	-0.0981132	-0.0770111	0.0616273	0.00415586	0.277784	-0.0414509	-0.0811725	-0.0614185	-0.0841556	-0.0643144	-0.047919	-0.0598036	0.00236311	-0.0528886	-0.0612086	-0.121697	-0.0327312	-0.0465264	-0.0695468	-0.0160253	-0.04776	-0.0321205
SP_0523	0.116038	0.0356938	0.0471672	0.00757737	0.051927	0.0361924	0.0219816	0.111986	-0.00888213	-0.342067	-0.204037	0.0715487	0.0511045	0.0637132	0.0812793	0.0454889	-0.0417051	0.120172	0.0337422	0.209445	0.0308251	-0.0476311	0.00713202	0.039359	0.0212414	0.00425009	0.000414207	0.0765861	0.0208035	-0.00817511	-0.0490551	0.0513386	0.0114724	0.0062425	0.0127457	-0.00723635	0.0314714
SP_0525	-0.0118713	-0.00371202	0.0256079	-0.0281903	0.015062	0.0110138	-0.0441909	0.0418737	-0.0141066	0.142145	-0.0511509	-0.010919	0.0136832	0.0806563	0.0123192	0.000632946	0.0321474	0.0185971	0.0711278	-0.0737055	-0.00583595	-0.0499892	0.00382618	0.0215244	0.000322889	0.0194191	-0.00389174	0.0398172	-0.0242692	-0.0212016	0.0143482	0.0640794	-0.0093991	-0.00932124	0.0160841	-0.0067653	-0.0175836
SP_0526	0.00835343	-0.0017784	0.0407848	-0.0183625	-0.0219371	0.019712	-0.00102674	0.0304454	-0.0944335	-0.139934	-0.00637819	-0.0354276	0.0137787	0.0386887	0.037648	-0.0492796	-0.0340408	-0.0234962	-0.0241571	-0.0137698	-0.0310595	-0.0216717	-0.0158651	0.0112391	-0.0319384	0.0297617	-0.0206858	-0.00653443	-0.0121329	-0.0270091	-0.0489783	0.0154899	-0.0266143	-0.0204492	-0.00151873	-0.0348753	-0.0306953
SP_0527	-0.00775961	-0.043751	-0.0315509	0.0131347	0.00961245	0.029405	-0.0522471	-0.00243447	-0.0418686	0.0814475	0.0272982	0.0311098	-0.0100529	0.139198	0.0264812	0.00410725	0.0118104	-0.00615756	0.00722655	-0.0505069	0.00368166	-0.0387249	-0.00500072	0.0114093	-2.6614e-05	0.00935822	-0.00531099	0.00769802	-0.00567231	-0.0184393	-0.00747844	0.0121695	-0.00362363	-0.00295008	-0.00329067	-0.0125923	-0.00828312
SP_0528	0.0863677	0.025787	0.0460595	-0.00715056	-0.0329785	0.03108	0.0128972	0.104705	-0.0416016	0.186112	0.0170082	-0.00435208	-0.0139915	0.109478	-0.0210963	0.0857007	0.0550377	0.0868902	0.0329668	-0.0335491	-0.0324011	-0.0349346	-0.0190208	0.010321	-0.0324981	0.020691	-0.0197164	0.00843586	0.0118734	-0.041572	-0.00589029	0.0148411	0.0228843	0.0297251	0.0295812	0.00400629	-0.0430392
SP_0529	0.00277616	-0.0349753	-0.0325908	-0.00424375	-0.0352791	0.0211806	-0.0570477	-0.0636992	-0.0480237	0.0578488	-0.0833526	-0.0372699	-0.0264966	0.00948091	0.00621274	-0.0240985	-0.0363832	-0.0194043	-0.00931787	-0.0426959	-0.0159244	-0.0832107	-0.043604	-0.0248761	-0.0210211	-0.0190459	-0.0333481	-0.0168913	-0.0461237	-0.0485544	-0.0359949	-0.0209152	-0.0352982	-0.0419082	-0.0337756	-0.0563395	-0.0276176
SP_0530	0.0645419	0.0124682	0.0312714	-0.0172092	0.0150456	0.0520444	0.00952859	-0.00428536	-0.0305065	0.0629934	0.0271214	-0.0251755	-0.0164092	0.0341861	0.0302384	0.0271617	0.0414119	0.00415246	0.00409732	-0.0103686	0.00535242	-0.034818	-0.0114216	0.00432766	0.00508859	0.0194991	-0.00544987	0.0166872	-0.00827877	-0.0220897	0.00209663	0.0246884	-0.0133525	-0.00418929	-0.017073	-0.0164364	-0.00190837
SP_0531	0.0301443	0.141724	0.0243478	0.0442227	-0.140727	0.0124773	0.0460072	0.0935208	-0.130414	0.156963	0.018212	0.0285721	0.00652602	0.185879	-0.054977	-0.0350889	0.0381437	0.0362502	-0.0434408	-0.0386033	0.101808	-0.0881004	-0.0451608	0.0194903	0.174481	-0.0710973	-0.0317012	0.0716614	0.0401398	-0.0159442	0.0413257	0.064438	-0.0405895	0.064543	-0.0254897	0.035243	0.146423
SP_0532	-0.0254495	-0.0539621	0.050593	-0.0754146	0.0126697	-0.0170556	0.00101746	-0.0977869	-0.0565013	0.098974	-0.0265457	-0.118256	-0.0338562	-0.00352424	-0.0252866	0.0163791	-0.0606609	-0.0346406	0.00399458	-0.0645859	-0.07451	-0.0675078	-0.0810962	-0.0238215	-0.0613438	-0.0554567	-0.0637889	-0.0218109	-0.0809493	-0.0869601	0.00534961	-0.0340383	-0.0759075	-0.0554738	-0.0231826	-0.0896259	-0.00893044
SP_0533	-0.0456537	0.0385965	0.0123223	0.019426	0.0661087	0.018553	0.024427	0.0355297	0.00208191	0.345333	0.0497939	-0.118268	0.355158	0.309754	-0.0559956	0.0713041	0.0459061	0.0473608	0.318385	0.500769	-0.0235633	-0.0314215	-0.0308505	0.00191997	0.00110448	-0.0181979	-0.00711216	-0.0327889	0.0325031	-0.0151077	0.00761924	-0.0072619	-0.00581096	-0.0283132	0.0196023	-0.0156267	-0.000672001
SP_0535	0.00425592	-0.0029277	0.0227529	-0.0928489	0.00260483	0.00449277	0.0254796	0.0663259	0.0425516	0.178821	-0.0919214	0.0243569	-0.00716853	0.00366904	-0.009037	-0.0546685	0.0266594	-0.0347368	0.0267659	0.0811682	0.0081134	-0.00589767	-0.00767818	0.00462241	0.00247022	0.0684678	-0.0111333	-0.00520709	-0.0220937	-0.0245386	-0.00809461	0.0258329	-0.00994225	-0.0102642	0.00754142	-0.0182617	-0.00559639
SP_0536	-0.0308676	-0.0336015	-0.0373949	-0.0180445	-0.0536874	-0.0173016	-0.0459581	-0.027668	-0.0805174	-0.018541	-0.0627952	0.0264742	-0.039239	0.0300145	-0.0555952	-0.0128009	-0.00308449	-0.0479666	-0.0125509	-0.179816	-0.0217063	-0.0710269	-0.0337615	-0.0390139	-0.0323346	-0.0325918	-0.0361653	-0.0313121	-0.0345317	-0.0604093	-0.0357418	-0.0115443	-0.0221614	-0.0343541	-0.041799	-0.0339255	-0.0300026
SP_0539	0.0383756	-0.0503495	0.0693721	-0.0153991	0.0755747	0.00961044	0.00850633	0.00631759	-0.020109	0.169371	0.0263685	0.0418082	0.012701	0.0922675	-0.00571755	0.0151261	0.0343569	-0.00904866	0.0185325	-0.0708187	0.00752523	-0.0211979	-0.0107487	0.0265329	-0.00327286	0.0341424	-0.00855462	0.0268463	0.00137975	-0.0264673	0.0171827	0.0352144	-0.0144972	0.0130045	-0.000151512	-0.0104739	0.00423609
SP_0540	0.0796396	0.157971	-0.052467	0.0189774	0.0983512	0.0182444	0.131728	0.000762981	0.0458913	-0.0234248	-0.0440946	0.0827545	0.0817255	0.0763945	0.294174	0.251721	0.111523	0.0452583	0.141106	0.151759	0.0713132	0.034331	0.0666243	0.0865468	0.0687039	0.0790413	0.0659444	0.100874	0.0628413	0.0517849	0.0822352	0.114648	0.0453247	0.0430805	0.0435509	0.0103081	0.0491696
SP_0541	0.143077	0.156362	-0.032604	0.132281	0.20926	0.346789	0.000361951	0.42943	-0.084928	0.264934	0.177177	0.197876	0.0900583	0.325219	0.115002	0.243045	-0.0815477	-0.184723	-0.0294781	-0.152382	0.0796361	0.122747	0.109112	0.159843	0.161724	0.194591	0.148548	0.114397	0.192091	0.163393	0.0935219	0.205857	0.121962	0.149135	0.140868	0.167556	0.175765
SP_0542	0.0422157	0.0384613	0.0401646	-0.0425349	0.0205076	0.202868	-0.0322628	-0.0673265	0.0120224	0.278791	0.00280969	-0.0669936	-0.0131745	0.0883889	-0.059308	0.0708392	-0.0127294	0.0577473	0.0351026	-0.0361959	-0.0634681	-0.0193237	-0.13524	0.0111776	-0.0450536	-0.041287	-0.109081	-0.0247741	-0.26363	-0.138875	-0.0126843	0.145675	-0.166048	-0.181442	-0.266263	-0.162462	-0.0762286
SP_0543	-0.056516	-0.045606	-0.0653269	-0.0666522	-0.131001	-0.0632774	-0.066033	-0.0155807	-0.0777223	0.0956741	-0.0498914	-0.0475528	-0.0194281	-0.0634124	-0.088466	-0.103282	-0.0212987	-0.0663753	-0.0753891	-0.0531526	-0.0493099	-0.0810688	-0.049004	-0.0350683	-0.0490909	-0.0177631	-0.0502131	-0.0189916	-0.0433985	-0.0757452	-0.0417347	0.023469	-0.0641893	-0.0813698	-0.0467269	-0.0568651	-0.0557439
SP_0544	0.00679314	0.061223	-0.0351403	-0.0325185	-0.00185496	-0.0221279	0.0113288	0.112736	0.0243919	0.264311	0.00193697	-0.110397	-0.0126737	0.0257414	-0.0215131	0.0318771	0.0829264	0.0597858	0.0363153	0.0413513	0.00931134	-0.020466	0.0254596	0.0351876	0.0228547	0.0425998	0.0274209	0.0392898	0.0113498	0.00671374	0.0219897	0.0586624	0.0255826	0.00544072	0.0220971	0.0112119	0.0185066
SP_0545	0.0559008	0.0180748	0.0475673	-0.0453092	0.0139531	0.0583621	-0.0124125	0.0705388	-0.0144033	0.08583	0.0243704	-0.119725	-0.0015525	0.0635331	-0.00795356	0.0210511	-0.015886	0.0183175	0.035976	-0.031177	-0.00620273	-0.0279619	-0.0154552	0.00986361	0.0083429	0.0177582	-0.0107959	0.0204878	0.0166934	-0.0292942	0.00932141	0.0600489	-0.00818335	0.000427166	0.00932268	0.00214941	0.00191135
SP_0546	0.0317015	-0.00643334	0.10656	0.00507684	-0.0369416	-0.0655785	-0.0589523	0.0107624	-0.055014	-0.0252467	-0.0469658	-0.0854888	-0.0311477	-0.0556025	-0.00488625	0.0409982	0.00385006	-0.0613012	0.0707957	-0.010874	-0.017069	-0.05226	-0.0234672	-0.0168495	-0.0098438	-0.00566361	-0.028739	-0.0172771	-0.0260133	-0.0486313	-0.0148082	0.0105642	-0.051091	-0.0323039	-0.0202352	-0.0251471	-0.00786023
SP_0547	-0.0274506	-0.0405283	0.0326383	-0.0409174	0.0686937	0.0723659	-0.0257948	-0.0812182	0.0191583	0.136014	0.0626966	0.00265272	-0.0167891	-0.0537014	0.0764566	0.0654429	0.0733667	0.0582906	0.132781	0.0106837	0.0107814	-0.0285092	-0.00234478	0.0361222	-0.00233282	0.0301195	0.0025918	0.0414491	0.0027892	-0.00427516	0.0154274	0.031712	-0.00102057	0.00617608	0.00916221	-0.0134571	0.00188686
SP_0548	0.0273367	0.0651357	0.0174719	-0.0157257	-0.23694	-0.0267657	0.000626504	0.0447509	0.0674911	0.357356	0.00573457	-0.133114	-0.0291413	-0.0678545	-0.0951814	-0.172461	-0.00581995	-0.071003	-0.0663477	-0.139057	-0.0451177	-0.0942347	-0.0363017	0.0886512	-0.0244934	0.0336804	-0.0402919	0.234537	0.0746421	-0.093145	0.149115	0.210142	0.0718695	0.0108268	0.0245516	0.0963653	-0.14248
SP_0549	0.00960935	-0.0280594	-0.330059	0.103324	-0.350651	0.00799591	0.199069	0.569513	0.0346989	0.514124	0.00182915	-0.434368	-0.150165	0.19263	-0.307189	-0.271576	-0.243517	-0.130543	-0.0923869	-0.282442	0.0293109	-0.0657163	0.214255	0.271519	0.39429	0.542492	0.271935	0.49012	-0.047651	-0.11189	0.264155	-0.109786	-0.223265	-0.308464	-0.134086	0.261679	-0.0844607
SP_0550	0.033824	0.0939276	-0.344053	0.00314918	-0.277466	0.0503513	-0.0977882	0.0912001	-0.133742	0.439454	-0.0790457	-0.226402	0.0723806	-0.142347	-0.331855	0.0751546	-0.0500101	-0.0844449	-0.0797816	0.0789697	-0.0192623	-0.048372	0.00559573	-0.0244241	0.0146797	0.0797044	-0.0129741	0.077826	-0.0312338	-0.0593465	-0.0256303	0.0581822	-0.0288298	-0.112936	-0.0582899	-0.0264347	-0.0901906
SP_0552	-0.60725	0.141516	-0.110785	0.053932	0.34059	0.232013	0.0589578	-0.354538	-0.0135938	0.485901	0.0540009	0.229322	0.0856223	-0.574356	-0.232924	-0.141893	-0.00367511	-0.00256874	0.192545	0.331991	0.140222	0.0915278	0.102344	-0.109021	0.168537	0.214552	0.114448	0.157243	0.0665822	0.0999104	0.133864	0.267888	0.132459	-0.0592304	0.0562684	0.110318	0.227871
SP_0558	0.0654688	0.00757619	-0.0232313	0.0446831	0.0280644	0.0298521	-0.000991713	0.0112792	-0.00673383	0.137206	-0.0972709	0.0162258	0.018198	0.086307	0.0604665	0.0395567	-0.034352	-0.00348598	0.0551923	-0.0316947	0.0302757	-0.0138348	0.0195686	0.0307041	0.0224758	0.057251	0.0207334	0.0952891	0.0158547	-0.00147898	0.0250415	0.0646403	0.0207232	0.0277688	0.0166303	0.0152207	0.010308
SP_0559	-0.0832831	-0.0607517	-0.01186	-0.147958	-0.203048	-0.17115	-0.0354354	-0.0330536	-0.0157086	0.0319084	-0.0296395	-0.097145	0.0132875	0.0882005	-0.149546	0.0732667	-0.207692	-0.0447808	-0.0136078	-0.0790114	-0.037166	-0.0214175	-0.0478998	-0.129499	-0.0185204	-0.0245363	-0.0432652	-0.0430044	-0.0778015	-0.0716066	-0.121139	-0.050663	-0.0901315	-0.0881622	-0.0296887	-0.110587	-0.00395851
SP_0560	0.136712	0.0644196	0.0079567	-0.00957365	0.124782	0.127106	0.0560119	0.181844	0.130316	0.0700229	-0.292465	-0.0221409	-0.032253	0.219555	0.148031	0.124699	0.0526207	0.0758449	0.0535587	-0.0778194	0.0200764	0.0739392	0.0702699	0.0765031	0.0121374	0.118413	0.0574008	0.0741226	0.0835027	0.0329121	0.0912016	0.120141	0.0916714	0.0730219	0.12188	0.0435256	0.0147101
SP_0561	-0.0404553	-0.00470031	0.0338162	0.0915573	-0.0838993	-0.00787025	-0.0203254	-0.333391	0.0342718	-0.148773	0.0769986	-0.331433	0.0461609	0.305527	0.046585	0.00997803	-0.0872566	0.0316038	0.00498575	-0.00971233	-0.00460887	-0.0419523	-0.0537808	-0.0251646	-0.0281773	0.0353412	-0.062675	-0.000528039	-0.0482268	-0.0586845	-0.0291379	-0.0128696	-0.0591228	-0.0772513	-0.0462151	-0.0704201	-0.0505981
SP_0562	-0.146321	0.0470959	-0.0265855	0.00903147	0.00250128	0.013813	0.0778119	0.0450418	0.00296041	-0.042818	-0.0582232	0.0338055	0.0016566	-0.0371396	0.0500379	0.108198	-0.1158	0.0366588	0.0269276	-0.192351	0.015856	-0.0218397	0.00110487	0.0294806	0.0283618	0.0585656	0.0018992	0.0402412	-0.00242061	0.00144079	0.0274251	0.0472507	0.0178634	0.00252484	0.0623583	-0.017703	0.00919936
SP_0563	-0.421316	-0.0840323	-0.404713	0.00625568	0.136105	-0.0507229	0.0238467	0.364963	-0.244675	-0.728125	-0.263547	0.161524	-0.00658969	-0.519085	-0.303085	0.213664	-0.407551	-0.0748421	-0.0385767	-0.143791	-0.0258772	-0.307818	-0.0311168	0.147813	-0.0462597	0.018835	-0.0536264	0.34946	-0.239448	-0.0228075	-0.0594313	0.28171	0.0782641	-0.146876	0.198237	-0.16865	-0.040172
SP_0564	0.160932	0.14812	-0.0947072	0.0539878	0.148046	0.21746	0.0700551	0.26206	0.0749579	0.267396	0.0954836	0.0698338	0.140914	0.290716	0.0349415	0.0121246	0.0426459	0.0118187	-0.0237965	0.284767	0.0866933	0.0206892	0.0574082	0.0932185	0.0841027	0.0775385	0.0377782	0.135793	0.072731	0.0680298	0.104801	0.145784	0.0321496	0.0337768	0.0691478	0.0125046	0.0639454
SP_0565	0.0861192	0.040585	0.037462	-0.0853574	0.195166	0.121805	0.0633031	-0.0298148	0.104059	-0.0312199	-0.154596	-0.0565852	0.00303161	0.0445881	0.0681446	0.103211	0.0575213	0.109313	0.0649502	0.00396381	0.0332994	-0.047365	0.0143906	0.0125188	0.0314186	0.00627752	0.00431296	0.0137751	-0.013016	0.00176996	0.0308466	0.0389664	-0.0153136	-0.021169	0.0416944	-0.00450459	-0.00381865
SP_0566	-0.00185788	0.0131313	0.0184612	-0.0589381	0.137201	-0.00797851	0.0637533	-0.0735767	-0.00866365	0.311657	0.0196128	-0.0248092	0.0300636	-0.0857842	0.0610419	0.0361468	0.0943589	0.0145321	0.0380156	0.122483	-0.0487858	-0.0913178	-0.0594816	-0.0275659	-0.00597405	0.016398	-0.0309735	0.00150973	-0.0751534	-0.0390347	0.00746299	0.00970783	-0.0733126	-0.0714252	-0.0177642	-0.0473484	-0.0326945
SP_0567	0.137917	0.156975	0.108248	0.187754	0.234111	0.0952995	0.141016	0.0989584	0.264515	0.276027	0.238585	0.116006	0.141569	0.105201	0.173864	0.125023	-0.0163469	0.173269	0.166555	0.215235	0.0810274	0.0606564	0.0823721	0.110409	0.0964162	0.131382	0.0956591	0.104669	0.0788178	0.0866905	0.115856	0.136646	0.0811028	0.0641368	0.0784143	0.0905545	0.0683057
SP_0569	-0.0143542	-0.166656	0.00316235	0.201168	0.000517185	-0.140705	0.0307591	0.0960569	0.0599131	0.0210755	0.146832	0.0798881	-0.297173	0.182343	-0.0480172	-0.035396	0.09892	0.125794	-0.0896825	0.0196672	0.00928034	-0.0950697	-0.0241365	-0.0331702	0.0128028	0.061101	0.00891318	0.00336184	-0.0427081	-0.0275563	-0.0660409	-0.188173	-0.0673539	-0.0296623	0.0062294	-0.0101664	0.00658696
SP_0570	0.01048	-0.0107284	0.0303242	-0.00800165	0.0153378	-0.000759038	-0.0433392	0.0615164	-0.0165456	0.121453	0.0416859	0.0482127	-0.0398561	0.154332	0.00441606	0.0561879	0.0200105	0.00292898	0.0259144	-0.0591516	0.00118358	-0.0763984	-0.0461073	-0.0720192	0.00938167	0.0198035	-0.0299656	-0.0667002	-0.0165508	-0.048514	-0.177146	-0.238752	-0.00201306	-0.00900113	0.00682353	-0.0206881	-0.0166782
SP_0573	0.0122647	-0.0304613	0.173345	0.0662817	-0.0682742	0.0688204	0.050591	0.0517186	-0.0120268	0.190464	0.00406366	-0.000203444	-0.0198347	-0.0556048	0.0616901	-0.0866343	-0.102217	-0.0724062	0.0567494	0.164896	0.0323752	-0.0266543	0.0080205	0.00123413	0.00516627	-0.00701571	0.0119844	0.0207025	0.00319763	-0.0103922	0.048979	0.0267425	-0.0158469	-0.000556538	0.0057293	-0.0187271	0.00845866
SP_0574	0.0284871	0.036332	0.0361895	-0.0960512	0.0341485	0.0876847	-0.0103397	0.0256394	0.0287265	0.153132	0.0037204	0.0194099	-0.0274888	0.0995266	0.0300796	0.0373486	0.0640063	0.0399869	-0.0142649	-0.0172608	-0.011468	-0.0386253	-0.00430339	0.0105792	-0.0121117	0.0159202	-0.00671652	0.0190213	-0.000448715	-0.0248976	-0.00219623	0.0265213	-0.0140364	-0.00224831	0.0281837	-0.0254977	-0.0118662
SP_0575	-0.00332983	-0.000106954	0.0342806	-0.0297223	-0.0245451	0.0149679	-0.0354817	-0.0528898	-0.0428237	0.0107253	-0.0265242	-0.0387521	-0.0233741	-0.0117702	-0.0170512	0.0024791	0.0206952	-0.00916491	-0.0313833	-0.040621	-0.0232004	-0.0740978	-0.0325856	-0.0305316	-0.0266642	-0.0253255	-0.0282305	-0.0340387	-0.0344645	-0.0413602	-0.0417476	0.00075032	-0.0409274	-0.0324562	-0.0310482	-0.05264	-0.029042
SP_0576	0.133853	0.0623292	0.0710758	-0.0601007	-0.0210109	0.0780341	0.0415962	-0.0323827	-0.0870187	-0.093321	0.0243351	-0.0470346	-0.0221945	0.0611292	0.0227949	0.0112268	0.111269	0.0510485	0.000150513	0.0216871	-0.0514216	-0.0994679	-0.0403806	-0.0320716	-0.0441511	-0.039227	-0.0344749	0.046809	-0.0424659	-0.0584905	-0.0556043	-0.0396961	-0.0163659	-0.0212599	-0.0283344	-0.0331725	-0.0507231
SP_0577	0.020989	0.0110366	0.00130206	-0.0424114	0.0105157	0.00806272	-0.0222531	-0.0818403	-0.0350411	0.0799477	-0.0355623	-0.0453735	-0.0128514	0.00579175	-0.00699523	0.0343163	0.009818	-0.00846934	0.0111842	-0.0178788	0.00277176	-0.0357178	-0.00618978	0.0178914	-0.0116039	-0.00958994	-0.00436887	0.0244541	0.00693836	-0.0132475	0.00824012	0.0286113	0.00217585	0.00471649	0.0123426	-0.00728341	0.00106185
SP_0578	0.00568432	-0.00735085	0.0147999	-0.0518192	0.011601	0.00147032	-0.00773507	-0.0155718	-0.0143975	0.0382023	0.0529693	-0.0292069	-0.00799782	0.00841826	-0.0136566	0.0175433	0.00911536	0.00212979	0.0250105	-0.0257299	-0.00121487	-0.0505642	-0.00949247	0.0122191	-0.00336095	-0.000115435	-0.0122173	0.0202734	-0.00269624	-0.0254464	-0.00730619	0.0359183	-0.00780765	-0.0045218	-0.00117355	-0.0110059	-0.00406421
SP_0580	0.0508561	-0.0348534	0.00273948	-0.0592098	0.152935	0.0570559	-0.0011268	-0.407629	0.0046067	0.0383634	-0.0816526	0.0326266	0.00601848	0.046302	0.0428139	-0.0391993	-0.0236116	-0.00291348	0.0601814	-0.0964938	-0.0912962	-0.191726	-0.112141	-0.137152	-0.0297796	-0.0320727	-0.0520691	-0.0792375	-0.148804	-0.098951	-0.00470019	-0.207448	-0.241461	-0.191411	-0.104892	-0.133898	-0.073087
SP_0582	0.0339425	0.0168042	0.0269549	-0.0107266	-0.0216524	0.017025	-0.0107064	-0.0331021	-0.0679233	0.116129	-0.0230972	-0.0518991	0.00717201	-0.0291557	0.0153735	-0.0400114	-0.00261559	-0.0268179	0.0260044	-0.00301218	-0.00904954	-0.0610502	-0.0233649	-0.00705328	-0.0140062	-0.0134842	-0.0217577	0.00585847	-0.0162628	-0.0384263	-0.0157493	0.00395029	-0.0200042	-0.0144911	-0.0108226	-0.0313063	-0.0142362
SP_0584	-0.10713	-0.111545	0.109886	-0.194282	-0.0761062	-0.092573	-0.0802736	-0.164504	-0.0439722	0.0135595	-0.307742	-0.0868415	-0.112452	0.0423509	0.0409516	-0.0940249	-0.0946196	-0.0105034	-0.0865676	-0.103596	-0.0373512	-0.110377	-0.0844638	-0.0212359	-0.0470158	-0.0268611	-0.0963436	-0.0466082	-0.0782093	-0.0943174	-0.0958278	-0.0363227	-0.105448	-0.0739558	-0.100716	-0.114916	-0.0552801
SP_0585	-0.0703885	0.025184	-0.00586776	-0.00848563	-0.0417235	0.0124084	-0.0407351	-0.252646	-0.0447582	0.0899422	-0.0525122	-0.0476936	-0.0379167	-0.165431	0.0378734	-0.0582138	0.0193823	-0.0478377	0.0161628	-0.0452162	-0.00376324	-0.0585562	-0.0142481	-0.00893956	-0.019557	-0.0121158	-0.0084505	0.00929771	0.00270675	-0.0222098	-0.0118025	0.037516	-0.0139653	-0.0142246	0.012983	-0.00650968	-0.0146107
SP_0586	-0.00603351	0.0114087	0.0460076	-0.141607	-0.00521204	-0.025416	0.0278533	0.0627041	-0.0248567	0.262813	-0.0235452	-0.115198	-0.0401658	0.0713103	-0.0509726	-0.0382521	-0.0405907	-0.0108137	-0.0166987	-0.0278727	-0.0509333	-0.0879748	-0.0444137	-0.00192567	-0.0441326	-0.0405455	-0.0555559	-0.0172823	-0.0565139	-0.0586394	-0.0579527	-0.0192121	-0.0360644	-0.0541714	-0.0511379	-0.0658097	-0.055105
SP_0587	-0.016158	0.0783535	-0.00619413	0.0711657	0.00721501	-0.0280013	-0.0269822	-0.152317	0.0183626	0.32194	0.172614	0.185074	-0.00148654	0.126351	0.129899	0.0513502	-0.0483773	-0.000661987	-0.0354642	0.135385	0.00225922	-0.0135327	-0.0152364	-0.149637	-0.033009	0.0293454	-0.013051	0.00831254	-0.0539348	-0.0102853	0.00325859	-0.117477	-0.030836	-0.0352279	-0.0562582	-0.0752786	-0.0433011
SP_0588	0.158802	0.00693572	0.188115	-0.192722	-0.143945	-0.0755751	-0.0273824	-0.258121	0.207373	0.250517	-0.0986062	-0.132762	-0.0738132	0.0386096	0.156316	0.0108678	-0.101811	0.123938	-0.105072	0.193913	-0.0861571	-0.106263	-0.105505	-0.154148	-0.080298	-0.116334	-0.118527	-0.0837896	-0.106774	-0.108405	-0.0766713	-0.0526612	-0.0884316	-0.144225	-0.12861	-0.130255	-0.175676
SP_0590	0.025388	-0.0102329	0.0411975	0.050938	0.0123667	-0.0244765	0.012073	-0.0241811	-0.00413561	0.00917623	0.0317103	0.0210941	-0.0781525	0.026922	0.0063703	0.0489317	0.117003	0.0480546	-0.0436133	-0.0181809	0.0273456	0.0318211	0.0377882	0.0751111	0.029587	0.0541671	0.0353126	0.0743689	0.0281001	0.0146515	0.0601032	0.0952844	0.0248272	0.0325333	0.0314778	0.037322	0.0425437
SP_0592	0.0675395	-0.0760057	0.105292	-0.0904944	-0.00750241	-0.190695	-0.0232377	-0.0549678	0.0144865	-0.0587451	0.0182836	-0.0387467	0.00641013	0.0415761	0.0584735	0.0272962	0.035073	-0.00321315	0.0234653	0.0142086	-0.0498542	-0.0984595	-0.0784893	-0.0507986	-0.0588746	-0.05782	-0.0480244	-0.0656439	-0.0485741	-0.0560822	-0.0711739	-0.0354373	-0.0796974	-0.0432306	-0.0752642	-0.0666531	-0.0797838
SP_0593	0.0287353	0.0127115	0.0368972	-0.0205293	-0.0210938	0.0547714	-0.0676016	-0.0211433	-0.0770339	-0.280064	0.134883	-0.0614598	-0.02039	0.147624	-0.0407333	-0.0405418	-0.111794	-0.017851	-0.00622735	-0.177192	-0.0329766	-0.108028	-0.0418107	-0.0257016	-0.197125	-0.238969	-0.0474421	0.0180736	-0.0508318	-0.0528698	-0.0426215	-0.032577	-0.061327	-0.0411899	-0.0591701	-0.0402083	-0.0439375
SP_0595	0.0806912	0.0679296	0.0201041	0.0394046	-0.0407946	-0.0599593	0.0259255	0.0380088	0.0198281	0.126783	0.0133534	0.0353114	0.00246556	0.159401	0.0116586	-0.0245115	-0.0105642	0.0910121	0.000603498	0.0593298	-0.0453862	-0.0972399	-0.041368	-0.00042131	-0.0520554	-0.0473074	-0.0410189	-0.0361451	-0.042697	-0.059795	-0.0261376	-0.0107446	-0.0299452	-0.0302496	-0.0217596	-0.0392495	-0.06008
SP_0596	0.0124563	0.0191884	-0.0382419	0.00244936	-0.00361872	-0.0694181	-0.0381015	-0.0600888	0.0491665	0.179465	-0.235316	0.00172869	0.00518837	-0.13097	0.0115888	-0.05541	0.0226764	-0.0359824	-0.0163421	-1.07361	-0.170094	-0.102316	-0.103176	-0.0674834	-0.116953	-0.0056403	-0.0902139	-0.107969	-0.00682644	-0.0656717	-0.0925091	-0.0980899	-0.0286143	-0.070492	0.00659619	-0.0821844	-0.101462
SP_0597	0.0917399	0.0829964	0.0189251	0.0993233	0.0888594	0.0942392	-0.051523	0.08678	0.00545578	0.0630241	0.255312	0.151932	-0.0190576	0.297465	0.0820704	-0.0117737	0.185025	0.0608057	0.0667704	0.140431	-0.0652422	0.0280146	-0.0361033	0.041191	-0.0457115	-0.00159332	-0.0146088	0.0588888	-0.0779554	-0.0590467	-0.000737793	0.0678011	-0.0763261	-0.101031	-0.043483	-0.0748137	-0.0399227
SP_0599	0.00349517	0.00511455	0.0428192	-0.0547858	-0.0488982	0.000186624	0.011045	0.0316765	0.0402093	0.158224	0.00297364	0.0345236	-0.0209221	0.154825	-0.00486047	-0.00371488	-2.1891e-05	0.0838407	-0.0282376	0.00724832	-0.0692822	-0.0800489	-0.0596144	-0.0370273	-0.0511169	-0.00693101	-0.0709237	-0.0479064	-0.051412	-0.0808229	-0.0486412	-0.0442597	-0.0646687	-0.0500934	-0.0820775	-0.0517355	-0.0654593
SP_0600	0.00571451	0.0446193	0.0570691	0.013677	0.0215013	0.0762479	0.0108695	-0.0598274	-0.0174391	0.00469466	-0.0421941	0.0351716	0.0570228	0.0994315	0.0685162	0.00442633	-0.064031	0.0200292	0.0526714	0.0500385	0.00761841	-0.0540627	0.00261582	-0.00106212	0.0182817	0.0212157	0.0115184	-0.00380931	0.0096531	-0.00899195	-0.00980325	-0.0298377	0.00703452	0.00695108	0.0151388	-0.0160064	0.0179389
SP_0601	-0.0347239	-0.0352901	0.0328488	0.01898	-0.0564685	0.000347132	-0.0274886	-0.0312002	-0.0122376	0.0276667	-0.00195422	-0.058095	-0.00582503	-0.0169461	0.0141271	0.0127366	-0.0125261	-0.0254804	0.00398644	-0.0485248	-0.0354302	-0.0682075	-0.0446082	-0.0340451	-0.033109	-0.00882322	-0.0373457	-0.0572782	-0.0453934	-0.0447152	-0.037845	-0.0589104	-0.0386731	-0.0439916	-0.0444337	-0.0703468	-0.0460172
SP_0603	-0.0643945	-0.082059	-0.00875901	-0.102685	-0.11152	-0.0614527	-0.0270911	-0.140888	-0.0542988	0.0656478	-0.0318089	-0.0475699	-0.130245	-0.296039	-0.0494101	0.020209	-0.013144	-0.0565405	-0.101754	-0.1602	-0.0645281	-0.142772	-0.0885623	-0.063699	-0.0764555	-0.072675	-0.0737608	-0.089003	-0.0833498	-0.0917897	-0.0852318	-0.111952	-0.0995822	-0.0731271	-0.0579624	-0.0988209	-0.0661126
SP_0604	-0.0403793	0.0198396	-0.0305598	-0.0313234	-0.0299679	-0.00909892	-0.0321819	-0.0349762	-0.0648705	0.0474073	-0.0317097	-0.0251369	-0.019791	0.0395124	0.0186895	-0.0945521	-0.0228946	-0.00241832	0.0124972	-0.0414664	-0.022058	-0.0540766	-0.0316035	-0.0166236	-0.0177585	-0.0323878	-0.0284968	-0.0200395	-0.0169972	-0.0383538	-0.0155632	-0.0320277	-0.0229586	-0.0287457	-0.028206	-0.0295183	-0.0190268
SP_0606	-0.0516277	-0.0443755	-0.0432828	-0.118603	-0.0640778	-0.0486871	-0.10762	-0.0805334	-0.0701104	-0.033211	-0.0559704	-0.10879	-0.0625198	0.00994152	-0.00611029	-0.0568331	-0.0448784	-0.0420508	-0.0666185	-0.0548169	-0.0440472	-0.101001	-0.06675	-0.0392314	-0.0488096	-0.0474836	-0.06654	-0.0544639	-0.0613087	-0.0731927	-0.0638048	-0.0928092	-0.0577939	-0.0555633	-0.0453222	-0.0743385	-0.0560729
SP_0607	-0.00249001	0.0515062	0.0630966	-0.00269157	0.00974721	0.0372744	-0.00388489	-0.0116391	-0.0376677	0.0977525	-0.058933	0.00614801	-0.0118234	0.0316053	0.0409964	-0.0192245	0.0388964	0.00384288	-0.0284239	0.050456	-0.000748941	-0.0548037	-0.0236815	-0.0104695	-0.00396876	0.00959562	-0.0259575	-0.0343857	-0.0398692	-0.0294813	-0.0267319	-0.0420242	-0.0385799	-0.0233282	-0.0231627	-0.0482321	-0.00878087
SP_0608	0.0667712	-0.00807308	0.0628617	-0.0352031	-0.010704	0.0404413	0.00392292	0.0240807	0.00158092	0.0965655	-0.021941	-0.0367247	-0.0196123	0.0431755	-0.00253703	-0.00910612	-0.0181116	0.0722545	0.0200446	-0.0383871	-0.0278525	-0.0790248	-0.0402467	-0.0851656	-0.0407267	-0.0310243	-0.056816	-0.0370676	-0.0402556	-0.0562183	-0.0391386	-0.0687069	-0.0315428	-0.0387421	-0.00412699	-0.0518035	-0.0344955
SP_0609	-0.0218179	-0.0721655	-0.0626838	-0.0701446	-0.030412	-0.0142702	-0.0721978	-0.0511711	-0.103371	0.0502287	-0.013894	-0.0224758	-0.0766488	-0.0403698	-0.0121971	-0.0396566	-0.116295	-0.0576939	-0.0222665	-0.0580173	-0.0516027	-0.0799994	-0.0574084	-0.0386615	-0.0536984	-0.0217154	-0.052666	-0.0385677	-0.0472872	-0.0621089	-0.0437813	-0.0807972	-0.0549625	-0.0499734	-0.0422989	-0.0582086	-0.0560821
SP_0610	-0.030745	0.0999152	0.00064131	0.0784238	0.0906063	-0.0652936	-0.0517366	-0.022516	0.0396535	0.0536963	0.0770863	-0.014383	0.00994839	-0.0379091	0.161598	-0.0429821	-0.0562936	0.0984046	0.0488991	0.153655	0.0760769	0.0307755	0.0382954	0.0307801	0.0635865	0.0719656	0.0433499	-0.0134928	0.0287715	0.0407472	-0.0040138	-0.0335681	0.0447564	0.0372838	0.0512128	0.00201049	0.0499531
SP_0614	-0.0948217	-0.0600137	-0.0629755	-0.302551	-0.0786588	-0.0219012	-0.0569463	-0.353549	-0.234713	0.122283	-0.285139	-0.307183	0.00658191	-0.396545	-0.26789	-0.181541	-0.172295	-0.321316	0.0354735	-0.333405	0.0472614	-0.028711	-0.00154673	-0.189042	-0.000573392	-0.0153484	0.021533	-0.00848852	0.0221683	-0.00426725	-0.179164	-0.309899	-0.00762368	-0.0710014	-0.0434245	-0.0046723	-8.0629e-05
SP_0615	-0.262464	-0.0822776	-0.25686	-0.0135144	-0.112608	0.0536879	-0.0248416	0.0646835	-0.314356	0.00310177	0.0368514	0.0261449	0.0435093	0.222808	-0.122863	-0.000939052	-0.037914	-0.227034	-0.00106824	-0.34727	0.129789	0.0596851	0.0956078	-0.00900377	0.137721	0.171863	0.114067	0.0945111	0.0895075	0.10601	0.0262256	-0.300675	0.090592	0.0775674	0.0191816	0.0716379	0.115715
SP_0616	-0.423601	-0.0388894	-0.498567	0.136837	-0.240322	0.00894086	-0.00995	0.0175236	-0.304517	0.31753	0.136849	-0.103718	0.0663618	0.0253084	-0.319156	-0.125482	-0.07287	-0.436276	0.0714285	-0.23546	0.247623	0.202867	0.246217	0.0900562	0.2324	0.245904	0.24473	0.219532	0.265518	0.219171	0.129492	-0.265661	0.238534	0.226741	0.0495684	0.218694	0.235265
SP_0617	-0.0291488	-0.135535	-0.158292	-0.0943512	0.0625686	0.106952	-0.0759359	-0.413356	-0.118138	-0.38446	-0.281924	-0.188299	0.0795412	-0.149344	-0.196519	0.148222	0.0769477	-0.0766017	-0.00371812	-0.130813	0.0763342	0.0302561	0.0294444	-0.0322939	0.0595916	0.0849659	0.0521055	0.0742319	0.0420233	0.0448958	0.0175388	-0.209442	0.0446648	0.0337533	0.00175231	0.0137029	0.0603551
SP_0618	-0.0477903	0.0624668	-0.0991159	0.0337144	-0.0807134	0.044798	0.0683062	-0.148603	-0.123167	0.0846327	0.0629538	0.0619386	0.0838479	0.0657183	-0.0490699	0.0159911	0.00505808	-0.0462555	0.0653775	-0.060152	0.157155	0.0895425	0.131618	0.0482179	0.171148	0.145671	0.129509	0.163117	0.126877	0.137007	0.0924234	-0.587974	0.112777	0.0905611	0.116365	0.101057	0.164255
SP_0619	0.128498	0.0139114	0.0168617	0.131101	-0.0126213	0.0557513	0.110154	0.113313	0.031534	0.282848	-0.02212	0.178339	0.0935462	0.226289	0.0680783	0.057961	0.0504797	0.105489	0.083586	-0.0440818	0.143806	0.0717806	0.101353	0.0438502	0.106627	0.140795	0.115661	0.111419	0.0888326	0.102799	0.0939327	-0.0544978	0.0941083	0.080841	0.0795874	0.0670314	0.116916
SP_0620	-0.0352847	-0.0494031	-0.0188347	-0.152667	0.00448133	-0.0107204	-0.072084	-0.151325	-0.131636	-0.000421988	0.0310947	0.0132498	-0.0570086	-0.135367	-0.0171438	-0.0177814	-0.0263105	-0.0658838	-0.0461298	-0.132525	-0.0495609	-0.0937304	-0.0622708	-0.0333833	-0.051781	-0.0446295	-0.0544479	-0.0447964	-0.0181804	-0.0685468	-0.0381811	-0.0212251	-0.0109154	-0.00186153	-0.0186279	-0.0379268	-0.0372275
SP_0622	-0.0304832	0.0466198	0.0571928	0.108891	0.14864	0.163675	0.0429047	-0.0124349	0.0346829	-0.00815204	0.0265374	-0.0182349	0.148335	0.086991	0.127186	0.0746503	0.114399	0.0098025	0.187418	0.0626493	0.0561969	0.0378938	0.0721091	0.0909696	0.0632483	0.0884219	0.0842161	0.0970974	0.0812564	0.0694469	0.0723169	-0.0246402	-0.00172941	0.0745058	0.110684	0.0841081	0.0773604
SP_0623	-0.0806268	-0.0239533	-0.00782581	-0.112899	0.0206852	-0.0222555	-0.0156478	-0.0359594	0.0618574	-0.0984996	-0.0493729	0.116273	0.0642701	-0.0450966	0.0168834	0.00727492	-0.0553348	0.0197254	0.0720431	-0.0501842	0.0587815	-0.00302102	0.0375162	0.0155801	0.0357471	0.00980889	0.0175467	0.0267808	0.0535857	0.028208	0.0345503	-0.0574328	-0.00911186	0.0257715	-0.00867075	0.0378159	0.0643934
SP_0624	0.027843	-0.0666832	-0.0539202	0.0511707	0.0125405	0.0446616	-0.0308364	0.0112982	-0.0735926	0.0591639	-0.0328649	0.0229259	0.00885634	-0.0193424	0.0709455	0.0269653	-0.0559281	-0.0424639	0.00808578	-0.086461	-0.0237082	-0.063157	-0.0380497	-0.0237257	-0.0239542	0.00283136	-0.0089102	-0.00871262	0.0111638	-0.0278418	-0.0175812	0.0103913	-0.0286323	0.0134318	0.0278774	0.00807832	-0.0291382
SP_0625	-0.0417976	-0.0293688	-0.0740124	-0.00391998	-0.074503	-0.0596502	0.0110005	-0.147562	-0.0343078	0.134351	-0.0488524	-0.0326012	-0.0210802	-0.0813239	0.0111874	-0.0674723	0.068678	0.012295	-0.0280586	-0.160252	-0.0305469	-0.0460694	-0.0212216	0.00885029	-0.0357498	-0.0137424	-0.025267	0.00342176	-0.0120826	-0.0344379	0.00848057	0.0216083	-0.0174616	-0.023552	0.000853819	-0.0355699	-0.0451099
SP_0626	0.0559797	0.00268759	0.0952934	-0.0137832	0.0718671	-0.00508625	-0.00659627	-0.024781	-0.0247544	0.168658	0.0310987	0.0200744	0.00505383	0.162847	0.102148	-0.033015	-0.171812	0.00296912	-0.00815379	0.0150493	-0.00198732	-0.067395	-0.0347085	-0.01165	-0.0191618	-0.00851996	-0.0223293	-0.0314156	-0.0339353	-0.0429971	-0.0670844	-0.0438023	-0.058691	-0.0308157	-0.0400938	-0.0453571	-0.0134062
SP_0627	0.00372086	0.0538585	-0.00694773	-0.0037511	-0.0088235	0.0743944	-0.0149263	-0.0607002	-0.0645189	0.0500654	0.0121433	-0.052614	0.00275979	0.0267417	0.0225192	0.0105363	0.0374416	-0.0147485	-0.00377853	-0.0122311	-0.0114952	-0.0687012	-0.0148358	0.00966979	-0.000697834	0.00378349	-0.0108699	0.00883818	-0.00576804	-0.0151315	0.00768978	0.0190889	-0.0308391	-0.00654984	0.0120878	-0.0218856	-0.0228853
SP_0628	-0.0350703	-0.0237556	0.152433	-0.0925561	0.0155176	-0.0192428	-0.0625201	0.00852043	-0.0121057	-0.0888478	-0.0881542	-0.177957	-0.0297336	0.0071558	0.0427935	-0.0157861	-0.108567	-0.0343187	-0.0114704	-0.0134267	0.0168378	-0.0585786	-0.0155137	0.0279837	0.0041683	0.00158944	-0.0120968	0.0396533	-0.0138039	-0.0239521	0.00890897	-0.0205348	0.00996926	0.0195172	0.0263242	-0.021609	0.016589
SP_0629	0.0283279	-0.106192	0.0901424	-0.00810637	-0.0718072	0.0713602	-0.042919	-0.016357	-0.274265	0.141122	-0.0553629	-0.0823491	-0.0212217	0.0461522	-0.0751061	0.00692351	0.0268518	-0.416008	-0.0193497	-0.525895	0.00431389	-0.0146027	0.064304	0.0391115	0.0376313	0.0583423	0.0532645	0.025713	0.0672528	0.0290554	-0.0267135	-0.148637	0.0408503	0.0627253	0.0223441	0.0558816	-0.00267571
SP_0633	0.036598	0.00631062	0.061132	0.071024	-0.0105919	0.0230923	0.0134603	-0.0764151	-0.00535324	0.112262	0.0265497	0.0688946	0.119408	0.0574189	0.0757631	0.0156061	0.0732394	0.0125703	0.0611305	0.0846706	0.0316581	-0.0372291	0.0111248	0.0218478	0.0212929	0.0194675	0.0164898	-0.0114183	0.0156355	-0.0101417	0.0140949	0.0205537	0.0329081	0.0265529	0.0323191	0.0217936	0.0118643
SP_0634	-0.0360627	-0.0274167	-0.0238131	0.0194014	-0.0709873	-0.00715551	-0.103937	-0.08864	-0.0361021	0.0375776	-0.0626252	-0.0925557	-0.0244656	-0.0181743	-0.0101284	-0.0186786	0.0990986	-0.0154348	-0.0754853	0.00574672	-0.0589603	-0.092746	-0.0611906	-0.0559985	-0.0702433	-0.0644862	-0.055092	-0.0970792	-0.0495384	-0.0689468	-0.0554582	-0.0398152	-0.0428543	-0.0362973	-0.0391556	-0.0501639	-0.0434942
SP_0635	0.0526159	-0.0142474	-0.00944474	0.0442823	0.0432667	0.0940279	-0.0977597	-0.0716863	-0.00707611	0.238304	0.0482936	-0.127809	-0.00629588	-0.0901984	-0.0226824	0.0871816	-0.0154336	-0.0664284	0.0490645	0.0120588	-0.0545926	-0.0582479	-0.024402	-0.054353	-0.0493508	-0.0217138	-0.043909	-0.00126706	-0.0977158	-0.0149904	-0.0350991	-0.0867667	-0.0149483	-0.0728576	-0.0328746	-0.0740057	-0.109925
SP_0636	0.0181977	-0.125748	-0.0267568	0.00599361	0.00335742	0.0217849	-0.0375819	-0.222739	-0.0946728	0.0575373	-0.0546651	-0.0309026	-0.0620636	-0.111743	-0.024686	-0.0514257	-0.0353666	0.00383994	-0.0260561	0.0136063	-0.0130242	-0.0517715	-0.0248745	-0.0107018	-0.00346132	0.00270571	-0.0126832	-0.0141527	-0.0124223	-0.0311866	-0.0311278	-0.00987697	-0.0195549	-0.00856788	-0.00535605	-0.0463434	-0.018957
SP_0637	-0.0273815	-0.0409931	0.0349043	0.00364083	-0.0897334	-0.0133474	-0.0461356	-0.00209854	-0.0417446	0.207201	0.0837589	0.0239244	-0.127138	0.088567	0.0325284	0.00880677	-0.012707	-0.00662033	-0.0360517	-0.142045	0.0172812	-0.0908539	-0.0151474	0.0216255	0.032394	-0.0199858	-0.0156404	0.0134095	-0.020602	-0.024581	-0.00144141	0.0290982	-0.00331641	0.00658455	0.0145794	-0.00890708	0.0230351
SP_0638	-0.010272	-0.0239077	0.0424686	-0.0497645	-0.0136179	0.0146237	-0.000278695	-0.0536142	-0.057453	0.0618203	-0.00480375	-0.110719	-0.0842408	-0.0011139	0.00167156	0.00949761	-0.102271	-0.0371908	-0.00272256	-0.0667873	-0.0320592	-0.0885911	-0.0375944	-0.0469958	-0.0308663	-0.0291241	-0.0287467	-0.0710461	-0.0263837	-0.0467345	-0.0546798	-0.054177	-0.0336227	-0.0297526	-0.0223637	-0.0371668	-0.037123
SP_0639	0.108345	0.0379654	-0.0609621	0.0206129	0.00892369	0.0842536	0.0321787	0.00360404	-0.0209701	0.325266	0.168848	0.0579342	-0.0134489	0.0573231	0.00508552	0.136898	-0.021511	-0.0261053	0.0028103	-0.0561241	0.00766732	-0.0346565	0.017169	0.0294955	0.0118371	0.0321396	0.0100844	0.0502971	0.0457189	0.0179472	0.00799064	0.0250383	0.03697	0.0483522	0.0426564	0.0357208	-0.00111428
SP_0641	0.00947171	-0.0117361	-0.00527868	-0.0227922	-0.0245706	0.0164674	-0.0233348	-0.0680728	-0.0364524	0.0708536	-0.0184167	-0.0545243	-0.0237358	-0.00599059	0.00430079	0.0122795	-0.0143785	-0.0066203	-0.0102555	-0.023724	-0.0111766	-0.0639972	-0.0210076	-0.00533219	-0.0125274	-0.00913432	-0.0199102	-0.00491274	-0.00241195	-0.0265331	-0.0159882	0.00952631	-0.00280004	-0.00198613	0.0103966	-0.0174609	-0.0190373
SP_0645	-0.301754	0.0349869	-0.00033225	-0.049225	-0.0821042	-0.0863695	-0.00931569	0.12782	0.0605347	0.0288907	0.00418857	0.0467723	-0.177021	0.174829	0.113883	-0.0176285	0.0183539	0.0569073	-0.0157298	-1.06	-0.0256908	-0.145748	-0.0752129	-0.0628588	0.00766776	-0.0618037	-0.125412	-0.0846204	-0.0641299	-0.0784909	-0.121926	-0.0372798	-0.0294054	-0.00451432	-0.0664198	-0.0741727	-0.0355104
SP_0647	-0.00926711	0.00763704	-0.0744768	-0.0464796	-0.0827067	-0.0680188	-0.0484985	-0.0401568	-0.0755809	-0.00623516	-0.062412	-0.0894777	-0.0214324	0.0474651	-0.0545904	-0.0678182	-0.0444862	-0.0570098	-0.0622388	-0.08201	-0.056698	-0.104445	-0.0692058	-0.0641186	-0.0506915	-0.0496787	-0.106418	-0.0337127	-0.0380724	-0.0677071	-0.0624494	-0.0481916	-0.0646301	-0.0441778	-0.0389896	-0.0680407	-0.0694778
SP_0648	0.0137313	0.00344139	0.0189807	-0.0316738	-0.000617665	0.0221733	-0.00245968	-0.0467447	-0.0382862	0.0777477	0.0117643	0.000926992	-0.00549291	-0.023932	-0.0035668	-0.0217575	0.0230939	0.000350379	0.0152458	-0.0283738	-0.0083431	-0.0492272	-0.0179577	0.000922303	-0.0052635	0.00888767	-0.0136959	0.00696059	-0.00357304	-0.0197292	-0.0105113	0.0292693	-0.00757525	-0.00764087	0.000317214	-0.0105074	-0.0134529
SP_0649	0.0258412	-0.0441584	-0.026555	-0.02123	0.0271129	-0.0159158	-0.0370466	-0.0333442	-0.0631429	0.0046649	-0.0307715	-0.0144532	-0.0464766	0.0273685	-0.00699998	0.0190539	-0.0271105	-0.0179956	0.011857	-0.0336886	-0.0125087	-0.0773061	-0.0360827	-0.00799735	-0.0117621	-0.0224915	-0.023972	-0.0116547	-0.0325331	-0.0321647	-0.0319742	-0.000324071	-0.0358427	-0.0289895	-0.0252169	-0.0483294	-0.0185222
SP_0650	-0.227237	-0.12281	-0.150837	-0.0123938	-0.0720583	-0.0328438	-0.0622454	-0.0332901	0.0291926	-0.0860382	0.0694856	0.0173422	0.0120808	-0.0640254	-0.13248	-0.0857653	-0.0952223	-0.225634	0.0487345	-0.267549	0.0152158	-0.0232599	0.0177258	0.043946	-0.0136559	0.00301273	-0.00031438	0.00664687	0.0378167	0.00125493	0.0246339	-0.0160117	0.0301608	0.0590737	-0.000708553	-0.0232765	0.0247819
SP_0651	-0.00205794	-0.0222952	-0.0265611	-0.00692744	0.0109981	0.0152103	-0.0288493	-0.13944	-0.0418499	0.282517	0.0705687	-0.0132879	-0.00702396	-0.0161816	0.0460348	-0.00188501	-0.00282394	-0.0284189	0.0450597	-0.0475706	0.0102929	-0.0744293	-0.00196083	0.00587078	0.00188647	-0.0268091	0.00637103	-0.00252197	0.00737449	-0.0163889	-0.0446275	-0.0122417	0.00372519	0.0135546	0.0161115	-0.0133652	-0.000458355
SP_0652	-0.0543867	0.0512683	0.0298292	0.0362543	0.0335868	0.0223309	-0.0754255	0.0864509	-0.060132	0.171978	-0.0567031	0.0193256	-0.0101042	0.0257626	-0.00552945	0.129833	-0.0677266	-0.0650882	-0.113997	-0.0157861	0.024832	0.00244595	0.0125754	0.0211281	0.0185165	0.07863	0.0149491	0.0273318	0.0097509	0.00345412	-0.0136311	0.0316964	-0.00514148	0.0186365	0.0113266	-0.00889609	0.012795
SP_0653	-0.0914694	-0.0609444	0.0201424	0.0259287	-0.0465522	-0.158332	-0.0985636	-0.276206	-0.245309	0.577651	0.251275	0.194777	-0.00685339	0.252529	-0.012628	0.0245166	-0.2139	-0.0312395	0.00376059	0.0762679	-0.0207368	-0.0809924	-0.00285134	0.0385053	-0.0451255	-0.0651453	-0.0400904	-0.0246976	-0.0273921	-0.0513064	-0.0204725	-0.0192778	0.0114058	0.00852979	-0.00800033	-0.0173557	0.00616053
SP_0655	-0.0304641	0.0156759	-0.0318754	-0.0763994	-0.0169326	-0.00524978	-0.0718249	0.00559502	-0.0339231	0.181529	0.000405494	-0.0180796	-0.0439042	-0.0512158	-0.0483425	-0.0359247	-0.339325	-0.0289547	-0.0895873	-0.103475	-0.0190877	-0.0492304	-0.0107571	0.00140467	-0.010179	0.0147217	-0.0100471	0.00793541	-0.00254007	-0.0231854	-0.0976169	0.00232675	-0.00995003	-0.00908779	-0.000462574	0.000858828	-0.0165443
SP_0657	0.0177176	-0.0164668	-0.0587138	-0.151099	-0.0735127	0.0345596	-0.0355818	-0.189354	-0.0417416	0.127239	-0.0511582	-0.135897	-0.0714681	-0.169355	-0.134693	-0.00984286	-0.0823042	-0.0573148	-0.0528972	-0.0704182	-0.0757348	-0.154747	-0.085566	-0.080357	-0.0743957	-0.0750941	-0.0867546	-0.075552	-0.0698964	-0.0977064	-0.115981	-0.0498686	-0.0524404	-0.0778806	-0.0396271	-0.055289	-0.084813
SP_0658	0.0305101	0.0191215	-0.0573773	-0.0242324	0.0237092	0.00303907	-0.0543602	0.0038041	0.013579	0.0418399	-0.0155908	-0.0298517	-0.0667374	0.0316524	-0.0196128	-0.0687725	-0.123635	-0.0285862	-0.0222915	-0.0799145	-0.0292673	-0.109024	-0.040833	-0.0611943	-0.0506367	-0.0368596	-0.0404241	-0.0277717	-0.0334968	-0.0441117	-0.0775507	-0.019724	-0.0481932	-0.0381065	-0.0369159	-0.0468889	-0.0354992
SP_0659	-0.202514	-0.217938	-0.047991	-0.167188	-0.185594	-0.172564	-0.245232	-0.0813426	-0.11687	0.0229245	-0.081266	-0.230086	-0.105894	-0.120254	-0.105683	-0.100185	-0.180023	-0.156172	-0.0412231	-0.10543	-0.125325	-0.178844	-0.131397	-0.112929	-0.136447	-0.115454	-0.121703	-0.103079	-0.117375	-0.14058	-0.167364	-0.129693	-0.106768	-0.123072	-0.0936668	-0.110242	-0.146962
SP_0660	-0.0119253	0.00442098	-0.0169689	0.0221725	0.0458167	0.0476329	0.02596	-0.14931	-0.00514243	0.214299	-0.0282954	-0.0179501	0.0826903	-0.093209	0.022781	0.0879007	-0.0409793	0.0404188	0.0559249	-0.0373977	0.0533741	-0.0189231	0.0350959	0.0866549	0.0363623	0.0686808	0.0367927	0.050058	0.0455104	0.0360854	0.034455	0.0797311	0.0169953	0.0291723	0.0351128	0.0480133	0.0337074
SP_0661	0.0270764	0.0482824	0.0091985	-0.0330505	-0.0169705	0.025392	-0.000189792	-0.0919935	-0.032933	0.209896	-0.0179393	-0.0311407	0.0182406	0.0101346	-0.0424944	0.0144522	-0.0750582	-0.0366644	-0.0321228	-0.0552409	0.00371624	-0.0813284	-0.0270334	0.0302838	-0.00174188	-0.0207592	-0.0247999	0.0149566	-0.0199214	-0.0462569	-0.00202398	0.0186704	-0.0482897	-0.0735248	-0.0606623	-0.0244747	-0.0142114
SP_0662	0.0332651	0.0745922	0.0765499	-0.0262786	0.00441107	0.0521066	-0.00435839	0.0150206	-0.0282525	0.213008	0.0215166	-0.051053	0.0348293	0.0708559	0.0585592	-0.00833403	-0.0180316	0.0481937	0.0293864	0.036157	-0.0257425	-0.0890488	-0.0235239	0.0150087	-0.0394609	-0.00601221	-0.00970782	-0.00348689	0.00264925	-0.0231793	-0.00489076	0.0122888	-0.00182922	0.0172345	-0.00979613	-0.00471749	-0.0251594
SP_0663	-0.0265305	0.00976468	-0.112728	0.034961	0.0207419	0.166287	0.00426169	0.0291623	-0.0582613	0.110447	0.0587991	-0.0397344	-0.0222151	-0.0359186	0.0296141	0.0464718	-0.03719	0.00382738	0.0872283	-0.291896	0.0560481	-0.030935	0.041639	0.0762851	0.0602608	0.0436061	0.0422798	0.0501924	0.00533184	0.0236709	0.0123011	0.108138	0.0384846	0.0447981	0.0245511	0.0448101	0.0349241
SP_0664	-0.144987	-0.0509652	-0.199246	-0.0233296	-0.0459716	-0.00290705	-0.0491386	-0.0709821	0.0316556	0.142972	0.0288988	-0.019994	-0.00956647	-0.0708386	-0.0738532	-0.0276836	-0.060191	-0.06924	0.0223699	-0.1494	0.00170743	-0.0613663	-0.00741917	0.0169311	0.00436017	-0.00543354	-0.002162	0.0143657	0.000282777	-0.0203442	0.00209836	0.0147936	0.00436078	0.0103862	0.00911372	-0.00188199	-0.00250207
SP_0665	-0.0886437	0.00460323	-0.0141366	-0.0266346	0.0200633	0.0240851	-0.0432392	-0.515489	-0.0313614	0.0762106	-0.0079828	0.00580569	-0.0455137	-0.0878754	-0.00947882	0.0469144	-0.0301158	-0.0623955	0.0190818	-0.0450455	0.00165534	-0.0483783	-0.0196792	0.0458333	0.00444065	0.000481637	-0.0102835	0.00758534	0.000334047	-0.0120345	0.000895338	0.0187516	-0.0223154	0.00282301	0.0107521	-0.0117509	-0.00942998
SP_0666	-0.0598665	-0.0313379	-0.0772784	-0.0100186	0.0173199	0.000377124	-0.0693524	-0.155292	-0.0509382	0.15892	-0.0519664	-0.0244808	-0.0312845	-0.0228485	-0.100493	-0.0059577	-0.0689723	0.0284011	-0.0051933	-0.358767	0.000280488	0.00234547	-0.00437771	0.0464342	-0.02262	0.0488027	0.000637539	0.0261485	-0.0093496	-0.0268032	0.024843	0.0326326	0.00975612	-7.6514e-05	0.0126065	-9.2229e-05	-0.0344991
SP_0667	-0.00748791	0.000261385	-0.0671549	-0.0489921	0.0115948	0.0525746	0.00227487	-0.223189	0.00725579	0.0209365	0.00431979	-0.0447459	0.0291841	-0.0185461	-0.00129441	-0.00896559	0.038048	0.0320588	0.0545576	-0.0235183	0.0128249	-0.015662	-0.0145601	-0.0209033	0.00440309	0.0492255	-0.00386552	-0.00972868	-0.0118133	-0.0239252	-0.00474402	0.0189212	0.00931615	0.000395024	0.00705399	-0.0208122	0.000889046
SP_0668	0.127203	-0.0406331	0.025121	-0.105482	-0.047567	0.0234562	0.00944292	-0.0697259	0.153932	-0.298349	-0.22458	-0.045523	-0.0881698	0.203056	0.0394862	-0.0125388	0.00957591	0.129587	-0.0481185	0.0672852	-0.0538327	-0.05117	-0.0708323	-0.630595	-0.0660049	-0.0337922	-0.0937674	-0.0354215	-0.0859098	-0.0975705	-0.120259	-0.0095664	-0.0706034	-0.124768	-0.0477985	-0.101224	-0.0866714
SP_0671	-0.019262	-0.189244	0.130783	-0.0641466	0.078806	-0.212929	-0.169912	-0.151177	-0.00118949	0.160845	0.2431	0.165825	0.0659541	-0.0832111	-0.0641684	-0.0731574	0.0555049	-0.0995126	-0.112188	0.0430925	-0.207127	-0.0508475	-0.0135016	-0.651535	-0.215712	-0.0534688	-0.0659197	-0.114168	-0.112511	-0.0705426	-0.0731921	-0.641263	-0.0478354	-0.322979	-0.225857	-0.243145	-0.0191535
SP_0672	-0.10267	-0.0596361	0.0100778	-0.0737605	-0.0721962	-0.0940642	-0.0151016	-0.311438	-0.10997	0.00372035	-0.0382853	-0.0905148	-0.025888	-0.100846	-0.0452699	-0.0480076	-0.0308199	-0.0100182	-0.076833	-0.106508	-0.0489988	-0.0688359	-0.0511765	-0.0806987	-0.00548132	0.012717	-0.0586702	-0.0439033	-0.0126841	-0.0648927	-0.107913	-0.126805	-0.0246473	-0.0245445	0.00453139	-0.033749	-0.0383862
SP_0673	-0.100933	-0.104618	0.00406111	-0.173349	-0.0221512	-0.0664149	-0.135555	-0.0799885	0.0515933	0.639916	0.144515	-0.0664922	-0.11973	-0.0332086	-0.0845351	-0.0599909	0.00199736	-0.0755274	-0.146456	-0.0997027	-0.00343636	-0.122279	-0.0728189	-0.179653	-0.01342	-0.0303374	-0.0673856	-0.186801	-0.0595683	-0.0847004	-0.180559	-0.187482	-0.0377825	-0.039618	-0.0581228	-0.0279012	-0.00375068
SP_0675	-0.00511954	-0.0267912	-0.0446366	-0.0945057	-0.00350014	0.0430271	-0.00328861	-0.420763	0.0160842	0.115938	0.00114749	-0.252766	0.141756	-0.243155	-0.118596	-0.00298263	-0.00827793	-0.0417044	0.118437	0.122279	0.000340461	-0.116587	-0.0474578	-0.121592	0.0686169	0.0374076	-0.0745719	-0.0362009	-0.0349551	-0.0304003	-0.242029	-0.214612	-0.0612993	-0.0502024	0.0288401	-0.0689553	0.0590992
SP_0676	0.0392197	-0.0157317	0.14269	-0.0175258	0.0424192	-0.0747765	-0.0198221	-0.194672	-0.0706449	-0.0265019	-0.193416	-0.0796619	0.018938	-0.105453	-0.0686783	-0.0522082	0.0157691	-0.0960489	-0.0164675	-0.193119	-0.0607344	-0.0986767	-0.0775471	-0.0882701	-0.056802	-0.0206827	-0.0605746	-0.0903154	-0.0865271	-0.0571941	-0.0824025	-0.137966	-0.056881	-0.0941557	-0.0139015	-0.122726	-0.0479335
SP_0677	0.0582026	-0.0173646	0.000244771	-0.0918887	0.0362894	0.023628	-0.0491374	-0.00166994	-0.0917037	-0.0108281	-0.153477	0.00870789	-0.0788326	-0.0478192	-0.0390379	0.0482452	-0.0447145	-0.0165066	-0.000576334	-0.0581855	-0.0584433	-0.0843613	-0.0622457	-0.0321438	-0.0335966	-0.0113028	-0.0679257	-0.0474728	-0.0860062	-0.0802014	-0.0341027	-0.0283472	-0.060192	-0.0510619	-0.0558523	-0.107777	-0.0455185
SP_0678	-0.0136022	-0.0336045	0.0267471	-0.0188208	0.0246017	0.0271956	-0.0178036	-0.0743107	-0.10809	-0.271936	-0.174587	-0.0424257	0.000255299	0.0698369	-0.0163763	-0.0287391	-0.066673	-0.0253709	0.0146097	0.00454953	-0.0015727	-0.0580378	0.00398796	0.0101614	-0.015896	0.0147181	-0.00612991	0.014551	-0.00299682	-0.0086482	0.00752711	0.031133	-0.00237421	0.00592376	0.00664526	-0.00565143	-0.00704354
SP_0679	0.0809118	0.0600166	0.221148	-0.00932977	0.0547672	0.0965924	0.00475801	-0.100978	0.0141847	0.327947	0.0451534	0.0368116	0.108582	0.410441	0.0428969	0.048488	-0.0164299	-0.0353626	0.0991018	0.0407978	0.023027	-0.0478302	0.00712552	0.0229688	0.0266765	0.012937	0.0095033	0.0166237	0.0282477	0.0226172	0.0276732	0.0587433	0.0155675	0.050328	0.0163285	0.0144682	0.00933021
SP_0681	-0.0768296	-0.0513244	0.109839	-0.303686	0.159887	0.0247828	0.00365865	-0.575421	-0.208914	-0.331989	-0.383708	-0.00227617	0.0743106	-0.277853	-0.488274	0.00292102	-0.044494	-0.412763	0.00700772	-0.220991	-0.166091	-0.154126	-0.150389	-0.069952	-0.153578	-0.12705	-0.217677	-0.101637	-0.129496	-0.0804625	-0.192456	-0.713805	-0.102891	-0.153688	-0.290202	-0.306037	-0.214016
SP_0682	-0.389871	-0.101951	-0.3836	-0.0208563	-0.11199	-0.0186381	-0.101603	-0.321603	0.0523914	-0.120374	-0.0595004	-0.12937	-0.0786295	-0.38856	-0.481083	-0.144164	-0.195836	-0.489068	0.0603923	-0.539323	0.101432	0.0913201	0.142363	0.00838772	0.0531299	0.106716	0.125752	-0.0724459	0.153439	0.122513	-0.0475016	-0.314775	0.146502	0.21269	0.152528	0.103901	0.0999151
SP_0684	-0.123376	-0.10915	-0.0340422	-0.163031	-0.121058	-0.201274	-0.110549	-0.167762	-0.100558	-0.141074	-0.154834	-0.183446	-0.011509	-0.121892	-0.0872559	-0.164569	-0.0684014	-0.101463	-0.0623682	0.0237692	-0.116058	-0.184931	-0.126358	-0.0920733	-0.100698	-0.124268	-0.143708	-0.0906346	-0.153765	-0.141241	-0.0996673	-0.094951	-0.142756	-0.135739	-0.190047	-0.14481	-0.12443
SP_0686	-0.0300828	-0.0194249	0.022217	-0.0500699	-0.03947	-0.0177411	-0.00830615	-0.0761382	-0.0490709	0.0648947	-0.0278254	-0.0970387	0.0151315	-0.0838916	-0.0188453	-0.0136965	-0.0365854	-0.0282758	-3.003e-06	-0.103422	-0.0187162	-0.0541775	-0.0156106	0.00789011	-0.00870144	0.00922414	-0.0138303	0.0128851	0.00540365	-0.0255795	0.00186351	-0.0124934	0.00547057	0.0163766	0.0080168	0.000167795	-0.0143817
SP_0687	-0.0348872	0.0132478	-0.0107015	0.00700952	0.0607088	0.0709445	0.0284539	-0.052941	-0.0579299	0.139503	0.101689	0.0223065	0.0438339	0.0657155	-0.0405469	0.0279848	-0.0203821	-0.0628982	0.0358124	-0.086412	0.0324909	-0.0200685	0.0315224	0.0609147	0.0449977	0.0402105	0.0403583	0.0753516	0.0570327	0.0189252	0.0496649	0.0934437	0.0572104	0.0625184	0.0360474	0.0445006	0.0468342
SP_0690	0.0343769	-0.025474	0.0426616	-0.103679	-0.361728	-0.242613	0.00555144	-0.0502073	-0.0297848	-0.07993	0.0405851	-0.0721765	-0.093427	0.100528	-1.02861	-1.02861	0.00559832	0.0315969	-0.0918171	-1.02861	-0.709106	-0.472579	-0.49275	-1.00229	-0.732221	-0.868523	-0.71237	-1.02861	-0.446576	-0.675643	-0.999204	-1.02861	-0.347617	-0.499457	-0.578966	-0.672217	-0.657823
SP_0693	0.0681743	0.0684048	-0.022313	0.0101668	0.0897192	0.0704124	0.0733813	-0.0479371	-0.0613851	0.166991	0.0591684	0.0371139	0.0369138	-0.0396197	-0.12228	0.0345584	0.0547447	-0.0120839	0.115421	0.0190448	0.0560804	0.0302679	0.0796232	-0.0415897	0.0250922	0.0299315	0.0437524	-0.0100607	0.0952584	0.0461727	-0.0917274	-0.104911	0.0900774	0.0911767	0.0426942	0.0599757	0.0663213
SP_0694	-0.162244	-0.0663404	-0.10656	0.174536	-0.169016	-0.00906254	-0.0132714	0.0273825	-0.14606	0.341708	0.155608	0.0526925	0.0232491	0.020291	-0.117649	-0.0652524	-0.169757	-0.168896	0.0298213	-0.109071	0.0704721	0.0730751	0.145732	0.0116458	0.0630092	0.0819214	0.106993	0.061896	0.149673	0.114764	-0.0931232	-0.183587	0.178548	0.163214	0.0792873	0.120605	0.0959989
SP_0695	-0.0656179	-0.0595723	-0.046439	-0.0127648	-0.0352959	0.0108559	-0.0230011	-0.116064	-0.042201	0.0747595	0.0110006	-0.113559	0.00806094	-0.122856	-0.102673	0.00772626	-0.0898149	-0.107479	-0.0164581	-0.0820614	-0.000243735	-0.0167214	0.0487733	0.0186778	-0.00515187	0.00960971	0.0126771	0.0110425	0.0683659	0.00890673	-0.0486486	-0.145186	0.0754963	0.0925385	0.0309154	0.0351299	-0.00179101
SP_0696	-0.0915516	-0.0354694	-0.236819	0.0413387	-0.0566601	0.0803617	0.0473528	0.00155917	0.019108	0.233082	0.0888074	-0.0600634	0.0323743	-0.102794	-0.200425	0.0887457	-0.0139446	-0.0738451	0.0639621	-0.424682	0.0797584	0.0923445	0.130199	0.122163	0.0676665	0.108951	0.109699	0.159048	0.150489	0.105035	0.0905654	0.0113645	0.151725	0.173645	0.123721	0.139492	0.0918
SP_0697	-0.0947759	-0.00134704	-0.113816	-0.0124727	0.0425578	0.0495578	0.00977818	-0.0184422	-0.0226532	0.00589794	-0.0010182	-0.0638182	-0.00994482	-0.31829	-0.165955	0.0471179	0.0158481	-0.0930091	0.0728449	-0.13386	0.0252552	0.00303041	0.0617438	0.0507091	0.00125018	0.0351374	0.0385146	0.0479582	0.0627091	0.0501224	0.0124869	-0.0733568	0.0772342	0.082388	0.0647249	0.0458281	0.0255867
SP_0698	-0.216852	-0.0569224	-0.159305	-0.0906467	-0.0344416	-0.026334	-0.0672016	-0.251447	-0.0159225	-0.0848853	-0.0748377	-0.197977	-0.0226922	-0.457348	-0.0993741	0.0467737	-0.0118436	-0.114975	-0.0164588	-0.301123	-0.0112001	-0.0727297	0.0279589	0.0302608	-0.0143549	-0.0411705	0.0126617	0.0238922	0.0436576	-0.00481323	-0.0194826	-0.0526687	0.0650763	0.0750499	0.0377621	0.0117899	-0.00254957
SP_0699	-0.259216	0.0202262	-0.201582	-0.00460295	-0.134679	0.0085863	0.0616993	0.11083	-0.0340706	-0.829685	-0.0412536	-0.0889521	0.114667	-0.335801	-0.0580041	-0.129722	-0.0177708	-0.191871	0.123543	-0.489172	0.106357	0.0791261	0.134411	0.126237	0.0780787	0.136336	0.125669	0.148938	0.12493	0.10735	0.110426	0.0839643	0.144931	0.149599	0.137245	0.107309	0.0844932
SP_0701	-0.0400497	-0.00793807	-0.0291535	-0.0319481	0.166646	0.0374094	-0.016283	0.00674041	0.0292322	0.170116	0.0958336	0.124634	0.146187	0.0382757	-0.0339396	0.116432	0.0286112	0.0161782	0.133275	-0.187597	-0.114131	0.0312449	0.118493	-0.0389676	-0.0308436	0.147795	0.101931	0.0851471	-0.0734967	0.0730485	-0.0681785	0.141926	0.00598596	-0.013857	0.173008	0.161813	-0.0469207
SP_0702	-0.406843	-0.0996508	-0.158899	-0.0970685	-0.141461	-0.18978	-0.117221	-0.114395	-0.0902213	-0.0956617	-0.0878875	-0.0414716	-0.130705	-0.104837	-0.12382	-0.0482822	-0.0656614	-0.137215	-0.0939181	-0.186307	-0.2406	-0.0546626	0.0064078	-0.18094	-0.149215	0.0665442	-0.00673433	-0.0613905	-0.137807	-0.034812	-0.258448	0.0221999	-0.12129	-0.123022	0.0820942	0.00711254	-0.150781
SP_0703	0.0110655	-0.0498926	-0.0243036	-0.0598603	-0.0169185	0.0418476	-0.0372479	-0.13236	-0.0213603	-0.0436601	0.072151	-0.0434768	0.0380528	0.0129114	0.00667669	0.0120749	0.101528	0.00582104	-0.00182736	0.0499302	0.000855023	-0.0327215	-0.00337317	0.0175959	0.00400948	0.0317054	0.00759217	-0.00864997	0.00525747	-0.00211089	-0.038457	0.0186238	-0.0214169	-0.00148497	-0.00810899	-0.0151797	0.00248039
SP_0704	0.0859512	0.00987547	-0.00768642	-0.00301	0.00987419	0.0589879	0.0221619	0.0403514	0.00296436	0.0478905	-0.00697411	-0.0186712	0.0493011	0.0567171	0.0335249	0.0825978	0.062978	-0.00823185	0.0247834	0.0120996	0.0590283	-0.00767178	0.0354522	0.0219951	0.0608491	0.0170084	0.0390048	0.0107988	0.0423058	0.0157419	-0.00587449	0.0281108	0.0400291	0.04396	0.0403531	0.00508553	0.0576981
SP_0705	0.00169883	-0.0146803	0.00729869	0.0130648	-0.0139705	0.0142721	-0.0342675	-0.0547276	-0.0115999	0.112605	0.0171631	0.00777817	0.0047972	0.0194326	0.0345468	0.0266652	0.0182502	-0.0104858	0.0487615	0.0471414	-0.0128614	-0.0449136	-0.00820523	0.0129157	-0.00611643	0.0333537	-0.00289782	-0.00592209	0.0129091	-0.0250891	-0.00965732	0.00601944	0.00936568	0.00589239	0.00311491	-0.00609461	-0.0150091
SP_0706	-0.0580957	0.010317	-0.0255358	-0.0551253	-0.0727302	-0.0635809	-0.0712051	-0.0713993	-0.104752	0.0243636	-0.0561226	-0.0986582	-0.0277716	-0.000711538	-0.0410903	-0.0569322	-0.026458	-0.0222461	-0.031025	0.00495092	-0.0457332	-0.105714	-0.049473	-0.0209953	-0.0370701	-0.0386	-0.0412484	-0.0161917	-0.0386793	-0.0631079	-0.0617632	-0.0286591	-0.0243825	-0.027775	-0.0269725	-0.058087	-0.05174
SP_0707	0.0221072	-0.00923004	-0.0162039	0.0698649	-0.037037	0.0271713	0.0186019	-0.0324162	-0.0143032	0.0496095	-0.0145655	-0.0848417	0.0276474	0.115455	0.0635414	-0.0197341	0.0102047	-0.00704964	0.00508749	-0.0300041	0.0197965	-0.0542346	0.00264049	0.0513382	0.000524679	0.0110321	0.0162189	0.0278978	0.00922736	-0.00527184	-0.00309643	0.0299445	0.0139874	0.0291892	0.0109615	0.0100198	0.0131357
SP_0708	-0.0377128	0.0263596	0.103863	-0.0929618	-0.0412802	-0.0438785	-0.0100463	-0.0367508	-0.0511083	-0.0106764	-0.00645325	-0.182316	-0.0198188	0.00888348	-0.0562651	-0.063928	0.0895606	-0.0489962	0.0148186	-0.0672599	-0.0498349	-0.0987473	-0.0668507	-0.0333737	-0.0569255	-0.0362309	-0.0674657	-0.0291601	-0.0610015	-0.0702467	-0.0588542	-0.030547	-0.0562177	-0.0427048	-0.0743664	-0.044827	-0.0556497
SP_0709	-0.0116765	0.0179468	0.0307251	0.0165027	0.0228628	0.0175524	-0.0211273	-0.0286315	-0.0257527	0.105738	-0.0814405	-0.0295473	-0.0086531	0.0277454	0.0319088	-0.0245953	0.00287484	0.0213597	0.00767638	0.0253251	-0.0226459	-0.0508349	-0.0104238	-0.0103912	-0.0309717	0.0210878	-0.0130132	-0.0207713	-0.00739372	-0.0135928	-0.0678772	-0.00840108	-0.0153229	-0.0237591	0.00262611	-0.0157706	-0.019654
SP_0710	0.0207859	-0.00269803	0.0347183	-0.045109	-0.0965834	0.00102491	0.00746996	-0.0571402	-0.127119	0.0721323	-0.22136	-0.113439	-0.0525272	-0.0650717	-0.0233502	0.0130259	-0.0656628	-0.0629609	-0.0629927	-0.0822623	-0.0677721	-0.116399	-0.075199	-0.0710844	-0.0572338	-0.0505476	-0.05991	-0.0809398	-0.0626404	-0.0878203	-0.147541	-0.0637082	-0.0526581	-0.057458	-0.0483403	-0.072348	-0.0624806
SP_0711	0.0687653	0.0159418	-0.00518832	0.00418911	0.00623816	0.0277679	0.0218645	0.0492939	0.0142047	0.161495	0.078492	0.0675592	0.112086	0.118359	0.0394081	0.0404351	0.0724267	0.03893	-0.0360423	0.0739466	0.0586624	0.0232809	0.0377643	0.166062	0.0584249	0.0831703	0.0310476	0.0818331	0.0510023	0.0256589	0.0615636	0.122742	0.0360585	0.0534307	0.0443383	0.0540986	0.0558856
SP_0715	-0.0338645	-0.0421645	-0.0220958	-0.152412	-0.0534596	0.119472	-0.0278952	-0.0258618	-0.0886689	0.0229956	-0.0835923	-0.147723	-0.0363963	-0.0335729	0.0203198	-0.134744	0.00805774	-0.00185712	-0.00775196	-0.0132715	-0.0307527	-0.0770174	-0.0521312	-0.0185975	-0.0418509	-0.0279041	-0.0429564	-0.0106764	-0.0542602	-0.0681187	-0.0499968	0.129513	-0.0555366	-0.0462237	-0.0659462	-0.0523104	-0.0357065
SP_0716	-0.0402705	0.0088463	-0.0357063	-0.0551352	-0.0111229	-0.0588197	-0.0416436	-0.0550997	-0.0523517	-0.0649304	-0.214811	-0.113615	-0.0558779	-0.0741941	-0.081119	-0.0092239	0.027494	-0.0275479	-0.114587	-0.0449476	-0.0261397	-0.115154	-0.0384503	-0.0127582	-0.0373579	-0.0558979	-0.0299384	-0.0340486	-0.0383205	-0.0376714	-0.0455598	-0.0108461	-0.0505746	-0.0252058	-0.0349186	-0.0575028	-0.0419481
SP_0717	-0.0104253	0.00343717	-0.0429127	-0.0175449	-0.0704928	0.0171067	-0.0239467	-0.160906	-0.0348432	0.0308362	-0.0475012	-0.0645719	-0.0264627	-0.0165817	-0.0145445	-0.00389459	0.0260935	-0.012896	-0.0366707	-0.037188	-0.0128383	-0.100034	-0.0417909	-0.0137524	-0.0322835	-0.0328239	-0.0253503	-0.02866	-0.0482496	-0.0463531	-0.0470889	0.00751854	-0.0367099	-0.037081	-0.0215455	-0.0508881	-0.0310268
SP_0718	0.0162128	-0.0062421	-0.0120891	-0.00154397	-0.0423491	0.00770697	-0.000641238	-0.0883693	-0.0290007	0.0530011	-0.00355843	-0.0427806	-0.0135311	0.022486	0.0719688	-0.0398055	-0.0204712	-0.00251062	0.0258571	-0.0113992	-0.0156219	-0.0819352	-0.0119711	0.00108451	-0.00444967	-0.012523	-0.00792519	-0.00911129	-0.015534	-0.0132192	-0.0382078	0.00122049	-0.00347461	0.00063717	-0.00942358	-0.0226125	-0.0134743
SP_0719	-0.0288716	0.04396	0.0402372	-0.0736108	-0.0476108	0.00186246	-0.0512787	-0.0912359	-0.0434827	0.0559323	0.0987345	-0.018863	-0.0782133	-0.0249248	-0.0476335	0.0347661	0.044025	0.00126195	-0.0663685	-0.037041	-0.0433235	-0.0579777	-0.0512621	-0.011035	-0.0364622	-0.0133752	-0.0496045	-0.0546505	-0.0440718	-0.0641109	-0.08887	-0.0312517	-0.0508927	-0.0515842	-0.0449707	-0.0579968	-0.0546778
SP_0720	0.0183609	0.0282221	0.0390883	-0.0716954	0.00377151	0.0342023	-0.0267763	-0.133703	-0.0823493	0.147524	-0.11332	-0.122247	0.0391621	-0.0246041	0.00548911	-0.015116	0.000712408	-0.00900083	0.0149244	-0.0868225	-0.00931599	-0.0815395	-0.0235746	-0.0103128	-0.0179915	-0.0275257	-0.0146077	-0.0316853	-0.0261038	-0.0305585	-0.0782101	0.0362165	-0.0311166	-0.0248132	-0.0129477	-0.0429687	-0.0167548
SP_0721	-0.0812799	-0.0594477	0.00292389	-0.127565	-0.0649782	-0.0151988	-0.0217453	-0.0275514	-0.0480606	0.165483	0.0783741	-0.0326248	-0.00375248	-0.0749496	-0.0156785	-0.00041324	-0.051701	-0.0295102	-0.0197862	-0.0124928	-0.0418177	-0.0851651	-0.0344237	-0.0140864	-0.0336604	-0.0278952	-0.0316617	-0.0231874	-0.0366629	-0.0433811	-0.0997573	0.0151224	-0.0249647	-0.0374556	-0.0345783	-0.0595224	-0.0434516
SP_0722	-0.0263735	0.0616622	0.0424296	0.0261486	-0.0446315	0.0430312	-0.0373692	-0.0131521	0.0105814	0.208944	0.00605786	0.0184699	0.0130405	0.0436485	0.126793	-0.0871919	0.0804575	0.0307813	0.0717307	-0.0434774	0.0279993	-0.0449074	0.0300219	0.0869878	0.0640095	0.0389352	0.0395326	0.0702348	0.0153041	0.00911485	0.0331507	0.0482024	0.0387103	0.0505376	0.0250545	0.0316223	0.057356
SP_0723	0.0679157	-0.0828385	0.0326078	0.00489621	0.0489156	0.0669948	-0.0316809	-0.00864375	0.0514592	0.0248304	-0.00480063	-0.0104018	0.0490641	-0.0206189	0.00095034	0.0543118	0.024904	0.0848298	0.0302847	-0.00123982	-0.0102123	-0.0275936	-0.0285324	0.00304269	-0.0117523	0.00847136	-0.0260613	-0.0301914	-0.0101262	-0.0686138	-0.0667659	0.0337696	-0.00657996	0.00245872	-0.0275363	-0.00668617	-0.00894697
SP_0724	-0.00192048	0.0339714	0.0467855	-0.00895202	0.0221041	0.0629092	-0.0427987	0.0131502	0.0273298	0.0447833	0.0367967	-0.0149989	0.00064115	0.0413893	-0.0072783	-0.0333672	0.149319	0.105979	0.0487374	-0.00581871	0.0184957	-0.0483095	-0.00317843	0.0148555	0.0294269	0.0161778	0.0134981	-0.00742534	0.0246177	-0.0109368	-0.0420833	0.0307696	0.018067	0.00583293	0.0297546	0.00491188	0.0275483
SP_0725	-0.0119667	-0.052358	-0.0422909	-0.1272	-0.0499801	-0.0477503	-0.0243235	-0.146338	-0.0363446	0.263914	-0.114269	-0.167282	-0.0832159	0.124614	-0.00593542	-0.0589949	-0.0418974	0.0190618	-0.0686065	-0.0610361	-0.0341945	-0.0700824	-0.0408645	-0.0227426	-0.0133553	-0.00198657	-0.0437037	-0.0219036	-0.0592134	-0.0585393	-0.0601972	0.0108735	-0.0320248	-0.0359723	-0.0705176	-0.0572272	0.014079
SP_0726	0.0129351	-0.140125	0.0444308	-0.0804486	-0.0557873	0.0104477	-0.0930522	-0.1282	0.00140955	-0.00448355	-0.107297	-0.104672	-0.0496272	-0.118249	-0.0274837	-0.105369	0.0307715	-0.0625092	0.0497786	-0.0862391	-0.0291651	-0.0893415	-0.0562847	-0.0430296	-0.0564952	-0.0204667	-0.051275	-0.0955695	-0.0528271	-0.054459	-0.0440132	-0.00580364	-0.0569712	-0.0473579	-0.0756905	-0.0567513	-0.0440593
SP_0727	0.181314	0.112298	0.220428	-0.196492	-0.325753	-0.0615607	-0.0497695	-0.486548	-0.0544918	0.0232906	-0.374389	-0.128505	-0.0743301	-0.125452	-0.0521506	-0.127726	0.0362495	0.165448	-0.0717572	-0.0731838	-0.187833	-0.208274	-0.174825	-0.230249	-0.21117	-0.17252	-0.183373	-0.406286	-0.174725	-0.189152	-0.842332	-0.188482	-0.133404	-0.188799	-0.185144	-0.259552	-0.211766
SP_0728	-0.0575358	-0.0882531	0.0267992	-0.268124	-0.073968	-0.0379458	-0.064672	-0.184272	-0.0850811	-0.302173	-0.284952	-0.192304	-0.179835	0.00489372	0.0147625	0.000681402	-0.254497	0.0679478	-0.0872329	-0.0924281	-0.072057	-0.105218	-0.0837636	-0.0732406	-0.0603165	-0.0256535	-0.085717	-0.147872	-0.0626698	-0.0962867	-1.03635	0.0484118	-0.124302	-0.0613653	-0.0785539	-0.0398129	-0.0652319
SP_0729	0.0225526	-0.00432609	0.0626661	-0.0305633	-0.0639604	-0.0228029	0.0210063	-0.127865	-0.112903	-0.12053	-0.11574	-0.0316835	-0.0794457	0.0784264	-0.0102685	0.0497638	-0.167889	0.0766888	-0.0319219	0.0698055	-0.0397327	-0.06101	-0.0248335	-0.0262316	-0.0234473	0.0165927	-0.0318527	-0.0583375	-0.0422905	-0.0352059	-0.967109	0.0573255	-0.0648602	-0.0379173	-0.0448337	-0.0250465	-0.0478807
SP_0730	0.0163107	0.0122713	0.180141	-0.0854278	-0.0619066	0.0220787	-0.056287	-0.0843573	0.141837	0.127893	-0.0592606	-0.075766	-0.0300557	0.0110273	-0.063585	-0.0418497	0.0918145	0.101073	0.105676	0.269474	-0.117357	-0.203893	-0.124228	-0.0834503	-0.113425	-0.154985	-0.0172101	-0.00372933	-0.123471	-0.208237	-0.253037	-0.1849	-0.203373	-0.127683	-0.185382	-0.127584	-0.117524
SP_0731	-0.0517104	0.0341795	0.0383141	-0.0523815	-0.0353032	0.0206471	0.0377166	-0.00812847	0.00897556	0.131237	-0.0121389	-0.0647481	-0.0431615	0.0252444	0.0924324	-0.0667255	-0.00913577	0.0470561	0.0228527	0.109895	-0.058598	-0.0907125	-0.0670186	-0.0250167	-0.0580662	-0.03686	-0.0490272	-0.00993899	-0.0315292	-0.0779489	-0.185172	0.0684592	-0.0482166	-0.0430942	-0.036541	-0.0343446	-0.0524633
SP_0735	-0.0236899	-0.0189023	-0.017153	-0.0294331	-0.140742	-0.01332	-0.0751795	-0.127272	-0.030992	0.189221	0.0187097	-0.0940099	0.0292842	0.0644441	-0.00118998	-0.0482661	-9.7139e-05	0.0257867	0.0356241	0.172315	-0.0556901	-0.0918971	-0.0676892	-0.0505873	-0.0471023	-0.0264331	-0.0783467	-0.0803045	-0.0699047	-0.0679273	-0.0740184	-0.0222515	-0.0569209	-0.0577335	-0.0549713	-0.0884083	-0.0482561
SP_0736	0.0264917	0.0176183	0.0439099	0.0328249	0.0748155	0.107359	0.0342693	-0.0679887	-0.0191889	0.189408	0.106935	0.0115437	0.00284648	-0.00936712	0.0151215	0.0793902	0.0269721	0.0167322	0.0456077	-0.000981133	0.00942655	-0.272951	-0.0727947	-0.243215	-0.146562	-0.435713	-0.153074	-1.00241	-0.0191006	-0.0505624	-0.0147286	0.0468498	-0.0149445	0.000811851	-0.00527901	-0.0213579	-0.00890482
SP_0737	0.0730688	0.000491652	-0.0126059	0.0158439	0.104652	0.124109	-0.0143538	-0.0876632	0.0628894	0.109265	0.0887241	0.0424092	0.0593904	0.0050969	0.0272714	0.0381555	0.0696838	0.00989624	0.113613	-0.0175239	0.0244777	-0.0221707	0.0258939	0.0694927	0.0289286	0.0319375	0.023728	-0.0521336	0.00885203	0.00171876	0.0444647	0.0664063	-0.00240961	0.035863	0.0273274	0.0147064	0.0292118
SP_0738	-0.0734178	-0.0847254	0.0439768	-0.0404585	-0.0625869	-0.110009	-0.0803201	0.0114449	-0.0306568	0.126874	-0.0109646	0.0118805	-0.0609266	-0.143299	0.0407315	0.0254069	-0.0961487	-0.00199505	-0.00915925	-0.203373	-0.0537653	-0.0773639	-0.0594177	-0.0360004	-0.0625666	-0.0731916	-0.333044	-0.182158	-0.059192	-0.094935	-0.0108759	-0.0105441	-0.0548253	-0.046251	-0.029543	-0.0784673	-0.0448654
SP_0739	-0.0224941	-0.00178353	0.0812371	-0.10351	-0.0167258	0.0125027	-0.0639045	-0.115203	-0.0616003	0.13125	-0.140594	-0.224926	-0.12248	-0.155052	-0.0558822	-0.15098	-0.0431143	-0.0285596	-0.0919218	0.00212216	-0.0894004	-0.135856	-0.120277	-0.0542252	-0.0855998	-0.0718777	-0.117088	-0.125299	-0.120342	-0.129543	-0.078644	-0.0344182	-0.127566	-0.0836661	-0.103865	-0.111423	-0.1058
SP_0740	-0.120415	-0.109689	-0.045364	0.0195555	-0.0772442	-0.0660755	-0.06065	-0.0144598	-0.110906	0.0184555	0.00492949	-0.0792035	-0.0293742	-0.0126437	-0.0932774	-0.0887312	-0.149549	-0.0954096	-0.0110656	-0.169984	-0.065543	-0.149224	-0.0483462	-0.0653868	-0.0624264	-0.064093	-0.0568472	-0.0619489	-0.0782489	-0.0473574	-0.0813351	-0.0302341	-0.0786218	-0.0871253	-0.0732679	-0.0386395	-0.0592626
SP_0741	-0.0387633	0.0109093	-0.0172816	0.019921	0.0282453	0.0552619	-0.0476898	-0.00480529	-0.118194	0.222132	0.0332631	-0.022139	0.0631192	0.0243708	-0.0166505	-0.00950477	0.0122084	-0.139234	0.00609097	0.0228339	-0.0157211	-0.063869	2.193e-06	0.0361799	-0.025941	0.00439905	0.011792	-0.0138827	0.00111247	-0.00228396	0.0442874	0.0190995	-0.0264224	-0.0211333	0.00191799	-0.00367739	-0.00857456
SP_0742	-0.143159	-0.089725	-0.019454	0.0670915	0.0952939	-0.016904	-0.00324984	0.12271	0.023867	-0.338391	-0.126154	0.0490598	-0.0129214	0.0122989	-0.0735708	0.0759159	0.0182983	0.0669454	0.00337658	-0.250296	-0.143732	-0.109539	-0.0559562	-0.283012	-0.123352	-0.0554986	-0.0557591	-0.212687	-0.096353	-0.0826136	-0.174957	-0.138227	-0.0425006	-0.0834339	-0.0339625	-0.109367	-0.15085
SP_0743	-0.272711	-0.175039	-0.169934	-0.125624	-0.0338366	-0.128775	-0.237339	0.0921479	0.00245759	0.0278738	-0.155935	-0.0382021	-0.240579	-0.135437	-0.0701248	0.0325972	-0.186209	-0.021986	-0.226593	-0.294467	-0.0215457	0.00152547	0.0277153	-0.0925327	0.0486802	0.0533477	0.0124447	-0.288222	0.0563179	0.00206106	-0.229597	-0.052293	0.0165484	0.0813763	0.0597407	0.00946367	-0.0783633
SP_0744	-0.00610568	-0.125589	0.0400067	-0.0971373	-0.0715415	-0.0636457	-0.0782295	-0.0830993	-0.0799229	-0.097457	-0.0441953	-0.0995589	-0.0649925	0.12537	-0.0522207	-0.046364	-0.0407326	-0.0389625	-0.0499982	-0.0194935	-0.0668734	-0.0623044	-0.0609296	-0.069881	-0.0781356	-0.00780208	-0.0512926	-0.0678604	-0.0794027	-0.0585719	-0.12958	-0.0298893	-0.0596618	-0.0864958	-0.0585012	-0.0763539	-0.0614709
SP_0745	-0.0371168	-0.0817943	-0.054753	0.0205937	0.0623847	-0.0509033	-0.061494	0.0682911	0.0786105	0.0199093	0.00501155	-0.0873501	-0.0232589	0.0473769	-0.0903977	-0.0175065	0.0277301	0.0234912	0.00829005	-0.126775	-0.0794466	-0.0963707	-0.0835224	-0.119837	-0.122629	-0.149401	-0.0771179	-0.150474	-0.0722943	-0.0917274	-0.348266	-0.0121723	-0.0747296	-0.0898128	-0.118892	-0.114915	-0.112805
SP_0746	0.198541	-0.0595115	0.145574	0.220709	-0.244881	-0.0796323	0.0896589	0.328883	0.292217	-0.232221	0.0087544	0.00542907	0.0459256	0.436436	0.000803397	-0.0459452	-0.539543	0.104261	-0.449962	0.450016	-0.00822232	-0.0365749	-0.0151439	-0.190419	-0.0635603	-0.427319	-0.0642109	-0.387586	-0.0375221	-0.08483	-0.0551213	-0.161378	-0.0392824	-0.0976371	-0.311475	-0.0913689	-0.0552935
SP_0747	-0.0897161	-0.0107832	0.0592439	0.042658	-0.0606897	-0.0453656	-0.0257832	0.130687	0.0875486	0.244473	-0.096915	0.0249545	0.0791558	0.0536797	0.0541737	-0.0590359	-0.094916	0.0769528	0.0399618	0.177428	-0.0779796	-0.0919399	-0.0429123	-0.0386587	-0.0681701	-0.0497185	-0.0329626	-0.0831624	-0.0230988	-0.0593551	-0.0427655	-0.0115581	-0.0184625	-0.0170241	-0.0087131	-0.0421007	-0.0891081
SP_0748	-0.0531306	-0.108058	-0.15878	0.0190432	0.009469	-0.074874	-0.0516244	0.0447666	0.0744352	-0.117082	0.0623207	0.0941934	-0.131282	0.0506996	-0.170557	0.011601	-0.126009	-0.0146214	-0.150973	-0.170649	-0.0239884	-0.126617	-0.0212745	-0.0385412	-0.0315947	-0.0800318	-0.0357776	-0.107672	-0.0165394	-0.0419015	0.0188078	-0.0267761	0.0229472	-0.000168342	0.0260506	-0.0116461	-0.0132439
SP_0749	-0.0676375	0.0225957	0.0117012	0.037821	-0.144559	0.00393248	-0.0567685	-0.120548	-0.0544442	0.117763	0.0274122	-0.0309291	-0.0755916	0.0110451	-0.0687185	-0.068553	0.0131308	-0.00215632	-0.0506946	0.10358	-0.036539	-0.0901002	-0.05146	-0.0327991	-0.0446373	-0.0438851	-0.0381061	-0.0663912	-0.0425791	-0.0506441	-0.0522145	0.00154957	-0.0299885	-0.0256258	-0.0442473	-0.0515203	-0.0476735
SP_0750	-0.0272376	0.016974	-0.0586517	0.0361003	-0.0403193	0.0442288	-0.0526381	-0.16178	-0.0382193	0.113948	0.0772678	-0.00621902	-0.00655142	-0.00518014	-0.0383511	-0.0240699	0.0180961	-0.0185745	0.0589465	-0.037781	0.00840346	-0.0645211	-0.0217717	0.0235456	-0.0024908	-0.0149379	-0.019955	-0.00407751	-0.014691	-0.0230454	-0.00574634	0.0286803	-0.0318414	-0.0059386	-0.0211031	-0.0315634	-0.0133556
SP_0751	0.015345	-0.0182872	-0.0218164	0.009226	-0.0516803	-0.00146152	-0.0241981	-0.148195	0.048684	0.15395	0.0509208	-0.0494704	-0.0244507	-0.00714491	0.0141218	0.00827546	0.0447529	-0.0370934	0.00872835	-0.0785395	-0.0231469	-0.068107	-0.0279981	0.0179373	-0.0135431	0.00235692	-0.0222095	0.0201523	-0.0169014	-0.0363202	-0.0172788	0.040842	-0.00460816	-0.00887916	-0.00723515	-0.0277489	-0.0252611
SP_0752	-0.0636093	-0.0437116	0.00614432	-0.0120013	-0.0369372	0.0810021	-0.0239982	-0.12113	0.0336682	0.0389304	-0.0211316	-0.140121	-0.0218287	-0.0525852	0.0544215	0.0321851	0.0870935	0.0173697	0.0157556	-0.295295	0.00771372	-0.0603567	-0.0256469	0.00428411	0.0189212	0.0225408	-0.00543899	0.0453934	0.0123389	-0.0103311	0.0203499	0.0586175	-0.0113202	0.00416582	0.0132635	0.0226968	-0.0147769
SP_0753	-0.0227449	-0.00501204	-0.0611149	0.00809742	-0.0272695	0.0369692	0.00655967	-0.24126	-0.000328632	0.192388	0.0482533	-0.0389027	-0.0533549	-0.0427577	-0.0925685	-0.0192132	-0.0156587	0.00622764	-0.0189836	-0.0019499	0.0179689	-0.032951	-0.000307588	0.0122241	0.00636242	0.0324278	-0.00731855	0.0101388	-0.0122268	-0.0208111	-0.00551865	0.0525837	-0.0194708	-0.001325	-0.011829	-0.031555	0.00536978
SP_0754	-0.0535699	-0.0419955	-0.106471	-0.0138044	-0.109123	-0.00425644	-0.0723397	-0.128955	-0.0212361	0.236338	-0.117198	-0.13395	-0.033561	-0.178728	-0.0689849	-0.00947722	0.0867704	-0.0185496	0.0204675	-0.10446	-0.0147336	-0.0976056	-0.0589502	-0.0247127	-0.0302514	-0.0212565	-0.0627531	-0.0168755	-0.0553777	-0.0716979	-0.0325353	-0.00283697	-0.0498394	-0.0393987	-0.07771	-0.0440015	-0.03361
SP_0758	-0.101112	-0.0378544	-0.0883175	-0.0356255	-0.0890924	-0.0192591	-0.0658191	-0.0483235	0.000878838	0.140816	0.0404749	-0.0483407	-0.0295374	-0.126968	-0.0302544	-0.0319216	-0.0498968	-0.107588	0.0214012	-0.114937	0.0228355	-0.0240462	0.0138167	0.132065	0.0211198	0.0339663	0.0244353	0.00711527	0.00231833	0.00305523	0.0298562	0.0272024	0.0277546	0.0369414	0.0235085	0.0201445	0.0130716
SP_0760	-0.0495089	-0.0943609	-0.142561	-0.00186692	-0.0749903	-0.0209599	-0.137053	-0.107866	-0.04561	0.0579102	-0.0702226	-0.0787532	-0.0324091	-0.00412586	-0.0257031	-0.101571	-0.147323	-0.0219139	-0.0246774	-0.0791344	-0.0287918	-0.0897694	-0.0415865	0.00438157	-0.0257494	-0.0320417	-0.0199878	-0.0668795	-0.199291	-0.0371634	-0.0242402	-0.00298624	-0.0427455	-0.0242434	-0.0300001	-0.0724813	-0.0370488
SP_0764	0.0164198	-0.0144919	0.0334774	-0.0600721	0.0178413	0.0253103	-0.0236593	-0.0604199	-0.0120876	0.0608165	-0.0674224	-0.0414742	-0.00303838	0.0205456	0.0231411	0.0412172	0.0121114	0.007656	0.0383879	0.0585745	-0.0194733	-0.0606435	-0.0139533	0.0177257	0.00592143	0.0269765	-0.000558595	0.015218	-0.0270998	-0.0112194	-0.245272	0.0389547	-0.0597322	-0.013925	0.00265759	0.0116709	-0.0567691
SP_0766	-0.0166172	0.0330548	0.0599742	0.001881	-0.0324032	-0.0165446	-0.0355357	-0.088663	-0.00264838	-0.0203817	0.00715395	-0.0324929	0.00270537	-0.000863126	0.0385512	-0.00813125	0.00618554	0.00105869	-0.0260126	0.0150372	0.0620932	-0.170262	-0.0409784	0.0387211	0.0448904	-0.0920396	-0.028329	-0.101603	-0.16482	-0.0766432	-0.0215517	-0.552416	-0.301444	-0.0704963	-0.176565	-0.0653961	0.0722906
SP_0767	-0.22631	-0.0990307	-0.372289	-0.0526349	0.0466903	-0.00454539	-0.124631	-0.085878	-0.0206193	-0.312993	-0.0689624	-0.0871179	-0.0366874	-0.260759	-0.286154	0.0645556	-0.303611	-0.160934	-0.0779118	-0.437503	0.0207871	-0.0523572	0.0434064	0.101881	0.0389396	-0.0261894	0.0387839	0.0544744	0.0506905	0.0323456	0.10663	-0.00837282	0.0516365	0.0630964	0.0319984	0.0673861	0.0625397
SP_0768	-0.0142967	-0.0133322	-0.0540589	-0.148066	-0.0504184	-0.00380096	-0.0297337	-0.051107	-0.0330655	-0.0590549	-0.0542947	-0.048993	0.0240558	-0.171917	-0.0812854	-0.0114912	-0.0709007	-0.0370833	0.043973	0.0802395	0.00317376	-0.0344765	0.00665243	0.0360873	0.0191176	0.0168366	0.0117783	0.00780264	0.0133579	0.00245371	0.0107924	0.030124	0.0180719	0.0193425	0.0228034	0.0110832	0.0174587
SP_0769	-0.271257	-0.0021834	-0.405531	-0.0868279	-0.0512933	0.02145	-0.0290086	0.109177	-0.300008	-0.0815596	-0.0147432	-0.0316298	-0.0696858	-0.164764	0.00645815	0.0693988	-0.199659	-0.0928325	0.0479718	-0.0246863	0.0877216	0.0188336	0.0632286	0.0421432	0.0634762	0.0932566	0.0522787	0.0990803	0.070289	0.0373829	-0.00265087	0.0491921	0.0992401	0.0903312	0.102632	0.0786811	0.0811965
SP_0770	-0.198551	0.017625	-0.188501	-0.0251383	0.0212598	0.0612078	-0.0862631	-0.00815971	-0.0581424	-0.153999	-0.184059	-0.0797302	-0.00422615	-0.067236	-0.0159819	-0.0313607	-0.0645	0.00402514	0.0138493	-0.0135828	0.0454604	-0.0276318	0.040886	0.0763027	0.0366245	0.0467613	0.0456658	0.047246	0.0272627	0.0327616	0.0715832	0.0562995	0.0387483	0.0410679	0.0404317	0.0372292	0.0266925
SP_0771	0.0473024	0.0355627	0.0847783	-0.0011067	0.131545	-0.00168127	0.00121342	0.0171637	-0.156358	-0.119385	-0.0249182	0.108283	-0.037468	0.115926	-0.00801826	0.0483542	0.033667	0.0579683	-0.0183167	0.112146	-0.012185	-0.0297266	-0.0222593	0.0120454	0.00221459	0.0667638	0.0061849	0.0753193	-0.0191511	-0.0103103	0.020109	-0.00819612	-0.00141026	0.0214944	-0.0155442	-0.0361624	-0.000239167
SP_0772	0.00200158	0.00141368	0.00511289	0.0381672	0.0585643	0.00281645	0.058047	-0.120068	0.0517441	0.111582	0.217091	0.051607	0.116423	-0.0604451	0.0308818	0.0228701	0.104892	0.0802682	0.107794	0.129911	0.0411604	0.00504299	0.0367603	0.0738709	0.0477163	0.0532664	0.0599637	0.0788924	0.0465427	0.0488375	0.0589576	0.122383	0.021648	0.0526001	0.0522328	0.0286587	0.0392411
SP_0777	0.0180199	0.0404345	0.0773311	0.111992	0.0737207	0.0217027	0.0745181	-0.052497	0.022029	0.0743938	0.0501718	0.0881638	0.0688466	0.11552	-0.050468	0.0851223	-0.0118587	0.0821439	0.0964619	0.11557	-0.0127323	-0.0465884	0.0152719	-0.0564274	0.0690168	0.106746	0.0330758	0.11329	0.0115954	0.0535956	0.0259284	0.00731944	0.0158249	0.00768718	0.00543566	-0.00115174	0.0223928
SP_0780	0.111365	0.0112898	0.00841572	0.0532097	0.0379494	0.0260952	-0.0180618	-0.141046	-0.0504365	0.0248218	0.00857107	-0.00114546	0.029257	-0.00979234	-0.117045	0.13303	-0.0511386	0.0197717	-0.0333846	0.0170942	0.00465075	-0.0792044	-0.018657	-0.0292197	0.0165491	-0.0186529	0.00520491	0.071232	0.00951591	0.0119691	0.0257436	0.0142691	0.010738	0.0332406	0.0379734	-0.027185	0.0234228
SP_0781	0.129748	-0.0688992	-0.0667479	0.027893	0.00505575	0.163065	0.0192902	0.095574	0.00234725	0.0086233	0.0757801	0.0643543	0.00472162	0.108277	0.108522	0.155031	0.0308685	-0.0490813	-0.00190843	0.0789012	0.0217274	-0.0283016	0.0231157	0.0732228	-0.00171091	0.0592499	0.0388619	0.0805744	0.0549414	0.0208286	0.0690752	0.0700527	0.0328118	0.0572903	0.0649254	0.0527376	0.0210027
SP_0782	0.190809	-0.0955767	0.0585396	0.0851563	0.171572	0.126465	0.00180587	0.0883304	-0.0301729	-0.139229	0.106485	0.196465	0.0391401	-0.0449627	-0.0357205	0.0922123	-0.00761899	-0.0194724	0.0352601	-0.000980736	0.0802283	-0.072423	0.0140515	0.0214509	0.051874	0.045846	0.0147775	0.0452848	-0.0359881	-0.0157899	-0.00995507	-0.0381595	-0.0210115	-0.0544494	-0.0837949	0.00226564	0.0439361
SP_0784	0.0256663	0.0198254	-0.0170606	-0.0487903	-0.0707334	-0.00724806	-0.050327	0.0666936	-0.100465	0.165667	-0.025695	0.065552	0.0133937	0.0344491	-0.00216463	-0.0479089	-0.11775	-0.0201138	-0.00163273	-0.0884401	-0.0253963	-0.0588697	-0.0314539	-0.0406215	-0.0298333	0.019183	-0.0252506	-0.0217836	-0.00433279	-0.0372061	-0.0252706	0.0218687	-0.0352007	-0.0175116	-0.0238449	-0.0272436	-0.015271
SP_0785	0.0620891	0.0406687	0.0729783	0.0527119	0.0206227	-0.0394263	0.0229041	-0.0353303	0.0333007	0.192023	0.185382	0.0426268	0.0197584	0.030918	0.0702894	0.0119677	0.124932	0.0919401	0.0451034	-0.00811821	0.0322386	-0.044643	0.0143616	0.0483336	0.035152	0.00838489	0.0182636	0.0544054	0.0165648	0.00557771	0.0601335	0.0876918	0.00243577	0.0122782	0.00442942	0.0203593	0.0215835
SP_0786	0.00173059	-0.014675	0.0496949	0.0756983	-0.0110071	-0.00047365	-0.0366227	0.0490826	-0.0427633	0.161723	0.0426423	0.00742882	-0.0654656	0.0707796	0.0514571	-0.0395106	-0.0137322	0.0199522	-0.0116876	0.00822027	-0.0582	-0.0941555	-0.0304641	-0.00367314	-0.0131011	-0.00729675	-0.0327676	-0.0139115	-0.0243654	-0.0319626	-0.0119017	-0.00425001	-0.00547266	0.00602022	-0.00942436	-0.0242158	-0.0558139
SP_0787	0.0290606	0.0259381	0.0282469	0.0313011	-0.00956561	0.0652506	0.0103595	-0.0231445	0.00101411	0.0745957	0.0314382	0.0107057	0.0339565	-0.0114572	0.012865	0.0207283	0.0185402	0.0712984	0.05031	-0.0396153	0.0145487	-0.0367141	-0.00108852	0.0268284	0.0245797	0.0361392	0.00860754	0.0510788	0.011604	-0.0116068	0.0110527	0.0633479	0.00827954	0.0132291	0.0132143	0.0157882	0.0115982
SP_0789	0.115581	-0.0608413	-0.0378961	-0.0135449	0.117993	0.18087	0.0675534	-0.00134793	-0.135198	0.346128	0.149535	0.00106101	0.000298894	0.0901835	-0.00742363	0.117666	0.0897212	-0.00696267	-0.044224	-0.920189	0.0628012	0.0119832	0.0553946	0.0775543	0.0802694	0.0747611	0.0694763	0.083791	0.0595064	0.0421515	0.0130213	0.0924076	0.0556289	0.0595326	0.0465622	0.0486893	0.0718225
SP_0790	0.0399971	-0.00896997	0.110199	-0.0652439	0.0367219	-0.0100857	0.00237833	0.0154467	0.0561447	0.101622	0.0216694	-0.0618375	-0.0529934	0.0365304	0.0745464	0.0458303	0.0507804	0.0572466	0.0714625	0.0182945	0.0426121	-0.0234775	0.00894538	0.0538267	0.0475332	0.0382922	0.0155212	0.0521152	0.0235633	0.00235621	0.0391537	0.0537404	0.0197264	0.0348799	0.0153151	0.0129683	0.0411007
SP_0791	0.0424687	-0.0389453	0.0538868	-0.00953572	0.0117518	0.0142161	-0.023158	-0.0446148	-0.014499	0.0872122	0.0223389	0.00535384	-0.0366776	0.0394155	0.0223902	0.0389431	-0.0074325	0.00968831	-0.0185357	-0.0142894	-0.0102053	-0.0661071	-0.014075	0.00940227	-0.0137436	-0.00241939	-0.00721279	0.0120422	-0.0183062	-0.0241416	0.00917842	0.0245926	-0.0087785	-0.0164857	-0.021328	-0.0171005	-0.0135908
SP_0792	0.0227008	-0.0237906	0.20022	-0.0490175	-0.0750586	-0.047738	-0.048894	-0.215163	-0.0592453	-0.0811862	-0.0220334	-0.122217	-0.0824383	-0.111876	0.0210243	-0.029948	-0.016732	-0.00793818	-0.034945	0.033727	-0.0598294	-0.168749	-0.0817129	0.0163215	-0.0456873	-0.10175	-0.0745939	-0.0119617	-0.0990139	-0.0939531	-0.037008	-0.0164128	-0.065657	-0.0936938	-0.144545	-0.079996	-0.0421538
SP_0793	0.0395924	0.0338197	0.0183258	-0.0538002	0.0365606	0.0136822	0.0205782	-0.00702541	-0.00994968	0.0721909	-0.0742063	-0.0188053	-0.0024842	0.00506506	-0.0383106	0.121758	0.0395966	0.0519583	-0.0158308	-0.0868129	-0.00588732	-0.0514041	-0.00217046	0.045888	0.00409346	0.027341	0.0083184	0.0543749	0.0141282	-0.0168974	0.0342351	0.0665811	0.0215225	0.0286031	0.0326987	0.00370969	0.0019708
SP_0794	-0.0386034	0.0304768	0.0778424	-0.153511	-0.0724696	0.0529871	-0.105616	-0.0912379	-0.101918	-0.030582	-0.185924	-0.0175344	-0.133722	0.14947	-0.175416	0.0101409	-0.0373536	-0.0354909	-0.0662094	-0.0394476	-0.0858562	-0.126911	-0.0836784	-0.03939	-0.0841333	-0.0324583	-0.0650069	-0.041278	-0.0771602	-0.0911239	-0.0571626	-0.0147482	-0.0697428	-0.0685285	-0.0686378	-0.0644429	-0.0925608
SP_0795	0.0340401	-0.0193719	0.0527262	-0.0259276	-0.0377053	-0.035833	-0.0453906	-0.0453636	-0.0576208	0.108789	0.0189907	-0.0192736	-0.0430202	0.0203393	0.0217855	-0.0345196	-0.0341745	-0.00440362	-0.0343425	-0.0614401	-0.0179747	-0.11379	-0.0480923	-0.00275145	-0.00517547	-0.0201597	-0.0433243	0.00653389	-0.0459243	-0.0516344	-0.0272935	0.033428	-0.022461	-0.0181645	-0.0328772	-0.042035	-0.00489954
SP_0796	0.0757501	-0.080405	0.017779	-0.028963	-0.0509373	0.0238331	-0.0304093	0.233215	-0.0903569	0.0026558	0.00796264	-0.295768	-0.0185231	-0.0234705	-0.0220338	-0.0364868	-0.118859	-0.0441917	-0.0576188	-0.093405	-0.0203803	-0.077913	-0.0543395	-0.0532268	-0.0600075	-0.0332451	-0.0460426	-0.073529	-0.0686561	-0.0448707	-0.0634245	-0.00366381	-0.0635792	-0.0840409	-0.0785413	-0.0847997	-0.053933
SP_0797	0.0651803	-0.00580543	0.0994682	0.0433166	-0.0159667	0.0493042	0.00211077	-0.00732484	0.0637752	-0.0809421	-0.0931413	-0.027138	-0.0227107	0.12283	0.0668749	0.0167167	0.02879	0.0733356	0.0503698	0.0901172	-0.0185784	-0.1202	-0.0540726	0.0365585	-0.00591607	-0.0577117	-0.0574978	0.0352188	-0.0360807	-0.0528122	-0.00949928	0.00231835	-0.0269032	-0.0439661	-0.0281192	-0.0488983	-0.028832
SP_0799	-0.191455	0.0809797	-0.112208	0.446429	-0.0582817	0.22873	0.119974	-0.085325	-0.0389682	0.639804	-0.0353573	-0.0490355	0.188182	-0.359428	-0.126616	-0.191372	0.0992449	-0.174821	0.181201	0.0608761	0.560917	0.475074	0.55403	0.46808	0.505236	0.56704	0.549039	0.645049	0.5732	0.542955	0.455377	0.363498	0.538796	0.568541	0.497003	0.553851	0.559457
SP_0800	-0.488574	-0.231337	-0.555536	-0.0136369	-0.0810018	-0.0607337	-0.176242	-0.111363	-0.0147552	0.0656542	0.0932685	-0.0392799	-0.110436	-0.555514	-0.363716	-0.0644861	-0.193692	-0.53005	-0.221429	-0.637566	0.0767148	0.0918241	0.113946	0.0997225	0.0542109	0.133312	0.101065	0.0389578	0.123004	0.0973631	0.0705172	-0.0508499	0.156109	0.169669	0.129315	0.109572	0.0673092
SP_0801	-0.146827	-0.0336662	-0.0832511	0.0494271	-0.085021	0.0114147	-0.0293322	-0.0306261	-0.0969067	-0.11521	-0.133	-0.027922	-0.0198989	0.0885538	-0.107982	-0.0409553	-0.267647	-0.134487	-0.0356518	-0.323134	0.0067611	-0.0617838	-0.00896625	0.00914886	0.0103037	-0.000673817	-0.00266456	-0.0484956	-0.0246003	-0.00542527	0.0100882	-0.00803182	0.0215121	-0.0157227	0.00986885	-0.036768	-0.0126151
SP_0802	-0.0478349	-0.0314994	-0.0614239	-0.110945	-0.238341	-0.0493453	-0.0604201	-0.0781539	0.0243288	0.0625619	-0.00961151	-0.307637	-0.0390349	-0.0268515	-0.12708	0.0157852	-0.180558	-0.0304377	-0.014318	-0.236966	-0.0457594	-0.102399	-0.0432677	-0.031647	-0.04622	-0.0519801	-0.0425311	-0.0317452	-0.0361949	-0.0430835	-0.0591184	-0.281476	-0.0385401	-0.0303082	-0.0493109	-0.0508831	-0.0993796
SP_0804	0.18319	0.0917801	-0.0716109	0.092351	0.0717029	0.153576	0.0175492	0.157654	0.0835739	0.156746	0.230158	0.184194	0.0759397	0.172612	0.0918293	0.0131344	0.122874	0.0369036	0.0931798	-0.0063686	0.116733	0.0150696	0.0641053	0.0522852	0.112923	0.0916524	0.0831754	0.155076	0.0532852	0.0653538	0.0871003	0.12007	0.0481565	0.0790034	0.0601179	0.0139589	0.0951494
SP_0816	0.120546	-0.0400573	-0.00889379	0.321562	0.132482	0.20238	0.219077	0.372054	0.0842868	0.621145	0.242479	0.239315	0.107455	0.27869	0.0427494	0.15755	0.0128301	-0.0750605	0.0125087	-0.842756	0.142659	0.159097	0.143555	0.205891	0.138045	0.175602	0.140577	0.214301	0.159937	0.117562	0.124927	0.208489	0.190206	0.170141	0.179457	0.160146	0.157204
SP_0817	0.0108102	0.0226185	0.0294073	-0.0907831	-0.0890725	-0.0439689	-0.0179924	-0.0577927	-0.0213291	0.657231	0.00592475	-0.0894422	-0.0620361	0.0430206	-0.0656095	-0.0304185	-0.0076474	-0.0167086	-0.107472	-0.0120066	-0.0252481	-0.0592554	-0.0316128	-0.0407034	-0.0449474	-0.0122256	-0.0324766	-0.0139296	-0.0493729	-0.0431485	-0.026448	0.0299098	-0.0644274	-0.0493696	-0.057667	-0.0190561	-0.0286673
SP_0820	-0.0675625	-0.0380325	-0.0240128	-0.0562724	-0.073182	-0.0258809	-0.045058	0.205791	-0.0967661	0.122017	-0.154105	-0.119122	-0.0795749	0.102989	-0.00255792	-0.0268427	-0.0389149	-0.0600066	-0.0339205	-0.0985292	-0.056194	-0.121456	-0.068783	-0.0447166	-0.0588253	-0.0907332	-0.070473	-0.0279763	-0.0568787	-0.0833726	-0.0718383	0.0411641	-0.0686099	-0.065938	-0.0844277	-0.0601387	-0.0848703
SP_0823	0.0607728	-0.0447283	0.0742087	0.0980943	0.306925	0.0941368	-0.00902218	-0.0605871	0.146613	-0.200325	0.0470179	0.0865883	0.0723866	0.164905	0.034846	-0.0563927	0.055579	-0.0652469	0.0723284	-0.370773	0.0390064	-0.0118772	0.0304432	0.0761299	0.0311173	0.0865066	0.0613458	0.152097	0.0216041	0.0473132	0.112852	0.106211	0.0610158	0.0619914	0.0169464	0.0597003	0.0504502
SP_0824	-0.0424537	0.0350875	0.271945	-0.0353529	0.220402	-0.0893853	0.0582905	-0.107452	0.110454	-0.19518	0.109206	0.0461063	-0.0614743	0.101037	-0.0146654	-0.180477	0.10272	0.0378263	-0.0453176	-0.268842	-0.0170047	-0.0996846	-0.0236516	0.012903	0.00156797	0.0129155	-0.0128141	0.0743158	-0.0142592	-0.0146564	0.010903	0.0770496	-0.00107567	0.00673422	-0.00218172	-0.0100639	8.858e-05
SP_0826	0.00444971	0.0296141	0.00900463	0.0270109	0.0889416	0.0986194	0.0121522	-0.33631	0.0551818	0.0122105	0.0937197	0.0370997	0.0351725	0.0664139	0.0415903	0.0403707	0.0608777	0.0249721	0.0546698	-0.106752	0.0317932	-0.0551352	-0.0474811	0.050693	0.0262502	0.0384148	0.0298866	0.0741693	-0.0079318	-0.0142264	0.0391907	0.0799703	0.0184444	0.00285209	-0.00243103	0.00767748	0.0102274
SP_0827	-0.0419867	-0.0377291	-0.0861954	-0.0183027	0.0238835	0.0571297	-0.00435632	-0.298649	0.0310377	0.124586	0.0518312	-0.0136338	-0.0120585	-0.0630449	-0.0296296	0.0131536	0.0487357	-0.0311564	0.0186183	-0.141747	0.0272687	-0.0784503	-0.0505766	0.0383958	0.0293311	0.0281691	0.0164287	0.0378513	-0.00603285	-0.00693126	0.0483978	0.0469836	0.00103683	-0.0283801	-0.00170311	-0.0181894	0.0150498
SP_0829	0.106156	0.0960772	0.188309	0.102284	0.157271	0.0514906	0.0896633	-0.0356052	0.0746749	0.195144	-0.0597852	0.180713	0.0553974	0.0149951	0.132002	0.0552701	-0.180721	0.115442	0.038554	0.152846	-0.0542187	-0.125934	-0.0852586	-0.0767512	-0.0677523	-0.0620214	-0.0695945	-0.0760909	-0.112611	-0.124387	0.0220902	-0.020142	-0.111242	-0.12219	-0.0955404	-0.0920314	-0.0625316
SP_0830	0.192886	0.176497	0.14976	0.191868	0.146792	0.17175	0.0757296	-0.181554	0.108654	0.235934	0.0536187	0.0427282	0.0899041	0.0203014	0.115215	0.0362492	-0.0623675	0.143049	0.0218551	0.270623	0.0520481	-0.00255415	0.015075	0.013936	0.0386682	0.078306	0.0253003	0.028551	0.0159493	-0.0193705	0.139053	0.0977778	0.0213781	-0.00978258	0.0227102	0.0383507	0.0616524
SP_0831	0.141751	0.0663989	0.251601	0.0956301	0.15037	0.056123	0.0955027	-0.170665	0.0700993	0.101197	0.0421968	0.176723	0.0649271	0.151908	0.228595	0.0166716	-0.125263	0.166664	0.112709	0.387217	-0.00503163	-0.0833838	-0.0721713	0.0655362	-0.0164916	-0.0264341	-0.0771106	-0.0379196	-0.0963497	-0.145167	0.10324	0.0675822	-0.089024	-0.116773	-0.110481	-0.0931104	0.0276149
SP_0832	-0.064589	-0.117459	-0.00461243	-0.0527252	-0.0269706	-0.0363319	-0.0358779	0.0125216	-0.0785616	0.0832537	-0.0711485	-0.0294396	-0.0756347	0.020564	-0.0610212	-0.10816	-0.0155502	-0.0326065	-0.117293	0.0657646	-0.0772222	-0.215477	-0.175747	-0.158037	-0.0937518	-0.111406	-0.111871	-0.120858	-0.157053	-0.228717	-0.00729307	-0.0854952	-0.109891	-0.197999	-0.143676	-0.0835628	-0.0610441
SP_0833	0.127534	0.0469909	0.119483	-0.00958473	0.0943698	0.0376786	0.0312762	-0.211172	-0.101031	-0.0462817	-0.407664	-0.00805477	-0.0879082	-0.129445	-0.00150834	-0.0128832	-0.0816561	0.0942303	0.0203462	0.181683	-0.0669399	-0.148148	-0.0971932	-0.0678522	-0.0630526	-0.0685504	-0.087111	-0.0752995	-0.1081	-0.134832	-0.0239453	-0.0496997	-0.0754	-0.0849689	-0.110687	-0.107902	-0.0536987
SP_0834	0.06412	0.0914671	0.101375	-0.034404	0.0840881	0.0780669	-0.00830653	-0.175085	-0.010772	0.207707	-0.0759101	-0.0471841	0.0513936	0.0646269	-0.00200985	0.0276464	-0.0260773	0.138702	-0.0398098	0.232381	-0.0688691	-0.0281647	-0.0527071	-0.0914317	-0.0800892	0.0346336	-0.0337293	-0.0862057	-0.0538453	-0.0718611	-0.00765159	-0.00438964	-0.0690544	-0.0646288	-0.0423758	-0.0610681	-0.063768
SP_0835	-0.0719299	-0.0679594	0.00642271	-0.06215	-0.0742705	-0.0352584	-0.0814617	-0.128961	-0.074536	-0.0541388	-0.140584	-0.0521207	-0.0898629	-0.002349	-0.0379519	0.000977894	-0.0401397	-0.0590088	-0.0390224	-0.0541506	-0.0544245	-0.106252	-0.0851264	-0.0552947	-0.0635836	-0.0319166	-0.0652357	-0.0503117	-0.0685484	-0.0962544	-0.040585	-0.0424276	-0.0525025	-0.0914428	-0.0767296	-0.0586175	-0.0637922
SP_0837	0.00838314	-0.046242	-0.0865727	-0.0457143	-0.0643761	-0.0702667	-0.0259688	-0.00768671	-0.00862918	-0.0778523	-0.206893	-0.0634747	-0.104806	0.0754575	0.141687	-0.0410412	0.0401265	-0.0134966	-0.00606457	0.0214058	-0.0192022	-0.087442	-0.0500446	-0.0152135	-0.0426116	-0.0213564	-0.0411198	0.0126749	-0.0468419	-0.0573318	-0.00498127	0.0347071	-0.0564808	-0.0459318	-0.0667831	-0.0632393	-0.0348517
SP_0840	0.0290974	0.026181	0.0435318	-0.0260357	-0.0829691	-0.00964897	-0.000333762	-0.0600781	0.00445716	-0.0657895	0.0928702	0.0272069	-0.0346968	0.0797231	-0.08933	-0.00208846	-0.0771071	0.109688	-0.033745	-0.0440741	-0.0702307	-0.0228064	-0.0336637	-0.0136669	-0.0561319	0.0257707	-0.0289163	0.0977804	0.0116114	-0.0351792	0.00570744	0.0677901	-0.0390745	-0.0324358	0.0226613	0.00104385	-0.0643101
SP_0841	-0.0248493	-0.0239216	0.373614	-0.0389837	-0.120955	-0.0508698	-0.00478751	-0.057654	0.0465677	0.16746	0.0713737	-0.211731	-0.0293222	0.0640464	0.178937	-0.154277	-0.0940773	-0.0435305	-0.0781757	-0.00145813	-0.0921446	-0.146305	-0.0892676	-0.107826	-0.0437189	-0.0254776	-0.0778836	-0.0839698	-0.0888315	-0.0535457	-0.0852618	-0.12363	-0.0964681	-0.0921185	-0.0690221	-0.077831	-0.0671617
SP_0842	0.061905	0.00312711	0.0555207	-0.0379296	-0.047515	0.0191761	-0.0142318	-0.193441	-0.00869243	0.0728474	-0.047327	-0.079357	-0.0343164	-0.0595944	-0.0353739	-0.0208745	-0.107672	-0.0082145	0.0222981	0.039189	-0.0509296	-0.109807	-0.0626694	-0.0596577	-0.0531362	-0.0258097	-0.0507035	-0.028815	-0.0559935	-0.057453	-0.0508939	0.0121501	-0.0840465	-0.0389304	-0.0427176	-0.0742878	-0.0430795
SP_0843	0.114005	0.0539075	0.0289418	0.0388847	0.0297582	0.019203	0.0103228	-0.0967867	0.0277693	-0.00305618	0.0153813	-0.00730213	0.0033356	0.0466162	0.0861455	0.0602226	-0.124319	0.0770491	0.0540077	0.124096	-0.0418728	-0.0912539	-0.0543155	-0.00303949	-0.0248558	-0.0085211	-0.0331032	0.0384394	-0.016141	-0.0714993	0.0540771	0.070802	-0.0484114	-0.0473019	-0.0431181	-0.00268206	-0.0010417
SP_0844	0.0828637	0.0334578	0.0571804	0.148252	0.0870578	0.121783	0.0588166	0.134222	0.0785065	0.382036	0.183378	0.222338	0.16357	0.208286	0.121064	0.05882	-0.0158714	0.154789	0.193209	0.216486	0.0530124	0.0451533	0.0744282	0.0712414	0.0729264	0.13149	0.0826402	0.124772	0.0482344	0.0488391	0.131663	0.131556	0.0563501	0.0657468	0.0929841	0.0665594	0.0424174
SP_0845	0.127582	0.106968	0.166857	0.100643	-0.0182604	0.101506	0.0510834	-0.0454786	0.0254708	0.164085	0.144511	0.126937	0.00661584	0.0741792	0.143976	-0.0437572	-0.153153	0.0956314	0.0571018	0.360414	-8.0989e-05	-0.094934	-0.0628381	-0.0439632	-0.0137604	0.00628499	-0.046846	-0.0226436	-0.0718941	-0.104386	0.0927549	0.0471406	-0.0405281	-0.0970616	-0.0468575	-0.0521577	-0.0230879
SP_0846	0.179532	0.133491	0.147528	0.0426581	0.0403444	0.0790637	0.0558221	-0.0229294	0.0192008	0.199983	-0.000922903	0.0619661	0.00722658	0.0427855	0.103053	-0.0385764	-0.169818	0.0852728	0.0220842	0.266889	-0.0575555	-0.146948	-0.102985	-0.0971827	-0.0571415	-0.0258725	-0.0849297	-0.0676923	-0.107293	-0.133098	0.0561276	-0.0110372	-0.0695038	-0.12439	-0.0663541	-0.0814353	-0.0566457
SP_0847	0.183454	0.137393	0.13636	0.0648512	0.0858462	0.129747	0.0392721	-0.0640713	0.0293971	0.173391	-0.0765978	0.0794423	0.0282196	0.160307	0.14777	-0.0117761	-0.136649	0.142903	0.0309547	0.331597	-0.0237508	-0.081636	-0.0613787	-0.0570181	-0.0303495	-0.00426869	-0.0415691	-0.0427687	-0.0588453	-0.0946979	0.0936566	0.0203136	-0.0233267	-0.0899626	-0.0347391	-0.0337032	-0.0513831
SP_0848	0.10647	0.137893	0.133842	0.114184	-0.0704768	0.0741483	0.051767	0.0358896	-0.000257376	0.282107	0.121768	0.184245	0.0377638	0.175081	0.174028	-0.000549526	-0.147034	0.105788	0.0107949	0.255247	-0.0722054	-0.0800958	-0.0784655	-0.0431359	-0.0303248	0.000717779	-0.077278	-0.0610878	-0.0703383	-0.116243	0.0706972	0.051295	-0.0301752	-0.0943867	-0.0685682	-0.0289788	-0.0568665
SP_0853	0.155379	0.0539443	-0.190547	0.172111	-0.185457	0.184601	0.0400279	0.0331293	-0.0316704	-0.00933831	-0.00666752	-0.0324305	0.090084	0.0947498	0.170212	0.139257	0.0764807	0.00172307	0.115311	0.233439	0.198817	0.179645	0.190844	0.16414	0.212651	0.208653	0.188587	0.131893	0.207018	0.145493	0.140127	0.159009	0.144926	0.174709	0.225118	0.127873	0.164333
SP_0856	-0.0446428	-0.0644116	-0.0424215	0.0189309	0.00522215	-0.129554	-0.0925242	-0.127184	-0.130373	-0.150457	0.0589266	-0.00460103	-0.0370854	0.0734757	-0.0179885	-0.0230238	-0.00793981	-0.0945254	0.0427303	0.120075	0.0450933	0.00745689	0.0438299	0.00751193	0.0254371	0.0452524	0.0541514	0.00948447	0.0243521	0.0197284	0.0282375	-0.0121444	0.0164687	0.0174375	0.0383942	0.0409799	0.0717495
SP_0857	0.0898267	-0.0125134	-0.0401044	0.115082	0.0939461	0.217811	-0.0209788	0.0955229	-0.0314778	0.24878	0.165672	0.126293	0.128252	0.169474	0.0164412	0.172485	0.0667954	0.0703987	0.137423	0.0746107	0.247226	0.16356	0.217327	0.2279	0.240395	0.221193	0.244877	0.23166	0.241349	0.205659	0.252866	0.209657	0.211589	0.241412	0.243545	0.204986	0.241299
SP_0858	-0.0255726	-0.032721	-0.00091404	0.00782653	0.0199683	-0.0545622	-0.0221261	-0.0202205	-0.0947903	0.369184	0.153611	-0.0916969	0.00167796	0.0975263	0.0029842	0.0147849	-0.0735192	0.00110631	-0.0643358	-0.00184965	0.0249982	0.0158555	0.0169587	0.031992	0.0408778	0.129409	0.0625737	0.0481482	0.038796	0.0270432	0.033527	0.066585	0.0471567	0.0322218	0.00114311	0.0315524	0.0293535
SP_0859	0.109013	0.00420072	0.0848876	0.00777465	-0.0237078	-0.174207	-0.135567	-0.0173392	0.0354411	-0.182752	0.0110591	0.112814	-0.0573435	0.0877437	-0.04828	0.0384049	-0.0675318	-0.0551207	-0.148639	-0.0121841	0.00543337	-0.031444	-0.00775341	0.00309521	-0.00263061	0.0338178	-0.0105417	0.00149294	-0.00559429	-0.0236742	0.00631567	0.0262908	0.0178665	-0.00086566	0.0326015	-0.0156625	-0.00942513
SP_0860	0.272289	0.0351059	0.13926	0.207069	0.322567	0.214482	0.0101044	0.173583	0.149776	0.343449	0.302208	0.211179	0.0924282	0.203899	0.12758	0.168086	0.105423	0.186863	0.0932076	0.129965	0.168078	0.111161	0.145362	0.152049	0.163054	0.200131	0.156787	0.14237	0.165235	0.13634	0.168916	0.183365	0.163498	0.163837	0.0983302	0.139694	0.124393
SP_0872	-0.301095	-0.100684	-0.342308	-0.107562	-0.131367	0.0403739	0.0869048	-0.358123	-0.0657752	0.197878	0.0453775	-0.18377	0.179445	-0.256279	-0.496035	0.108339	-0.0568974	-0.452438	0.115788	-0.392481	0.188255	0.228003	0.314142	0.316334	0.181693	0.293266	0.29598	0.242422	0.29291	0.300754	0.159635	-0.232263	0.343631	0.300388	0.234665	0.270482	0.244461
SP_0875	-0.0101542	0.000264925	0.0365791	0.026189	-0.0236351	-0.107214	0.0531777	-0.098249	-0.0598917	-0.0667555	-0.0525091	-0.0685947	0.00425292	0.338496	0.0242215	-0.00604958	-0.00694403	0.0421598	-0.072199	0.11417	-0.0824995	-0.0905914	-0.0901936	-0.143912	-0.0936708	-0.136253	-0.102242	-0.0631093	-0.0790015	-0.0810484	-0.113173	0.04254	-0.126921	-0.0810197	-0.0932262	-0.0945442	-0.0866257
SP_0876	0.027713	0.105098	-0.00812744	0.187437	0.0814719	-0.234381	0.0286748	0.114481	-5.9227e-05	0.425298	0.311225	0.150153	0.124164	0.284739	0.0432822	-0.0696327	0.00301638	-0.112537	0.0898168	0.269722	0.0582269	-0.0528952	-0.323304	0.0350978	0.0379027	0.0455056	0.0357147	-0.0673993	0.090193	-0.0984718	0.0650786	0.0099515	0.101824	0.088438	0.0404681	0.0417782	0.0883523
SP_0877	-0.00984608	-0.0318922	0.0787138	-0.0769181	-0.0715521	0.00152195	-0.066224	-0.098387	-0.0437686	0.0307132	0.0233567	-0.118912	-0.00576979	0.0467281	0.0112306	-0.0470757	0.0147824	0.0061108	0.0714878	-0.199709	-0.0309139	-0.0604335	-0.141909	-0.0385777	-0.0327429	0.0180361	-0.010729	-0.146551	-0.00947567	-0.0935931	-0.0103195	-0.0182206	-0.0277111	-0.01056	-0.0142378	-0.0238878	-0.0335259
SP_0879	-0.0879066	-0.0260691	-0.118366	-0.0843726	-0.0548315	-0.0504725	-0.0637198	0.115891	-0.176324	-0.0707086	-0.0877206	-0.0738429	-0.0311327	0.136759	-0.102932	-0.158797	-0.0123179	-0.47402	0.0190841	-0.297306	0.00844104	-0.00644883	0.00589177	0.0116187	0.0213945	0.0489293	0.0169642	0.0361363	0.0380295	0.00672189	0.00961694	0.0665059	0.0365221	0.0260372	0.0234971	0.0228693	0.0218667
SP_0880	0.132476	0.0372267	0.0674244	-0.0266778	-0.030711	-0.113768	0.00451797	-0.0896299	0.0446637	0.305451	0.131952	-0.00979355	0.00124011	0.103822	-0.0045501	0.0225218	0.0577492	0.116958	-0.0578312	0.0444984	-0.0544373	-0.135278	-0.0756378	-0.0477564	-0.0654042	-0.0658066	-0.0632483	-0.0656949	-0.0727968	-0.0557528	-0.0455704	-0.0268135	-0.0544163	-0.0459016	-0.0638441	-0.0677588	-0.0700671
SP_0881	0.00477796	-0.0597282	0.0720909	-0.00940419	-0.0722718	-0.0701615	-0.00396875	-0.110244	0.00744935	0.247145	0.0701155	-0.125046	-0.0288872	0.0756599	0.0412612	-0.0348899	0.0256187	0.0730201	-0.0160609	0.115612	-0.0795356	-0.105662	-0.0546923	-0.0374878	-0.0605636	-0.0276107	-0.0506748	-0.0358509	-0.0291805	-0.0493597	-0.0137661	-0.00221534	-0.0408416	-0.0223834	-0.0341443	-0.0300794	-0.063047
SP_0882	-0.0219317	-0.0621419	-0.0372813	-0.0383578	-0.0433269	0.00404839	-0.0472594	-0.0113541	-0.0490157	0.0495855	0.00473587	-0.109658	0.0211643	0.0243883	0.0435761	-0.0273468	-0.0166261	0.0098787	-0.00156358	-0.0560009	-0.0325951	-0.0977076	-0.0476254	-0.020598	-0.0197138	-0.00693476	-0.0439007	-0.0309155	-0.0398179	-0.0447134	-0.0505823	0.00723436	-0.052241	-0.0340043	-0.0454471	-0.0690991	-0.037624
SP_0883	0.0441558	0.0950624	0.019179	0.0569449	0.176242	0.0528685	0.00522534	-0.129785	0.0730637	0.147451	-0.0713312	-0.182154	0.0689578	-0.0779612	0.168426	0.00135137	0.0252259	-0.0473743	0.0923575	-1.01458	-0.00505142	-0.0919008	-0.0257712	0.0552545	0.0238174	-0.022271	-0.00984944	0.0643777	0.00889438	-0.0269417	0.0172249	0.0392369	-0.0440677	0.00653673	0.000931	-0.0598834	-0.0130089
SP_0884	-0.0682279	0.0931796	-0.0166948	0.0585976	-0.036864	-0.0235054	0.0434729	0.140872	0.00961069	0.0762674	-0.138672	-0.0339722	0.0627372	0.419631	0.0579605	0.0277076	-0.025643	0.0622984	0.102547	0.214856	0.0496068	-0.0170448	0.0245245	0.0378384	0.00774745	0.0658508	0.0196936	0.0108086	0.0343403	0.0222083	0.0193302	0.068816	0.0288403	0.0354926	0.0322653	-0.00758799	0.00962441
SP_0885	0.0413956	0.01707	2.3603e-05	0.0381172	0.00605159	0.0754578	0.0217653	0.035067	-0.000244833	0.279366	0.13246	0.0139348	0.0482243	0.133986	0.0522128	0.0758114	0.0384115	0.0189839	0.0687023	0.0395822	0.0459192	-0.000283967	0.0411579	0.0504316	0.0617273	0.0738418	0.0497938	0.0711788	0.0469864	0.0365095	0.0427131	0.0552876	0.0342178	0.0634789	0.0317386	0.0324948	0.0420713
SP_0886	-0.0164617	-0.0662514	0.0409416	-0.0524767	-0.0236115	-0.0192874	-0.0271715	-0.0609574	-0.0347693	0.14257	0.018229	-0.019082	-0.0312431	0.0787871	-0.0242355	0.0116372	0.0134595	-0.0588826	0.0296468	-0.131192	-0.0151893	-0.0578327	-0.0326998	0.00688477	-0.0147955	0.0251867	-0.0216982	-0.0175758	-0.0389113	-0.0373349	-0.0210927	0.00910738	-0.0333045	-0.0257345	-0.0254969	-0.0454165	-0.0147266
SP_0887	0.0111459	-0.0124014	0.168627	-0.0197867	-0.0611889	-0.0190414	0.0336958	-0.024508	-0.0112063	0.207008	-0.00513733	-0.0337109	0.00961709	0.0222891	0.065631	0.0161163	0.161483	0.049401	0.0485098	0.00318603	-0.00143782	-0.0527662	-0.0080887	0.0446891	0.00761253	0.02368	0.00467656	0.0211196	0.0079502	-0.024349	0.0198708	0.036184	-0.000152327	0.0174239	0.0150982	-0.0128495	-0.00474792
SP_0892	0.029708	0.0225114	0.0518396	0.00267613	-0.0148584	0.0275892	-0.00843805	-0.0281595	-0.00502947	0.165462	0.0424615	-0.00537775	0.00775215	0.0605361	0.0470593	0.0134438	0.0531464	-0.00129418	0.0397142	-0.0103023	0.00492316	-0.0602956	-0.00685584	0.0194811	0.00837059	0.0280833	0.00391123	0.0275973	-0.012192	-0.00984645	0.00801515	0.0448692	0.00517317	0.00425016	-0.00172839	-0.0123827	-0.0019412
SP_0893	0.0723903	-0.1775	-0.0323712	-0.073066	-0.122197	-0.0935675	-0.104323	-0.218424	-0.131439	0.0182005	-0.0901953	-0.203302	-0.091991	0.0805744	0.0198784	0.0332171	0.054304	0.0141731	-0.170451	0.366062	-0.141653	-0.213178	-0.16816	-0.0717869	-0.112626	-0.0706911	-0.15706	-0.00972229	-0.117752	-0.207095	-0.0769012	-0.104787	-0.131633	-0.121918	-0.145478	-0.141404	-0.102348
SP_0894	0.0579027	0.00622021	0.113737	-0.0182347	-0.0183622	0.0407836	-0.0343207	-0.116827	-0.0352254	-0.0628613	-0.126887	-0.0393629	-0.0238012	0.0338805	-0.0747659	-0.0231268	0.0779769	0.0101328	0.00715341	-0.139875	-0.0266055	-0.0895238	-0.0470999	-0.0255873	-0.0246193	-0.0224145	-0.0423219	-0.00826295	-0.0341642	-0.0617454	-0.021787	-0.0328449	-0.0276185	-0.0368455	-0.0394465	-0.0491379	-0.0363319
SP_0898	-0.0580944	-0.0484121	-0.0561518	0.0194995	-0.0704517	-0.0175643	-0.0250445	0.0289602	-0.017371	-0.0257716	0.0425341	-0.0599247	-0.0186601	0.0290208	-0.00632167	0.00568588	0.0155656	-0.0174708	0.0646432	-0.0184106	-0.03241	-0.109489	-0.0517844	-0.0435194	-0.0393381	-0.0298358	-0.0449267	-0.031062	-0.0749831	-0.0496524	-0.0597838	-0.0557844	-0.0499555	-0.0601918	-0.0686846	-0.0670553	-0.0416765
SP_0899	0.0524162	-0.0215066	0.0643709	0.0412982	0.00381349	0.0451905	0.0123034	-0.0124367	-0.0153078	0.0456738	0.043284	0.024561	-0.00333164	0.0937678	0.060097	0.0579921	0.0413484	0.03227	0.0144679	0.0290282	0.00635673	-0.0421031	0.00726941	0.0381777	-0.00912653	0.0354071	0.00288741	-0.00718683	-0.00315034	0.00436298	0.0360077	-0.00690977	0.00968397	-0.00550999	-0.0114407	-0.0291765	0.00133475
SP_0901	-0.0839679	0.029924	-0.0288602	-0.0202822	-0.0343702	0.0422629	-0.0149897	-0.139003	-0.0796018	-0.158398	-0.255995	-0.127489	-0.0431157	-0.123268	-0.182545	0.00647245	-0.180112	0.00410516	0.0267517	-0.042578	0.016154	-0.0568501	-0.026002	0.0619072	0.00889298	0.0247239	-0.002177	0.0722147	-0.00637444	-0.0244687	0.0396601	-0.0040192	-0.0177784	0.0117815	0.0476533	0.0140056	-0.0242491
SP_0902	-0.055277	0.0135443	0.0270662	0.0183312	-0.0429157	0.0215058	-0.0409909	0.0161299	0.0238945	-0.0495871	0.0322466	-0.0419384	-0.0231825	0.109055	0.0432588	0.00684411	-0.0302388	0.0277121	-0.0394864	-0.00921714	-0.0144608	-0.0437734	-0.0215422	0.0187985	-0.00229135	0.0353748	-0.0189068	0.0249401	-0.0245081	-0.0367467	0.0111227	0.027088	-0.0103619	-0.00351688	-0.0112852	0.000818663	-0.0177882
SP_0904	0.0871096	0.00758296	0.00943562	0.000966895	-0.00462496	0.0964116	0.00238347	-0.0397495	-0.0173702	0.110431	0.0271902	0.00610144	-0.000632495	0.0665799	0.0333665	0.081804	0.0463137	0.0362614	0.00813464	-0.0526848	0.00146263	-0.0613084	-0.0187786	0.011758	0.014387	0.00797614	-0.0113566	0.00988659	-0.00980642	-0.0362733	0.00879343	0.027371	-0.0178754	0.0126209	0.0017086	-0.0329143	-0.000264751
SP_0905	0.0796159	0.0130634	0.0320072	-0.0170122	-0.011103	0.0483512	0.0106027	0.00566062	0.0507967	0.254984	0.00852456	-0.0393059	0.0111256	0.0923	0.0367696	0.0135537	0.0589571	0.0098501	-0.00982116	-0.0187956	0.021699	-0.0680748	-0.0254475	0.00996392	0.0205585	0.0195179	-0.0243858	0.01022	-0.0363362	-0.0320042	0.00585157	0.0127346	-0.0164541	-0.00563787	0.00312313	-0.047036	0.0130212
SP_0907	0.036902	-0.0158311	0.0242095	0.0180152	-0.0212747	-0.000719711	-0.00806665	-0.0279672	-0.0108862	0.145448	0.0388866	0.0251418	0.0374179	0.0051493	0.0309229	0.0379008	0.011101	0.00944534	0.0588698	0.0399905	-0.0130879	-0.0665072	-0.00905176	0.0302961	0.00665003	0.00868405	6.5076e-05	0.0407593	-0.00830826	-0.0241583	0.0167134	0.0622805	0.00869347	0.0141883	0.0044024	-0.0109872	-0.0112439
SP_0908	-0.0252783	0.0190842	-0.0293539	0.00209876	-0.0891924	0.0179346	-0.0299652	-0.00129402	-0.0338618	0.190715	0.062815	-0.0538169	-0.0487973	0.124434	0.00185436	-0.024761	0.059474	-0.0148805	-0.00712528	0.0859772	-0.0164707	-0.0776537	-0.0311786	0.000300687	-0.0193875	0.00151002	-0.0279296	-0.0341527	-0.0353002	-0.0355561	-0.00337144	0.0032595	-0.0326991	-0.02829	-0.0126415	-0.0439325	-0.0260719
SP_0909	-0.0551069	0.0257342	-0.164366	-0.0430839	-0.0592811	-0.0153563	-0.121989	-0.13679	-0.0388155	0.1173	0.0925127	-0.0202843	-0.105424	-0.0642292	-0.0621247	0.0256147	0.149099	-0.0454518	-0.0105726	-0.0608375	-0.0461323	-0.0731491	-0.0696887	-0.0192981	-0.0444134	0.0402852	-0.0709492	-0.0776135	-0.0616998	-0.0832834	-0.0216089	-0.0518511	-0.0812833	-0.0815037	-0.10826	-0.0614651	-0.0775763
SP_0910	0.102307	-0.0339635	0.0185002	0.0696593	-0.0131813	0.071625	0.0335457	0.076717	0.0243362	0.137474	0.156523	0.0283128	-0.0151997	0.126058	0.0574469	0.0717424	-0.0285551	0.00881604	0.0394365	0.0295134	-0.0451152	-0.039362	-0.0298022	-0.0193442	-0.0380913	0.00100865	-0.0151016	-0.0544471	0.00135171	-0.0230958	-0.0120787	0.0432803	-0.0387513	-0.030646	0.00258216	-0.0356531	-0.0697617
SP_0911	-0.082949	0.0210008	0.0337307	-0.0344407	-0.136146	-0.0295767	-0.04976	-0.213296	0.072249	0.0953937	0.0198672	-0.078869	-0.0240596	0.0784949	-0.052625	-0.0466174	0.0559581	0.015021	-0.0355432	0.0442353	-0.0535954	-0.11164	-0.0563287	-0.021397	-0.0480263	-0.0371932	-0.0731803	-0.0277925	-0.0685093	-0.0703508	-0.0409047	0.00546514	-0.0392607	-0.0477653	-0.0542889	-0.0430956	-0.0487165
SP_0912	-0.0558252	-0.049602	0.0730224	-0.00868818	-0.0890379	-0.00719659	-0.036871	0.0284293	-0.0406191	0.166469	0.0775477	0.0385894	-0.0616169	0.0427819	-0.0580501	-0.0496162	-0.00784035	0.0189525	-0.0315431	-0.0999597	-0.0300358	-0.0683101	-0.0370843	-0.0185338	-0.0411747	0.0199011	-0.0292742	-0.0416198	-0.0327646	-0.0342436	-0.0264907	0.0280543	-0.0379104	-0.0168715	-0.0219983	-0.0444098	-0.0395074
SP_0913	0.0291255	0.0200841	0.0615285	-0.0542368	-0.0286338	-0.0148005	-0.0111367	-0.0359493	-0.0236702	0.137148	-0.0433108	-0.0889122	-0.00370569	0.0185966	0.0086023	-0.0288403	0.00357075	0.0192042	0.0246383	0.0232002	-0.0189968	-0.0799453	-0.0360905	0.00855231	-0.0118515	-2.4428e-05	-0.0255847	0.00721552	-0.0199654	-0.040019	0.000656565	0.0325622	-0.0302898	-0.00308409	-0.0184351	-0.0303204	-0.028973
SP_0914	-0.0704745	-0.0274346	0.00554964	-0.00672835	-0.0937668	-0.0219568	-0.0585523	-0.0314037	0.0318647	0.128008	0.0349665	-0.0993875	-0.0216288	-0.0504139	-0.0277999	-0.100217	-0.0295354	-0.0250878	-0.0235301	-0.157048	0.0248279	-0.0602833	-0.00575467	-0.0652897	0.0175556	0.0106734	-0.00500787	-0.00176308	-0.0269991	-0.00409152	0.000536497	0.0244282	0.000617801	0.00189861	-0.00588483	-0.00464033	0.0122495
SP_0916	-0.106593	-0.0940133	-0.0567127	-0.0800292	-0.129625	-0.0518018	-0.0485334	-0.0461289	-0.0720938	0.0339859	-0.0154506	-0.143975	-0.0192502	-0.121947	-0.0193007	-0.0474472	0.0518066	-0.0481971	0.000764623	-0.147888	-0.0439203	-0.098652	-0.0651638	-0.0452547	-0.0534303	-0.0403545	-0.0621371	-0.0721437	-0.0620446	-0.0609051	-0.0650247	-0.0219153	-0.0612746	-0.0667525	-0.0374664	-0.0734597	-0.0592846
SP_0918	0.0220516	0.0105115	0.0748097	0.00876381	-0.116955	0.00182697	-0.0610179	-0.121646	-0.00514636	0.2164	0.0454904	-0.0837841	-0.0172693	-0.01856	-0.0146901	-0.0456055	0.106277	-0.0181726	-0.0487475	0.0299732	-0.0150865	-0.100542	-0.0321243	0.0316303	-0.0196165	-0.0359765	-0.0262864	-0.0234978	-0.0416621	-0.0374437	-0.0150723	0.0597304	-0.0312103	-0.019257	-0.00137209	-0.0460014	-0.0251355
SP_0919	-0.0580629	-0.0474452	0.0329429	0.0102016	-0.075644	-0.0280205	-0.00631156	-0.0323726	-0.00319904	0.192815	0.0949456	-0.0725992	0.0298611	-0.0272317	0.0219025	-0.00128069	0.100245	0.0541678	0.0224587	-0.0026225	-0.0451392	-0.0999287	-0.0435578	-0.0155027	-0.038544	-0.0432184	-0.0386729	-0.0323989	-0.0401594	-0.0471743	-0.025462	0.0174448	-0.0329179	-0.0364181	-0.012324	-0.0569982	-0.0574981
SP_0920	-0.0015549	-0.000569411	-0.0289474	0.082274	-0.0827349	0.0144442	0.0134026	-0.0131286	-0.0250812	0.305424	0.085104	-0.112437	0.02158	0.0225485	0.0171559	0.0633713	0.0923771	0.0273088	0.0336278	0.0986026	0.0120177	-0.0634513	0.00239297	0.0274364	0.0153182	0.00165984	0.012052	0.0131693	0.0111696	0.00669108	0.0130764	0.0630298	0.0197259	0.0196049	0.0330915	-0.0122943	0.0110709
SP_0921	-0.00202709	-0.0375205	-0.0370048	-0.173194	-0.109523	-0.0354097	-0.0339348	-0.0843605	-0.0400334	-0.0470031	-0.197915	-0.246684	0.00978169	-0.142922	-0.0149795	-0.0227474	0.0177117	-0.00991778	-0.0457292	-0.0570586	-0.034073	-0.0569464	-0.0358988	-0.0263253	-0.01896	0.0259739	-0.0292176	-0.0306578	-0.0265199	-0.035916	-0.0337299	-0.00557854	-0.0137826	-0.00377406	0.00497191	-0.0195977	-0.025961
SP_0922	-0.118592	-0.0204981	0.0168149	-0.121929	-0.140358	-0.079094	-0.108201	-0.0780337	0.00817422	0.222163	-0.00328195	-0.211317	-0.0252062	-0.139058	-0.0431377	-0.0116918	-0.034974	-0.0378434	-0.0526584	-0.0226593	-0.0487643	-0.0956914	-0.0561759	-0.0265686	-0.0464728	-0.0510644	-0.0433469	-0.0635949	-0.0596006	-0.0496438	-0.074235	-0.0162913	-0.0433859	-0.0516532	-0.0284873	-0.0733366	-0.0618756
SP_0923	0.00179609	-0.0410316	0.0256433	0.0195694	-0.0247793	-0.0146633	-0.0597795	-0.0241425	-0.052625	0.101406	-0.00166986	-0.22301	-0.0260204	0.0496121	0.0212649	0.00865868	-0.00162204	-0.0161014	0.0850152	0.0592395	-0.0454522	-0.0920517	-0.0408749	-0.026024	-0.0427302	-0.0169803	-0.0506147	-0.195989	-0.0414756	-0.064967	-0.0382914	0.00196056	-0.0227017	-0.0302004	-0.0390217	-0.0546957	-0.0673549
SP_0924	0.195351	0.0143499	0.22544	-0.0261763	0.0767042	0.157983	0.044542	0.0445616	0.0323033	-0.0137266	0.0517778	-0.147838	0.0209376	0.0790146	-0.0173736	0.109994	0.147346	0.109517	-0.0500864	-0.0106743	0.0265016	-0.0146999	0.0388609	0.0758588	0.0300224	0.0672688	0.0593737	0.0820838	0.0411277	0.0440393	0.0429039	0.0667335	0.0428543	0.066411	0.0806946	0.0510221	0.0266156
SP_0925	0.0483643	0.0546022	0.0307722	-0.0219036	0.0212657	0.0918912	0.0163152	-0.0455858	-0.0407821	0.0699327	0.0226768	-0.062232	-0.0241065	0.0720101	-0.00233462	0.0760681	-0.0192941	0.0367502	-0.0363978	-0.202611	-0.00697997	-0.0625142	-0.0161761	0.00626324	0.00288962	0.0107514	-0.0140645	0.00529817	-0.000283382	-0.0229215	0.00134148	0.00580844	0.00610195	0.0131052	-0.0134654	-0.0151839	-0.0206831
SP_0926	-0.00425091	-0.145493	0.04599	-0.0134897	-0.120128	-0.101948	-0.00571095	-0.192727	-0.0163631	0.363664	0.308175	-0.195582	-0.0656119	0.103434	-0.0210079	-0.0537737	-0.0277351	0.109756	-0.0139872	0.0590193	-0.0469652	-0.0837248	-0.0501165	0.000451506	-0.0276767	-0.0136121	-0.0638794	-0.00342472	-0.0473029	-0.0762984	-0.0181092	-0.00897969	-0.00468553	-0.0229038	-0.0180725	-0.0674951	-0.0290873
SP_0928	-0.0660741	0.00879459	-0.335353	-0.0376864	-0.182443	0.043411	-0.0600587	0.365988	-0.272905	-0.74848	-0.405275	-0.0543098	0.0588521	0.171997	-0.120867	0.0401161	-0.204238	-0.0644668	0.142911	0.00898579	0.101101	-0.0484963	0.0177482	-0.0836349	-0.213341	-0.34687	-0.162649	-0.0185608	-0.0163154	0.0144477	-0.0525974	-0.388828	0.0236329	0.02749	0.0295074	-0.0183491	0.0676107
SP_0929	-0.119597	-0.0694351	-0.0744358	-0.155448	-0.185882	-0.186078	-0.139804	0.105048	-0.0146942	0.313933	0.160746	-0.124548	-0.008095	-0.257648	-0.144144	-0.0100432	-0.236767	-0.169034	0.0486839	-0.0462951	-0.0912924	-0.14964	-0.0673896	-0.232321	-0.000802509	0.0164744	-0.0113906	-0.157295	-0.373452	0.0432495	-0.185402	-0.696509	-0.045085	-0.0250699	-0.144088	-0.0760536	0.165308
SP_0930	0.0449412	-0.0125148	0.0480202	0.0599119	-0.00795979	0.0476779	-0.0435737	0.0507959	0.000725009	0.266268	0.0825112	0.0240612	-0.0138572	0.0635664	-0.0176059	0.0659836	-0.0333457	0.0118409	0.049121	-0.00326002	0.0248628	-0.0265724	0.0433052	0.0532345	0.0597451	0.0839561	0.04294	0.0899986	0.0361978	0.0512028	0.0082194	0.0134796	0.0464871	0.0613261	0.0606355	0.0349011	0.0283717
SP_0931	0.0368861	0.00521643	0.0482315	-0.0207845	-0.0970902	0.0562278	0.0313143	-0.0299379	0.0110183	0.152191	-0.0525548	0.000110316	-0.0206418	0.0888106	0.0231262	0.00699648	0.0405105	0.0488551	0.0223077	-0.0434618	0.0120057	-0.0407093	0.00809869	0.0439066	0.0251228	0.0611347	0.0114484	0.0435134	-0.00331768	0.00968541	0.00379759	0.0882316	0.00377555	0.0305088	0.0384818	-0.005048	-0.0122459
SP_0932	0.0449837	-0.00717459	0.0881045	-0.0520958	-0.0739446	0.0489328	0.0315366	-0.00562115	0.0352594	0.136923	-0.108773	-0.130433	0.02951	0.0409417	0.0148049	-0.0100564	0.0912693	0.0887986	0.0283971	0.0124206	-0.00231308	-0.0673027	-0.0206095	0.0152305	0.0123826	0.017832	-0.00932785	0.0340945	-0.0108986	-0.0146636	-0.0121684	0.0525268	-0.0247951	-0.0217253	-0.00543099	-0.0259279	0.00701877
SP_0933	0.00296033	0.000948016	0.000121395	0.0156722	-0.0616754	0.0244308	0.0228188	-0.105396	0.0250764	0.0518684	0.0255386	-0.0393552	0.0348411	0.0862187	0.0407079	-0.0289942	0.0830565	0.0232073	-0.0467918	0.0323504	0.00979437	-0.0273659	-0.0105286	0.0199599	0.0205225	0.047334	0.0074308	0.0403533	0.00558371	-0.0176104	0.015097	0.0745456	-0.0267045	0.02267	0.049157	0.0136388	0.0167539
SP_0938	-0.0778842	-0.0493029	0.0923414	-0.244245	-0.128231	-0.227308	-0.0843454	-0.177986	-0.157557	-0.508874	-0.799853	-0.15536	-0.0546911	-0.0217672	0.0116091	-0.113194	-0.290314	0.0566699	-0.015113	0.0866024	0.000997372	-0.0730972	-0.0479745	0.00264695	0.00113605	0.00442848	-0.0409466	-0.0253221	-0.0290658	-0.0453621	-0.0436195	-0.0115356	-0.0341951	-0.0297016	-0.0538628	-0.0216014	0.00481277
SP_0940	-0.0116443	0.05458	0.00228743	-0.18277	0.0149909	0.0555147	-0.0803394	-0.309557	-0.10933	0.121518	-0.134659	-0.228128	0.020229	-0.148608	-0.0584208	-0.0394148	-0.0323664	-0.016686	0.0251459	-0.0840672	0.00500184	-0.109631	-0.018995	0.0189335	0.012328	-0.028168	-0.0168273	-0.00726405	-0.0138833	-0.0184143	-0.0581306	-0.245555	-0.0105391	-0.0320813	0.00263717	-0.0248132	-0.00995533
SP_0943	-0.0600407	-0.0488319	-0.0441969	-0.018583	0.0299266	-0.0411166	-0.0611496	-0.239371	-0.132547	-0.141799	-0.312638	0.0430246	0.0464651	-0.0284905	0.0050032	0.0437896	-0.0373533	-0.09903	0.101378	-0.215385	0.0877146	0.0346525	0.0810176	0.125427	0.076498	0.0944994	0.0991858	0.0306139	0.0870758	0.0846906	0.0716216	-0.268813	0.0762483	0.0660765	0.0905671	0.0749717	0.0863739
SP_0946	0.0158066	-0.131962	0.179544	-0.0660511	0.160029	0.0333111	-0.0669974	-0.307068	-0.051079	-0.176452	0.115923	-0.0203269	-0.0590788	-0.0860289	-0.0640662	0.00933279	0.132305	-0.105614	-0.0890765	-0.151947	-0.126355	-0.211342	-0.127509	-0.11887	-0.108221	-0.0639467	-0.114998	-0.054552	-0.0909692	-0.107336	-0.125651	-0.129751	-0.102457	-0.120688	-0.0236339	-0.130595	-0.09707
SP_0948	-0.0204123	-0.085125	0.0740839	-0.108049	0.126437	-0.0200208	-0.0280655	-0.104388	-0.0721668	-0.155087	-0.112293	0.0756205	-0.0154091	-0.1521	-0.060539	0.0290787	0.037577	-0.0016821	-0.00412516	-0.157127	-0.0557717	-0.0968481	-0.0615603	-0.054348	-0.0345618	-0.0464279	-0.0592511	-0.0468009	-0.0612166	-0.0553801	-0.0911701	-0.134125	-0.039506	-0.062362	-0.0347892	-0.0706413	-0.0621209
SP_0950	0.0863566	-0.0079091	0.0807852	-0.0641255	0.0447402	0.0407383	-0.035551	-0.0945529	-0.0323583	-0.138224	-0.111698	0.0506882	0.0214998	-0.0196193	-0.0611701	0.0303236	0.0827518	-0.00618209	0.0903915	-0.0922637	-0.0218601	-0.0193494	-0.0209282	0.00906332	-0.00904656	0.0313624	-0.00744465	0.00580966	-0.00579521	-0.029372	-0.0192102	-0.00197965	-0.020789	-0.00521393	-0.00543926	-0.0270635	-0.0274641
SP_0951	-0.0757674	-0.0609714	-0.171549	0.134633	-0.15538	-0.0679927	-0.138508	-0.0353961	-0.0331204	0.0361283	0.134417	-0.227819	-0.0308852	-0.0383638	0.175784	0.0710135	0.0179368	-0.00351087	0.0662422	-0.968407	0.0272322	-0.0847697	0.0159691	0.0499749	0.0328749	0.0173922	0.0471813	0.0512016	0.0423293	0.0166213	0.0266165	0.0252497	0.0529062	0.0537916	0.0751626	0.032836	0.00511993
SP_0952	-0.0222821	-0.0542111	0.029834	0.0364028	-0.0772058	-0.0203644	-0.00320559	-0.0950152	-0.0749355	0.0812042	0.0200065	-0.1298	-0.0247268	0.0573918	-0.0366428	-0.028274	-0.0285489	-0.0193805	0.036198	-0.100905	-0.0160708	-0.0996282	-0.0262693	-0.00101105	-0.00669853	-0.0216067	-0.0131235	-0.00947715	-0.0171912	-0.0293178	-0.0325594	0.00316912	0.0115615	0.00219129	-0.0199817	-0.0257834	-0.0194008
SP_0953	0.129145	-0.0249077	0.0424164	0.0113918	0.0207469	-0.00860938	-0.0214952	-0.0335918	0.0345032	0.143446	0.0514047	-0.0642459	0.0385169	0.120181	0.03436	0.0441463	-0.0220328	0.0257263	0.0155928	0.0869617	-0.0166451	-0.0611374	-0.0464054	0.0251848	0.00297097	0.0460427	-0.00655405	0.00964527	0.00518569	-0.0339736	0.0375155	0.0263642	0.0121169	0.0111068	0.00778776	0.00381539	0.0298713
SP_0954	-0.11531	-0.0840648	-0.0281831	-0.125718	-0.178925	-0.12393	-0.0836632	-0.105506	-0.231379	0.0358698	-0.0350571	-0.0842957	-0.0178947	0.0346627	-0.0624384	-0.130878	-0.175192	-0.179803	0.0183183	0.0277754	-0.106269	-0.17129	-0.108399	-0.0676764	-0.0979622	-0.0830688	-0.098276	-0.0705414	-0.137814	-0.108926	-0.0794711	-0.185156	-0.127684	-0.115769	-0.113472	-0.132713	-0.100136
SP_0955	-0.0061395	0.0324594	0.0485575	0.0173155	-0.106478	-0.0284911	-0.00438765	0.0393249	0.00882604	0.0741317	0.0311032	0.0110375	0.0208738	0.0054573	0.0350975	-0.0192997	0.0405939	0.00471934	0.051706	0.00822885	-0.0121743	-0.0418273	-0.0129408	0.00500508	-0.00197021	0.0348164	-0.00891692	-0.00202658	-0.0050741	-0.0216583	-0.00100491	-0.12157	0.01226	0.0171579	0.0214089	-0.0141566	-0.0122504
SP_0956	0.0736808	0.0022295	0.0877678	0.00398524	-0.0558928	0.0483628	-0.0254788	0.0456053	0.0143564	0.230559	-0.0665076	-0.0622597	0.0522269	0.0939764	0.0205645	0.0140799	-0.0341846	0.0754049	0.116459	0.0927743	0.00873492	-0.0418932	-0.0225334	0.0292532	0.00996912	0.0147537	0.00179508	0.0447713	-0.0361646	-0.00521219	0.00833644	0.0623725	-0.0240513	0.0118688	-0.0218844	-0.0101594	0.029708
SP_0957	0.0170021	0.0349418	-0.00880084	0.0479314	-0.0780882	-0.0359731	-0.0143353	-0.0894964	-0.0112551	0.178661	0.0873094	-0.0338034	-0.00144073	0.102125	-0.0107186	-0.0185324	-0.00669959	0.00397327	0.000286663	-0.0247184	0.0171892	-0.0633878	-0.0103515	0.0217866	0.0167874	0.0191494	0.00369634	0.00759683	-0.0151117	-0.0290901	0.0222248	0.0683754	-0.0213803	-0.00380401	-0.0215441	-0.0173051	0.009049
SP_0958	-0.044717	-0.0161408	-0.0103105	-0.0850444	-0.0437385	0.0374622	-0.0209092	-0.0602809	-0.0696643	0.0858153	0.0075552	-0.0624715	0.016544	-0.0271009	-0.040052	-0.0325669	-0.0250079	-0.00344224	0.0181282	-0.0577777	-0.0153197	-0.0587807	-0.0257235	0.040661	-0.0155897	0.0419054	-0.0113274	0.00848761	-0.00951159	-0.029877	0.0083919	0.0549762	0.00529853	0.0182865	0.00442436	-0.00734673	-0.00287864
SP_0962	-0.000775105	-0.0238895	0.0185022	-0.135546	-0.0745798	-0.0266423	0.0391783	-0.166155	-0.0836873	0.0162912	0.0411909	-0.0145161	-0.0496436	-0.101874	0.0284571	-0.0279405	0.0755791	-0.0025983	-0.0666359	0.0628475	-0.0246257	-0.0705291	-0.0393125	-0.0125682	-0.0364855	0.0129256	-0.0553653	-0.0456884	-0.076277	-0.0417105	-0.0411083	0.0317798	-0.0746319	-0.0657677	-0.066112	-0.110526	-0.0390177
SP_0963	-0.0837006	-0.0426978	0.0259143	0.0242868	0.0869201	0.14935	-0.0108159	0.0329098	0.0263324	0.136902	0.0576395	0.00104423	0.122901	-0.0159868	-0.0284053	-0.00817339	0.0488152	-0.00736807	0.156048	0.114163	-0.0417668	0.0167443	0.0786686	0.10773	0.000344948	0.114499	0.0748383	0.0884009	0.0415859	0.0595417	0.147889	0.170008	0.0381354	0.0313475	0.044309	0.118486	-0.0557754
SP_0964	-0.136584	-0.024088	-0.0809544	-0.239143	-0.0836746	-0.0423362	-0.0849909	0.00557502	-0.109897	0.0447387	-0.159265	-0.0973361	-0.0516854	-0.0205889	-0.00906592	-0.102349	0.141891	-0.107127	0.00994143	-0.0583831	-0.124415	-0.062736	-0.0318211	-0.0129924	-0.0808308	0.0487122	-0.0266762	0.00809757	-0.0515352	-0.0382343	0.0179824	0.0525474	-0.0485536	-0.0929929	0.0182026	0.00651404	-0.105433
SP_0965	0.00405845	-0.00975495	-0.0180697	-0.0215854	-0.018425	0.0175252	0.00532224	-0.0245477	-0.0344514	0.0965332	0.0108959	0.000764691	-0.0233296	-0.0243679	0.0214647	0.0254769	0.0360708	0.00382848	0.0304629	-0.0235747	0.00458598	-0.0603953	-0.00868441	0.0322652	-0.00561147	-0.0184804	0.0114595	0.0147655	0.00735396	-0.0108616	0.00716023	0.0416983	0.0142749	0.0220675	0.0303122	0.00449963	-0.00544513
SP_0966	0.0142636	0.00652062	0.0764006	-0.0286558	-0.0639021	-0.00444489	0.0126733	-0.0690118	0.00260074	-0.279865	-0.103569	-0.0547101	-0.0231791	-0.00362205	0.0261391	-0.0448582	0.122088	0.0131453	0.00584878	-0.0359487	-0.0128745	-0.0453662	-0.0115066	0.00100313	-0.0112608	0.0530337	-0.000465647	0.0196172	-0.02196	-0.00921608	-0.0351944	0.0219753	-0.0028508	-0.0175406	-0.0121989	-0.0273071	-0.0219373
SP_0967	-0.056654	-0.124821	-0.0493515	0.0794428	0.223474	0.261664	0.00331856	-0.26818	-0.0723809	0.23359	-0.397016	0.174754	0.179904	-0.835722	-0.12007	0.220642	-0.164417	-0.0913161	0.405677	0.167226	0.0873095	0.0315844	0.111693	0.0585166	0.094019	0.0950118	0.152549	0.142129	0.108246	0.118862	0.0234393	-0.172685	0.0863973	0.127884	0.0970728	0.124998	0.116443
SP_0968	-0.677197	-0.60173	-0.849398	0.02228	0.0464414	0.0396695	-0.058967	0.188355	0.0466993	0.41321	0.183221	-0.0350129	0.111714	-0.450806	-0.849398	-0.00426563	-0.578505	-0.363952	0.0847167	-0.849398	-0.172583	-0.0399685	0.0198087	-0.283436	-0.337795	-0.145173	-0.083084	-0.393467	-0.0101563	-0.028272	0.0326812	-0.333929	0.120965	0.0560737	-0.0795611	-0.111724	-0.171243
SP_0970	-0.0597718	-0.14764	-0.0288771	0.110757	-0.126242	0.0827112	-0.0845687	-0.0824637	-0.0277232	0.137653	0.024884	-0.0944173	0.0527362	-0.17227	0.081399	0.0851252	-0.0872444	-0.106473	0.0405492	-0.144659	0.0793857	0.0321757	0.105942	0.112857	0.114288	0.143664	0.130823	0.197908	0.114361	0.120924	0.10541	0.0885525	0.116209	0.150775	0.146974	0.11171	0.102752
SP_0972	-0.00684049	-0.0828568	-0.0618734	-0.0414224	0.00116336	0.0188086	-0.0747244	-0.230598	-0.0909858	-0.0751011	-0.101029	-0.153092	-0.0215847	-0.0998186	-0.039977	-0.117159	-0.135191	-0.0185204	-0.0880201	-0.120097	-0.09902	-0.128025	-0.0943707	-0.0675683	-0.07917	-0.0558287	-0.0956885	-0.0751275	-0.0924527	-0.0810562	-0.0450787	-0.178442	-0.0802327	-0.054706	-0.073601	-0.114629	-0.0780809
SP_0975	0.0695594	-0.21803	0.0360547	0.0766453	0.179671	-0.54609	0.039389	-0.202708	-0.125587	-0.0621598	0.0827257	0.115975	-0.0145656	0.110015	-0.0593994	-0.0750528	-0.253435	-0.0696246	-0.0389455	-0.0397044	-0.00494515	-0.0625663	0.00603068	-0.0031249	0.00375126	-0.0151633	-0.00883424	0.00565755	-0.00528666	0.0284215	-0.0267363	-0.664594	-0.0214384	-0.0477602	0.0610805	-0.0850471	-0.00693683
SP_0977	0.0459243	-0.0349003	0.0525213	-0.208489	-0.062124	-0.169777	-0.122355	-0.292447	-0.0850213	-0.0609894	-0.118824	-0.130308	-0.172033	-0.154693	-0.0047295	0.0525941	-0.188147	-0.130084	-0.168623	0.0175975	-0.089909	-0.138543	-0.08116	-0.0602971	-0.0988923	-0.0523215	-0.0822439	-0.0708947	-0.106202	-0.0842561	-0.0758482	-0.48738	-0.0983132	-0.0775456	-0.0636667	-0.114107	-0.0987238
SP_0978	0.0639302	-0.0781491	0.05224	-0.109563	-0.0140376	-0.0630457	-0.0313252	-0.125941	-0.0514242	-0.0228601	-0.0859348	-0.000197725	-0.0792908	0.0315512	-0.0305108	0.0319351	-0.0992206	0.0306034	-0.0477433	-0.0339919	-0.0453635	-0.0824505	-0.0604462	-0.0178355	-0.0376018	0.00221637	-0.0515388	0.0186786	-0.0628464	-0.0518391	-0.0289916	-0.487366	-0.089298	-0.0746125	-0.0448666	-0.0501509	-0.0780195
SP_0979	-0.000239272	-0.0635252	-0.0012156	-0.0664045	-0.000446165	-0.15393	-0.0303702	-0.119218	-0.0333312	-0.161242	-0.0129356	-0.0687636	-0.115384	0.0686417	0.0139209	0.0293257	-0.119109	-0.0094357	-0.162313	-0.141724	-0.049124	-0.118094	-0.0531518	0.0146905	-0.0296407	0.00869095	-0.0383459	-0.0117743	-0.0488982	-0.0551923	-0.0160739	-0.273809	-0.061704	-0.0691301	-0.0236198	-0.053724	-0.0762735
SP_0980	0.0531069	-0.0229525	0.0855845	-0.095677	0.0399221	0.000236369	-0.0120625	-0.187905	-0.0229909	-0.0999441	-0.206769	-0.124412	-0.0856108	-0.0198911	-0.0166298	0.0298876	-0.237716	0.000308005	0.0645926	-0.11319	-0.0460391	-0.122811	-0.0514767	0.0183348	-0.0385094	-0.0044439	-0.03367	-0.0120929	-0.0593451	-0.0525751	-0.0898959	-0.23907	-0.0502809	-0.0789401	-0.0706952	-0.0237407	-0.0595173
SP_0981	-0.150682	-0.141783	0.112647	-0.0353984	-0.156031	-0.0737658	-0.0775059	-0.196988	-0.571264	-0.368847	-0.0731599	-0.137686	0.0579133	-0.293861	-0.0028782	-0.0659515	-0.00674292	-0.104749	0.0812327	-0.478577	0.0870584	0.0195129	0.0974671	0.100654	0.0978269	0.167913	0.103287	0.137291	0.10395	0.090858	0.0736107	-0.0256891	0.123541	0.119498	0.0917877	0.0897166	0.074588
SP_0984	-0.17275	-0.0441005	-0.0282483	-0.0700002	-0.0598603	-0.0494539	0.0142914	-0.151	-0.0718989	-0.127331	-0.149435	-0.102857	-0.00935906	-0.253745	-0.126739	-0.00103373	0.0295737	-0.0597505	0.00108938	-0.164063	-0.0219403	-0.0779338	-0.0263291	0.000699839	-0.0170682	0.0145581	-0.0123556	0.00854099	-0.025433	-0.0190341	-0.0140347	0.0116393	-0.0257474	-0.005561	0.00128533	-0.0309098	-0.00947637
SP_0985	-0.263669	0.176023	0.0496861	0.0876978	0.0660665	-0.192944	0.0349016	0.14368	0.000931405	-0.136678	0.00294364	-0.0221582	0.0848637	0.0147177	-0.111245	-0.0596958	0.184759	0.140145	0.0523791	-0.920575	0.0117695	0.020113	0.0314529	0.00689895	-0.000556117	0.069396	0.0235088	0.0513538	0.0555911	0.056973	-0.0153904	-0.0279993	0.0594863	0.0384903	0.065091	-0.0201537	-0.0114101
SP_0986	-0.495287	-0.133492	-0.463519	-0.0120734	-0.0545173	0.0241344	-0.0145998	-0.198315	-0.325339	-0.283914	-0.0396151	0.034878	0.0562087	-0.674361	-0.230289	-0.127821	-0.00455356	-0.512815	0.0770147	-0.740408	0.181258	0.116908	0.162224	0.14822	0.120105	0.21893	0.175726	0.206982	0.166504	0.192299	0.201778	0.188673	0.181695	0.182032	0.182454	0.160415	0.180758
SP_0987	-0.0379889	-0.0836106	0.0955014	-0.00714007	-0.00855092	-0.00212505	-0.139419	0.120106	-0.0564446	0.0745502	0.0277079	-0.150195	-0.0104148	-0.646453	-0.0854113	0.0396904	-0.0430713	-0.452242	-0.0146402	-0.246603	-0.0176618	-0.051774	-0.0164726	0.0143573	-0.0302342	-0.00188023	-0.0133628	-0.0209251	-0.0153714	-0.0119253	-0.0226678	-0.0553053	-0.021983	-0.00958423	-0.0034287	-0.0434729	-0.027591
SP_0989	-0.0800097	0.0214723	-0.0680983	0.162854	0.10405	0.0704389	-0.0212007	0.167979	0.193717	0.242518	0.248702	0.209817	0.0476656	-0.216316	-0.0196935	0.100541	-0.0543836	-0.0664813	0.0230446	-0.441232	-0.0230181	-0.061563	0.0384816	0.0694924	0.0888525	0.121539	0.0850573	0.124102	-0.0584404	0.109151	0.0859978	-0.0286483	-0.0288526	0.0353457	0.0260594	0.058421	0.0248509
SP_0990	-0.177103	0.165443	-0.451189	0.134104	0.298517	0.0954858	0.143288	0.0917093	0.263494	-0.0719592	-0.173486	0.0383783	0.0731129	-0.235661	-0.134756	0.215215	-0.06366	-0.0401912	0.0445735	-0.446847	0.0518285	-0.01287	0.107788	0.096225	0.0794374	0.0649424	0.105483	0.0199073	0.0740018	0.121086	0.0937098	-0.186475	0.128249	0.182221	-0.022513	0.0840349	0.0919492
SP_0993	0.0744527	0.0612025	0.0471908	-0.083982	0.0312682	0.104549	0.00275188	-0.114526	0.155918	0.297463	0.0239577	-0.0244419	-0.00829512	0.00542194	0.0682853	-0.0344382	-0.0188423	0.0516252	0.0241039	-0.0659369	0.0358244	-0.0558084	-0.00874584	0.0492935	0.0283656	0.0330381	0.0133131	0.0201705	-0.0342639	-0.0128034	0.0178725	0.0512701	0.0167933	0.0267629	0.00790356	-0.0393335	0.0115535
SP_0997	-0.240812	-0.158448	0.0610437	0.0973295	-0.370094	-0.29977	-0.0494582	-0.0783618	-0.164377	0.0526439	-0.0295859	-0.12361	-0.160891	-0.00718241	0.105248	-0.155379	-0.0718994	-0.031742	-0.13477	0.00830023	-0.040046	-0.0549236	-0.0403031	-0.0412009	-0.0368384	0.0249376	-0.0422359	-0.0485122	-0.130286	-0.063352	-0.0813421	-0.0143063	-0.071667	-0.0914693	-0.0642312	-0.0723011	-0.0490554
SP_0998	-0.218976	-0.141404	-0.0750487	-0.0406505	-0.303163	0.0180588	-0.08483	0.0244858	-0.0912209	0.00371916	-0.139639	-0.0521699	-0.0715192	0.0717183	-0.154061	0.0824418	-0.0193768	-0.0468601	-0.0611998	-0.111081	-0.118573	-0.0929318	-0.0916724	-0.0929927	-0.116446	0.0125486	-0.0956422	-0.0667084	-0.0839444	-0.0807728	-0.0767647	0.0219594	-0.132617	-0.0835845	-0.104055	-0.0713141	-0.0883342
SP_0999	0.0145497	0.0475339	0.0306683	-0.0390859	-0.0798155	-0.0315233	-0.035597	-0.0721771	-0.0590031	0.147658	0.0945686	-0.0699853	-0.000723217	0.0887513	-0.0430037	0.0428678	0.0144303	0.0300648	-0.0251021	0.0531015	-0.00537845	-0.0671533	-0.0268618	-0.00770812	-0.0400157	0.0163346	-0.0209096	0.0205947	-0.0584074	-0.0422233	0.000909231	0.0256403	-0.0265562	-0.0281528	-0.0626719	-0.053512	-0.0264265
SP_1000	0.0984822	0.0264793	0.0292419	-0.0284099	-0.0174614	0.0808347	0.0259219	0.0227521	-0.0100547	0.0536123	0.0538233	-0.00962946	0.0391608	0.112552	0.0655389	-0.0769756	-0.00405521	0.0361395	0.0689181	-0.0138168	0.0205405	-0.0359379	0.0267777	0.05821	0.0446671	0.0507102	0.0346588	0.0729363	0.0340131	0.0160034	0.0001628	0.0811892	0.0528053	0.0572318	0.0493519	0.0122217	0.0242723
SP_1001	0.0527677	-0.0191218	0.0741526	0.0174387	-0.00411396	0.0503791	-0.00939663	-0.00202492	-0.0307178	0.0591884	-0.0357479	-0.0573731	0.0121751	0.0913766	-0.0337374	0.0164203	-0.0150509	-0.00453916	0.0242363	-0.0209245	-0.0208668	-0.088649	-0.0166491	0.0193935	-0.00160425	0.0197089	-0.00860831	0.0257048	-0.00782041	-0.0312735	0.0105924	0.0548535	-0.000630383	0.0178727	-0.00764244	-0.00161989	-0.0113712
SP_1002	-0.0183236	0.0316959	0.109837	-0.0814408	-0.0576967	-0.0998425	0.0284439	-0.144861	0.0351673	0.237389	0.0657668	-0.0125198	0.0117779	0.0872763	0.00860768	0.0292967	-0.0621834	-0.0522948	0.0570355	-0.107661	-0.0733149	-0.106531	-0.0800599	-0.0486651	-0.0743331	-0.0355589	-0.0687475	-0.0550553	-0.0830916	-0.0845812	-0.0870811	0.00497247	-0.0694437	-0.0599375	-0.0729009	-0.0935014	-0.0824918
SP_1003	0.0192581	-0.0632913	0.0427476	0.0150413	-0.039944	-0.0520363	0.00471258	0.0564527	-0.0709725	0.199557	0.0552498	-0.0937321	-0.0384043	0.11652	-0.0587592	0.0342742	0.010724	-0.0015906	-0.0360826	-0.06775	-0.0299125	-0.0918096	-0.0804809	-0.0346181	-0.0277077	-0.0259041	-0.0846331	-0.0349836	-0.126685	-0.09529	-0.0687752	0.00800457	-0.0811746	-0.122464	-0.230092	-0.162879	-0.0325499
SP_1004	-0.0227228	0.0130171	0.0263055	-0.0363406	-0.0787434	0.0149091	-0.010612	-0.0143042	-0.0493105	0.144908	-0.0367961	-0.0692547	-0.00876546	0.0139123	0.00792263	0.0402802	-0.00644427	-0.0172106	0.0642432	0.00767019	-0.0175813	-0.0857146	-0.0420228	-0.0115386	-0.0131807	0.00188507	-0.0279644	-0.00622316	-0.0326595	-0.0462481	-0.0210385	0.0212887	-0.0230184	-0.0103534	-0.0247828	-0.0377517	-0.0215219
SP_1005	-0.0190513	-0.00980822	-0.0339861	-0.0171688	-0.0613036	0.0136052	-0.00503537	-0.0551173	-0.0362645	0.054411	0.0237773	-0.0664061	0.000748196	0.0254286	0.0178639	-0.00630484	0.0228904	-0.0186008	0.030958	-0.0250716	-0.0227694	-0.0898089	-0.0369151	0.00580529	-0.0139206	0.00489377	-0.024937	0.0189347	-0.0420929	-0.0382093	0.00685484	0.0509577	-0.0323747	-0.018695	-0.0481786	-0.0581774	-0.0253945
SP_1006	-0.0146747	0.00523067	-0.0654813	0.0656674	-0.0486744	0.0790614	0.00241248	0.0527165	-0.000144701	0.233978	0.0356097	0.0634536	0.0189408	0.0228407	-0.0925866	0.0964608	0.108182	0.0837668	-0.0558897	-0.137003	-0.0358291	-0.0270001	-0.011956	-0.0285835	-0.0212614	0.0819769	-0.00468316	-0.00965188	0.0481784	-0.0316418	0.00316503	0.0639724	0.0533904	0.0651066	0.108429	0.0653933	-0.0122172
SP_1007	0.0571205	0.00569052	0.0287855	-0.0144897	-0.0543713	-0.0254649	0.0267572	0.0294375	0.0186105	0.0944995	0.0956871	-0.090188	0.00240367	-0.0167196	-0.0128438	0.0358741	0.0602301	0.00822788	-0.0181054	0.0484655	-0.00723334	-0.0406147	-0.011909	0.0233648	0.00743152	0.0388402	-0.0068381	0.0450394	-0.00305371	-0.0196842	0.0370978	0.0639699	0.00356353	0.0194398	-0.00785007	-0.0104062	0.00306493
SP_1008	-0.0519953	-0.0447328	0.0247124	-0.0746903	-0.0899149	-0.0616845	-0.0237041	-0.142435	-0.0620409	0.068007	-0.0593126	-0.128285	-0.055574	0.0115177	-0.0692263	-0.0530483	0.00177752	-0.000747382	-0.0360895	-0.0598185	-0.0267061	-0.082494	-0.0408607	-0.0174447	-0.0298173	-0.00391763	-0.034551	-0.0157269	-0.0402663	-0.0510736	-0.0376395	-0.0341502	-0.033984	-0.0216711	-0.0237652	-0.0468428	-0.025522
SP_1009	0.049096	-0.0204838	0.0290258	0.0333784	-0.0281019	0.0169848	-0.00817684	0.0458191	0.00834747	0.0358523	0.0812162	0.0176816	-0.0111189	0.111381	0.0325677	0.0621409	0.0759561	0.0198093	0.063427	0.0140493	-0.00339393	-0.0395869	-0.0074508	0.0273715	0.00726421	0.0475872	0.00255488	0.0293582	-0.00423799	-0.0128282	0.0186033	0.0321225	0.00750693	0.0266081	0.0190543	-0.00088418	0.00666896
SP_1010	0.121122	-0.0590214	-0.00883763	0.032593	-0.0394081	0.0488685	-0.00544884	0.0197795	-0.0508939	0.160147	-0.0333793	0.0647743	-0.0358399	0.0027492	-0.0850723	0.0468914	-0.0701467	0.00772397	-0.0100289	-0.00934792	-0.0241787	-0.0342527	-0.0131084	-0.0123379	-0.0252382	0.0435909	-0.00848846	-0.0040179	-0.0289348	-0.0241333	-0.00371256	-0.152653	-0.0192525	-0.0116708	-0.00144614	-0.0126766	-0.0352445
SP_1011	0.06094	-0.0233177	0.0991454	-0.00724175	-0.0325235	0.0651588	0.0399097	-0.0191021	-0.0800627	-0.00559673	-0.0111152	-0.0766619	-0.0506943	-0.0218003	0.043706	0.0586228	0.00791131	-0.0309317	-0.0636957	0.0401092	-0.0100137	-0.0235395	-0.00633624	0.0428269	0.00379291	0.0565253	0.00317439	0.0157363	-0.006247	-0.0185629	-0.00681678	0.0382699	-0.00852109	0.0241381	-0.0247353	6.033e-05	-0.0223122
SP_1012	0.0281904	-0.0597711	0.0224239	0.0652683	-0.0332767	-0.00186495	0.0141096	-0.0730352	-0.0236385	-0.206235	-0.0756699	-0.00352935	0.0384961	0.028912	0.0311805	0.0147464	0.000155749	-0.092248	0.0650789	-0.105188	-0.0204366	-0.0372385	-0.0152403	-0.027966	-0.00123496	0.0456231	-0.00489514	0.0219726	-0.0164243	-0.00276813	-0.0280713	-0.00322443	0.00256981	0.00884934	-0.0283007	-0.0323796	-0.0225146
SP_1013	-0.185269	0.0173252	-0.0980804	0.193766	0.194245	0.0487863	0.0387998	0.138702	0.0536498	0.46461	0.318201	0.0709623	0.0735997	-0.100889	0.0116293	0.0829708	-0.0893765	-0.196624	0.0551989	-0.154403	0.18819	0.142406	0.204416	-0.0437896	0.201523	0.313068	0.211286	0.496649	0.2132	0.198252	0.132011	0.22637	0.240778	0.282058	0.228725	0.207039	0.203
SP_1014	0.0274797	0.00561787	0.0343658	-0.0693958	-0.0216862	0.0004063	-0.00193031	-0.0752815	-0.05208	0.122229	-0.065926	-0.0724461	-0.0556645	-0.0846573	-0.00737183	-0.0260926	0.00826457	-0.0216975	-0.0447193	-0.0171766	-0.0203389	-0.069791	-0.0328695	-0.0239229	-0.0258041	0.0120208	-0.0204394	-0.0445515	-0.0338934	-0.034986	-0.0292648	0.0203468	-0.0322052	-0.00258363	-0.0406088	-0.0492516	-0.0430895
SP_1017	0.114603	0.032263	0.202615	-0.0193867	-0.036278	-0.0101474	0.0260834	-0.0627781	-0.0651497	0.276444	0.0868196	0.00626346	-0.0365491	0.0967323	-0.0988157	-0.0199727	-0.0054327	0.06915	-0.0214568	-0.158485	-0.0765356	-0.128524	-0.0745261	-0.0810632	-0.0893938	-0.0244345	-0.0736305	-0.0799647	-0.0828751	-0.0618623	-0.103684	-0.107093	-0.0462671	-0.0805084	-0.0441666	-0.0994801	-0.08673
SP_1018	-0.0315394	0.0511031	0.0899463	0.0826942	-0.0590034	0.068797	0.108264	0.0300457	-0.0387531	0.16564	-0.0802402	0.00296	0.0708881	0.14469	0.0896852	0.0952523	0.13424	0.0219632	0.107656	-0.307375	0.0926237	0.0518317	0.0660021	0.12772	0.0641175	0.162488	0.0566452	0.0304238	0.0704952	0.0502577	-0.130291	0.0293906	0.0612934	0.101725	0.0877471	0.0874507	0.080527
SP_1019	0.0280623	0.0284755	-0.00623611	0.109088	-0.0763337	0.0331122	0.0626899	-0.0566058	-0.0969459	0.0369237	0.00044675	-0.131077	0.0280042	-0.178489	-0.102568	0.0760161	0.0116415	-0.0251955	-0.0629885	-0.0127999	-0.0149436	-0.0138127	-0.0144543	0.00941961	-0.0217935	0.0714982	-0.00810523	-0.0172097	-0.0178667	-0.0352736	-0.309544	-0.0833121	0.00844526	0.0268385	0.0226463	-0.0462102	-0.0453594
SP_1021	-0.019317	0.0301518	-0.0672575	0.202502	0.0579877	0.111165	0.0839921	0.178334	0.0926626	0.166612	-0.188467	0.096656	0.155309	0.0401548	0.108401	0.214575	0.0609445	-0.0326019	0.181168	0.0628928	0.147882	0.0940813	0.120502	0.0747356	0.103093	0.184961	0.0129219	0.161	0.0925743	0.13156	0.105341	0.0822676	0.111697	0.111864	0.135828	0.0948214	0.101572
SP_1023	0.0326433	-0.00461067	0.00638381	0.105141	-0.0302065	0.0652959	0.0877943	-0.0419183	0.0174739	0.0354715	-0.0147708	0.0202192	0.0503733	0.0240831	-0.192349	-0.00319652	-0.126528	0.0066183	-0.0877845	0.192529	0.000446578	-0.051428	-0.0018929	-0.0095946	-0.00278775	0.0907056	0.00894407	0.0437193	-0.0178417	0.00440639	0.000335912	0.00316484	0.00441323	0.00495919	0.0377257	0.00140124	-0.0113115
SP_1024	-0.22556	-0.121456	-0.275795	0.0737079	0.0638088	-0.116802	0.000240167	0.0526586	-0.0618804	0.26589	0.176219	0.040386	0.00218392	0.0576628	-0.0627497	0.0354878	-0.215387	-0.0713435	-0.0450329	-0.266313	0.0921468	0.0666819	0.110078	0.0910864	0.107521	0.200273	0.124002	0.187694	0.0991607	0.121889	0.0950345	0.102391	0.139693	0.131823	0.159565	0.112215	0.0946645
SP_1025	0.0558213	0.0418119	0.129122	-0.426673	-0.0694792	0.0123777	0.031531	-0.494788	0.0749986	-0.262934	-0.232334	-0.421128	-0.00526072	-0.414078	0.0755184	0.0764242	0.0224468	-0.0732912	0.021675	0.529323	-0.0333821	-0.119339	-0.0616288	-0.0654261	-0.0587228	0.00625544	-0.0394414	-0.00704503	-0.0405293	-0.0660318	-0.083316	-0.146551	-0.0505002	-0.0569097	-0.0061962	-0.0592177	-0.0753173
SP_1026	-0.444179	-0.415904	-0.535946	0.0139677	0.0694571	-0.217334	-0.248735	-0.216187	-0.360612	-0.0257845	0.264874	0.178943	-0.0455309	-0.114483	-0.272071	0.0387746	-0.407812	-0.156763	-0.140413	-0.535946	0.363971	0.35579	0.399813	0.369607	0.334014	0.41919	0.404495	0.455252	0.466642	0.394078	0.351032	-0.0490428	0.429484	0.516868	0.414776	0.430699	0.385634
SP_1027	-0.108816	-0.16741	-0.316939	0.00248806	0.0487202	-0.0304074	-0.0348918	-0.122567	-0.151489	0.0921952	0.126562	0.0688813	-0.0494823	-0.0898631	-0.256099	-0.00832145	-0.16163	-0.294142	-0.0410834	-0.464367	0.119738	0.0844037	0.112563	0.139206	0.0997852	0.168547	0.126082	0.168528	0.132195	0.119408	0.11531	0.04057	0.137332	0.173735	0.141695	0.108545	0.141362
SP_1028	0.135769	0.0384845	-0.121864	0.136833	-0.032799	0.151366	0.00265655	0.127657	0.176795	0.259554	0.124438	-0.0133026	0.212206	0.289162	-0.0165268	-0.0259089	-0.355501	0.226424	0.150693	0.0539869	0.130748	0.0247267	0.0581911	0.101823	0.0805493	0.118297	0.101836	0.179971	0.0978646	0.0669063	0.112746	-0.00430307	0.125578	0.152429	0.150097	0.0531066	0.104004
SP_1029	-0.184985	-0.119817	-0.193131	0.0488014	-0.0173561	-0.00555381	-0.00582968	-0.0237681	-0.0878948	-0.0876189	-0.216761	-0.123727	-0.00239016	0.0493075	-0.13632	0.0402566	-0.0361535	-0.0646978	-0.0216134	-0.325516	0.0709361	0.0301112	0.0735767	0.0683478	0.0530066	0.113383	0.0767583	0.105867	0.051196	0.0544998	0.0402549	-0.0387743	0.0701681	0.114277	0.0776113	0.0375888	0.0645932
SP_1030	-0.0765364	0.0165182	-0.100394	0.0674004	-0.0391113	0.0281435	0.033659	-0.0214236	-0.0756817	0.0707789	0.0403046	-0.0134442	0.0213137	-0.0228577	-0.0232013	0.00372679	0.00366559	0.0389724	0.0614289	0.0530179	0.00748017	-0.0493058	0.000865268	0.0353576	0.0133148	0.034936	0.0169039	0.0286813	0.0156957	-0.00896421	0.000240855	-0.0393974	0.0245974	0.0325115	0.0289981	-0.0126784	0.00847135
SP_1031	0.0197861	0.0740358	0.0444516	0.00190499	-0.0358163	0.0432893	-0.0712297	-0.128678	-0.00655676	-0.00437282	0.0397535	-0.0833799	-0.0019506	0.0106144	0.112896	-0.040353	0.0791565	0.0302838	-0.0565606	-1.02618	-0.0916642	-0.12677	-0.049798	0.0730363	-0.029238	0.0236882	-0.0535648	0.168763	0.0202393	-0.103	0.0921774	0.024472	0.0031143	0.0277139	-0.00621025	-0.0256584	-0.0436478
SP_1032	0.00616333	-0.0246729	-0.0227718	0.0178231	-0.04782	-0.0153046	-0.002389	-0.0522429	-0.0015157	0.146424	0.0309691	-0.020913	0.0103168	-0.0766239	-0.0194066	0.0147474	0.0250238	0.0232896	0.0217585	0.0261214	-0.0160959	-0.0736775	-0.0143891	0.0132643	-0.0131072	0.0137505	-0.00577383	0.0337492	-0.0251154	-0.0259245	0.011086	0.0665779	-0.0244237	-0.00408956	-0.0223909	-0.0502855	-0.0199034
SP_1033	-0.0132446	0.0131548	-0.0279029	-0.0102571	-0.0553187	0.000502801	0.0313945	-0.00138935	-0.0282408	0.0868	0.0114209	-0.00390508	0.00819352	0.104548	0.0112763	0.0030461	0.0305847	0.018392	0.0245681	-0.0567789	0.00460894	-0.0544242	-0.000779648	0.031545	0.0061004	0.0351697	0.0113107	0.0470702	-0.000428351	-0.0170143	0.0267853	0.0962341	0.00790441	0.0344411	0.00287253	-0.00803188	0.00773892
SP_1034	-0.00348716	-0.00893106	-0.00231981	0.0170993	-0.0934865	-0.0680508	-0.0322954	-0.0451313	-0.00671547	0.127163	0.0482289	-0.026602	0.00677179	0.0306384	0.0239317	0.0110783	0.0460586	-0.0177004	0.0263527	-0.0179764	-0.0220232	-0.0752954	-0.0210996	0.0103886	-0.0378383	-0.0044621	-0.0107351	0.0123317	-0.0259236	-0.021786	-0.00315453	0.057143	0.00348763	0.0173469	-0.00794795	-0.0379972	-0.029338
SP_1035	0.0222408	-0.0364495	0.00881796	-0.0127782	-0.0407971	0.0332092	0.0217393	-0.024028	0.0104147	0.13183	-0.00216894	-0.0580575	-0.0066415	0.116843	-0.014104	0.0225897	0.0767286	0.0295691	-0.000968768	0.0309748	-0.0137271	-0.0853207	-0.0203966	0.0352219	0.00524042	0.00217079	-0.00440635	0.0474157	-0.0117254	-0.0182996	0.0192376	0.0931903	0.00829031	0.039731	-0.00580798	-0.00809405	-0.00513912
SP_1036	-0.187106	-0.103867	-0.0841814	0.0390755	-0.209829	0.025029	0.0518022	0.0662834	0.0195859	0.119853	0.095486	-0.121431	0.137694	0.234827	-0.0430754	0.0619056	0.0783165	-0.0169885	0.131267	-0.0414266	0.0434272	0.0373266	0.0531162	0.0698197	0.0674299	0.0915321	0.0773402	0.0786709	0.0789199	0.0476875	0.0454275	0.129045	0.0732551	0.11541	0.118483	0.0732691	0.0823579
SP_1038	-0.148503	-0.0918942	-0.0881747	-0.0325078	-0.0988321	-0.108681	-0.1063	-0.112346	-0.10641	0.0693355	-0.0696388	-0.106798	-0.0846853	-0.30512	-0.00812937	-0.0913856	0.0447703	-0.0963921	-0.120561	-0.0501477	-0.109591	-0.120454	-0.0633257	-0.0111396	-0.0611686	-0.0143871	-0.0709306	0.0193584	-0.0191142	-0.078798	-0.0211905	0.0253785	-0.0272622	0.0072991	-0.0373212	-0.0628121	-0.0538631
SP_1039	0.0950312	0.0690046	-0.0522486	0.00217385	0.0139942	0.0894761	0.0982996	-0.148288	0.0449601	0.441047	0.179044	-0.431629	0.0961041	-0.232818	0.164575	0.0359471	0.027032	0.0484266	0.105272	0.184624	0.03903	-0.055479	0.0248599	0.053947	0.0745211	0.02464	0.0329338	0.0531477	0.0244362	0.027311	-0.000557405	0.163435	0.0132602	0.0535276	0.0406288	0.0225342	0.0423492
SP_1040	-0.0858457	-0.00332121	-0.125568	-0.0147922	-0.0402577	0.00870582	-0.0158184	-0.0619164	-0.0554894	0.0739564	0.00646325	-0.0659706	-0.00251971	-0.119282	-0.0255372	-0.0106149	0.0323328	-0.0326054	0.0184213	-0.120104	-0.0242568	-0.0722322	-0.0194718	0.00770539	-0.0195817	0.00988212	-0.00854947	0.0131723	-0.0183299	-0.0260158	-0.00181298	0.0228915	-0.000651515	0.0191276	-0.0102024	-0.0220598	-0.0157456
SP_1041	-0.0721851	0.00794236	0.00702895	-0.0842894	-0.110384	-0.00343179	-0.0406102	0.033731	-0.0464653	0.0283864	-0.134058	-0.133401	-0.0307252	-0.0639151	-0.00801019	-0.0427639	-0.0158076	0.00744628	0.0218318	-0.0776487	-0.0671149	-0.0993636	-0.0439626	-0.0238848	-0.0595422	-0.0220488	-0.0413695	0.00372907	-0.0470827	-0.0496066	-0.0043026	0.0197247	-0.0550819	-0.0383433	-0.0346009	-0.0577079	-0.055583
SP_1042	-0.172456	-0.0197622	0.0418001	-0.0718244	-0.169353	0.0722292	-0.0225911	-0.084137	0.0360076	0.142962	0.0233875	-0.121802	0.0239039	-0.0589519	-0.058132	-0.360906	0.102771	0.0543445	0.0445722	-0.0396775	0.000438012	-0.0563107	-0.00512361	0.0371932	0.00734805	0.0319449	0.0125339	0.0587785	0.00646195	-0.00622128	0.0138221	0.0582132	0.030617	0.0672347	0.0213941	0.0185408	0.0124391
SP_1043	-0.108276	-0.0290748	-0.058829	-0.0318111	-0.0739458	0.0207089	-0.0330175	-0.0324221	-0.0788608	0.0862843	0.000132176	-0.0337972	-0.0132838	-0.0448222	-0.0685252	0.00977941	0.0014614	-0.0790424	-0.0401789	-0.0111589	-0.033237	-0.0902075	-0.0428856	-0.00128194	-0.0235436	-0.00804246	-0.0329606	0.00018701	-0.0302626	-0.0433184	-0.0098924	0.0324037	-0.0256775	0.00659498	-0.0343088	-0.0371908	-0.0287421
SP_1044	-0.120896	0.00892714	0.00975356	-0.0822829	-0.122908	-0.0225588	-0.0410113	-0.131627	-0.0822146	0.104986	-0.00433643	-0.0440758	-0.0554543	0.00818738	-0.0375502	0.00486881	0.0761225	-0.025313	-0.0157657	-0.157519	-0.0348734	-0.0568182	-0.0511911	-0.0181229	-0.0356689	0.0101081	-0.0441577	-0.0254791	-0.0462257	-0.0560815	-0.0380112	-0.00331671	-0.044589	-0.0142102	-0.0423908	-0.0528562	-0.0328474
SP_1045	-0.0152688	-0.0753264	-0.0412661	-0.0462543	-0.0476751	-0.02288	-0.00174121	-0.0567551	-0.0312456	-0.0831718	-0.0612735	-0.134096	-0.0559757	0.0583156	0.0447119	0.00331844	0.0172083	-0.00250873	0.0284168	0.086574	-0.0320389	-0.0774632	-0.0176067	0.0229665	-0.0107107	-0.00100188	-0.0101873	0.0257645	-0.010892	-0.0385661	0.00785691	0.0428171	-0.0085068	0.0352641	0.00730993	0.00377386	-0.00622179
SP_1046	0.0075484	-0.0319133	0.0192072	-0.0603859	-0.0602346	-0.000215348	0.0111822	-0.060004	-0.0481409	0.0422986	-0.0274722	-0.123167	0.0322735	-0.0100109	0.00858324	0.0219607	-0.0111487	0.0228148	-0.0163087	-0.0246307	0.0017157	-0.0482499	-0.00843631	0.0237173	0.00322666	0.0363745	-9.1649e-05	0.0264159	-0.00687354	-0.015178	0.00350154	0.0107901	0.00916019	0.0215767	0.00376995	-0.0026239	0.00552957
SP_1047	-0.0260232	0.0360074	-0.0319959	-0.0290598	-0.0239739	-0.0748507	-0.0293803	-0.0852502	-0.0953611	0.0198116	0.00885854	-0.0488671	-0.000584669	-0.112005	-0.0274395	0.0244195	0.0298726	0.00645835	0.0469865	-0.0304536	-0.00404455	-0.0672098	0.0105231	0.0334854	-0.0039133	0.0118268	0.0198232	0.0232003	-0.00506923	0.0107904	0.00102229	0.00257015	0.024655	0.0302873	0.0430195	0.00163551	-0.0171636
SP_1048	-0.137572	-0.101679	-0.0749969	0.0204605	-0.10408	-0.0817783	-0.0726253	-0.0975046	-0.203994	0.0805029	0.0145267	0.0232294	-0.0712603	0.0569135	-0.0212215	-0.132643	-0.0199225	-0.0492409	-0.0642755	-0.173055	-0.0755023	-0.125812	-0.0694287	-0.0254847	-0.0573215	-0.0409688	-0.0613798	-0.0476285	-0.0678482	-0.08826	-0.0226479	-0.031415	-0.0465979	-0.0247726	-0.0508355	-0.0452419	-0.0568458
SP_1049	0.0717809	0.107356	-0.206468	0.0857689	0.225965	0.235931	0.200044	0.397318	0.109296	0.488875	0.303976	0.361656	0.124917	0.326828	0.134636	0.275166	0.128632	0.0306781	0.19268	0.109373	0.115838	0.0865468	0.155464	0.223321	0.13438	0.168171	0.188426	0.195998	0.196425	0.154145	0.177891	0.20342	0.170267	0.214195	0.195042	0.177967	0.117024
SP_1050	-0.017072	-0.0690171	-0.093182	-0.423628	-0.187871	-0.0810657	-0.139003	-0.148928	-0.0711462	-0.560628	-0.71074	-0.222979	-0.0473646	-0.00836334	0.021584	-0.119863	-0.115095	-0.0261594	-0.0157319	0.0380096	-0.115419	-0.129783	-0.126174	-0.218031	-0.112304	-0.164273	-0.0873977	-0.397642	-0.116779	-0.121303	-0.415099	-0.370093	-0.015332	-0.0596554	-0.229673	-0.121537	-0.124208
SP_1051	-0.00799925	-0.0494777	0.0104437	-0.0459099	-0.0895028	-0.0177265	7.0688e-05	-0.0482196	-0.0192986	0.00937565	0.0145831	-0.0798134	-0.0183934	0.0205086	0.0381807	0.011361	-0.0365891	0.0121098	-0.0215287	0.00162887	-0.0166459	-0.0687967	-0.0259023	-0.00772012	-0.00284133	0.0102697	-0.0132489	-0.00843332	-0.0174534	-0.0248795	-0.0184217	-0.0235836	9.1047e-05	0.0268876	-0.00296252	-0.011702	-0.0153496
SP_1052	0.0141752	-0.0434022	-0.0139568	-0.036946	-0.0501568	-0.00102053	-0.0206572	-0.00037864	-0.0387702	0.092588	-0.0171433	-0.0564639	-0.0442807	0.000648953	0.0245584	0.0354083	0.0129602	-0.0111193	-0.0110626	-0.0340075	-0.0399528	-0.0839251	-0.0286399	-0.00614886	-0.0338125	-0.00915556	-0.0282089	0.00631663	-0.0336248	-0.0447032	-0.0333846	0.0134298	-0.0188642	0.0116618	-0.0171452	-0.0245194	-0.0314477
SP_1053	0.0370947	0.00797211	-0.0307956	0.0745025	0.0495324	0.0781215	0.0245572	0.0150624	0.0228084	0.197509	0.0451717	-0.00601463	0.0880506	0.15352	0.0484909	0.102665	0.0412864	0.0379081	0.0447046	0.0951965	0.0483154	-0.0422448	0.0506095	0.100498	0.0437766	0.0534524	0.0576877	0.0982128	0.0352252	0.0394183	0.0585494	0.0895378	0.0811088	0.0710314	0.066347	0.0407583	0.0417308
SP_1057	-0.0129887	-0.0243519	0.0218082	-0.0504428	-0.0841706	-0.0286338	-0.0469359	-0.0435039	-0.0317005	-0.00308589	0.0276378	-0.10198	-0.0763546	-0.00733712	-0.0232353	-0.00027628	-0.00154095	-0.0283731	-0.0174697	0.0137072	-0.0490874	-0.0978938	-0.0387059	0.0142391	-0.030648	-0.0172258	-0.0277753	0.004799	-0.0568468	-0.0514266	-0.0010148	0.0226748	-0.00986444	-0.0255107	-0.0386342	-0.057375	-0.0350501
SP_1059	0.186266	0.0797486	0.208345	0.0684356	0.107745	0.142059	0.124565	0.0327661	-0.0118817	-0.017023	0.138865	0.119794	0.176805	0.0557638	-0.0222954	0.101925	0.0722514	-0.0320287	0.0870761	-0.974858	0.0100833	-0.0591792	0.0275698	0.0304542	0.0332808	0.0509218	0.0202245	0.00273908	0.00165701	0.0216124	0.0129525	0.00898496	0.0295485	0.0373065	-0.00167955	-0.00117704	0.0264138
SP_1060	-0.0198818	0.0114704	-0.0631439	0.00103422	-0.0245241	-0.0119938	-0.00324859	-0.18679	-0.0606606	-0.054551	-0.0515694	-0.0815697	0.00268385	-0.0313762	-0.0359426	-0.0204748	0.0228324	0.0053741	0.0632597	0.0208231	-0.0223346	-0.0861374	-0.0118558	3.2653e-05	0.00263199	0.00668425	-0.00544232	0.00246523	-0.0151407	-0.0300032	-0.00222091	0.0109713	-0.00135474	0.0253652	0.0179588	-0.0386561	-0.0208669
SP_1061	-0.0956879	-0.00977422	-0.137395	-0.0166473	-0.0446879	-0.0341624	-0.00119101	-0.0354989	-0.0641884	-0.0576208	0.0026567	-0.0423191	-0.00193516	-0.0368877	-0.0449674	-0.0122638	0.0469827	0.0193208	-0.00279203	0.00402595	-0.0203641	-0.0880322	-0.0062667	0.0413617	-0.0102926	-0.00921041	-0.00713688	0.0248219	-0.0155551	-0.0277129	0.014937	0.0330455	0.00890786	0.0258187	0.00144891	-0.00947375	-0.0202606
SP_1062	-0.161886	0.00419761	-0.155074	0.00565532	-0.0325267	0.00902808	0.00932048	-0.0503832	-0.0999971	0.0893107	0.112017	0.0416156	-0.0235589	-0.0660814	-0.0507176	0.0522471	-0.00493044	0.00244769	-0.00159613	-0.0214808	0.0105368	-0.0440171	0.00128944	0.104351	0.0332132	0.0474308	0.0138486	0.0640047	0.0248807	-0.00819379	0.0615821	0.0507588	0.0182675	0.0541939	0.0212842	0.0278483	0.0277158
SP_1063	-0.0909017	-0.0430018	-0.126389	-0.0174386	-0.032727	0.0236083	-0.00345777	-0.037484	-0.0466241	0.0497515	0.0600745	-0.0751516	0.00363546	0.00176027	-0.0468027	0.00569297	0.0144816	-0.0307506	0.0372489	-0.036324	-0.00707149	-0.0834051	-0.00155978	0.0228097	0.00265935	0.00133301	0.00698954	0.0392309	-0.00948347	-0.0141716	0.0219755	0.039261	0.0182906	0.0317577	0.0118972	-0.000587328	-0.00987366
SP_1065	-0.0059118	-0.0266194	-0.182548	-0.0295796	-0.00863189	0.0759503	0.002861	-0.00715512	0.00424424	0.0649049	-0.24215	-0.040935	0.00378752	-0.11268	0.0246358	0.0477466	0.0586112	0.0746829	0.0607315	-0.00971765	0.0437549	0.00496079	0.0376602	0.0707988	0.049986	0.0809298	0.050756	0.0771901	0.0658359	0.0300751	0.0654023	0.0911645	0.0424294	0.0729826	0.0670913	0.03838	0.0241373
SP_1068	-0.249415	0.164897	-0.198269	0.357365	0.284931	0.145884	0.320027	0.169182	0.197143	0.328831	0.327166	0.193734	0.286525	0.0364709	-0.113472	0.250759	0.0277366	0.0270818	0.242113	0.0714512	-0.150907	-0.128225	0.00235856	-0.303673	-0.0374772	0.152736	0.00823755	-0.0605806	-0.157238	-0.0195544	-0.0914263	0.0782129	-0.0044006	-0.116406	0.139396	-0.0398754	-0.0727852
SP_1069	-0.110676	0.0859914	-0.175647	0.064511	0.0245439	0.0625005	0.0524842	0.0171882	-0.0167549	0.231114	0.0982634	0.0171243	0.0288601	-0.174989	-0.0292488	0.0559664	0.0405385	0.0696291	0.0320865	0.0479695	-0.0905586	-0.14944	-0.0824727	-0.194886	-0.0300444	0.00869078	-0.0373136	-0.0224364	-0.0618314	-0.0669598	-0.0185177	0.0224818	-0.000474018	-0.0369982	0.0093312	-0.054391	-0.0659415
SP_1070	-0.254289	0.0251602	-0.191502	0.0287385	-0.0158087	0.0827564	-0.0585951	0.0184546	-0.0927892	0.213898	0.085231	0.0211448	-0.0530108	-0.118295	-0.308239	-0.00695464	0.00570648	-0.0399936	-0.0728312	-0.0142061	-0.0614982	-0.125677	-0.0695836	-0.119825	-0.0116841	0.0135747	-0.041215	0.0160323	-0.0510168	-0.0510213	-0.00164628	0.00836057	-0.00616408	-0.0333505	0.00471889	-0.0673801	-0.0360597
SP_1071	-0.318071	-0.110658	-0.452123	-0.0607963	-0.0241307	-0.0257408	-0.0457655	-0.0533167	-0.124273	0.175758	-0.00941099	-0.1087	-0.01368	-0.140356	-0.273062	-0.128686	-0.0449405	-0.119158	0.0307068	-0.0417252	-0.0629974	-0.146601	-0.0742284	-0.0885352	-0.0205448	-0.0147106	-0.0374234	0.0051152	-0.0800893	-0.074293	-0.00324879	0.0149337	-0.0337814	-0.0394383	-0.00407442	-0.0493047	-0.0630582
SP_1075	-0.200963	0.378982	-0.200963	0.245756	-0.200963	-0.200963	-0.0193567	-0.0334919	-0.200963	0.788849	0.364173	-0.0785618	0.270615	-0.200963	-0.200963	-0.200963	-0.200963	-0.200963	0.124401	-0.200963	0.568253	0.520511	0.512598	0.522683	0.475226	0.340697	0.453152	0.613792	0.5189	0.436086	0.400444	-0.200963	0.692719	0.566529	0.0460087	0.536809	0.510654
SP_1077	-0.175232	-0.0552446	-0.101116	-0.0260293	-0.232912	-0.0664434	0.00471268	-0.28202	-0.124507	0.203525	-0.1629	-0.20836	-0.0292214	-0.346919	-0.0144472	-0.0531771	0.0369931	-0.0358524	-0.15786	-0.110123	-0.0427475	-0.00228588	-0.0405711	-0.000898304	-0.0417379	0.0633018	-0.018268	0.0102913	0.0117253	-0.0219098	0.0178955	0.040731	-0.0307444	-0.00422575	0.0418586	0.0199067	0.00608225
SP_1082	-0.299775	0.0375716	0.0105824	0.204182	-0.193244	0.020185	-0.0780899	0.00653315	-0.161875	0.380282	0.109925	0.0376435	0.0379405	0.123058	-0.296527	-0.107821	0.0678852	-0.0184112	-0.0762648	-0.344477	-0.000575379	-0.0692546	0.0259266	0.0204047	0.0373619	0.0355182	0.0557126	0.098965	0.00648383	0.0626759	-0.084679	0.0245059	0.0246825	0.0168858	0.097389	0.0300904	0.0461689
SP_1083	-0.0737072	-0.0277476	-0.0766012	0.052423	-0.0777199	0.0274073	-0.052599	-0.118796	0.0734235	0.205795	-0.19378	-0.117189	0.016983	-0.11422	-0.164505	0.0261816	0.0460421	0.0251774	0.07808	-0.142642	-0.04487	-0.0902449	-0.0383269	-0.187972	-0.0695059	-0.0314359	-0.0377595	-0.0180162	-0.0906504	-0.0283161	-0.124909	-0.104304	-0.0751317	-0.0366438	-0.128762	-0.0936342	-0.0499196
SP_1087	-0.308667	-0.00707292	-0.17516	0.317313	-0.484725	-0.102409	-0.0294227	0.108371	-0.153159	0.367245	0.288707	0.0595032	0.135352	0.352543	-0.0110293	-0.240407	-0.048388	-0.0123269	0.106979	-0.0377282	0.149204	0.136895	0.212048	0.0965144	0.197889	0.218634	0.235404	0.161723	0.214871	0.180417	0.0517114	-0.13453	0.129876	0.130604	0.268662	0.179004	0.104394
SP_1088	-0.0110563	0.0528582	-0.0164252	-0.068562	-0.040322	-0.0291258	-0.0244178	-0.195627	-0.0795936	0.0706369	-0.083993	-0.190766	-0.00667819	-0.11123	-0.0648211	0.00682086	0.0757546	-0.010877	0.0421948	0.101523	0.0278833	-0.0571117	-0.00851141	0.0362711	0.0099154	0.0154411	-0.018508	0.011763	-0.0271698	0.00226534	0.015768	-0.0455635	-0.0451803	-0.00949479	-0.00566616	-0.0281831	-0.0073724
SP_1089	0.00115352	-0.0196351	-0.0171065	-0.251267	-0.0828486	-0.013751	-0.0643998	-0.112976	-0.0939377	0.028792	-0.167934	-0.0607313	-0.0594334	-0.000641173	-0.0528959	0.0170634	-0.00560754	0.00368383	-0.046461	0.00957806	-0.00807644	-0.0323845	-0.0091871	0.0480466	0.0141882	0.0870362	-0.00323561	0.0395262	-0.011839	-0.0164388	0.0393591	-0.00800048	0.012577	0.0370494	-0.0265431	0.0162568	-0.0215588
SP_1093	-0.00460758	-0.187012	-0.0315732	-0.122714	0.0380372	-0.0162684	0.0180871	-0.000561309	0.0423385	-0.0169676	0.0848595	-0.0339224	-0.109319	0.0833091	-0.0358014	0.00183166	0.0646397	0.00479309	-0.0248978	-0.0909985	0.0104471	-0.0598985	-0.0166541	-0.0222195	-0.00797018	0.00271507	-0.0241481	0.0306729	-0.0481959	-0.021872	0.0181527	0.00837013	0.0132219	-0.0175321	-0.0457135	0.00864782	0.00139074
SP_1095	-0.00987504	-0.00325504	0.0484206	-0.0360707	-0.0658443	-0.0647703	-0.03527	-0.0910739	0.0402849	-0.113046	-0.0698878	0.113925	-0.0585571	0.102255	-0.046169	-0.0991869	-0.53625	0.0366297	-0.0241463	0.165015	-0.129196	-0.195455	-0.154847	-0.11626	-0.120254	-0.0378567	-0.148339	-0.146165	-0.238393	-0.254977	-0.00280993	-0.0237275	-0.129273	-0.149836	-0.13532	-0.22263	-0.130009
SP_1096	-0.0211313	0.217788	-0.0564498	0.178941	0.0819278	0.20362	0.176277	-0.129882	0.20819	0.134842	0.137564	0.14062	0.0600652	0.0205023	0.132664	0.243187	0.341982	0.24024	0.178985	0.122161	0.0605462	0.0503495	0.0328002	0.0728584	0.0759047	0.113766	0.0647876	0.0324296	0.110658	0.0647392	0.103083	0.089864	0.160318	0.166783	0.111756	0.134795	0.0709397
SP_1097	-0.0633967	0.0590667	-0.0237319	0.028179	0.0217677	0.0923929	0.104021	-0.169624	0.0139266	-0.025028	-0.198011	-0.114349	0.179922	-0.112482	0.0602721	-0.0369651	-0.114624	-0.063023	0.0450893	-0.226423	0.0591603	-0.0102284	0.0233395	0.0754754	0.0741626	0.112307	0.0127908	0.0922223	-0.0227333	0.000727589	0.0840673	0.0900792	-0.0502247	-0.00373085	0.0147593	0.0168553	0.0220398
SP_1099	-0.0523981	0.0506839	0.0132727	0.0777867	-0.045477	-0.0346049	-0.0258446	-0.00919549	0.059501	0.233621	-0.126834	0.0937338	0.0507792	0.173848	-0.0792936	0.0435905	-0.00381357	0.0180593	0.0732704	0.0755556	0.0139907	-0.0821421	-0.0417121	-0.0165064	0.0370762	0.0225189	-0.00826487	-0.0606326	-0.0494147	-0.0494639	0.0142595	-0.0172356	-0.0208355	-3.5321e-05	-0.0577406	-0.0290554	0.0157538
SP_1100	-0.121616	-0.0553286	-0.0681519	0.0759244	-0.145526	-0.0803387	0.0137815	0.155658	0.030836	0.190565	0.137208	0.0539304	-0.0676672	0.119976	0.0816676	-0.085897	-0.0749041	0.0558319	0.0916984	0.292006	-0.281741	-0.367184	-0.267699	-0.623409	-0.361535	-0.566339	-0.327022	-0.19577	-0.317831	-0.431236	-0.335026	-0.924939	-0.457908	-0.222776	-0.448008	-0.549562	-0.367684
SP_1103	0.0565776	0.190876	-0.0294902	-0.223358	0.0486091	0.167372	-0.0551298	-0.357618	0.031883	0.284957	0.126376	-0.189897	0.121173	-0.951689	0.238111	0.0926745	0.0633249	0.120931	0.124204	0.167222	-0.0332204	-0.0408804	0.0244088	0.0659227	-0.00911137	0.0420028	0.0330096	0.039297	0.00403277	0.0123259	0.0638961	0.137294	0.0330283	0.0835023	0.045036	0.0270302	0.0348651
SP_1104	-0.00022482	0.062259	-0.0157419	0.0380033	0.0657982	0.0815567	0.0274594	-0.039435	0.0480389	0.036776	0.0354559	0.0340882	0.0282595	0.0786251	0.108138	0.0476045	0.0217073	-0.042876	0.0588857	0.0333152	0.0153176	0.00263133	0.0291757	0.0812607	0.0561014	0.120007	0.0522203	0.0817651	0.0506965	0.0324407	0.0483745	0.0935546	0.0388687	0.0625265	0.0314221	0.0412761	0.0457733
SP_1111	-0.00316127	-0.00648472	0.0209433	-0.00677225	-0.0708075	0.0103578	0.0053571	-0.0920664	-0.0325546	0.0324816	-0.108087	-0.0954074	0.0166752	0.0652432	-0.0011522	-0.0545235	-0.017565	0.00843388	0.0575887	0.0228413	-0.0341023	-0.0847427	-0.0318387	0.0283625	-0.0208645	0.0169516	-0.0213863	-0.0678397	-0.0218053	-0.0406288	-0.00637625	0.0216454	-0.0391396	0.00805204	0.00268336	-0.0474648	-0.0369771
SP_1112	0.234002	0.0465722	0.382482	0.0116787	-0.118042	0.0422655	-0.0104515	-0.139018	-0.102059	0.423026	0.136659	-0.0561131	-0.00714446	0.0951306	0.165498	0.00649107	0.180621	0.100378	0.0454434	0.124107	-0.10417	-0.116104	-0.0979791	-0.0619151	-0.0879196	-0.0341189	-0.0939399	-0.00868326	-0.0772296	-0.0936701	-0.0801009	-0.0866722	-0.0534521	-0.0583012	-0.074153	-0.0807535	-0.123005
SP_1114	0.0115472	0.00360418	0.0144167	-0.0795604	-0.0541707	0.049874	-0.0409946	-0.0478418	-0.128064	0.0366976	0.0500754	-0.124033	-0.0621691	0.0268712	-0.0574082	0.0266613	-0.0395969	-0.0480909	0.0131786	-0.0686506	-0.00320526	-0.050024	-0.00828639	0.0304417	-0.00301153	0.0461422	0.0128388	0.0379106	0.0042732	-0.0172836	0.00276029	-0.0668421	-0.0127606	0.0102862	0.0021382	-0.00900546	-0.00861252
SP_1115	-0.0627779	-0.0518106	-0.0131989	-0.0727286	-0.157374	-0.056163	-0.0827824	-0.238542	-0.18248	-0.0538295	-0.0708958	-0.150595	-0.0347074	-0.0491793	-0.140988	-0.0518325	-0.00388782	-0.0573144	-0.0132663	-0.0978024	-0.0116806	-0.0990527	-0.0190358	-0.0010438	-0.00832642	0.0210428	-0.00551228	0.0482426	-0.0145228	-0.0603079	-0.0308193	-0.0510505	0.00959354	0.00549535	0.012989	-0.0138913	-0.0098896
SP_1116	0.0542237	0.00590359	-0.0186265	-0.0429253	-0.0684627	0.0300532	0.0147949	-0.0227936	-0.011608	0.0479627	0.0332653	-0.0484646	0.0274272	-0.0174459	0.0206573	-0.0282347	0.021282	0.0443107	0.04628	-0.0755043	-0.00319454	-0.0654557	0.00837375	0.043805	0.0208484	0.028619	0.0188354	0.0546782	0.0191696	-0.0107674	0.0542233	0.0443358	0.0308905	0.0456576	-0.0104118	0.00751135	0.0159956
SP_1118	-0.0317384	-0.0621128	-0.0200473	-0.0210487	-0.136808	-0.0425685	-0.0574305	-0.146727	-0.0854435	0.0732336	-0.0149474	-0.0965596	-0.0336364	0.0413396	-0.113148	-0.0150835	-0.0188764	-0.103915	0.0129827	-0.161959	-0.0300456	-0.0974595	-0.0368725	-0.00943444	-0.0174053	0.0160507	-0.0213305	0.0109961	-0.0214821	-0.0488781	-0.0172452	-0.166244	-0.0470522	-0.0511434	0.00937976	-0.0261534	-0.0488302
SP_1119	0.0020564	-0.00978059	0.0490811	0.0115763	-0.0533845	0.00870929	-0.0112143	-0.00537235	-0.0149839	0.129476	0.0371524	-0.00265512	0.0344738	-0.0368392	0.0691233	0.0522409	-0.0814067	-0.028086	-0.0429799	0.000536248	0.0639633	-0.0106437	0.014844	0.0451398	0.0407804	0.0794326	0.0386561	0.0737739	0.034076	0.0266359	0.0166126	0.0428634	0.0333785	0.0622404	0.0236382	0.040284	0.0509301
SP_1120	-0.0181854	0.0222158	-0.00643146	0.0166993	-0.0235127	0.080187	0.0152226	-0.0532293	-0.0187255	0.0167147	-0.0168133	-0.0277534	0.0261089	-0.156936	-0.0665592	0.0245561	-0.18169	0.0213129	0.0550801	-0.0689059	-0.0936213	-0.0757549	-0.0190959	0.0489027	-0.0780894	0.00952082	-0.0051533	0.0518124	-0.0141789	-0.0241916	0.0443259	0.0278041	0.025137	0.0327607	0.0170073	-0.0155866	-0.0904112
SP_1121	-0.0124275	-0.00307332	0.0166614	0.0123383	-0.0598051	0.0567274	0.00383007	-0.0900755	-0.0154967	0.108494	-0.0233603	-0.0533148	0.0244176	0.0206128	0.0320023	-0.00215533	-0.0297576	-0.0125036	0.0329785	0.0125568	0.00923028	-0.063731	-0.00795495	0.0332234	0.0212544	0.0370001	0.00688359	0.0271864	0.0100837	-0.0104542	-0.00170081	0.06475	0.0132837	0.0402737	0.00121414	-0.00124768	0.010841
SP_1122	0.0120413	-0.0353221	-0.0154351	0.0254227	-0.0779806	0.00434361	-0.0365192	-0.133785	-0.013754	0.149338	0.00476521	-0.0516666	-0.0462235	-0.0148572	-0.0186356	0.00650541	0.00852267	-0.0462098	0.0906694	0.0552543	0.00621552	-0.0676324	-0.0105226	0.0297872	0.018163	0.026664	0.000349448	-0.0120979	-0.00815806	-0.0122391	0.0197218	0.0736247	0.00842784	0.0126259	-0.00516023	-0.00895708	0.0131296
SP_1123	0.0263169	0.0228226	0.00928421	0.00740828	-0.0506923	0.0196152	-0.0060469	-0.0698263	-0.0490739	-0.00416279	0.061614	-0.0392267	-0.000282011	0.0178085	0.013768	0.0223411	-0.0314642	-0.0278511	0.0333578	0.0168859	-0.0370805	-0.102343	-0.0408135	-0.00636433	-0.0319781	-0.00357334	-0.0229855	-0.00212756	-0.0392907	-0.0401015	-0.0397566	0.0438164	-0.0286461	-0.00238315	-0.013628	-0.0498222	-0.0400322
SP_1124	-0.0833658	-0.0186234	0.012748	-0.07702	-0.104479	0.00316532	-0.0148566	-0.0649123	-0.0398832	0.102886	-0.0411284	-0.116157	-0.0223963	0.0363573	0.00750853	0.0105545	-0.0778371	-0.00407343	0.032445	0.0530762	-0.0433751	-0.081616	-0.0225985	-0.0064291	-0.0437936	0.011722	-0.0118435	0.00304106	-0.0505004	-0.0325159	-0.0538334	0.0557402	-0.0334093	-0.0146448	-0.0243009	-0.0396535	-0.042349
SP_1125	0.0570096	0.0188562	0.0430191	0.0292609	-0.0107912	0.00471704	0.00997115	0.00544064	0.0025153	0.140952	-0.0151085	-0.016276	0.0449803	0.0357931	0.0118856	0.0871911	-0.000491008	0.0136697	-0.00030389	0.0243766	-0.00122421	0.00441236	0.0299427	0.0677385	0.0133344	0.110368	0.0125554	0.0787998	0.0290431	0.0100903	0.0430361	0.124842	0.0424951	0.0660865	0.0642917	0.0222687	0.0117437
SP_1126	-0.0191541	0.0334949	0.004912	0.0401307	-0.0917756	-0.0309536	0.0435549	-0.0324993	-0.0631263	0.173115	0.0237358	-0.024896	-0.0578768	0.0934722	-0.0319871	0.0122838	-0.0660572	0.0539614	-0.00502892	-0.0136076	-0.0648893	-0.105475	-0.0568972	0.00524408	-0.0475258	0.00268362	-0.0509416	0.0225633	-0.072161	-0.0677021	-0.020021	0.0394775	-0.0581553	-0.0377547	-0.0483559	-0.0771465	-0.0651621
SP_1127	0.000976786	0.038521	-0.0136945	0.0908101	-0.0367876	-0.0181558	0.0401488	-0.084092	0.0181444	0.227591	0.036139	-0.0095405	0.0392324	0.0713776	-0.00804343	0.0371947	0.00647602	0.0299682	0.0943136	0.0945826	0.0217425	-0.00503889	0.0199031	0.0655636	0.0289173	0.0934239	0.0327506	0.0676529	0.0285372	0.0257566	0.0334062	0.0960438	0.0205217	0.0537204	0.0211541	0.018992	0.0191311
SP_1131	0.00233367	-0.0662034	-0.00530326	0.00701338	-0.0111108	0.0301067	0.0371271	-0.0683214	-0.0279283	0.221774	0.128915	0.00866645	0.0344583	0.0388075	0.012652	0.121583	-0.0320738	0.0313617	0.110508	-0.0194478	-0.00399924	-0.00864781	0.0253939	0.0744762	0.048504	0.0669495	0.035816	0.0676634	0.0470022	0.0115381	0.0525861	0.0907588	0.0601831	0.0837462	0.0262887	0.0312885	0.0238949
SP_1132	0.0456938	-0.0388704	0.0311053	0.0158492	-0.0464259	-0.0158592	0.00444543	-0.0634756	0.0316985	0.214507	0.0750947	-0.0826466	0.020955	0.0712929	0.0278676	0.0497579	0.113048	0.0276892	0.00717834	0.0291657	0.00430146	-0.0354518	-0.00427322	0.0349853	0.0134772	0.0819115	0.0053725	0.0595205	-0.0286459	-0.0148847	0.0485559	0.0975065	-0.00209045	-0.0126256	-0.00753226	0.023344	-0.0179956
SP_1134	-0.0153839	0.00958456	0.0429007	0.0136525	-0.0449758	0.0169167	0.00130156	-0.0563226	-0.00303015	0.127924	-0.0292899	-0.126989	0.0286926	-0.0711249	-0.0274261	0.0566627	-0.0424354	0.00108008	0.0217471	-0.0624021	0.0130719	-0.0525703	0.0113173	0.044414	0.0198238	0.0434367	0.0121604	0.0441216	-0.00524697	-0.0113752	0.0288775	0.0583757	-0.00698193	0.0161749	0.00993715	-0.00973109	0.000918632
SP_1135	0.0402286	0.0361337	0.0308692	0.061435	-0.0329373	0.0763668	0.000283298	-0.0428449	-0.0857358	0.271681	0.0214867	-0.0826577	-0.0356167	0.094918	-0.00400654	0.0349333	0.0183384	-0.00887627	-0.066792	-0.0358697	-0.00963403	-0.0596929	-0.0163332	0.00240191	-0.00974426	0.0139471	-0.000268341	0.00589528	-0.010028	-0.0147624	-0.0273105	0.0303891	-0.0148467	-0.0087398	0.0069364	-0.0195575	-0.00765312
SP_1136	-0.017247	0.0193927	-0.0348998	-0.118765	-0.0947829	-0.00526449	-0.0328578	-0.0903028	-0.119968	-0.0132399	-0.186391	-0.12609	-0.027525	-0.023555	-0.0864062	0.0273363	-0.037596	-0.0594674	0.00470016	-0.0595202	-0.0576233	-0.103254	-0.0609404	-0.013523	-0.0675156	-0.0025895	-0.0558143	-0.00115593	-0.0678847	-0.0650315	-0.0327312	0.00713464	-0.0514881	-0.0360572	-0.0317388	-0.071853	-0.0447205
SP_1137	0.0182294	0.00381989	0.0282418	-0.049849	-0.0845703	0.013604	-0.0253047	-0.0567625	-0.0625337	0.0696461	0.018321	-0.0717405	-0.00622568	0.0495712	-0.0810308	0.0375537	-0.00793887	-0.023121	0.00974664	-0.0295675	-0.0273266	-0.0678458	-0.023182	0.0216728	-0.0100048	0.0245164	-0.00850097	0.0142247	-0.0109371	-0.030372	0.00385045	0.0504652	-0.000139849	0.0215083	0.000246622	-0.0150728	-0.0198274
SP_1138	0.00963313	0.0311126	0.0201854	-0.165496	0.0131212	0.0249949	0.00621976	-0.117492	-0.0664992	0.203947	-0.0904286	-0.151192	0.0276171	0.0186605	-0.0809631	0.0071945	0.0416753	0.019177	-0.000814899	0.0726362	0.00942521	-0.063736	0.0234623	0.00666245	0.0218482	0.0299483	0.0412765	-0.00577485	-0.00468707	0.0340632	0.0106777	0.02854	0.0393368	0.0493586	0.0304082	0.0117218	0.0266341
SP_1139	0.0368122	-0.05258	0.106251	-0.0630694	-0.0759458	0.00170923	0.0226998	-0.0668339	-0.0108037	0.114255	0.00543002	-0.0698833	0.0118905	0.00568302	-0.0124718	-0.00402996	-0.0433749	-0.0506626	0.0648922	-0.0173986	-0.0275889	-0.0695422	-0.0111826	-0.0174271	-0.0308264	0.0290795	-0.0119396	0.0362512	-0.00094301	-0.0373579	-0.00424571	0.0273345	0.0215531	0.036055	0.0288143	0.00448855	-0.0247703
SP_1140	0.0280387	-0.071129	0.0139857	-0.0143878	-0.0155743	0.00671774	-0.0171626	0.00379552	-0.0437052	0.178325	0.118037	-0.00134365	-0.071269	0.00931195	0.0275681	0.132279	0.0405128	0.0369199	0.026824	-0.0340881	-9.3882e-05	-0.0351151	0.00660559	0.03393	0.0236518	0.0632566	0.0272843	0.049518	0.0217309	0.00872068	0.0400849	0.0559625	0.0231741	0.0531912	0.0379708	0.0135077	0.000757945
SP_1141	-0.0619134	-0.124159	0.0352159	-0.074765	-0.0988177	-0.0337427	-0.117201	-0.114738	-0.0869996	-0.0836574	-0.0508784	-0.146991	-0.0749681	0.01308	-0.0540838	0.0280086	-0.0420715	-0.0977767	-0.0357167	-0.119472	-0.103595	-0.143396	-0.0868647	-0.0502709	-0.0947135	-0.0393733	-0.0804267	-0.0559735	-0.057593	-0.0996416	-0.0853568	-0.0337764	-0.0443511	-0.0567691	-0.033803	-0.0627383	-0.0968405
SP_1142	0.0318832	-0.014854	-0.00859938	0.000787783	-0.0317475	0.0203428	0.0135335	-0.115695	-0.0213143	0.0865602	0.0226662	-0.165621	0.00557405	-0.0550416	0.0472354	0.0413522	0.00570997	-0.0179934	0.000597047	0.0318523	-0.0146285	-0.0461449	0.00469914	0.0285327	-0.00868885	0.0291668	0.0202815	0.0170656	0.0284872	-0.00790429	0.00608501	0.0380982	0.0247208	0.0498304	0.0300632	0.0201399	-0.022093
SP_1143	0.0423922	-0.00867358	0.0117997	-0.00149944	-0.0629592	0.0404561	0.046773	-0.0519803	-0.0471808	0.235592	0.0192807	-0.0618439	-0.0828881	0.0639663	0.00238308	0.0707427	0.049131	0.0208689	-0.0607939	-0.070369	-0.0423258	-0.0868408	-0.0189112	0.0223715	-0.0154088	0.0101835	-0.00365987	0.0536996	-0.00771876	-0.0235838	-0.00287364	0.0439694	0.0070458	0.0180294	0.0160883	-0.0217351	-0.0174822
SP_1144	0.0165495	-0.0337652	0.0228929	-0.0996229	0.057102	0.18217	0.0550578	-0.116249	0.0901861	-0.146106	-0.0545905	-0.0202135	0.0385983	0.0132069	0.10948	0.0290739	-0.0737362	-0.126067	0.108765	-0.202912	-0.0213577	-0.178283	-0.0770349	-0.0338686	-0.0250315	-0.0872464	-0.0350831	-0.0414937	-0.0858004	-0.0313794	-0.0576812	-0.00353671	-0.0946683	-0.0129137	-0.045474	-0.0274279	0.00739914
SP_1145	0.0054148	-0.0486092	-0.0148261	-0.00232236	-0.121255	-0.0363637	-0.0212531	-0.036371	-0.0457243	0.0880045	0.0122201	-0.0721921	-0.0206142	-0.00322884	-0.0223349	0.017806	0.054278	0.00361326	0.0219892	-0.00579826	-0.0548049	-0.108233	-0.0328357	0.0129062	-0.0387638	-0.00800541	-0.0226778	0.0180966	-0.0272888	-0.0412943	-0.00420148	0.0360351	-0.01068	0.00529709	-0.00198345	-0.029427	-0.0574547
SP_1150	-0.309418	-0.171051	0.07905	-0.212824	-0.453366	-0.521679	-0.0708336	-0.191654	-0.110066	-0.0789958	-0.215413	-0.293484	-0.165372	-0.116673	-0.151881	-0.438699	0.1926	-0.0987313	0.00378371	-0.281773	-0.220438	-0.299047	-0.215161	-0.15526	-0.175265	-0.212565	-0.21008	-0.152421	-0.216544	-0.231236	-0.153854	-0.11267	-0.214491	-0.181519	-0.217771	-0.221101	-0.269435
SP_1154	0.0111947	-0.000818059	0.0330921	-0.0467697	-0.101822	-0.0189376	0.00142362	-0.108683	-0.0420242	0.040998	0.0269215	-0.108466	-0.0144333	-0.0242693	0.00450451	-0.0241986	-0.0161532	-0.0143591	-0.00107072	-0.010944	-0.0416737	-0.0941238	-0.0396909	-0.000383684	-0.0321275	0.00827915	-0.0276441	0.0044034	-0.035742	-0.0440551	-0.0247192	-0.0331835	-0.0329632	-0.0206941	-0.0177574	-0.0388471	-0.0590522
SP_1156	0.0415124	0.0325381	0.0503249	0.0243853	0.00627074	-0.0206426	0.0559996	-0.221506	-0.0182142	0.0370059	0.0321029	-0.085455	0.0281129	-0.0891757	0.014758	0.0317378	0.141514	-0.00317895	0.0110951	-0.179435	0.0532571	0.00981386	0.04318	0.0684509	0.0278758	0.0968655	0.0571227	0.0890053	0.0301754	0.040752	0.0566329	0.119055	0.00602592	0.0415044	0.0817897	0.0597341	0.0241579
SP_1157	-0.0112762	-0.00731111	-0.0157238	-0.0310579	-0.0322417	0.0196876	0.0144484	-0.208669	0.00181626	-0.0389807	0.00147465	-0.0795377	0.00682511	-0.070257	-0.0671525	0.0575764	0.0400558	0.0209835	0.0155324	0.0393574	-0.0122824	-0.0998215	-0.025289	0.0316918	0.0101639	0.0275961	-0.0102719	0.0250904	-0.0493538	-0.0244237	0.00267016	-0.106844	-0.051624	-0.0226646	0.0404272	-0.0610084	-0.00953398
SP_1160	0.0208797	-0.109042	-0.00173771	-0.140851	-0.0566379	-0.00051039	-0.0716327	-0.204614	-0.087226	0.121714	-0.0289079	-0.0997135	-0.076465	-0.0199461	-0.00909794	0.023952	-0.0613568	-0.00780792	0.0091835	0.0575754	-0.0966804	-0.087492	-0.0725038	-0.0523731	-0.0877158	0.0143985	-0.0709721	-0.0356425	-0.107311	-0.0832779	-0.0462458	-0.0583012	-0.0753902	-0.0803189	-0.0491877	-0.0820339	-0.0778011
SP_1161	-0.0667602	0.0185936	-0.0221378	0.00635175	-0.160554	0.0131469	0.0201678	-0.209946	-0.033592	0.0658306	0.0483056	-0.0894488	-0.0219572	-0.0325236	-0.0102774	-0.0769685	0.0139093	-0.0213955	0.0552303	-0.0263672	-0.015101	-0.0592836	-0.0206918	-0.00311163	-0.0141848	0.0294375	-0.0130872	-0.00329072	-0.0255812	-0.016132	-0.00943946	-0.0206606	-0.0274963	0.000273863	-0.0205875	-0.0410827	-0.0280637
SP_1162	-0.0645038	-0.0533969	0.0344148	-0.0366135	-0.168164	-0.0406624	-0.0262034	-0.359851	-0.0450883	0.174319	-0.0552441	-0.193369	-0.0253101	0.00804036	0.00884765	-0.00271506	0.0364719	-0.0211341	0.0409228	0.057377	-0.0125251	-0.0888908	-0.033361	-0.0112256	-0.00149643	0.0261383	-0.0108695	-0.0272885	-0.00510879	-0.0396218	-0.0225295	-0.0196872	-0.0172674	0.000629353	-0.0144171	-0.0279264	-0.0208034
SP_1163	0.0164418	-0.00677906	-0.00512506	0.0737893	-0.0627127	0.0137943	0.000195258	-0.454948	0.0379886	0.0766263	-0.00648936	-0.094473	0.0552623	-0.0845726	0.0500211	0.0420063	0.0746974	0.0674748	0.115352	-0.0268379	-0.00408199	-0.0548513	0.00284457	0.0614235	0.0537655	0.0235286	0.026094	0.0403838	0.0325417	-0.000660352	0.0392133	0.0358863	0.00932836	0.0464279	0.00832764	0.0149811	0.0133506
SP_1164	0.0169754	0.00779207	0.125505	0.0315829	-0.0500718	0.0923566	-0.0101682	-0.172401	0.0338484	0.211648	0.0265771	-0.0597711	0.0357183	0.0666214	0.0347943	0.0651724	0.0359742	0.06252	0.0729812	0.0775846	-0.0039487	-0.0283798	0.0108296	0.0323911	0.0173039	0.0754122	0.0251033	0.008313	0.0222114	-0.000143229	0.0261197	-0.0151429	0.0057141	0.0340695	0.0272792	-0.00221988	-0.00282544
SP_1166	-0.00255192	0.0167501	0.00973857	0.163688	-0.0363967	0.0526365	0.0637458	-0.233515	0.0214437	0.199829	0.113357	0.0514513	0.100361	0.0408702	0.0911551	0.0971113	0.115691	0.0474365	0.0740464	0.0289817	0.0257675	-0.00676129	0.0704207	0.0956073	0.103503	0.101559	0.0904095	0.0644872	0.0483848	0.0649411	0.0865855	0.0476395	0.0561965	0.0718319	0.0854801	0.0626465	0.052745
SP_1167	-0.0491275	-0.132986	-0.0296274	-0.0317633	-0.079552	-0.06388	-0.0273321	-0.249312	-0.00384012	0.196646	-0.0174426	-0.200847	-0.0624238	-0.234124	0.0474864	0.0526429	0.0531899	0.0607427	0.045973	-0.0663872	-0.207165	-0.0400596	0.0327252	-0.113243	-0.0929676	0.131898	0.0307941	0.00816423	-0.173026	-0.0287459	-0.228585	0.112343	-0.0770416	-0.109578	0.0496215	0.00155769	-0.162768
SP_1168	-0.168457	-0.0607571	-0.0956983	0.0304962	-0.0266939	-0.0676383	0.0805181	-0.759258	0.000190732	0.18778	0.260599	-0.00561251	0.0466986	-0.0375769	0.0140378	0.016728	0.0704781	-0.0166512	0.0213887	-0.0195132	-0.137897	-0.103832	-0.0194247	-0.00835729	0.0370865	0.067116	0.0345837	-0.0140293	-0.141943	-0.037542	0.0164648	0.0356294	-0.0471813	-0.0691138	-0.0376592	0.00011393	-0.0977152
SP_1169	-0.0287516	-0.0374872	-0.0626262	0.0609142	0.0215758	0.0427644	-0.0682421	-0.186142	-0.0275579	0.198576	0.139888	0.072044	0.0382364	0.0881484	0.0644703	0.0390803	0.168712	0.0382434	0.181117	0.00680164	-0.0300023	-0.0224492	0.0145962	0.0709638	0.0368506	0.109408	0.0488176	0.108936	0.0100927	0.01587	0.0684146	0.0753612	0.00803491	0.0379013	0.0435051	0.053413	-0.0659541
SP_1170	-0.0424495	-0.0551066	-0.0373498	-0.0161357	-0.0892553	-0.0185587	-0.0553074	-0.112359	-0.0537702	0.144033	0.102381	-0.128953	0.0143919	0.10373	0.00211425	0.0234291	0.0254625	0.0107212	-0.0416185	-0.0696502	-0.0483834	-0.10163	-0.0387383	0.00209113	-0.0298611	-0.00163779	-0.0247185	-0.0142016	-0.0571361	-0.0497297	-0.0256582	-0.0216031	-0.0323983	-0.00982851	-0.0530897	-0.0400525	-0.0626686
SP_1171	0.0236651	0.0538176	-0.0179399	-0.0358508	-0.0449838	0.0853383	0.0466521	-0.159398	0.0016884	-0.0650938	0.0162162	-0.125667	0.0517224	0.0321512	0.0629801	-0.0236095	0.0914175	-0.00490982	0.0751924	-0.024796	-0.00524614	-0.0953079	-0.00902501	0.035034	0.0168554	0.0427715	0.00297588	0.055923	0.0165218	-0.0151676	0.0668795	0.0540065	0.0116261	0.0640508	-0.00367914	0.0247745	0.00917178
SP_1172	0.051448	-0.0759276	-0.0228245	-0.0308056	-0.1055	0.0172428	-0.0191036	-0.11719	0.0115806	0.217546	-0.0765328	-0.197281	-0.0791795	-0.0105356	-0.0453051	0.118827	0.0107697	0.0889327	-0.0413612	-0.171493	-0.0746861	-0.107039	-0.0600853	0.0217451	-0.0384423	-0.0266285	-0.0238374	0.0249399	-0.0241877	-0.0686126	-0.0203208	-0.0247577	-0.0127936	-0.0160664	-0.0190586	-0.0144145	-0.091531
SP_1173	-0.00904214	-0.0759847	0.00448945	-0.0986274	-0.122742	-0.0222486	0.0112279	-0.134024	-0.066574	0.105821	0.00881657	-0.0664073	-0.00703113	-0.0152543	0.013923	0.0789374	0.0136476	0.0488885	-0.0505084	0.0696459	-0.0312121	-0.140033	-0.0350072	-0.00686628	-0.0334224	-0.0261975	-0.0170438	-0.000835572	-0.0545765	-0.0296008	-0.0405545	-0.0713899	-0.0179387	-0.00966947	-0.0410305	-0.0510422	-0.0504398
SP_1174	0.0984549	0.0194784	0.0928593	-0.0230521	-0.0480839	0.0297776	-0.0395112	-0.069656	0.0609671	0.147031	0.0599439	0.0117701	0.0117765	0.0120357	-0.00134007	0.00681974	-0.0190415	0.0839002	0.0420044	0.0642896	0.0027943	-0.100367	-0.0312504	-0.000202616	-0.0219174	-0.0137771	-0.0303239	-0.0274772	-0.0440838	-0.0362418	-0.0388605	-0.0147604	-0.0228292	-0.00309531	-0.0295261	-0.0465064	-0.0423084
SP_1175	-0.00861974	-0.0136248	0.0739609	-0.00240668	-0.0465799	-0.00915945	-0.0219558	-0.0262174	-0.0096591	0.0526391	0.0155206	-0.0554642	-0.0130696	0.054334	0.0127877	-0.0277426	0.0236775	0.0152908	0.0619746	-0.0256692	-0.0351243	-0.0917054	-0.0271112	0.00608827	-0.0261315	-4.3361e-05	-0.0144307	0.00944349	-0.0280708	-0.0357514	0.00594855	0.0205534	-0.012482	-0.000119124	-0.0307344	-0.0392014	-0.0288113
SP_1182	-0.0327993	0.0249987	-0.052029	-0.0554776	-0.00806869	0.141293	-0.000456212	-0.0422118	0.0162204	-0.0524328	-0.0305516	0.0698627	0.0689468	-0.0232127	0.00313085	-0.039118	-0.0675019	0.00225798	0.0628732	-0.223104	0.0786509	-0.00979257	0.0680934	0.00645989	0.104977	-0.0710314	0.0935101	0.0585946	0.0928124	0.0646685	0.0290273	0.101908	0.0565639	0.089768	0.0686569	0.0580334	0.0806377
SP_1184	0.0195218	0.000534125	0.0250989	-0.0127256	-0.0715	0.0219494	0.0220156	-0.0476359	-0.0466544	0.197194	-0.0680963	-0.0933091	0.0181688	0.0421507	0.0377831	-0.00940978	0.0689796	0.0246592	0.052126	0.0748368	-0.0234009	-0.0757523	-0.0266181	0.00205396	-0.00679469	0.0146973	-0.0167047	0.00822538	-0.0239246	-0.0284667	-0.0026923	0.0343517	-0.0291259	-0.00490201	-0.038145	-0.0426097	-0.0240838
SP_1185	0.0223323	-0.00101599	0.0917885	0.0265624	-0.0307072	0.0298865	0.0186462	-0.0481804	-0.0132678	0.117624	0.0335631	-0.0706529	-0.0032093	0.064102	0.00218274	0.00811406	0.0293384	-0.00307633	0.0730628	-0.0293531	-0.0130835	-0.0516977	-0.00938661	0.0814729	-0.00752238	0.0397024	-0.00544786	0.020171	-0.0117795	-0.0122978	0.0195909	0.0769715	-0.01835	0.014788	-0.0103835	-0.0178357	-0.0118179
SP_1186	0.0578305	-0.0142489	0.0157529	-0.0802656	-0.0902002	0.0290468	-0.0943124	-0.147357	-0.0896907	0.156644	0.0205162	-0.0378502	-0.00936194	-0.0238159	-0.0184332	0.0001263	-0.200614	-0.0320067	-0.0393712	-0.0486024	-0.0223497	-0.0919107	-0.0503636	0.122461	-0.0325019	-0.0236456	-0.0460209	-0.0217281	-0.0727912	-0.0463027	-0.0208483	0.0617314	-0.0515643	-0.0166754	-0.0751942	-0.0546661	0.00862561
SP_1187	0.0582489	-0.0206961	0.00998295	-0.0150772	-0.0378033	0.0444061	-0.00953644	-0.148315	-0.00901494	0.0696433	0.0322903	-0.0907298	0.00540017	0.0512531	0.0860651	0.120502	0.080967	0.0447661	0.0118354	-0.0412998	-0.0232941	-0.0745595	-0.0319891	0.111883	-0.0209253	0.0157944	-0.0152498	0.00915271	-0.0140488	-0.0447658	-0.00692969	0.0456129	-0.0256434	-0.00254874	-0.0228704	-0.0294426	-0.0179813
SP_1189	0.00426725	0.0105565	0.0199591	-0.0163046	-0.130563	0.00607464	-0.00124409	-0.0953133	-0.0361071	0.0903629	0.0209561	-0.0882992	0.000604985	0.0405849	-0.00940733	0.00124876	0.0588541	-0.0127574	-0.0135567	-0.0854146	-0.0489724	-0.117505	-0.0502637	-4.4718e-05	-0.0463407	-0.0179076	-0.0626678	-0.0193835	-0.042995	-0.0438872	0.00388771	0.0138453	-0.0333941	-0.0203701	-0.0367258	-0.0327967	-0.0469171
SP_1190	0.00786164	0.025453	0.0403137	-0.0520668	-0.104572	-0.00939421	-0.0440434	-0.118387	-0.0405819	0.0423118	-0.0454662	-0.119913	-0.0344986	-0.065647	-0.0208317	0.0349168	0.0833898	-0.0262911	0.0443868	0.0342577	-0.0229272	-0.0815615	-0.0287546	0.00664855	-0.0805586	-0.0826008	-0.550238	-0.00118487	-0.0237392	-0.0241009	0.003868	0.0316825	-0.0082521	0.0095762	-0.00695507	-0.00717514	-0.0304101
SP_1191	0.000165423	-0.0405482	0.0126085	-0.0160635	-0.0846603	0.00835627	0.00411578	-0.0384847	0.0187271	0.0460025	0.0308195	-0.0714308	0.0032207	0.0433456	0.030863	0.0198763	0.0610051	0.00422725	0.0731746	0.00519875	-0.0198662	-0.0583691	-0.0094618	0.0249598	-0.0882316	0.0155092	-0.306616	0.0257714	-0.0120767	-0.0112841	0.0174521	0.013724	-0.0138102	-0.00741953	-0.00232375	-0.0169503	-0.034742
SP_1192	-0.0497364	-0.102435	0.00988566	-0.0478173	-0.125025	-0.0679846	-0.0843851	-0.0973087	-0.0575639	0.0595718	-0.0861942	-0.159949	-0.00374437	0.0318769	-0.0483785	0.00114257	-0.0145716	-0.0151977	0.0154139	0.0261628	-0.061395	-0.120956	-0.0687436	-0.0511926	-0.237061	-0.198272	-0.428517	-0.0275167	-0.0590298	-0.0755873	-0.0373749	-0.012843	-0.0701795	-0.0413763	-0.0640193	-0.072854	-0.0732842
SP_1193	-0.135748	-0.2367	0.00467546	-0.0961419	-0.103823	-0.0852715	-0.137354	-0.0584175	-0.0783511	0.00126534	0.0255079	-0.042617	-0.0351783	-0.00885724	0.0191298	-0.140546	-0.14551	-0.124908	-0.0286463	-0.0339402	-0.0572414	-0.10319	-0.0730556	-0.0384075	-0.227465	-0.181137	-0.415741	0.0300714	-0.0394379	-0.0475177	-0.0523937	-0.0338236	-0.050438	-0.0387628	-0.0493524	-0.0157511	-0.0688784
SP_1194	0.0531103	-0.0415261	0.0362108	0.0196214	-0.00770437	0.0251394	0.0406781	-0.0407328	-0.0052387	-0.142261	0.200397	-0.106252	-0.0404775	0.19183	0.0497185	0.141898	0.0545289	0.0353355	0.00752751	-0.125198	0.00259302	-0.0447154	0.00583009	0.0528399	0.0268469	0.07216	0.0273234	0.0289727	0.036058	-0.00318464	0.00421339	0.0472672	0.0215256	0.0658706	0.0222902	0.00581719	0.0045693
SP_1198	0.00718625	0.012607	0.0397081	-0.0484745	-0.0215181	0.0795751	-0.0292291	-0.041759	-0.0404215	-0.0381309	-0.0725919	-0.148864	0.0319318	-0.0216982	0.00358817	0.069695	0.173321	0.0372263	0.0355241	-1.00661	0.126845	-0.0304275	-0.0811674	-0.0590128	-0.0261961	0.0546639	-0.0521128	-0.114751	-0.115417	-0.0917831	-0.0610198	-0.114528	-0.0659961	-0.125096	-0.0717247	-0.161954	-0.161969
SP_1200	0.0131415	-0.158418	0.121246	-0.202365	-0.266823	-0.0752936	-0.0051826	-0.0881928	-0.139916	-0.12071	-0.0122917	-0.195342	-0.117639	0.0499018	-0.0396682	-0.0451692	0.0814894	-0.0251032	0.0228106	-0.0133022	-0.0585217	-0.115843	-0.0550906	-0.020564	-0.0168696	0.00909753	-0.0328939	-0.0162379	-0.0685443	-0.0184898	-0.0443703	-0.0692215	-0.0315257	-0.0679536	-0.00877363	-0.0548343	-0.0873629
SP_1201	-0.140849	-0.0859433	-0.0820031	0.0184143	-0.349436	-0.0181947	-0.0490729	-0.0737849	-0.026581	0.0217698	0.133517	-0.276973	-0.0116887	-0.0366583	-0.0730513	-0.109846	-0.0750698	0.00565189	0.0244776	-0.09381	-0.020404	-0.115974	-0.0372969	-0.0104388	0.00176184	0.00566742	-0.00952857	0.0094382	-0.0679354	0.00377715	-0.0372522	-0.0226384	-0.0342773	-0.122325	-0.0268008	-0.0266308	-0.0923849
SP_1202	-0.0312814	-0.00751443	-2.8555e-05	0.0055986	-0.379644	-0.00840566	-0.0363138	-0.170212	-0.0205771	0.147793	0.213405	-0.499456	-0.00307148	0.0497693	0.00777672	0.0693101	-0.00873724	0.0406748	0.0398374	0.0321052	-0.0421516	-0.134755	-0.0785145	-0.0366475	0.000733268	0.0400273	-0.0299821	0.0569546	-0.0517166	-0.00629974	-0.0259335	-0.0574246	-0.0444076	-0.137396	-0.0269262	-0.069458	-0.156324
SP_1203	-0.175866	-0.0524679	-0.329515	0.111815	-0.184006	0.0504734	-0.0093181	-0.566824	-0.144751	-0.152774	0.277528	-0.0755915	0.141805	-0.3386	-0.183953	0.164283	0.054165	-0.191833	0.0773841	-0.382636	0.122296	0.126176	0.104782	0.0582953	0.145575	0.262481	0.114685	0.139149	0.119139	0.122528	0.096365	0.0265606	0.198608	0.0926601	0.0843043	0.142025	0.0952032
SP_1207	-0.00287231	-0.106517	0.119065	-0.123807	-0.767159	-0.112639	0.0940934	-0.372143	0.0146855	0.108564	-0.198532	-0.550433	0.128885	-0.423982	-0.543216	0.0733899	-0.333283	-0.0711276	0.212699	0.000731848	0.0657007	0.0556712	0.0312707	-0.0250829	0.099741	0.147832	0.0717447	0.0712426	0.101232	0.065118	-0.0743518	-0.202132	0.110791	-0.233651	0.100818	0.0654527	-0.0510932
SP_1211	0.102879	-0.188371	0.00803719	0.0369902	-0.00186224	0.170176	0.0248093	-0.0394762	-0.0446747	0.213539	0.0804686	0.138987	0.0900139	0.0487087	-0.00814786	0.0547174	0.13346	0.0591089	0.0536517	-0.032458	0.00703703	-0.122653	-0.0154601	0.0172007	0.0661392	-0.0440931	-0.0280114	-0.0185941	-0.125389	-0.0596078	0.0165174	-0.023887	-0.0939619	-0.070902	-0.105776	-0.0907617	-0.0597771
SP_1212	0.00943347	0.0276558	0.0742273	-0.125243	-0.202335	-0.0786037	-0.094429	-0.0748208	-0.0350576	0.127722	-0.10598	-0.134845	0.000645526	0.0507774	0.0161741	-0.00794865	-0.360727	-0.0195195	0.017723	-0.008551	0.0169899	0.0050881	0.053197	-0.0238614	0.0074936	0.0891023	0.030078	-0.0753824	0.032327	0.0437274	0.0540626	0.0630434	0.0385678	0.0137494	0.0446377	0.0628622	-0.00599074
SP_1213	0.107022	-0.00222231	0.267567	0.0100281	-0.449396	0.0303787	-0.0563347	-0.179887	0.0263474	0.195239	0.0482852	-0.412178	0.0214078	0.0497965	-0.0272426	0.0492991	-0.132379	-0.0370813	-0.015081	0.0609528	-0.0168057	-0.0756857	0.01401	0.0372331	0.0421323	0.0394735	0.0327896	0.0320782	0.0126082	0.015572	0.0910471	0.0165289	0.045837	0.039565	0.052684	0.0131777	-0.0461001
SP_1214	-0.0319412	-0.0155928	-0.0359137	-0.0746427	-0.146924	-0.0576683	-0.0621622	-0.171528	-0.0830538	0.0316823	-0.101244	-0.105073	-0.0559336	-0.0202852	-0.113113	-0.0791729	0.0254337	-0.0528226	0.000275709	-0.0610843	-0.0699463	-0.114712	-0.0715846	-0.0293761	-0.0460402	-0.0174441	-0.0611124	-0.019411	-0.045594	-0.0666478	-0.034631	0.01646	-0.0514866	-0.0167961	-0.0482576	-0.0562117	-0.0542834
SP_1215	0.0718189	0.0360666	-0.0660505	-0.0313825	-0.0895277	0.0744414	0.00433691	0.0134626	-0.00301359	0.0824724	0.0525437	-0.0073046	0.0122816	0.128668	0.0419379	0.0383218	0.0846963	0.0358346	0.00322382	0.0740018	0.0212132	-0.0643836	0.0234455	0.0809961	0.0480982	0.0267833	0.0289104	0.170925	0.0311664	0.0116468	0.077633	0.0844925	0.0347856	0.0689485	0.0356791	0.0514743	0.0364495
SP_1218	0.142881	-0.0223864	0.130079	0.0523183	-0.20236	-0.10801	-0.000918411	-0.0156223	0.137813	0.221494	0.339748	0.0376284	-0.0412514	0.174932	0.106801	-0.030969	-0.0752013	0.0901745	0.0746864	0.436832	-0.0680189	-0.107691	-0.029315	0.0102685	-0.048917	-0.0311918	-0.0205549	0.0464621	-0.0175724	-0.0899492	0.0441067	0.0678573	-0.0406279	-0.0194308	-0.0645962	-0.0372442	-0.101382
SP_1220	-0.181981	-0.534957	-0.0883792	0.0486748	0.15252	-0.129765	-0.183523	-0.0178801	0.21913	0.707933	0.0348862	0.104338	-0.102511	-0.0281875	-0.266806	0.161598	-0.123336	-0.319449	0.0160103	-0.0309728	-0.117394	-0.157243	-0.199565	-0.0498284	-0.0729451	0.0489247	-0.00936966	-0.0424964	-0.236599	-0.196055	-0.491661	-0.694736	-0.208169	-0.160137	-0.377351	-0.272296	-0.15819
SP_1221	-0.00624855	-0.0555175	0.0530986	-0.055883	-0.108012	0.00404448	-0.0440875	-0.100819	-0.0182489	0.0594265	0.00544977	-0.112156	-0.0278287	-0.0347186	0.0254609	-0.0156123	0.00687634	-0.000517028	-0.0321357	0.0611692	-0.0372667	-0.0832683	-0.0354414	0.0105747	-0.0230643	0.018633	-0.0240343	-0.0173305	-0.0283936	-0.0398357	0.00359668	-0.0541515	-0.0209546	-0.0200966	-0.0257406	-0.0351791	-0.0534983
SP_1222	0.0240448	0.042568	-0.0650631	0.00207277	-0.136374	0.0447857	-0.0490544	-0.0335086	0.0355317	-0.00380383	-0.0142579	-0.175289	0.0399779	-0.129544	0.0938166	-0.0929852	-0.0485682	0.00661233	0.00732503	0.0217127	-0.013427	-0.0800194	0.000626393	0.0210609	0.0603639	0.0212477	0.0511865	-0.0843523	0.00483273	0.00930437	-0.129975	-0.161212	0.0807881	-0.0940662	0.0513741	-0.0239143	-0.0649327
SP_1223	0.0308553	-0.0148836	-0.147782	0.0022875	-0.14863	0.0579279	0.0143378	-0.0638033	0.102048	0.168469	0.01493	-0.180323	-0.0196117	0.00170016	-0.0116712	0.214653	0.00151257	0.0546231	0.0808107	0.143141	0.0510992	0.0371343	0.0271193	0.0997365	0.0848311	0.124646	0.0939864	0.0898764	0.0404749	0.0222824	0.0723874	0.042531	0.0901595	0.0441647	0.105603	0.0525101	0.0104575
SP_1225	-0.179965	0.200262	0.163384	0.298228	-0.507112	-0.127897	0.192332	0.0601279	-0.696191	0.378728	0.26332	0.0652988	-0.161935	-0.171621	-0.309082	0.0509324	-0.113856	0.0909381	0.00934855	-0.554905	0.179862	0.131047	0.137411	0.130648	0.147537	0.265763	0.159251	0.0508247	0.150989	0.137099	0.0839998	-0.295312	0.131977	-0.0601329	0.202768	0.130378	0.113974
SP_1226	-0.338909	-0.180815	-0.221585	-0.129502	-0.298651	-0.34762	-0.139792	0.00523283	0.309313	0.311852	0.195153	-0.204265	-0.0802671	-0.417792	-0.463268	-0.303538	-0.463268	-0.0487168	-0.333381	-0.401738	0.00397485	-0.183828	0.0961736	0.142209	0.0744486	0.039447	0.147822	-0.289266	-0.0574152	-0.0188435	-0.226661	-0.226809	0.225695	-0.226683	0.321919	-0.224886	-0.0244535
SP_1228	-0.0452306	-0.0385696	0.0483974	0.0791297	-0.0129695	0.0804672	0.0119912	-0.0391437	0.0308398	0.184697	0.0470269	0.0289598	0.0753177	0.0179078	-0.000850118	-0.00627896	-0.0179922	-0.0379111	0.0432709	-0.158048	0.0418832	-0.00315692	0.0494308	0.0678765	0.0608129	0.0861876	0.0617877	0.0956708	0.0451034	0.0348297	0.0736916	0.0414351	0.0489294	0.0544979	0.0497116	0.0314736	0.0372373
SP_1229	-0.229585	-0.0971722	0.0473059	0.204644	0.328123	-0.0517277	-0.0340255	-0.309086	0.0483902	0.275441	0.342946	0.140174	0.23596	0.263507	0.109918	0.1526	-0.20509	0.1429	0.239296	0.0363416	0.121175	0.0864611	0.142313	0.0206365	0.134265	0.224799	0.118455	0.380152	0.0882954	0.145186	0.217596	0.273265	0.163676	0.103527	0.0225272	0.100847	0.144854
SP_1233	0.00943282	-0.00967784	0.0107966	0.00800723	-0.0577017	0.00143607	0.00482681	-0.0204553	-0.0291306	0.0104731	0.0320382	-0.0148925	0.0152301	0.0493908	-0.0365506	0.00250584	0.00963294	0.0232587	0.0111594	0.00982696	-0.00166208	-0.0564495	-0.00593591	0.0193211	0.00102728	0.030223	0.00477583	-0.0552436	-0.0142199	-0.0140464	0.0124117	0.0643512	0.00291603	0.0188823	-0.0136969	-0.0327844	0.0124075
SP_1234	-0.00873005	-0.0371876	0.0111368	-0.17179	-0.119692	0.00823425	0.00531731	-0.128499	-0.0295997	0.121996	-0.0556177	-0.0891936	0.0151174	0.0283953	-0.00435164	0.0184194	0.00894045	-0.017145	0.0251113	0.00373742	-0.0751285	-0.103127	-0.0727763	-0.0447527	-0.0765224	-0.0242267	-0.055798	-0.0398455	-0.0658405	-0.074781	-0.0617983	0.036897	-0.0400855	-0.048897	-0.0562258	-0.0475229	-0.0822988
SP_1235	0.118024	-0.284222	-0.114502	-0.0274905	0.0642397	0.114361	0.0136504	-0.223369	0.120246	0.082646	-0.0538618	-0.188274	-0.138527	-0.153629	-0.0309183	-0.0857738	0.164671	0.0289349	-0.0515688	-0.164414	-0.0413769	-0.0932055	-0.0456646	-0.0473949	-0.0544285	-0.0139282	-0.0250253	-0.0453321	-0.0732616	-0.0437136	-0.0528646	-0.12333	-0.0710973	-0.0674559	-0.0633468	-0.0739532	-0.0566918
SP_1236	0.0571424	-0.0261061	-0.122383	0.00206931	-0.0501266	0.0356576	-0.0512558	-0.0809478	-0.070147	0.114102	0.042575	-0.164092	0.00488239	-0.0394441	-0.034915	0.00973409	0.0471005	-0.0584868	-0.0238278	-0.0673989	-0.0455557	-0.0789616	-0.0378598	0.0164444	-0.03801	-0.000173944	-0.0293283	-0.00637604	-0.0051537	-0.0438733	-0.0199531	-0.0723067	-0.00890974	-0.0123702	-0.0711106	-0.0319172	-0.0707169
SP_1237	-0.0709206	-0.0487778	-0.0810497	0.00815181	-0.115902	0.0391792	0.0132302	-0.130491	-0.0192833	-0.0050415	-0.0833449	-0.263584	-0.0193074	-0.0924073	-0.00857601	-0.0189748	0.0441307	0.0142999	-0.00833018	-0.0233391	-0.00806478	-0.0756676	0.00177103	0.0182946	-0.0098003	0.00807054	0.0137462	0.0239416	-0.0276094	-0.0106831	0.0223198	-0.0811082	0.00442349	0.00906603	0.00137995	-0.0219313	-0.0339787
SP_1238	-0.205126	-0.113126	-0.0492554	-0.0276506	-0.182694	-0.107006	-0.0893725	-0.121051	-0.0733749	0.148066	0.0673557	-0.164509	-0.0117513	-0.0323741	-0.133619	-0.0661674	0.0544558	-0.0548544	-0.068966	-0.280284	0.00367044	-0.0621383	-0.00633875	0.0439306	0.0116945	0.0396623	-0.00336759	0.0388094	0.000574827	-0.00624306	0.0458515	-0.751013	-0.00837642	-0.0222694	0.000118178	0.00464751	-0.00470318
SP_1240	-0.0587775	-0.0486887	-0.0752944	-0.128509	-0.128199	-0.00904432	0.0167049	-0.169135	-0.0710489	0.103877	0.00274604	-0.151648	-0.0130364	-0.0803564	-0.0369909	-0.0224722	0.0704615	-0.0388957	-0.0477541	-0.107738	-0.0199363	-0.0851495	-0.0203567	0.0204925	0.00358637	0.0137455	-0.0182579	-9.5638e-05	-0.019585	-0.0207577	0.00251344	0.0468756	-0.0261958	0.0216383	0.00666922	-0.0279792	-0.0281172
SP_1241	-0.305092	-0.0225927	-0.241911	0.329354	0.38349	-0.043302	0.0331763	-0.193861	0.0860572	0.477195	0.18015	0.428689	0.229721	0.305645	0.063263	-0.0157059	-0.302463	0.0610597	0.15783	-0.046918	-0.0288848	-0.103585	-0.0734492	-0.133444	0.0151284	0.206912	0.0494784	0.167498	-0.225286	-0.0725035	-0.424905	-0.585852	-0.324146	-0.307056	-0.0291847	0.0440746	-0.0678402
SP_1242	-0.163871	0.0871942	-0.169264	0.321393	0.414778	-0.0914141	0.101961	-0.130766	0.149812	0.358877	0.25358	0.432415	0.174157	0.390796	0.122537	0.0441862	-0.388489	0.209588	0.0283318	0.281981	-0.0692692	-0.0663837	-0.0660159	-0.117973	-0.0154887	0.208748	0.0374176	0.215635	-0.254977	-0.1402	-0.364223	-0.451354	-0.363621	-0.283285	-0.0232019	0.0767485	-0.135669
SP_1245	-0.0393036	-0.0102211	0.0312881	0.0068202	-0.0671389	0.0130633	0.00300109	-0.110298	0.0302298	0.0103754	0.0267578	0.049544	-0.000164614	0.071793	0.00435532	-0.036438	-0.0100345	0.0707067	0.00349342	-0.102401	-0.0633984	-0.0958094	-0.0506656	-0.0868133	-0.00886047	0.0139145	-0.0965761	0.0129166	-0.0320328	-0.0638716	-0.11133	-0.120648	-0.0578757	-0.0114208	-0.110351	-0.0760849	-0.0345279
SP_1246	0.0500306	0.0101137	0.00231576	-0.0258458	-0.0625644	0.0581609	-0.019955	-0.175378	-0.00681177	0.103937	-0.0268323	0.0372653	-0.0976448	0.0964502	0.070775	0.00228395	-0.0372263	-0.02027	0.0165146	-0.169991	-0.0617213	-0.142231	-0.0943497	-0.179665	-0.0420867	-0.0670527	-0.0925831	-0.18406	-0.0469681	-0.0971165	-0.256615	-0.227616	-0.0392065	-0.0422667	-0.0608353	-0.0946277	-0.034419
SP_1247	-0.256375	-0.0701364	-0.32734	-0.118119	-0.163743	-0.0161185	0.0383775	-0.260867	-0.332121	-0.130682	-0.209633	-0.157743	-0.090197	-0.394771	-0.194034	-0.0206361	0.0461124	-0.116679	-0.0450775	-0.286378	0.135474	0.0364195	0.0642798	-0.0628234	0.12838	0.155232	0.080021	-0.0323259	0.0893731	0.0520152	-0.128035	-0.284606	0.110272	-0.0162968	0.0866955	0.102819	0.126116
SP_1249	-0.0190679	-0.0305934	0.0237822	-0.0451598	-0.107605	-0.0210735	-0.0739216	-0.0914779	-0.0677095	0.0212513	-0.0867487	-0.0934871	-0.0768472	0.0107965	0.0249381	-0.0569115	-0.0773503	-0.0281794	-0.0958981	0.0642758	-0.05556	-0.0999755	-0.0685427	-0.0157863	-0.0410746	-0.0178777	-0.0541346	-0.00819967	-0.0550519	-0.0635582	-0.00725246	-0.0190486	-0.0523629	-0.0427906	-0.06785	-0.0633533	-0.0479758
SP_1250	-0.00451021	0.0416743	0.060615	-0.035771	-0.0441784	0.0397002	0.0257711	-0.0296013	-0.0175377	-0.0186093	-0.0161836	-0.0360908	0.0293543	-0.00929745	0.0770492	0.0293577	0.0202052	0.0399374	0.0320505	0.104593	-0.0203855	-0.0650348	-0.00715391	0.0100705	-0.0335127	0.0125458	-0.0116836	-0.00583271	-0.0309993	-0.0315808	-0.0100726	0.0336976	-0.0227439	-0.0033835	-0.0163542	-0.0270157	-0.0310871
SP_1251	-0.0290425	0.0254181	0.0532905	0.0354802	-0.0486669	0.0164766	-0.0144024	-0.0665712	3.7255e-05	0.0302911	-0.005296	-0.0543997	-0.0126665	-0.0585485	0.0375933	-0.00467616	-0.00513275	0.0242851	-0.0100213	0.0812351	-0.0290743	-0.0834668	-0.0217088	0.0174969	-0.0190668	-0.00700043	-0.013673	0.0173969	-0.0099982	-0.0328508	-0.00375207	0.0279502	0.00301225	0.0171251	0.0031341	-0.0160869	-0.0282737
SP_1253	-0.00909735	0.0215731	0.039741	0.0394213	-0.0664288	0.00989676	-0.00973105	-0.0785301	0.0114135	0.293187	-0.0201795	-0.0811317	0.0106515	-0.147927	0.0519274	0.0521947	-0.00676652	0.0628769	0.0131977	0.277023	0.0193067	-0.0433617	-0.000405123	0.062003	-0.0341145	0.049104	0.0307554	0.0448343	0.0250773	-0.0367709	0.0659704	0.022446	0.0337055	0.00675909	0.00660595	0.0191516	-0.0227767
SP_1255	-0.0450819	0.0259963	0.00856691	0.0583176	-0.0900271	-0.0580992	-0.00783955	0.0961738	-0.0299101	0.0635421	0.0401581	0.0953003	-0.040496	0.211879	-0.0133441	0.0568054	0.110712	0.0599723	0.0254393	-0.081745	0.0239491	-0.0152193	0.0286268	0.0878333	0.0264267	0.0659509	0.0432046	0.0719303	0.0215219	0.0286639	0.0641077	0.0800656	0.0328405	0.0302362	0.0405999	0.00917118	0.0114831
SP_1256	0.0858857	0.0725883	0.0173759	-0.166297	0.120005	0.133141	-0.00855449	-0.128723	-0.0114065	-0.151625	-0.152817	-0.153502	-0.0468071	-0.146271	0.132011	0.0213951	0.0490447	-0.000527788	0.0277075	0.0686086	-0.0639374	-0.0766854	-0.0280274	0.0520457	-0.0292745	0.0116231	0.000963067	-0.00160311	-0.0159608	-0.0155264	-0.0117889	0.0147027	0.0106362	0.000807366	0.0472127	0.010753	-0.0376001
SP_1257	-0.0128766	0.0145418	-0.0308014	-0.0360811	-0.105366	-0.00910976	0.0216518	-0.107363	0.00591987	0.179777	-0.115324	-0.0960958	0.0258618	-0.161617	-0.0912641	0.0760429	0.0885276	-0.00833675	0.0428241	0.066253	-0.0319981	-0.0686287	-0.0357305	0.00556169	-0.0314467	0.00252665	-0.0153953	0.000160775	-0.0445699	-0.0402945	-0.0187055	0.0107568	-0.0302357	-0.00760545	-0.0246309	-0.0203744	-0.0298274
SP_1258	0.0432292	0.00369587	0.0680766	0.117802	0.00463542	0.089023	-0.041541	-0.114063	-0.00285463	0.140484	-0.0291964	-0.0360878	0.0362654	0.0564726	0.108753	0.00902485	-0.0679058	0.0472392	0.079926	0.0768938	-0.047076	-0.00615887	0.00592776	0.0215763	-0.025864	0.0627245	0.0017266	0.00584646	0.0066153	0.00405942	-0.00229467	0.0396685	0.00962467	0.00585563	0.000949572	-0.00904647	-0.0345464
SP_1261	0.00767925	-0.0390469	0.177226	0.0264385	0.076798	0.104489	-0.0200635	-0.0378381	0.0550113	0.241065	0.053549	0.0754221	0.0557741	0.17081	0.0592099	0.0656166	-0.0146036	-0.0209612	0.214526	0.17722	0.0223422	0.00669313	0.0299686	0.0531402	0.0339582	0.0868098	0.0369235	0.0421903	0.00887751	0.0139669	0.00398049	0.0610253	0.0382602	0.0393894	0.00477807	0.0218342	0.037284
SP_1263	-0.684385	0.230694	-0.0341888	0.101514	0.458884	0.362064	0.0358586	-0.109058	0.554824	0.0947122	-0.359904	0.138696	0.410686	-0.431872	-0.0756235	0.00625273	0.0724242	-0.361903	0.0941261	0.617938	0.257735	0.117187	0.179826	0.234829	0.242442	0.23244	0.197341	0.0848123	0.17475	0.207358	0.0806704	-0.331497	0.207001	0.0472222	0.122062	0.157445	0.358836
SP_1264	0.0778377	-0.0373488	0.0285088	0.0184111	-0.0317977	0.0200375	-0.0181309	-0.0757298	-0.0374618	0.174832	0.0625646	-0.00343987	0.0155727	0.0560513	0.027597	0.0342519	0.0185894	-0.0499215	0.0231803	-0.101909	-0.00834333	-0.0521773	-0.0138903	0.0351813	0.0101948	0.0438671	0.00203793	0.0614505	-0.0158063	-0.0283966	0.025347	0.0892923	0.0162133	0.0261477	0.00260117	-0.0126823	0.00135445
SP_1265	-0.363511	-0.244545	-0.0694151	-0.213061	-0.384999	-0.122397	-0.0719189	-0.237904	-0.0641577	-0.117667	-0.199037	-0.169166	-0.177019	-0.0651904	-0.112666	-0.389005	-0.129554	-0.128284	-0.190434	-0.242152	-0.142616	-0.144809	-0.134628	-0.100837	-0.13222	-0.0715554	-0.213527	-0.0797212	-0.116851	-0.215512	-0.0922578	-0.0707889	-0.138698	-0.113259	-0.159906	-0.15173	-0.121596
SP_1266	0.0764364	0.183349	0.120958	0.133796	0.0964147	0.0785045	0.149805	0.033249	0.115921	0.178344	0.0968309	0.113009	0.0891662	0.0436715	0.146408	0.125895	0.135895	0.173266	0.132478	0.091417	0.0711678	0.0445119	0.0818185	0.140356	0.0712675	0.128738	0.0961779	0.114901	0.102182	0.0843698	0.134325	-0.0622079	0.109955	0.120476	0.0890556	0.106129	0.0813734
SP_1274	-0.0404407	-0.186574	-0.0339602	-0.0469556	-0.225785	-0.0532085	-0.0755457	0.211794	-0.473732	-0.537003	-0.0572076	0.0827852	0.0167842	0.290147	-0.193873	0.0227644	-0.154134	-0.237385	-0.058879	-0.717085	-0.947679	-0.195833	-0.0203259	-0.0817473	-0.399369	0.0293214	-0.127768	-0.155015	-0.0546833	-0.0868529	-0.379072	-0.674829	0.0198974	0.000652763	-0.0603264	-0.0615028	-0.531755
SP_1275	-0.000593475	-0.00793365	-0.0333242	-0.00296036	-0.0159872	0.0711364	0.0241653	0.271333	0.0403799	0.0850158	0.0863402	-0.0171215	0.0461958	-0.00863387	-0.0287808	0.0495834	0.0390896	0.025144	0.0716221	-0.0374169	-0.125158	0.0605811	0.130394	-0.0268961	-0.0411696	0.200269	0.122349	0.0914908	-0.0589132	0.109007	-0.0918694	0.109735	0.00399941	-0.0417904	0.159605	0.144939	-0.0931271
SP_1276	-0.0608363	-0.045569	-0.0436375	0.101264	-0.038394	0.00654593	0.000556314	0.199431	0.0446628	0.139169	0.0423304	-0.00115704	0.0340073	0.0205399	0.0261709	0.0460723	-0.0052361	-0.0349877	0.0970017	0.0603897	-0.188112	0.0109751	0.110144	-0.0571606	-0.065477	0.17384	0.105574	0.0530843	-0.0746498	0.0662344	-0.124582	0.128171	0.00176266	-0.0637412	0.129149	0.1274	-0.151663
SP_1277	-0.194268	-0.0633708	0.11581	-0.105319	-0.09996	-0.0836734	-0.0677854	0.165135	-0.0193887	0.0956629	0.019892	-0.0911042	-0.0797813	-0.0188018	-0.0459795	-0.0560533	-0.0247055	0.000967186	0.00354387	-0.0567517	-0.232106	-0.109231	0.0216121	-0.108993	-0.101911	0.0508669	0.0224646	0.00170447	-0.130734	-0.0221528	-0.173545	0.113191	-0.0626097	-0.10055	0.0972568	0.0672775	-0.165769
SP_1279	-0.0831779	-0.0333688	0.049875	-0.100695	-0.0753814	-0.0494248	-0.06401	-0.0309746	-0.0429787	0.0244997	0.022121	-0.119763	-0.0350965	0.147352	0.0312421	-0.0756853	0.0531137	-0.0265929	-0.00738374	0.118681	-0.0738705	-0.0488715	-0.0503523	-0.0221002	-0.0435616	0.0251747	-0.0375453	-0.00318513	-0.0583617	-0.0537247	-0.0241589	-0.0351187	-0.0198771	-0.0124184	-0.062425	-0.0335829	-0.0495028
SP_1280	-0.45693	-0.0746754	-0.0747469	-0.0171904	0.310039	0.0945989	0.282201	-0.174044	-0.283637	0.138606	-0.272025	0.330116	0.266503	-0.492777	-0.211101	-0.153784	0.0462984	-0.492777	0.265049	0.253374	0.410386	0.299446	0.362022	0.0734562	0.408768	0.359283	0.407079	0.278858	0.326175	0.395829	0.162048	-0.00987151	0.331994	0.333248	0.343148	0.358512	0.386418
SP_1281	0.0457869	0.0627634	0.0506237	-0.0181142	-0.0348783	0.0767434	0.0185811	-0.0224858	0.0124558	0.158884	-0.0271598	-0.0472651	0.014243	-0.137518	0.102715	-0.00992778	0.10662	0.0909397	0.00200089	0.0079113	-0.0186967	-0.0693016	-0.00604109	-0.00392344	-0.000858361	-0.0026957	-0.00390299	-0.00609914	-0.00315118	-0.0125048	-0.00345926	0.0483174	-0.00463247	0.00955809	-0.012821	-0.0116239	-0.0152887
SP_1282	-0.0799278	-0.00788088	-0.0340504	-0.0232143	-0.090459	-0.0403655	-0.122817	-0.0751744	-0.0498101	-0.0139122	-0.125101	-0.0225083	-0.0247127	0.0478198	-0.0243031	-0.0200599	-0.878485	-0.0372604	-0.0305247	-0.030772	-0.0391875	-0.122292	-0.0469579	-0.0311251	-0.0419743	-0.0520309	-0.0377815	-0.0146429	-0.0361189	-0.0505192	-0.0185048	0.0071631	-0.0446989	-0.0115378	-0.0449191	-0.0439853	-0.0382102
SP_1283	0.0798792	-0.0116354	0.0562228	-0.0100001	-0.0239802	0.0206814	-0.0504559	-0.0947814	-0.0423722	-0.125612	-0.101247	-0.0679848	-0.0587513	0.027696	0.00207435	-0.0318087	-0.12141	0.0569968	-0.00790661	0.0385652	-0.0232782	-0.0791998	-0.0296473	-0.00120234	-0.021633	0.00708243	-0.0155429	-0.0180507	-0.00768367	-0.028063	-0.0134557	0.00273986	0.00142717	-0.00898151	-0.00894583	-0.0236452	-0.0164835
SP_1284	0.0202834	0.0508202	0.0324853	0.0338748	0.0119719	0.0563268	0.00823827	-0.0390619	0.00795923	-0.19365	-0.216742	-0.0368408	0.122794	-0.042119	0.00496281	-0.0288718	0.0352409	0.0354102	0.144015	0.0561518	0.0364018	-0.0469509	0.0347838	0.0417393	0.0576879	0.045207	0.0336554	0.0597423	0.0274255	0.0100705	0.0376122	0.0511982	0.0266943	0.0528331	0.0295625	0.0304884	0.0397546
SP_1285	-0.0434177	-0.122641	-0.0894024	-0.119368	-0.102328	-0.124783	-0.00176422	-0.0490282	-0.118124	0.163396	0.0460402	-0.142332	0.0038151	-0.226003	-0.0305658	0.0684722	-0.258858	-0.0802399	-0.168018	0.0638861	0.0532417	-0.0499748	0.0281262	0.0627196	0.063472	0.0347807	0.0242158	0.065085	0.0602953	0.0498948	0.0734198	0.114148	0.0864658	0.0988635	0.0862789	0.0408617	0.0522471
SP_1286	0.0414134	-0.0458364	0.0325774	0.0354732	0.00391531	0.00101407	-0.108598	-0.0256184	0.0433235	0.217788	0.141715	0.0978121	-0.0125171	0.126376	0.0926941	-0.031284	0.0841305	0.0230371	0.0299915	-0.0293881	-0.0329217	-0.0492096	-0.0297042	-0.045396	-0.0335104	-0.000406138	-0.0211408	-0.0262679	-0.038343	-0.0297661	-0.162637	0.0548578	-0.0327901	-0.036261	-0.113145	-0.0517199	-0.0428872
SP_1288	-0.308421	0.0341915	-0.224226	0.180967	-0.17642	-0.100834	0.132606	0.0326759	-0.192243	0.310464	0.158161	0.101497	0.17723	0.0200612	-0.491381	-0.153282	0.233225	-0.296078	0.279558	-0.695741	0.18394	0.154067	0.233789	0.234578	0.223754	0.18315	0.231705	0.203174	0.246047	0.227918	0.214837	0.20438	0.235595	0.275186	0.274539	0.194041	0.238187
SP_1289	0.0367224	-0.084511	0.103398	-0.117792	-0.0235397	-0.0216519	-0.0427254	-0.0512055	-0.0436461	-0.226414	0.0108488	-0.0893257	-0.0196918	0.0430462	-0.0489422	0.00426301	-0.00232363	0.0599071	-0.0409035	-0.00863223	-0.0501259	-0.0302124	-0.0346619	-0.0785342	-0.0553596	0.0163971	-0.0278702	0.000218149	-0.0332303	-0.0431519	-0.0395257	0.040346	-0.0336208	-0.015312	-0.0488519	-0.0118274	-0.0148776
SP_1290	-0.000568183	-0.0258631	0.0320665	0.0109795	-0.0157421	-0.00431793	-0.00604266	0.0448556	-0.0795363	-0.0264682	0.0941218	-0.0240004	0.0124751	0.0548575	0.0556553	0.00446509	-0.000939455	0.0394695	0.0681261	-0.00729157	0.0191689	-0.0216669	0.0141538	0.0545784	0.01051	0.0458539	0.0225007	0.00304352	0.00236159	0.00685292	0.0214267	-0.00649335	0.00803975	0.0279844	0.00587222	-0.0157026	0.0181574
SP_1291	-0.0984773	-0.016954	-0.05493	0.0297255	0.0442582	-0.0499476	-0.0576698	0.0383197	0.0183643	0.288661	0.14772	0.0618269	-0.0307085	0.00642375	-0.00685867	0.0391204	-0.0725162	-0.0586864	-0.0144587	-0.129575	0.0298019	0.0126208	0.0392805	0.0726029	0.0463712	0.0622504	0.0522646	0.088067	0.0244502	0.0428853	0.0215825	0.0325417	0.0457363	0.0578761	0.042397	0.00879845	0.0460208
SP_1292	0.0149354	-0.00831786	-0.0084954	-0.00649642	-0.0306819	0.00997506	-0.0181735	-0.0285314	-0.0100426	0.0652582	0.0355091	-0.048255	-0.0270991	0.0332212	0.0260106	0.0244287	0.043366	0.00721869	0.00323423	-0.0386531	-0.0235322	-0.0596995	-0.017407	0.0420499	-0.0110814	0.0225263	0.00327411	0.0409854	0.00408756	-0.0281904	0.0193325	0.0382569	0.0104786	0.0329113	0.0043293	-0.000347708	-0.0145109
SP_1294	0.0709805	-0.0837238	0.204395	-0.050232	0.0442419	0.0519523	0.0495925	-0.20979	0.0341407	0.0651079	0.0992285	0.0483119	-0.13509	-0.053986	0.100111	0.0435358	-0.0779102	-0.0274856	-0.0302846	-0.0243864	-0.0350964	-0.0760073	-0.0259709	-0.00627303	-0.0249237	-0.00765902	-0.0175079	0.0231704	-0.0197315	-0.0452792	0.00231944	-0.00928962	-0.00421885	-0.000701514	-0.0171247	-0.0411987	-0.0287015
SP_1295	0.0492173	-0.0756772	0.0273407	0.0516947	-0.0442891	0.00803278	0.0474093	0.0382195	-0.0654686	0.133776	0.103542	-0.161563	-0.178527	-0.081297	0.164724	0.154471	0.0861912	-0.0330829	-0.192215	-0.0673103	-0.0857285	-0.127502	-0.0484478	-0.0601961	-0.0499478	-0.0665645	-0.0372459	-0.0586477	-0.052844	-0.0656363	-0.0559854	-0.134672	-0.0411948	-0.0632034	-0.0568696	-0.0990693	-0.0999714
SP_1296	-0.284548	-0.00270823	-0.0262573	0.182054	0.0078105	-0.261744	0.0157858	0.00681388	-0.0486808	-0.123248	-0.0783694	0.0870426	0.0961029	0.190091	0.189323	0.223806	-0.318168	-0.0216834	0.0581713	-0.00352132	0.0180601	-0.0551165	0.0227356	0.0857327	0.0750338	0.00187211	0.0437283	0.00332581	0.062264	0.0213649	0.0815627	0.0448959	0.0375652	0.071393	0.030703	0.020632	0.0329712
SP_1298	0.234969	-0.173903	0.215335	-0.173641	-0.547073	-0.291422	-0.132926	-0.0160714	0.147438	-0.620421	-0.453959	-0.458141	-0.135532	0.635359	0.110185	-0.295343	-0.429858	0.23472	-0.0685464	0.629299	-0.116478	-0.238584	-0.159383	-0.167979	-0.160321	-0.552077	-0.199149	-0.314946	-0.233862	-0.260286	-0.232996	-0.799744	-0.106596	-0.337527	-0.241347	-0.156248	-0.271784
SP_1300	-0.0994494	-0.0339104	-0.0371663	-0.118232	-0.038705	-0.093083	0.014213	-0.13652	-0.0301419	0.125466	-0.0172908	-0.124339	-0.0149028	0.0520892	-0.105723	-0.0059174	0.0711841	0.113573	0.0149562	0.0567368	-0.00614162	-0.0570322	-0.00144562	-0.0708825	0.00363408	0.0179789	0.00327873	-0.00172586	-0.000726763	0.00037213	-0.0212769	-0.0485095	0.0153804	0.0089	0.0295607	0.00161182	-0.0371251
SP_1302	-0.0391075	-0.18499	0.0118237	-0.0555873	0.0449365	-0.0346008	-0.105123	-0.0528032	-0.0798954	0.118328	0.070615	-0.26373	-0.152815	-0.0601387	0.0892939	-0.00478071	-0.0353232	-0.0220607	0.0911991	0.271818	-0.0812442	-0.0731293	-0.0355839	-0.0313603	-0.00197041	0.0173264	-0.0325875	-0.0552553	-0.00938232	-0.0502502	0.00451748	-0.0904179	-0.0687966	-0.0282026	0.0278654	-0.0658986	-0.0365529
SP_1305	0.215135	0.0206511	-0.0244954	-0.00845528	0.195651	0.0466316	0.058086	0.163432	-0.0147744	0.223529	-0.0441002	0.00297929	0.0329148	0.200934	0.0292046	0.0859198	-0.229473	0.0412442	0.0348177	0.162926	-0.054809	-0.170471	-0.0626412	0.0194925	-0.0419145	0.00498406	-0.0515094	-0.0105034	-0.0600417	-0.0604568	0.0199951	-0.0240828	0.00897612	-0.0342475	0.00697507	-0.0646019	-0.0259342
SP_1306	0.203833	0.0879033	0.0536448	0.123145	0.262182	0.100037	0.0516321	0.169568	0.0644334	0.465437	0.0597515	0.128041	0.0878162	0.215094	0.127866	0.0880905	-0.217268	0.0924485	0.0608342	0.162792	0.000137794	-0.105715	-0.0257335	0.0410305	0.00621049	0.0666758	-0.0164463	0.0746373	-0.0561632	-0.051088	0.124696	-0.0270953	0.0208066	-0.023609	-0.00506035	-0.032866	0.00632989
SP_1307	-0.0938966	-0.0916628	0.0478205	0.139786	-0.0867775	-0.00453017	-0.0554902	0.0336971	0.0082609	0.158545	0.0373324	0.101305	-0.0177975	0.232589	0.112752	-0.0818536	-0.0188158	0.0172946	0.0797315	0.110302	0.00466915	-0.0251269	0.00862105	0.130552	0.000185239	0.05067	0.0174863	0.0698212	-0.0542637	-0.00276486	0.0566426	0.0711486	-0.0150564	0.00844694	-0.0498129	-0.00944028	0.0190936
SP_1308	0.00288966	-0.0350985	0.00767564	-0.0450602	-0.0838485	-0.0218924	-0.0484096	-0.133969	-0.110988	0.00396837	0.00697222	-0.0755195	-0.00749408	0.0358638	-0.0107662	-0.0360841	0.0670467	-0.00651414	-0.0435353	0.0422037	-0.0277316	-0.0823887	-0.0256074	0.00430192	-0.00664876	0.00278078	-0.000721251	-0.000578909	-0.013429	-0.0268338	0.0174416	0.00770538	-0.0105485	0.00778547	-0.011746	-0.0108044	-0.0176603
SP_1315	0.0508026	0.0275978	0.104184	0.026114	0.0275867	0.0147554	0.0148565	-0.0742516	0.00323239	0.134527	0.038516	-0.0100055	0.0452581	0.0244747	0.0530109	0.0463797	0.038927	0.0260403	0.0397475	-0.0108736	0.0342653	-0.0377185	0.010757	0.0564923	0.0447248	0.0340233	0.0311321	0.0590806	0.00248679	0.0105083	0.0399474	0.0603221	0.0436211	0.0404218	0.0228245	0.0133581	0.0325279
SP_1316	0.000889286	-0.0211614	0.0314095	-0.000670501	-0.0477253	0.00616537	-0.00881499	-0.0241197	-0.0523535	0.138585	0.00479377	-0.0992082	0.0175999	0.0826282	-0.0062353	-0.00690745	0.00963034	-0.0201171	0.0228071	0.0304086	-0.0379231	-0.0889727	-0.0358558	-0.00572564	-0.0265072	-0.011016	-0.0197217	0.0104469	-0.0291114	-0.0390902	-0.010921	0.0166265	-0.0190461	-0.00641801	-0.0129292	-0.0353675	-0.0345957
SP_1317	-0.0234668	-0.00295179	0.0289058	0.015525	-0.0414732	0.00050324	-0.0136985	0.0190564	-0.0421708	0.0743737	0.01682	-0.0620357	0.0149306	0.0911278	0.0425466	0.0461848	-0.012318	0.0159919	0.031831	0.0397208	-0.0112182	-0.0788749	-0.0151224	0.0172224	-0.00108073	-0.00564435	-0.0049167	0.0112715	-0.00437796	-0.0249085	0.00954524	0.0292296	-0.00283777	0.0133213	0.00527975	-0.0133156	-0.00410682
SP_1318	-0.0373738	0.00871366	0.0290869	-0.0253501	-0.101107	-0.073453	-0.0580203	-0.05834	-0.0810634	0.0284225	-0.012976	-0.0511811	0.0242107	0.0140859	-0.0323824	-0.0416944	-0.0330195	0.00564704	-0.0217749	-0.00758552	-0.0464266	-0.095026	-0.0509762	-0.0189855	-0.0308132	-0.0199918	-0.0361989	-0.0108374	-0.0300798	-0.0545158	-0.0341329	-0.00470059	-0.0347417	-0.0207744	-0.0368498	-0.0414365	-0.0503544
SP_1319	0.0186557	0.00889884	0.0332032	0.00625085	-0.0628944	0.0431116	0.000934485	-0.0995421	-0.0412474	0.112901	0.0242869	-0.0206782	-0.0235954	0.0149784	-0.00408099	0.0375643	0.038785	0.0157853	0.00149523	-0.0227126	-0.0216885	-0.0809771	-0.0222688	0.00151229	-0.0102324	0.00528149	-0.0124155	0.012828	-0.0102961	-0.038872	0.0137615	0.0322606	-0.00806178	0.0199783	-0.0111024	-0.0180549	-0.0218245
SP_1320	0.0506445	0.00570041	0.079508	-0.0532177	-0.00592077	0.0669665	0.00592285	-0.0300645	-0.0237683	0.0408863	0.00350014	-0.0389978	0.0380048	-0.0542861	0.000368337	0.00412234	0.0279323	0.0175625	0.00795982	0.0800227	-0.00199767	-0.0508039	-0.00605661	0.0165987	0.00099256	0.0221708	0.00930615	0.0495764	0.0127134	-0.0263073	0.00673555	0.000405041	0.0220697	0.0417317	0.0128519	-0.00951971	0.00453452
SP_1321	0.0467895	0.00630357	0.0468101	0.15713	-0.0620532	0.023962	-0.0101628	0.0628738	-0.0482505	-0.109647	-0.0311426	-0.100591	-0.0047973	0.0606196	0.0495514	0.0311876	0.0264954	0.000383113	0.0183664	0.0475742	-0.00662561	-0.0282196	0.00713478	0.0101128	0.0026669	0.0422639	0.0191757	0.0140405	0.0216231	-0.00652751	0.0141205	0.0275184	0.017477	0.0376087	0.0241794	-0.0036385	0.00192562
SP_1322	0.0392599	0.00343106	0.0162101	-0.0186942	-0.0239674	-0.00256718	-0.00243212	-0.0224491	-0.0206077	0.0762986	0.028954	-0.0573325	0.00417352	0.0552828	0.0404387	0.0260687	0.0194096	-0.00549701	0.0357961	0.0165066	-0.021294	-0.0591776	-0.0189201	0.0153507	-0.0128818	0.0166879	-0.0123082	0.0151773	-0.00846264	-0.0276568	0.000168981	0.0326647	-0.0083914	0.017692	-0.00305441	-0.0172273	-0.0150147
SP_1323	0.091664	0.032955	0.0407792	-0.0126537	-0.0190708	0.066366	0.0189431	-0.0336194	-0.00516024	0.119957	0.0880258	0.0401883	0.0268396	0.152226	0.0288498	0.034738	-0.00259205	0.0583019	0.0429651	0.0685239	-0.0023469	-0.0527718	-0.0046789	0.0301418	0.00587114	-0.000133131	0.00394117	0.020143	0.000574506	-0.026847	-0.00286052	0.0521252	0.0147881	0.0208044	-0.0178497	-0.00374324	0.00562514
SP_1324	0.042911	0.00384796	0.0553561	0.0420124	-0.0480741	0.0167332	0.00309014	-0.0288392	-0.0230339	0.0411357	-0.00133819	-0.0776839	0.040197	-8.4825e-05	-0.00886913	0.0251095	0.0136428	0.0225788	0.0282613	0.0449732	-0.0102091	-0.0827674	-0.014193	0.0407266	0.00563276	-0.00770637	-0.00324216	0.0398109	-0.00578677	-0.0197007	0.0298266	0.0401299	0.00257317	0.0187864	-0.00560919	-0.00295608	-0.00274239
SP_1325	0.0238164	-0.00910544	0.0298043	-0.0283237	-0.0776864	0.010857	-0.00305926	0.00248964	-0.03526	0.145315	0.0273948	-0.0522961	-0.0056265	0.06755	-0.023333	0.0293111	0.0122596	0.0326869	-0.035553	0.0136247	-0.0237555	-0.083248	-0.0223228	-0.00837085	-0.00621602	-0.00885947	-0.0087393	-0.00291192	-0.0239537	-0.0204339	-0.0167758	-0.0072889	-0.0194498	-0.00550846	-0.0153177	-0.0348964	-0.00416011
SP_1326	0.044492	-0.00662952	0.0292655	-0.0473774	-0.0236915	0.014777	-0.00391413	-0.0160222	-0.048004	0.0201502	-0.00200712	-0.0410308	-0.029766	0.0549756	0.0103601	0.0222934	-0.0125963	-0.00644676	0.0162163	0.0130083	-0.0317815	-0.0811031	-0.0317958	0.000607416	-0.021423	-0.0133986	-0.0224718	-0.010254	-0.0348484	-0.0434192	-0.0240432	-0.0233065	-0.0196074	-0.0106278	-0.0272682	-0.040312	-0.0337445
SP_1327	0.0848662	-0.0419296	0.0893087	-0.0272384	0.0119109	0.0663358	-0.0110103	0.0288937	-0.00615927	0.142666	0.0908556	0.0264777	0.0303063	0.072676	-0.0588238	0.0954086	0.0681222	0.00478363	0.0476648	0.0218666	-0.0315233	-0.0481129	-0.0088653	0.0131144	-0.0182909	-0.0138551	-0.0186937	0.065506	-0.0204148	-0.0133879	0.00742849	0.00107181	0.0017488	0.0146795	-0.0218878	0.0131338	-0.0277431
SP_1328	0.0232806	-0.022903	0.0402438	-0.0226645	-0.0204207	0.0117193	-0.00590582	-0.0101406	-0.0184359	0.0508144	-0.0473834	-0.0345846	0.00579697	0.0786247	0.0196287	0.0149394	0.0421776	0.00890843	0.0476413	0.00468638	0.0245402	-0.051396	-0.00253082	0.0462677	0.024117	0.0220609	0.0189702	0.0220437	0.0122011	-0.00561098	0.026491	0.0589589	0.0161805	0.0339332	0.0163543	0.00213689	0.0244833
SP_1329	0.0816055	0.0180146	0.0767871	0.0195757	-0.00955276	0.0460943	0.0202423	-0.0129903	0.0248316	-0.025475	0.0274526	0.00335278	-0.0114874	0.072569	0.0427847	0.0669025	0.0445953	0.0657683	0.0474265	0.0495489	-0.0206428	-0.0586819	-0.0171458	0.0238631	-0.000444231	0.0509757	-0.00619914	0.0036438	-0.00721421	-0.0261961	0.0144018	0.0269166	0.00667861	0.00182311	0.00145844	-0.0233875	-0.00679705
SP_1330	0.0125106	-0.00870143	0.0734599	-0.0229829	-0.0567969	-0.0138256	-0.0712447	-0.0209858	-0.021922	0.115502	0.035148	0.00961202	-0.0353911	0.079926	-0.0535893	-0.0465489	0.0190352	-0.0253087	0.050177	-0.0365118	0.00362836	-0.0641936	-0.0300771	-0.00137748	0.00390593	0.127066	-0.0205847	0.0521109	-0.016802	-0.0259735	0.0182284	0.020895	-0.019746	0.00456095	-0.0246622	-0.0130576	0.000386972
SP_1331	0.0662658	-0.00112415	0.0364269	0.0403975	-0.0136701	0.0200647	0.00729687	0.0179273	0.0403598	0.0184215	0.0588776	0.0168857	0.0162542	0.124987	0.0458803	0.0162986	0.047077	0.0583465	0.0441493	0.0100527	-0.00338729	-0.0494125	-0.00556167	0.0172872	0.00535446	0.142297	-0.00810217	0.0242032	-0.00590688	-0.0122948	0.0114912	0.0114845	-0.00589311	0.00731381	0.00398216	-0.00517083	0.0111455
SP_1332	0.0551911	-0.00330144	0.137299	0.0080207	-0.0284155	0.0547048	0.00972036	0.00444128	0.00502929	0.101242	-0.0114173	-0.0421145	-0.117457	0.0342472	0.00391619	-0.0562296	-0.0340812	0.096022	-0.00962138	-0.03164	-0.0749617	-0.103888	-0.0611771	-0.00362878	-0.0201021	0.103235	-0.062149	-0.047661	-0.0352531	-0.0417675	0.000311879	0.0362109	-0.0857181	-0.0547539	-0.116999	-0.0903025	-0.0477444
SP_1335	0.175419	0.144055	0.162898	0.137441	0.122901	0.210623	0.171622	0.0432955	0.00805342	0.214004	0.0893999	0.146114	0.174835	0.136969	0.124529	0.175751	0.0263753	0.084183	0.171783	0.418992	0.15116	-0.031125	0.0875841	0.149436	0.147241	0.0906742	0.125015	0.147014	0.0978825	0.0857092	0.106683	0.154035	0.119294	0.110983	0.0357124	0.0860604	0.15722
SP_1336	0.038079	-0.0262902	0.0400009	0.0545859	0.0370103	-0.0070908	-0.00958454	-0.0465269	0.00247067	0.0180833	-0.00306102	-0.0258038	0.0442358	0.0447339	0.00295435	0.078969	-0.052641	0.0108712	0.049135	-0.0365733	0.0624663	-0.0161486	0.0390793	0.0672657	0.0507618	0.131813	0.0346355	0.0676031	0.0447233	0.0255019	0.0535288	0.0878861	0.0497821	0.0733529	0.0596297	0.044611	0.0559227
SP_1338	0.0725951	-0.0965085	0.113901	-0.128227	-0.0266958	0.0160514	-0.0162712	-0.0468962	-0.0178786	0.1713	-0.0335406	-0.118085	-0.0180967	-0.0310182	-0.0416766	-0.0247827	0.0165513	0.0736981	0.0827983	0.11111	-0.0863883	-0.133494	-0.0707709	-0.0198132	-0.0722663	-0.0268414	-0.069219	-0.012174	-0.0370742	-0.0835683	-0.0535578	-0.000217682	-0.0416086	-0.0169516	-0.0729075	-0.0309828	-0.0773107
SP_1340	0.00477607	-0.0315576	-0.00370984	0.0262082	-0.0237157	0.0290793	-0.00563373	-0.0412267	0.00312156	0.0652191	0.0462714	-0.0311285	0.0360304	0.0512484	0.00473036	0.0676542	0.0648535	-0.000962158	0.0570327	0.0437223	-0.00651718	-0.0722785	-0.00234501	0.0459191	0.0132104	0.0299547	0.0131197	0.0519479	0.00487016	-0.0230332	0.031633	0.0626342	0.0140764	0.0295307	-0.00239531	0.000754964	-0.00309124
SP_1341	0.0650778	-0.0219534	0.0456436	0.0230031	-0.0281553	0.000653634	-0.00551326	0.00979286	-0.0396578	-0.0118354	0.0767292	0.0233781	0.025113	0.0900327	-0.030958	0.0181821	0.0137287	0.0440722	0.0399524	0.00575417	-0.015217	-0.0871425	-0.0226697	-0.00061714	-0.0113031	0.00929882	-0.0146457	0.00047312	-0.021379	-0.0310662	-0.00634546	0.023871	-0.00833281	0.00393191	0.0136141	-0.00514616	-0.0191698
SP_1342	0.0459525	-0.00952225	0.0688555	0.0226866	-0.0471511	0.0435623	0.0149357	-0.0162728	-0.00918934	-0.00527456	0.0361866	-0.0349356	0.0426473	0.0579889	0.0375548	0.0297482	0.0387286	0.051819	0.0418992	0.0542299	0.00082608	-0.0490035	-0.000467406	0.044049	0.0111014	0.039395	0.0139763	0.0504471	0.00640201	-0.0165101	0.0207102	0.0570639	0.0186939	0.0307502	0.0172941	0.00157211	-0.0041213
SP_1343	0.00425147	0.00258471	0.0305258	0.0121576	-0.0571664	0.0051911	0.0267472	-0.026745	-0.0435512	-0.129814	-0.081383	-0.0547282	0.00953626	0.0769419	0.0169204	-0.00285265	0.01838	0.0369172	0.00156084	0.0811599	-0.0185308	-0.0691228	-0.0155929	0.0217812	-0.0103794	0.00825876	-0.00919102	0.0103776	-0.0108016	-0.0360954	-0.00896499	0.0190596	1.0004e-05	0.0103855	0.0110076	-0.0159942	-0.0167172
SP_1344	0.0487717	0.00662854	0.0298577	-0.00127911	-0.0435871	0.0297046	0.00756429	-0.0345693	-0.0423088	-0.14075	-0.0507773	-0.0341861	0.0107362	0.0225794	0.0176976	0.00347078	0.0134326	0.0300496	0.037073	0.0621388	-0.0178252	-0.0780544	-0.0257371	0.0117744	-0.00998524	-0.00112496	-0.0150294	0.00249831	-0.0228144	-0.0369621	-0.00551581	0.028238	-0.00852614	-0.0115565	-0.0106732	-0.0352945	-0.0241474
SP_1346	0.00585943	0.0202649	0.0370141	-0.0477779	-0.102498	0.00132384	-0.0483174	-0.0156606	-0.0395987	0.0650191	0.0346873	-0.0939673	0.0223267	0.0733154	-0.00714944	-0.032835	-0.00618097	0.00113275	-0.0089516	-0.0680804	-0.0214994	-0.00688367	-0.0413966	0.0277851	0.00934653	0.0774966	-0.0208912	-0.000687152	-0.033214	-0.0359288	-0.0129338	0.0559758	-0.0258725	-0.0309467	-0.0142963	-0.0275802	0.00909898
SP_1350	-0.0605577	-0.127548	0.0121044	-0.280367	0.058702	0.0547767	0.0760885	0.0955666	-0.0810543	-0.0527104	-0.153573	-0.125832	-0.039404	0.117592	0.00677197	0.0774245	-0.100784	-0.0375807	-0.0581167	-0.0956798	0.0202664	-0.0780173	0.0177976	0.106427	0.0354258	0.0148894	0.0140545	0.0268285	0.00398709	-0.0201122	0.0414902	0.0460836	-0.02971	0.0309341	-0.0285567	0.0170902	0.0427236
SP_1356	0.0457995	0.0031294	0.0307917	0.112434	0.0921917	0.065128	0.00731522	0.0666175	0.0157258	-0.000274491	0.018941	0.0814475	0.0776109	0.00471588	0.0595762	0.0863661	-0.0573778	-0.0395119	0.054828	-0.0429256	0.0341935	-0.0148917	0.0512096	0.0371207	0.0274749	0.112539	0.0605647	0.0719315	0.0500653	0.0125877	0.0979205	0.112566	-0.0381052	0.0702524	0.063961	0.0407186	0.0110101
SP_1357	-0.151626	0.000916869	0.0131935	0.0517824	-0.0461255	-0.00727112	-0.000610063	-0.124915	-0.00533348	0.153566	-0.00327293	0.00680387	0.0212458	-0.115377	-0.0611896	-0.0334589	-0.0328594	-0.0487736	0.0703428	-0.116754	-0.13186	-0.0965701	-0.00416181	-0.0760043	-0.106839	0.00694728	0.0066658	0.00711246	-5.8787e-05	-0.0163163	-0.0441468	-0.0655128	0.0270507	0.0131773	0.00747369	-0.0272955	-0.150243
SP_1358	-0.0622227	-0.0151233	0.0399881	0.0474434	0.0572669	0.0469932	-0.0380278	-0.0406968	-0.0240988	0.00546144	0.0231706	0.0274217	0.0596029	-0.0435203	-0.0668394	0.0641042	-0.0435232	-0.0697782	0.017707	-0.0579696	-0.133988	-0.106006	0.0147352	-0.106688	-0.108255	0.0213963	0.011289	-0.00815645	0.0153493	-0.0111165	-0.0327408	-0.185339	0.0555455	0.031208	0.031626	-0.0302474	-0.129813
SP_1359	-0.0274717	-0.0555963	-0.073343	-0.0644367	-0.0172908	-0.0717199	-0.0410664	-0.252518	-0.0351498	0.0160643	-0.111881	-0.0841748	0.0196939	-0.264107	-0.0233142	0.0241358	-0.0405758	-0.0869162	-0.00672778	-0.373219	-0.107945	-0.0846117	-0.0272132	-0.0946079	-0.0916608	0.0344279	-0.0034565	0.0112929	-0.0250968	-0.0448001	-0.0616038	-0.232367	-0.00386893	-0.000837997	-0.0263673	-0.058282	-0.129594
SP_1360	-0.195776	0.0351257	-0.121481	0.238671	0.307674	0.150274	0.0429792	0.0371283	0.222608	0.327768	0.379074	0.172284	0.227784	-0.661056	-0.178549	0.154531	-0.0305248	-0.185739	0.107152	-0.50612	0.273147	0.221182	0.29146	-0.148298	0.254974	0.42912	0.316134	0.602267	0.250704	0.259379	0.126496	0.0982258	0.298632	0.316152	0.298869	0.24903	0.251268
SP_1361	-0.243339	0.192329	-0.0952155	0.119836	0.353613	0.214145	0.0394114	-0.0837105	0.141845	0.397318	0.139519	0.164356	0.267092	-0.121566	-0.151251	0.261116	-0.0281734	-0.204256	0.123074	0.0237961	0.427119	0.36297	0.398889	0.126592	0.423755	0.576168	0.411222	0.741008	0.376039	0.410276	0.28988	-0.319083	0.313534	0.376757	0.290206	0.312073	0.395338
SP_1362	-0.0905972	0.0487603	0.070496	-0.108835	-0.232258	-0.174762	-0.0511101	-0.268959	0.162837	-0.415524	-0.325296	-0.334863	-0.179654	-0.251901	0.0321984	-0.244203	-0.185588	0.0286363	-0.116213	-0.06614	-0.0236057	-0.0646246	-0.0504749	-0.0424616	-0.0366863	-0.010411	-0.0437499	-0.0189412	-0.054907	-0.0469205	-0.0187636	-0.133197	-0.0414864	-0.0453076	-0.040262	-0.0112065	-0.0349053
SP_1368	-0.0734204	-0.00535592	-0.0269025	-0.0117954	-0.0536772	-0.0143554	0.0429357	-0.0754404	0.0202346	-0.0170579	-0.0368847	-0.0400622	-0.00737703	0.136396	0.0485556	-0.0637091	0.0568348	-0.102434	0.0254141	-0.01358	0.00717111	-0.0473363	0.0074614	0.0316144	-0.0156818	0.0132012	0.00959366	0.0590762	0.0172139	-0.0101814	0.015453	0.0415804	0.0366187	0.0455387	0.0198851	-0.0102553	0.00663627
SP_1369	-0.0655674	-0.0518824	0.0678232	-0.0694189	-0.0717213	0.0293028	-0.0715247	-0.210314	0.053533	-0.075346	-0.087827	-0.133123	-0.0359361	0.0221928	0.0567119	0.00394908	-0.126519	-0.0455934	0.0586539	-0.424078	-0.028754	-0.0652547	-0.0355562	-0.0125569	-0.0459554	0.0210909	-0.0262216	-0.0298275	-0.0341347	-0.0380085	-0.0385966	-0.0446392	-0.0170918	-0.0397618	-0.0170672	-0.0413747	-0.043663
SP_1370	-0.217372	-0.0706935	-0.163394	0.0350272	-0.00603628	0.0124032	-0.0105691	-0.285904	-0.0253924	0.265153	0.113576	0.0781893	-0.00205523	0.0535454	-0.11392	0.00514598	-0.280026	-0.13249	-0.0544459	-0.49322	0.00281065	-0.0276034	0.0313592	0.0717967	0.0175286	0.0270196	0.057632	-0.0348723	-0.00303834	0.0318075	0.0580548	-0.00485258	0.0796913	0.0439906	0.0254571	0.0227332	-0.0236676
SP_1371	-0.179317	-0.116456	-0.109191	0.0950811	-0.087796	-0.0497614	-0.0454707	-0.415126	-0.0761921	-0.109681	-0.104938	-0.0251248	-0.0308906	-0.173308	-0.148283	-0.032404	-0.315013	-0.104868	-0.0678401	-0.248323	-0.0679199	-0.108717	-0.0612038	-0.00689603	-0.0590776	-0.0290884	-0.0518599	-0.128534	-0.0655526	-0.0641697	-0.0333852	-0.0359104	-0.014463	-0.0553322	-0.0345709	-0.059874	-0.068783
SP_1372	-0.102486	0.00374264	-0.0139758	0.0107761	0.090356	-0.00574016	0.00270909	-0.00743673	0.155276	0.207281	0.0513903	0.00755498	0.0414409	0.130908	0.155022	-0.0127142	-0.11006	0.00699326	-0.0089975	-0.96215	-0.0147653	-0.0414864	-0.0277873	0.0851421	-0.020111	0.0481496	0.00586734	0.0806395	-0.0175004	-0.0199154	0.104934	0.0174661	-0.0218112	-0.0548017	-0.00568321	-0.00581246	0.0311334
SP_1373	-0.0184591	-0.0653626	-0.0183492	-0.0280222	-0.0503428	-0.0317962	-0.0654852	-0.196598	0.077088	0.0633089	0.0270512	-0.0827604	-0.0829506	0.0365039	-0.0265277	0.0110664	-0.0340093	9.5231e-05	-0.00451337	-0.274272	-0.0418267	-0.0849872	-0.037371	-0.0100741	-0.0371845	-0.00984638	-0.0312568	-0.0397953	-0.0451934	-0.0619415	-0.0302807	-0.027983	-0.00150624	-0.0153102	-0.0258537	-0.024396	-0.0691302
SP_1374	-0.194982	-0.0734638	-0.22018	0.113522	-0.0147296	-0.0545797	-0.021247	-0.306411	0.0689244	-0.275763	0.067735	0.139288	-0.0628834	-0.00302667	0.00619915	-0.0202557	-0.422539	-0.102271	-0.0650332	-0.334699	0.0029691	-0.0405556	0.0191326	0.0510944	0.0198389	-0.0121005	0.0186447	0.00207786	0.021177	-0.000713928	0.0713801	0.0749664	0.0509354	0.00645514	0.0421576	0.0306722	-0.00242281
SP_1375	-0.163097	-0.0446117	-0.0701537	0.0824028	-0.0466321	0.0181018	-0.0274459	-0.290423	0.0211197	-0.0175005	0.0926399	0.100983	0.0520724	0.0382474	-0.0696109	-0.054463	-0.350458	-0.0693581	0.00982734	-0.292603	0.0375301	-0.0266982	0.0129204	0.0111958	0.0398661	0.00439977	0.0351827	-0.0219264	-0.00985838	0.0147564	0.0527282	0.048739	0.038608	-0.000383044	0.0243713	0.00425952	0.0115929
SP_1376	-0.25295	-0.175517	-0.189713	0.0232861	-0.0976053	-0.0624263	-0.101948	-0.36334	-0.0660272	-0.0658189	-0.0212573	0.0117895	-0.047624	-0.0230832	-0.160441	-0.0663183	-0.550676	-0.257144	-0.0924497	-0.346547	-0.042013	-0.116846	-0.0282672	0.00102418	-0.0447527	-0.0386472	-0.0368858	-0.128624	-0.0735741	-0.0451085	-0.0163083	-0.0542424	0.000243781	-0.0515847	-0.0319897	-0.0688644	-0.0690578
SP_1377	-0.137478	-0.191954	-0.199616	0.0425347	-0.136435	-0.0445085	-0.0440218	-0.302975	0.191915	0.0749253	0.212493	0.0456519	-0.0667898	-0.120937	-0.144446	-0.003544	-0.541002	-0.0644125	-0.0221326	-0.480147	-0.00414934	-0.0250293	0.0593012	0.0848444	0.00637637	0.0394656	0.0297925	-0.0570012	0.0139139	0.00287503	0.0457328	-0.0592853	0.0687659	0.00990319	-0.0302197	0.00313781	-0.0207451
SP_1378	-0.061885	-0.132602	-0.0687299	0.0783938	-0.118675	-0.025215	-0.0237067	-0.202168	-0.0020804	0.110078	0.0458325	-0.0421008	-0.00235485	-0.0411379	-0.0324559	-0.0217942	-0.0325263	-0.0338747	-0.0630886	-0.0920451	-0.0468649	-0.0945622	-0.0285788	-0.0161777	-0.023847	-0.0213218	-0.04065	-0.0624888	-0.0554006	-0.0565319	-0.0452073	-0.0883582	-0.0360703	-0.0283608	-0.0650994	-0.0563287	-0.0590086
SP_1380	-0.0195159	-0.00911975	0.0292304	-0.0571779	-0.123029	-0.0601562	-0.0191168	-0.084272	-0.0469109	0.0335432	-0.0105869	-0.0763189	-0.063166	-0.0272216	-0.0205236	-0.034095	-0.0270488	0.0130498	-0.049732	-0.0311583	-0.0521165	-0.0932619	-0.063013	-0.0325096	-0.0460044	-0.0103628	-0.0551482	-0.0376468	-0.0644519	-0.0693348	-0.0484451	-0.0540604	-0.0500281	-0.0348906	-0.063067	-0.0762423	-0.0559868
SP_1381	0.0507338	0.142653	0.054561	0.0899003	0.0201649	0.0631162	-0.0497244	0.243086	0.0903396	0.192632	0.0189856	0.0951331	0.0274904	0.31108	0.265849	0.107188	0.09786	0.149491	0.128184	-0.971163	0.0234615	-0.0385214	0.011108	0.0396972	0.0255503	0.0389836	0.00994788	0.0167733	0.00781954	0.0128527	-0.0157901	-0.000193231	0.00291452	0.0242022	0.0149462	-0.0272248	0.0241755
SP_1382	0.0222543	-0.0673762	0.0455594	0.008764	-0.0136962	-0.00661402	-0.0665841	-0.0765503	0.00741444	0.151807	0.00726967	-0.055469	0.00539213	0.00360014	0.0354589	0.000642937	-0.00634625	0.0331003	0.0087428	0.0708102	-0.0342504	-0.0804635	-0.0406784	-0.0152318	-0.0188436	-0.00133025	-0.02203	-0.0155914	-0.118186	-0.0401104	-0.0306885	-0.0142138	-0.024135	-0.0400633	-0.0455734	-0.034906	-0.0294709
SP_1384	-0.055397	-0.00153554	-0.041058	0.0411053	-0.0314745	0.0259148	-0.0720614	-0.155967	0.0550677	-0.10763	0.14086	0.0160272	0.0311467	-0.310915	-0.00952344	0.10324	-0.084932	0.0501951	0.0197338	-0.135298	0.0105045	-0.0990658	-0.0122181	0.0283943	0.0236487	-0.00358546	0.00774657	-0.0224271	-0.0557467	-0.0259097	0.0234841	-0.182415	-0.0479851	-0.0366233	-0.081197	-0.0193338	-0.000209553
SP_1385	0.0281282	0.01694	-0.0542026	0.0473809	-0.027433	0.0928968	0.012083	-0.19334	0.0062115	0.00934314	-0.0494116	-0.301604	-0.121108	-0.229738	0.011809	0.0431277	0.128699	0.0754292	0.0885203	-0.0341551	0.0433648	0.00955581	0.00407873	0.0550788	0.0670273	0.0623879	0.035123	0.0546673	0.0272408	0.00929704	0.0557882	0.0871585	0.0499141	0.0470742	0.0476043	0.0359159	0.0506452
SP_1386	0.0156019	-0.0558587	0.00538149	-0.00828589	-0.0340696	-0.0114836	-0.0920657	-0.0102288	-0.011888	0.155442	0.024201	-0.100164	-0.0907628	0.0238905	-0.062996	-0.033601	0.0344181	0.0485292	-0.00601471	-0.0266502	-0.034854	-0.051638	-0.0283494	0.0233785	-0.0158957	0.0291342	-0.00655044	0.0341696	-0.0057885	-0.0219044	-0.00485307	-0.0198787	-0.0225424	-0.00438464	0.0115468	-0.0143705	-0.0338064
SP_1387	0.0477268	-0.0136316	0.0764036	0.0666797	-0.0802704	0.0452331	-0.063574	-0.331606	0.0658304	0.161615	-0.0620545	-0.248868	0.0338384	0.118796	0.0402172	-0.0792874	-0.0390737	-0.0396646	-0.00379803	0.0452369	-0.0126883	-0.0663471	-0.0312199	-0.0150592	-0.00879712	-0.0114339	-0.0122646	0.00513883	0.0155286	-0.0224598	-0.0219778	-0.0017092	0.0271217	0.0407515	0.028349	0.00292805	-0.00849352
SP_1388	0.0577143	0.0488552	-0.048436	0.0647902	0.0555845	0.068372	0.075739	-0.0140891	-0.088096	0.0617177	0.03681	0.0266417	-0.115222	-0.0483661	-0.124866	-0.0268775	0.113046	-0.0814621	-0.0210333	-0.209995	-0.0266187	-0.0464464	-0.0248909	-0.0977829	-0.011235	0.0437463	-0.019562	0.104291	-0.0263478	-0.0337323	-0.0238282	0.0234337	-0.0432774	-0.0408138	0.00297342	-0.0408225	-0.0472972
SP_1389	-0.0463361	-0.0239902	0.0151623	0.205709	-0.0417351	-0.00334422	-0.0397976	0.0551046	-0.036672	0.342288	0.101336	0.0341938	-0.0199734	0.161448	0.062656	0.0314258	0.0402217	0.0264762	0.00293508	-0.0317319	-0.0268653	-0.0751683	-0.0104688	-0.0463481	-0.0155736	0.0317148	0.00587247	-0.0598625	-0.0425456	-0.00322493	-0.0590603	-0.0210505	-0.0305429	0.000534981	-0.033763	-0.0127461	0.00357997
SP_1390	0.117496	0.0232323	0.123348	0.0190681	0.0731724	0.111076	0.0468677	-0.190819	0.0336606	-0.0847516	0.243002	0.122485	-0.00231237	-0.0973604	0.153152	0.0102989	0.0430337	0.083869	0.108759	-0.965027	0.0553474	0.0876956	-0.0348507	0.0269927	0.0237897	0.0537903	0.0169164	0.0740186	-0.152037	0.0242213	-0.019933	-0.0262007	0.0891742	0.0923664	-0.0745773	-0.0405187	0.0908482
SP_1391	-0.00444577	0.0282854	0.0530213	-0.0107761	-0.0230835	0.0202612	0.0175885	-0.0842284	-0.0424721	0.234488	0.0534444	-0.0033286	-0.0396761	-0.0217357	0.0205287	0.00838233	0.028205	0.029684	-0.0291611	-0.0233513	-0.00560366	-0.0891939	-0.0141077	-0.00460164	-0.0116735	0.0242081	0.00055053	-0.0196354	-0.0299667	-0.0229904	-0.0224838	0.0465458	-0.0202104	-0.00839176	-0.0351212	-0.0446959	-0.0223791
SP_1392	-0.00692637	0.0157771	-0.0965373	0.035874	-0.0277971	-0.100027	-0.039755	0.0790193	-0.060552	0.0516446	0.0992107	-0.0473713	-0.000293979	0.0846267	0.0666193	0.0346446	0.0362627	-0.0278343	-0.0253734	-0.00598897	-0.0354847	-0.0372582	-0.0486477	-0.0311673	-0.0365879	0.00332618	-0.0316893	-0.000589234	-0.0331596	-0.0253972	-0.0635585	-0.0720961	-0.0386815	-0.0477406	-0.00714609	-0.0553023	-0.0402135
SP_1393	-0.0328025	0.00182872	-0.0340502	0.0101636	-0.0445487	0.0155752	-0.00638828	-0.0175648	-0.0712574	0.109461	0.0311731	-0.0221391	0.0153767	0.0238025	0.0312389	-0.0106034	-0.00308329	-0.0123422	0.0120994	-0.0466365	-0.0119728	-0.0771855	-0.0446165	-0.0206513	-0.0182448	0.00192935	-0.023901	-0.0200075	-0.0377647	-0.0472488	-0.00903161	0.0514581	-0.0312823	-0.0246456	0.00184541	-0.0422293	-0.0278618
SP_1394	0.0984642	0.000183518	0.165336	-0.0273221	0.201989	0.00608016	0.0473224	-0.178188	0.102805	-0.154575	0.0941931	0.117002	0.0280761	-0.0214846	0.0370109	-0.0317889	0.0896385	-0.00254068	0.00120029	-0.128202	-0.0141609	-0.0782261	-0.00993568	0.00389352	-0.0129793	0.0270622	-0.00508552	0.0111768	-0.0528183	-0.0135953	-0.00875393	0.0290286	0.0195371	0.00010217	0.00138518	-0.00879293	-0.0259263
SP_1395	-0.101923	0.00625544	0.0117291	0.0335592	0.0995693	0.0350613	0.0349181	0.005479	0.157867	0.0988767	0.0728989	-0.0462083	-0.00688957	0.00816082	0.231685	0.0472019	0.0602842	0.137043	0.0367685	-0.483638	0.0378204	0.0849111	0.10049	0.0984248	-0.00321864	0.0720552	0.0396456	-0.074241	0.159586	0.0684745	0.0823437	-0.0247614	0.0883526	0.127425	0.0414979	0.0857412	-0.00481779
SP_1396	0.174812	0.0588935	0.207511	-0.0489125	-0.115977	0.0326878	0.00398892	0.0596373	0.00341029	0.21561	-0.199476	-0.137826	-0.0713019	0.355966	0.164823	-0.0484804	-0.108453	0.171173	-0.080514	0.235537	-0.164004	-0.207358	-0.15212	-0.162672	-0.149636	-0.151575	-0.139769	-0.197637	-0.1556	-0.172061	-0.163756	-0.130074	-0.148025	-0.16405	-0.144335	-0.178751	-0.179515
SP_1397	0.195119	0.111345	0.206981	-0.0570369	-0.133405	-0.0413137	0.032518	0.128421	0.0789111	0.12413	-0.0964717	-0.113625	-0.138034	0.35928	0.226223	-0.00220511	-0.0303632	0.207299	-0.0903482	0.24725	-0.090322	-0.162117	-0.129233	-0.101001	-0.111689	-0.0977442	-0.106912	-0.155512	-0.130623	-0.16619	-0.110268	-0.0608643	-0.121687	-0.125494	-0.134392	-0.122047	-0.118595
SP_1398	0.139197	0.030435	0.277241	0.0256395	-0.171926	-0.071936	-0.0109596	0.10625	0.0269467	0.263657	-0.466077	-0.0934574	-0.0614034	0.386349	0.10249	-0.0240126	-0.0902703	0.208473	-0.0203584	0.277251	-0.097342	-0.146638	-0.129189	-0.0787592	-0.10384	-0.120948	-0.11028	-0.2115	-0.160283	-0.150841	-0.116247	-0.0699237	-0.135021	-0.127985	-0.159981	-0.129294	-0.115958
SP_1399	0.0746321	0.0908182	0.29135	0.0337762	-0.129877	0.0380258	-0.00386027	0.159784	0.165163	0.295062	-0.0371438	-0.0110163	-0.00828297	0.331215	0.206016	-0.1044	-0.119916	0.304792	0.0299588	0.176114	-0.129033	-0.151731	-0.0853893	-0.10751	-0.0990412	-0.0998936	-0.0786694	-0.189652	-0.088586	-0.142288	-0.103449	-0.0831736	-0.0743662	-0.0953673	-0.0857337	-0.110605	-0.122518
SP_1400	0.342053	0.123509	0.228463	0.0344174	-0.0182104	0.0550723	0.0246997	0.153168	0.158676	0.375073	-0.181153	-0.0191072	0.00872403	0.373121	0.244153	0.0494631	-0.0923312	0.288317	0.0113176	0.334615	-0.0869601	-0.126939	-0.0772444	-0.0911846	-0.0801733	-0.0653373	-0.0544248	-0.122825	-0.072758	-0.106789	-0.0736764	-0.0215889	-0.0935479	-0.0804112	-0.0680864	-0.0924846	-0.109443
SP_1401	-0.195584	-0.0652427	-0.171025	0.155936	0.0457318	0.0769054	0.0332536	-0.306643	0.0229459	0.0360706	-0.176291	-0.275622	-0.00304748	-0.0584734	-0.157177	0.0898401	0.023589	-0.00934198	0.0384131	-0.289703	-0.0947482	-0.0741346	0.000775186	0.00444173	-0.0375711	0.00397769	0.0196985	-0.0960182	0.064864	-0.027801	0.00763937	-0.0420744	0.0592681	-0.000452876	0.106388	0.00933382	-0.0757876
SP_1402	-0.13676	-0.0229044	-0.0201217	-0.00856196	0.0350599	-0.012019	-0.0153271	-0.25659	-0.0139642	-0.278542	-0.756405	-0.058834	0.0722191	-0.196701	-0.0518775	0.0854235	-0.0198009	0.0481275	0.0411149	-0.123295	0.0322068	-0.0424356	0.0165853	0.0212175	0.0420435	0.0283431	0.0225258	0.030935	0.0308223	0.00601622	0.0172709	-0.0119961	0.0121602	0.0445468	0.0327285	0.00688815	0.0278378
SP_1403	-0.271127	-0.0571724	-0.144278	-0.0748706	-0.0240858	-0.0174071	-0.0738518	-0.162677	-0.140876	-0.36278	-0.46635	0.0838537	-0.134557	0.0263416	-0.0881911	0.00863272	-0.0850967	-0.0524728	0.0320444	-0.188315	0.059606	-0.0157554	0.0557347	0.0703572	0.0785486	0.0210286	0.057468	0.051435	0.051549	0.0581987	0.073597	-0.0354078	0.0688629	0.0745604	0.0643574	0.0442275	0.0819782
SP_1406	-0.0336077	-0.00556137	-0.169703	0.0734382	-0.0201229	-0.0135955	-0.0511697	0.139301	0.0447552	-0.365113	-0.268067	0.0419996	0.0457808	-0.00842644	0.0714297	-0.00227104	-0.0844195	-0.00582679	0.0574218	0.0401851	-0.0158302	-0.0915867	-0.0213809	-0.0362563	-0.0210684	-0.0537599	-0.0100542	-0.0123628	-0.0316037	-0.0223861	0.0207788	-0.0649848	0.00396036	0.0195791	-0.0210294	-0.0322096	-0.0289513
SP_1407	-0.0969026	-0.0510003	-0.169257	0.104718	-0.0655027	-0.000897096	0.00626946	0.0324641	0.131935	-0.256572	-0.117408	0.00521798	-0.0110282	-0.0667513	0.215642	-0.0476444	-0.294117	-0.0142267	-0.026598	-0.199221	-0.104465	-0.191264	-0.0811678	0.00278739	-0.0985462	-0.0655697	-0.0530431	0.0169169	-0.0472829	-0.116642	0.0341563	-0.0441919	-0.0103496	-0.0383221	-0.0514904	-0.112188	-0.149868
SP_1408	-0.0632828	-0.133543	-0.0481661	-0.0436997	-0.0992039	0.0159245	-0.0775621	-0.00746209	0.0864598	-0.204026	-0.196413	-0.00499832	-0.0665993	-0.0269742	0.0245723	-0.0121174	-0.156046	0.00439683	0.0171852	-0.180193	-0.0764306	-0.145621	-0.0776234	-0.0603887	-0.0756222	-0.0571703	-0.0610661	-0.0452995	-0.084995	-0.10443	-0.0443927	-0.0583234	-0.0565125	-0.0536782	-0.057798	-0.0831297	-0.103621
SP_1409	0.064871	-0.189273	0.115403	-0.0991244	-0.0668201	-0.0772586	-0.0372857	0.0703159	-0.0350515	-0.209645	-0.125403	-0.044224	-0.0990146	0.0096693	-0.0652678	0.0284115	-0.0404499	-0.00405568	-0.152975	-0.108276	-0.0455707	-0.078502	-0.0439104	-0.0262366	-0.0345658	-0.0041138	-0.0366717	-0.0210966	-0.0588587	-0.0455192	-0.0188314	-0.0499186	-0.050821	-0.031044	-0.0332184	-0.0634929	-0.0543627
SP_1410	-0.132961	-0.0717684	-0.181096	0.00192001	-0.130179	-0.0759055	-0.0726997	0.0341376	-0.00547047	-0.0837994	-0.196528	-0.0246742	-0.113768	-0.00208873	0.0218872	-0.09818	-0.190474	0.0103336	-0.0248255	-0.252695	-0.0320601	-0.0418874	-0.0298704	0.00803485	-0.0247422	0.014853	-0.0158019	0.00174204	-0.0183217	-0.0374578	-0.0594171	-0.0326614	-0.0300874	-0.0112287	-0.0175236	-0.0379465	-0.0383832
SP_1412	-0.059738	0.0286443	-0.327741	0.00557942	-0.0871813	0.000950582	0.0378701	0.160635	-0.202224	-0.201848	-0.407742	-0.00931501	-0.0190491	-0.0555031	0.0454561	-0.0549191	-0.0360521	-0.0599882	-0.00397523	-0.203819	-0.00928322	-0.0664991	-0.0250009	-0.149042	-0.271539	-0.359769	-0.194549	-0.038771	-0.0292186	-0.0268024	-0.0624413	-0.105783	0.0213644	-0.00869327	0.00348984	-0.0079676	-0.031886
SP_1415	0.0619663	0.0180754	0.0606758	-0.086674	-0.0435404	0.0197507	-0.0151488	-0.150285	-0.0282858	0.0461138	-0.0707382	-0.0679493	-0.0185593	-0.00509967	0.0811251	-0.0026361	-0.000296195	-0.0253973	0.0380718	-0.0199014	-0.0171841	-0.0816556	-0.0330865	-0.0141564	-0.0256561	-0.458018	-0.0227942	-0.0107718	-0.014675	-0.782208	-0.0148942	-0.0124546	-0.032454	0.00264894	-0.0457716	-0.0383236	-0.0212076
SP_1416	0.0526668	-0.0517009	-0.0122923	-0.161398	-0.0543692	0.0333262	-0.158489	-0.0893817	-0.0027832	-0.025506	-0.195763	-0.289819	-0.0779628	-0.223209	-0.0504984	-0.119796	0.169951	0.00983816	0.00110435	-0.208248	-0.132741	-0.237072	-0.151541	-0.128194	-0.095641	-0.116735	-0.150074	-0.0479077	-0.14896	-0.179108	-0.0802822	-0.123551	-0.171446	-0.150985	-0.15895	-0.144722	-0.115678
SP_1417	0.0587613	-0.0102561	0.0807579	-0.084015	-0.0242553	0.03727	-0.00920328	-0.0516343	0.00533804	0.0224533	0.0567639	-0.0537797	-0.0129744	-0.00783132	0.011071	0.0186684	0.0268498	0.0259518	-0.0320146	-0.0360893	-0.0239601	-0.0575932	-0.0170459	0.00119251	-0.0169916	0.0241832	-0.0111306	-0.000283276	-0.00194338	-0.0316069	-0.00541951	0.042928	-0.0122453	0.00282104	0.0204601	-0.00343202	-0.0139404
SP_1419	-0.00951106	0.0572575	0.056967	0.00752396	-0.0387247	0.0529096	0.0453346	-0.0107537	-0.0352677	0.13469	0.0596877	-0.0146109	0.0962022	0.0636161	0.116865	0.00860034	0.0888855	0.0681668	0.0239703	0.159273	-0.0162716	-0.0859086	-0.0205756	0.0198554	-0.00603422	-0.00308898	0.00438752	0.0128466	-0.024207	-0.0448755	-0.00315864	-0.0638248	0.00665557	0.00885758	-0.00467319	0.00382118	-0.00897287
SP_1422	-0.00797561	-0.037085	-0.0110735	-0.0995621	-0.0237961	0.0382006	-0.028623	-0.109146	-0.0805518	0.0369829	-0.00549916	-0.106745	-0.0287919	-0.101594	-0.0121515	-0.00359599	-0.0164751	-0.0122442	0.0411937	-0.0548338	-0.0241527	-0.102008	-0.0381543	-0.0372619	-0.0266723	-0.0321514	-0.0245871	-0.0324295	-0.0139661	-0.0490529	-0.0618098	-0.0734089	-0.0387227	-0.0173862	-0.0254767	-0.0395764	-0.0323125
SP_1423	-0.0458851	0.0432663	-0.232623	-0.0444008	-0.0499278	-0.108493	-0.042566	0.0197901	-0.0608755	-0.344832	-0.000276772	0.00255688	-0.0211419	-0.0257633	-0.0144896	-0.179199	-0.374485	-0.201672	0.0424973	-0.253584	-0.0112667	-0.0586349	-0.0962558	-0.0442857	-0.0419711	-0.084923	-0.0688088	0.0495067	-0.169814	-0.129641	-0.0335245	-0.11018	-0.0390811	0.00430914	-0.125966	-0.0537701	-0.0934272
SP_1424	0.00832904	0.0310868	0.0463223	0.0421569	-0.0271551	0.0125757	0.00490731	-0.0245613	-0.0232605	0.0182832	0.0739045	-0.0387918	0.0479217	0.0414938	-0.00640332	0.0230877	0.131405	0.0363705	0.0640943	0.0448368	0.0054699	-0.0654965	0.00409685	0.0229684	0.0141836	-0.00490175	0.0138772	0.0323002	0.00154361	-0.0170798	0.00441328	0.00254033	0.0230187	0.0176196	0.00691111	-0.00617194	-0.00319942
SP_1426	-0.0439981	-0.00373499	0.102646	-0.0312393	-0.0880709	-0.0210368	-0.0453993	-0.123203	-0.0497763	0.162168	0.0198767	-0.00663001	-0.0243501	-0.027525	0.00492613	-0.043771	-0.000397672	0.0186501	0.0174628	-0.0798784	-0.0397102	-0.0706711	-0.0458681	-0.0286215	-0.0480272	-0.00934272	-0.0466136	0.0017983	-0.0312178	-0.0614882	-0.0189191	-0.0287482	-0.0407238	-0.0224127	-0.0163505	-0.0453834	-0.0472448
SP_1427	0.15598	0.139687	0.0219007	0.0777015	0.129941	0.157373	0.158874	0.188446	0.0551767	0.313047	0.155887	0.115272	0.0789293	0.0802844	0.0874636	0.135953	0.212038	0.10252	0.206732	0.197035	0.173339	0.0679427	0.141063	0.206012	0.22226	0.131612	0.158475	0.187229	0.143911	0.134916	0.167382	0.232027	0.135311	0.154274	0.112066	0.137702	0.165114
SP_1428	-0.0306685	-0.0419274	-0.0412165	-0.0103902	-0.0225263	0.00922092	-0.0152696	-0.0831799	-0.0693789	0.0208823	-0.0641226	-0.075986	-0.0606803	-0.0693396	-0.0858292	0.0547171	-0.0607642	-0.0157236	-0.0666559	-0.0884316	-0.0425667	-0.0787232	-0.0332645	0.010525	-0.0278331	-0.0241591	-0.0161855	-0.0136792	-0.0218052	-0.0375557	-0.0213695	0.015002	-0.0156728	-0.00493777	-0.00319569	-0.0406869	-0.0434376
SP_1429	-0.0259489	-0.00704846	-0.110521	0.0650128	0.00484904	0.111485	-0.0330158	-0.041813	-0.108213	-0.0788418	-0.0308707	-0.0251879	0.000302501	0.013986	-0.0688469	0.0893303	-0.34496	-0.136309	0.0171792	-0.20906	-0.0553222	-0.0991578	-0.0584714	-0.00923939	-0.0372314	-0.0355031	-0.0525119	-0.0683345	-0.0539392	-0.0713791	-0.00276387	-0.0158181	-0.0212259	-0.0581588	-0.0449428	-0.0731996	-0.0141008
SP_1430	-0.0498484	-0.0438698	0.0409604	-0.0635252	-0.0735756	-0.0170784	-0.00902321	-0.101054	-0.0328054	0.0156621	-0.0336408	-0.0557892	-0.0290787	0.0126969	0.0140666	-0.0291641	0.0302427	-0.00729132	-0.0126658	-0.0310378	-0.0272183	-0.0793896	-0.0259492	0.027301	-0.0185151	0.00449743	-0.0135913	-0.00173102	-0.030283	-0.0386678	-0.00853801	0.00644589	-0.0213113	-0.00674717	-0.0241974	-0.0338113	-0.0310963
SP_1431	-0.0349494	-0.00227407	0.0219852	-0.0486678	-0.023728	-0.00149164	0.0108218	-0.0294138	-0.011088	0.0410706	-0.0470902	-0.12097	-0.000998152	0.00610206	-0.0270723	-0.00414047	0.0708738	0.00367898	0.0199317	0.0191022	-0.0142615	-0.0746692	-0.0180128	0.0206457	-0.0103077	-0.0131485	-0.0137238	0.027743	-0.00584562	-0.0297812	0.00958673	0.0320179	0.00290582	0.0128133	-0.00597023	-0.000185221	-0.0169518
SP_1433	0.0476988	-0.00460474	0.031176	-0.0628492	-0.0603747	0.000578605	-0.0303583	-0.0321978	-0.0386485	0.0413391	-0.0620621	-0.067631	-0.0218882	0.0330762	0.028035	0.0453104	0.00845554	0.00144784	0.00826578	-0.0363339	-0.0258484	-0.0649847	-0.0334437	0.00536482	-0.0218351	0.00634655	-0.0228639	0.0145108	-0.0180133	-0.0399226	-0.00611781	-0.0133397	-0.0269961	0.00149136	-0.0219353	-0.0167647	-0.0262748
SP_1434	-0.0103975	0.00309518	0.0106883	-0.0400719	-0.0887884	0.000799108	-0.0169565	-0.0597585	-0.058946	-0.0376868	-0.0755361	-0.0244893	-0.0465118	0.00806622	-0.017484	-0.0172909	-0.0148819	-0.0181308	-0.00785979	-0.00217109	-0.0301858	-0.0861324	-0.0352884	-0.00611756	-0.0302596	-0.012145	-0.0240355	-0.00852656	-0.0195559	-0.0446262	-0.0172931	-0.0134541	-0.030553	-0.0204027	-0.0224012	-0.0303369	-0.0413265
SP_1435	-0.00986769	-0.0138888	0.0231551	-0.0449283	-0.0426051	0.00681972	-0.00700536	-0.0130737	-0.0170071	-0.00347265	-0.00785755	-0.0606356	-0.0104348	0.0196139	0.0108072	0.035907	0.031004	-0.00813011	0.0201631	-0.0479521	-0.0138025	-0.0789057	-0.0210236	0.0221135	-0.00518477	0.00104557	-0.0140339	0.023013	-0.0153679	-0.029754	-0.002489	-0.0121118	-0.0206658	0.0075828	-0.0129412	-0.0189595	-0.0151928
SP_1436	0.027528	-0.028795	0.0792954	-0.016405	-0.0237222	0.00757106	-0.0197347	0.00525248	-0.0363649	0.0656237	-0.0167305	-0.0627859	-0.0129247	0.0415665	-0.0221407	-0.0130201	-0.0468768	-0.00484784	0.0374755	-0.0397808	-0.0125017	-0.0737602	-0.0250815	0.00856055	-0.00593143	0.00789953	-0.011293	0.0151543	-0.0244784	-0.0304988	-0.0166554	-0.00746188	-0.0153053	-0.000457071	-0.0117349	-0.0259076	-0.010677
SP_1437	0.0420375	-0.00682157	0.0543093	-0.0343147	-0.0788217	-0.0386226	-0.031214	-0.0340675	-0.0312017	-0.00620912	0.00562057	-0.0706589	-0.00446096	0.0100087	-0.0661664	0.0244812	0.0609395	0.0135465	0.0114481	0.0159186	-0.0328587	-0.0507511	-0.0302011	-0.00929083	-0.0235844	-0.0118916	-0.0185415	0.00694216	-0.000914718	-0.0305546	0.00110635	0.00810817	-0.0244559	0.00637438	0.0205921	-0.016634	-0.0170768
SP_1438	-0.0243482	0.00652466	0.0520527	-0.0286583	-0.0154301	0.0418376	0.00253467	-0.0328483	-0.00980657	0.0959415	0.0167739	-0.102653	0.00665179	0.00269334	0.020948	-0.00518289	0.0864538	0.0159717	-0.0229467	0.0593937	-0.0282449	-0.0654487	-0.0184111	0.00852879	-0.00333233	0.00608545	-0.0160307	0.0199624	-0.0172447	-0.0343977	-0.0082715	0.0108295	-0.0218904	-0.00546664	-0.0103628	-0.0379235	-0.0070641
SP_1445	0.104209	-0.374207	0.211462	0.26448	0.253094	-0.265929	-0.182163	0.441853	0.531241	0.426412	0.496293	0.43778	0.110229	0.652317	0.24648	0.169457	-0.480069	0.457525	0.130626	0.469199	0.0662859	-0.16986	-0.0134795	-0.303176	-0.0520271	-0.04815	-0.134606	-0.159754	-0.0687	-0.293027	-0.169055	-0.544704	0.00562226	-0.0642862	-0.133482	-0.171914	0.00623725
SP_1446	-0.577754	-0.0111767	-0.511277	0.127851	0.0469465	-0.0777227	0.0576651	0.0921529	0.0480118	-0.0888748	0.0319641	0.144809	0.0630123	-0.125215	-0.206202	0.0303364	-0.241753	-0.173602	0.0175396	-0.500481	0.104016	0.0255711	0.0520612	0.077592	0.0693212	0.0776147	0.0175119	-0.804461	0.0705914	0.189165	0.0575496	0.132809	0.0678207	0.0479728	0.0535964	-0.0203962	0.072968
SP_1447	0.0198984	-0.0175311	-0.0452079	0.0459005	-0.0595528	0.0115477	0.000301615	-0.11917	0.0207471	0.086335	0.02547	0.0132989	0.0368717	0.0644972	0.080774	0.0295493	0.0385821	0.00690575	0.0751453	0.0123647	-0.0311208	-0.0999696	-0.0405805	-0.0609367	-0.0538537	0.0254065	-0.0297304	-0.0621949	-0.042239	-0.0711807	-0.0670956	-0.0688686	-0.00940112	-0.00379554	-0.0213444	-0.0504557	-0.0401543
SP_1448	-0.00133504	0.0321592	0.0184194	0.0344621	-0.0342905	-0.0183129	0.0104714	-0.032432	-0.00328601	0.239664	0.102378	0.0359217	-0.01636	0.126895	0.0464269	0.0367035	0.059522	0.0555489	-0.049406	-0.039392	0.00559283	-0.0495694	-0.00421416	0.0328786	-0.00105572	0.0381054	0.000202521	0.0270992	0.00813826	-0.0136793	0.00671578	0.016708	0.0111844	0.0168824	0.025772	0.0046999	-0.000132821
SP_1449	0.0564347	0.016698	0.018924	-0.192268	0.0385444	0.0361399	0.0235025	-0.178142	-0.048372	-0.113165	-0.216337	-0.152622	-0.0495573	-0.0218255	0.074754	-0.0134009	0.0507282	0.0606111	0.0213989	0.0518319	-0.0874613	-0.144517	-0.0952778	-0.0621941	-0.0965662	-0.0363108	-0.0808759	-0.107533	-0.0901727	-0.120211	-0.0999055	-0.180376	-0.100235	-0.0694152	-0.0889274	-0.087776	-0.0745364
SP_1450	-0.00852688	-0.0643532	0.0337085	-0.01379	-0.0337971	0.0554579	-0.108742	-0.128378	-0.0409994	0.0051095	-0.107561	-0.0666147	0.0155736	-0.0165338	0.0296128	-0.0104329	0.0246845	0.0281213	0.0187215	0.0675765	-0.00253596	-0.0271165	0.000349077	0.0195961	0.00893355	0.0293128	0.0239695	0.0172549	0.0219142	0.00650522	0.0134759	0.035383	0.0158627	0.036968	0.0300532	0.0140408	0.0132072
SP_1451	0.00768328	-0.0243206	0.107444	-0.038186	0.0254375	0.0451104	0.0301493	0.0141689	0.017331	0.128579	0.0692055	0.0422798	0.0559433	0.145024	0.0149779	-0.151746	0.128634	0.0126026	0.0853057	-0.130843	0.0500166	0.0176406	0.0471554	0.044551	0.0471808	0.0672233	0.0500206	0.0569891	0.017776	0.0294347	0.0241186	0.0559346	0.009994	0.0197047	0.0517371	-0.00334057	0.0573989
SP_1453	-0.0760213	-0.0595638	-0.0494818	-0.00891326	0.0303925	-0.0691854	-0.0402743	-0.0981842	-0.0347092	0.155381	-0.0272231	-0.138199	-0.0376579	-0.0270901	0.0208064	-0.0260893	0.00972009	-0.0382208	0.00665057	-0.0669111	-0.0221471	-0.101514	-0.0287532	-0.030244	-0.0222613	-0.0113095	-0.023976	-0.0392285	-0.0363627	-0.0370241	-0.0387343	-0.00941381	-0.023302	-0.0056263	-0.022788	-0.0842564	-0.0403755
SP_1454	0.0487965	0.170878	0.0816863	0.0375254	0.0510127	-0.0659151	0.0553362	-0.0899637	-0.0093993	-0.177576	-0.0341045	0.134601	-0.0686151	-0.0510715	0.047344	0.00733831	0.186034	0.0667031	-0.056908	-0.55694	-0.0804204	0.0262869	-0.0679849	0.0148714	-0.0855983	0.0522325	-0.0552217	-0.0287088	-0.0198024	-0.0303265	-0.157377	-0.0330371	-0.056724	0.000462751	0.0477037	-0.0726729	-0.117907
SP_1455	0.128086	-0.0407212	0.00496901	0.00668481	0.0325243	0.0312288	0.0438045	0.00535916	-0.0529844	0.187857	0.0496555	0.00672622	0.0370373	0.100368	0.0137816	0.0419747	-0.0599463	-0.045672	0.101518	0.186332	0.0194257	-0.0818044	0.00420604	0.031298	0.0161905	0.00670685	0.013403	-0.0211302	-0.00577952	-0.00916233	0.0193712	0.027892	-0.0304515	-0.0143092	-0.032928	-0.00739286	-0.00527098
SP_1457	-0.00141289	-0.0285597	0.0808622	-0.060876	-0.000842362	0.0947196	0.138658	0.0110904	-0.0992936	-0.0873751	-0.081303	-0.0294622	0.0241824	0.0719154	0.0259102	0.14513	0.0689655	0.0195088	-0.0163487	-0.0381141	0.00120404	-0.0748268	-0.0134716	0.0722543	0.0101858	0.020529	0.0101547	0.134631	0.0227419	-0.00227899	0.0165763	0.109334	0.0274162	0.0305043	0.0602239	-0.0180257	-0.0129456
SP_1462	-0.0487664	-0.00592381	0.00601002	0.109423	-0.146263	0.0744809	-0.0494513	-0.179998	-0.0339068	0.288269	0.123359	0.0108616	0.0615364	-0.0227062	0.01221	0.0509066	-0.364475	-0.0157397	-0.0786845	0.194276	-0.11592	-0.0971421	-0.0789762	-0.0941497	-0.0977331	-0.0559569	-0.0773771	-0.0783683	-0.0690941	-0.0718167	-0.0627235	-0.133687	-0.0370244	-0.108975	-0.0990259	-0.0646894	-0.15293
SP_1463	-0.0920424	-0.105181	-0.0323913	-0.084758	-0.122475	-0.0500456	-0.0328396	-0.292746	-0.105071	-0.219756	-0.139705	-0.140582	-0.03266	-0.19006	-0.0905478	-0.016878	-0.680131	-0.025956	-0.0139752	-0.00427718	-0.190991	-0.196436	-0.168862	-0.141736	-0.174457	-0.157821	-0.169405	-0.143378	-0.149252	-0.17597	-0.129427	-0.490793	-0.192007	-0.334623	-0.20483	-0.131955	-0.207541
SP_1464	-0.00179744	-0.0937284	0.0489645	-0.215163	-0.093064	-0.0431577	-0.0343261	-0.29969	0.164253	-0.132356	-0.235537	-0.15917	-0.0902934	-0.16001	0.0243749	0.0138011	-0.0716429	0.0841072	-0.0832038	-0.141859	-0.124919	-0.122515	-0.0865872	-0.0563541	-0.101904	-0.0607098	-0.0672585	-0.0465146	-0.0595685	-0.0764869	-0.0204574	-0.304666	-0.066614	-0.106276	-0.0872846	-0.0233943	-0.113773
SP_1465	-0.0603022	0.0516522	0.116846	0.0309594	-0.0548292	0.0326852	-0.00414163	-0.210946	-0.0229454	0.115818	0.0822248	0.0529588	-0.033349	-0.143963	-0.128593	0.00358097	-0.424832	-0.189763	0.0420531	-0.369611	-0.0617659	-0.124161	-0.029887	-0.120324	-0.0406569	-0.0306702	-0.05362	-0.125305	-0.0620103	-0.0408619	-0.0602265	-0.0598664	-0.045437	-0.0507778	-0.0479769	-0.117378	-0.0885748
SP_1466	-0.369959	-0.531881	-0.222773	-0.435988	-0.202019	-0.118596	-0.44124	-0.531881	-0.490913	-0.227871	-0.263948	-0.29884	-0.00671252	-0.531881	-0.531881	-0.519154	-0.329287	-0.528306	0.0729089	-0.531881	0.240139	0.317777	0.370797	0.0408622	0.23339	0.319933	0.266701	-0.0555963	0.357848	0.270571	0.138198	0.191206	0.427657	0.433051	0.465056	0.266494	0.201644
SP_1467	-0.018822	0.011506	0.0265927	0.108022	-0.0500711	0.036383	0.00634819	0.0361375	-0.0419596	0.00331855	-0.104566	-0.155495	-0.0150278	0.0849242	-0.0187923	0.0132981	-0.00885997	0.0142833	-0.0322865	0.0234864	-0.0319041	-0.0682838	-0.0292209	-0.00165977	-0.034014	-0.0225682	-0.0167706	-0.0141343	-0.00631923	-0.0474773	0.00808474	0.00210517	-0.00752201	-0.00262374	-0.00907109	-0.0311243	-0.0473752
SP_1468	0.0602716	-0.0100012	0.07406	0.0263946	0.0502058	0.0342285	0.00668196	-0.0537106	0.00740845	0.15954	-0.0927483	-0.0141997	-0.0145725	0.1397	0.00221085	-0.0150469	-0.0138789	-0.0889928	0.0268093	0.0088949	-0.0523768	-0.0698913	-0.019743	-0.0174828	-0.0642051	-0.00244971	-0.00286123	-0.0341028	0.003874	-0.0220845	-0.0112163	0.00489126	-0.000928678	-0.00521739	0.0203671	-0.0123748	-0.0647169
SP_1469	0.0513169	0.00253895	0.0923902	0.0219531	-0.0300739	0.0389111	-0.00796844	0.00449952	-0.0462666	-0.0762034	-0.022563	-0.0865741	-0.0222021	0.0450547	0.071086	0.0361421	0.05074	0.0157076	-0.000443725	-0.0213075	-0.00370043	-0.0769489	0.00190745	0.0105754	0.0108523	0.0189857	0.0100046	-0.0616792	0.0253029	-0.0404045	0.012331	0.068451	0.0140284	0.0244656	-0.0104046	0.0158351	-0.000320074
SP_1470	0.0864388	0.0151784	0.0190667	-0.0463405	-0.0712723	0.0632685	0.00291563	-0.0394105	-0.0636889	0.10481	-0.0120862	-0.0419521	-0.00698752	0.00625928	0.0347481	0.0688402	0.0161815	-0.038526	0.0679254	-0.0220628	-0.00542597	-0.0824048	-0.00568157	0.0455793	0.00954893	0.0145602	0.0193211	0.0376883	0.0130933	-0.00679226	0.0253025	0.055076	-0.00855826	0.0291285	-0.0062693	-0.0123872	0.00154853
SP_1471	-0.146924	0.016372	0.0124672	0.0358491	-0.16414	-0.0544107	0.0183409	-0.0992604	-0.0127732	0.190872	-0.0178408	-0.0772342	0.0707855	0.117104	0.043573	-0.216669	0.123801	0.0424438	0.0359414	0.0310734	0.00428077	-0.0106509	0.00952307	0.0393079	0.0176157	0.0681403	0.00911507	0.00777389	0.024061	0.0052093	0.00611	0.0378958	0.0331803	0.0422375	0.0396933	0.0248743	0.0299299
SP_1472	0.000832688	-0.0117887	-0.0168488	-0.0190562	-0.0112752	0.0235529	-0.0544474	-0.0340935	-0.0121528	0.105234	0.033295	-0.0197619	0.000443414	0.00100081	0.028071	-0.0234668	-0.0226958	0.0049577	0.0561461	-0.0177802	0.00443871	-0.0775068	-0.0152991	-0.00860099	0.00708722	0.00852274	-0.00589758	0.00705196	-0.0202236	-0.0137539	-0.00626167	0.0102189	-0.0155361	-0.0117179	-0.0204818	-0.0231113	-0.00938763
SP_1473	0.0348407	0.0478849	0.166985	-0.0427183	0.0328767	-0.0509151	-0.0376806	-0.20668	0.118954	-0.226973	-0.10396	-0.122745	0.0691666	0.0620551	0.0571921	-0.0846107	-0.24238	-0.0204293	0.0448252	0.162826	-0.285886	-0.275768	-0.0349347	0.119524	0.0492291	0.0484839	-0.063277	-0.6498	-0.194999	-0.0557731	-0.301693	-0.744549	-0.100931	-0.342923	-0.844549	-0.0013383	0.111206
SP_1476	0.14939	0.0552858	0.129849	0.10891	0.169425	0.0494381	0.0347556	-0.083603	0.0575008	0.0575752	0.0189774	0.109296	0.0362406	0.21618	0.0914595	0.0253674	0.00908246	0.0291296	0.0598407	0.0204046	0.0083271	-0.102081	-0.0283507	0.018983	0.0259938	0.000204691	0.000760626	0.0233247	-0.0448544	-0.0384016	0.0289282	0.0486589	-0.0361725	-0.0337167	-0.0404725	-0.0263802	-0.00417352
SP_1477	0.0812654	0.234981	0.216294	-0.00478126	0.072509	0.0979795	0.116132	-0.00805969	-0.0177257	0.0451798	0.0590592	0.0901215	0.0885677	0.102272	0.135983	-0.0354274	0.0430248	0.0928283	0.0551046	0.0846802	-0.0581263	-0.0674982	-0.067324	-0.0236907	-0.0467207	0.0125324	-0.0595779	-0.0294627	-0.049715	-0.0668501	-0.0304025	0.0248535	-0.0856529	-0.0265609	-0.0587526	-0.053611	-0.0785457
SP_1478	0.108627	0.0330961	0.0548421	-0.00128967	0.111633	0.0436184	-0.0276633	-0.0490314	-0.0619938	0.0202323	-0.0966185	-0.10945	-0.039329	0.0843997	0.0867689	0.0710314	0.0283726	0.0791929	-0.015215	-0.216586	0.0216162	-0.0689706	-0.0130442	0.0199118	0.0152819	0.0168085	-0.0231027	0.0265378	-0.0497424	-0.0218802	-0.00160131	0.0245856	-0.026378	-0.0344849	-0.0197084	-0.0290095	-0.0160009
SP_1479	-0.103219	-0.149854	-0.0682654	-0.00166177	-0.106518	-0.0466831	-0.102179	-0.0979847	-0.366209	0.0706497	0.0141418	0.022752	-0.00790616	-0.0577719	-0.0158952	-0.0576067	0.0129687	-0.174503	-0.079127	-0.26645	0.103733	0.0414325	0.0712431	0.13233	0.115314	0.152653	0.0906719	0.156976	0.0943232	0.0653518	0.0934014	0.0753562	0.0916284	0.0980725	0.0652813	0.0668914	0.0900652
SP_1480	0.076099	0.050993	-0.0319081	-0.00949293	-0.00124031	0.0365693	0.0512965	0.0396927	0.0172736	0.18849	-0.0815511	-0.203948	0.0460988	-0.0190912	0.0195378	0.0593807	0.0447301	0.0392372	0.0135244	0.0574647	0.0332902	-0.0506283	0.010635	0.0295345	0.031618	0.0509968	0.0111821	0.0531408	0.0242335	-0.00843582	0.0278515	0.0685476	0.0253477	0.0242972	0.035466	0.0122266	0.0383879
SP_1482	0.064705	0.0107904	0.0824463	-0.032915	0.0554937	0.0170941	0.0569763	-0.195475	0.01464	-0.100275	-0.0308498	-0.0144553	0.109025	-0.0853495	-0.0149058	-0.0141669	0.120062	-0.0102104	0.0753017	0.147902	-0.136884	-0.202588	-0.375678	-0.231321	-0.104729	-0.0873755	-0.0833744	-0.0873844	-0.0768404	-0.0602808	-0.110552	-0.0702198	-0.0557473	-0.0726643	-0.0244848	-0.162278	-0.150594
SP_1483	0.113776	-0.0679242	0.203359	-0.0698715	0.320701	0.0868488	0.109063	-0.64745	0.180513	-0.636805	-0.148641	0.128952	0.00565903	-0.094505	-0.172789	-0.0279838	0.399697	-0.119827	-0.0517903	0.0994608	-0.275169	-0.311447	-0.245149	-0.304278	-0.205736	-0.157352	-0.215326	-0.334661	-0.197714	-0.166645	-0.367059	-0.409088	-0.251775	-0.367368	-0.130705	-0.395197	-0.241044
SP_1490	-0.329413	-0.0344139	0.0527702	-0.0681331	-0.126996	-0.272935	-0.0765819	-0.121744	-0.079422	0.100707	0.0380407	-0.136514	-0.0120609	-0.171287	0.0574498	-0.163474	0.149553	-0.0269846	0.0900362	-0.000853763	-0.102061	-0.100916	-0.06388	-0.0622865	-0.0838746	-0.0584714	-0.0449327	-0.0506475	-0.0747227	-0.0749245	-0.0582648	-0.0477608	-0.052749	-0.0658419	-0.0548141	-0.097193	-0.0940836
SP_1491	-0.608183	-0.0890982	-0.608183	-0.572609	-0.279663	-0.304147	-0.371443	-0.608183	-0.08771	0.602761	-0.305736	-0.510264	-0.0367021	-0.608183	-0.453279	-0.230063	-0.141678	-0.404717	-0.0388241	-0.481269	-0.497886	-0.483172	-0.382191	-0.542823	-0.339422	0.0898158	-0.189792	-0.188175	-0.412133	-0.43638	-0.541265	-0.402357	-0.0163135	-0.352614	-0.275817	-0.608183	-0.486533
SP_1492	-0.0293803	-0.0450463	0.156835	-0.0453982	0.00507391	0.0295829	-0.0513942	-0.0953314	-0.0421621	-0.0659414	-0.0185852	-0.102827	-0.0405602	0.0382643	0.0717493	-0.0168462	-0.042968	0.0321432	0.00165326	-0.178567	-0.0462351	-0.0353282	-0.037281	0.0143264	-0.0348437	0.0239202	-0.0379066	0.0154553	-0.0482254	-0.0445129	0.0144515	0.0102467	-0.0205158	-0.0222225	0.0131057	-0.0516026	-0.0405044
SP_1493	0.0885965	0.0171777	0.0635897	0.00654976	0.0357625	0.0407219	0.0260704	0.0163008	0.0213274	0.0814222	0.147956	-0.0238511	0.0451254	0.0689047	0.0268356	0.0340711	-0.00975149	0.0358998	0.0760896	0.000107752	0.00951002	-0.0378531	0.00857523	0.031089	0.025271	0.0383894	0.0133249	0.0339861	0.00204388	0.00758663	0.0117339	0.0432542	0.0134503	0.00756517	0.00719384	0.00832606	0.0143233
SP_1494	-0.00403922	0.0339941	0.0207389	-0.090946	-0.0659808	-0.0776826	-0.00483429	-0.0380179	-0.109019	0.0466642	0.118395	-0.034918	0.011625	-0.0508777	0.0426981	0.0123599	-0.0570664	-0.0059807	0.00877453	0.0368267	-0.0538739	-0.0918235	-0.0494633	-0.0206182	-0.0280504	-0.00926745	-0.0334355	-0.0292937	-0.0402503	-0.0481949	-0.024884	0.00711323	-0.0365139	-0.0343448	-0.0698957	-0.0341086	-0.0534045
SP_1495	0.131619	0.152358	0.0439348	0.192486	0.0024405	0.152213	0.0568408	0.10864	0.0296514	0.483436	0.183831	0.267366	0.116898	0.231595	0.161703	0.14134	0.0887207	0.130821	0.11927	-0.105804	0.105992	0.0923471	0.131964	0.165166	0.113447	0.152131	0.132197	0.176099	0.168463	0.131671	0.156384	0.236377	0.14237	0.185414	0.193496	0.166965	0.107261
SP_1498	-0.719216	-0.466651	-0.324918	-0.27833	-0.517581	-0.306691	-0.400933	-0.186717	-0.191377	-0.359319	-0.191475	-0.297377	-0.0935051	-0.713196	-0.349889	-0.549383	-0.152288	-0.159832	0.00682843	-0.725009	0.088526	-0.360743	-0.0483156	-0.0998092	-0.0452871	0.143242	-0.0417859	-0.108299	0.0488483	-0.089043	-0.00824962	0.0711819	0.0970626	0.0800473	0.130837	0.112838	0.0940891
SP_1500	-0.0378247	-0.0445209	0.0259969	0.0118548	-0.0970244	-0.0376247	-0.0513762	-0.0402902	-0.0641716	0.0740086	-0.101165	-0.038097	-0.0429757	-0.0388246	-0.050833	-0.0683577	-0.0157968	-0.0363155	-0.022865	-0.0901243	-0.0711256	-0.123187	-0.0662935	-0.0453307	-0.0761694	-0.0432778	-0.0614734	-0.0673355	-0.069573	-0.072043	-0.0940156	-0.0833871	-0.0627439	-0.0681187	-0.0586593	-0.075755	-0.07122
SP_1501	0.075785	0.0112467	0.0224455	-0.00420643	0.0954201	0.0864927	0.0111428	-0.0365414	0.0305065	0.184008	0.0612484	0.0368661	0.0278989	-0.00796297	0.0851654	-0.142627	0.102137	0.0561112	0.0583061	-0.0587251	0.0463387	-0.0228436	0.00994191	0.0205985	0.0612146	0.0553286	0.0347481	0.00346173	0.0712787	0.014603	0.0510138	0.0538088	0.0116236	0.0387453	0.114263	0.0329696	0.0463161
SP_1502	0.0714073	-0.0408609	0.0263629	-0.0439753	-0.0544096	0.0127567	-0.0208506	-0.0829961	-0.169103	0.190465	0.00117274	-0.0101428	-0.0390344	-0.0568816	-0.00477085	-0.0152703	0.0589937	0.0312269	0.0106173	-0.0374156	-0.0317624	-0.0837891	-0.0491482	-0.0376409	-0.0299646	-0.0434083	-0.0427548	-0.0413642	-0.0637462	-0.0500387	-0.056347	-0.0202052	-0.0391406	-0.0589999	-0.052225	-0.0803031	-0.0303128
SP_1504	-0.103808	0.027752	-0.142818	0.0474208	-0.0566315	0.0520517	0.0183923	-0.0557709	-0.562219	0.0483127	0.0108944	0.0376768	-0.00730212	-0.0320902	-0.0166045	-0.066648	0.136146	0.0322043	0.0545496	-0.410314	0.0483974	0.00887214	0.0314608	0.0542578	0.0475068	0.0886617	0.0447422	0.0429182	0.0430616	0.03088	0.0558255	0.0695603	0.0355493	0.0435019	0.0364552	0.0387473	0.0580044
SP_1505	-0.0346185	0.0739006	-0.125682	0.013056	0.0103071	0.0308127	0.039098	-0.249035	-0.92753	-0.138753	-0.0469878	0.00181111	0.0694005	-0.191583	-0.0293796	-0.334294	0.167715	-0.0257234	0.0882922	-0.580091	0.0693551	0.00820439	0.0450409	0.0869759	0.0264561	0.0373711	0.0526235	0.0620099	0.0626446	0.0135564	0.0713633	0.0340363	0.0806558	0.0494787	0.0761659	0.0380188	0.0429894
SP_1506	-0.344922	-0.00261632	-0.176712	0.0155555	0.21597	-0.0803419	0.0538317	0.274904	0.338388	0.186757	0.246406	0.183603	0.00439478	-0.337697	-0.0805219	0.116439	-0.274051	0.0484755	0.0930232	-0.333563	-0.345542	-0.287643	-0.138234	-0.53019	-0.139506	-0.00506575	-0.184862	-0.0639462	-0.330327	-0.325519	-9.0601e-05	-0.461443	-0.31415	-0.471423	-0.265612	-0.370547	-0.312775
SP_1516	-0.0223875	0.0602398	-0.0832748	-0.119346	0.0223761	0.0359027	0.00409639	-0.0476822	-0.0300706	-0.145757	-0.048193	-0.127367	0.00760721	-0.026134	0.0954249	0.0606487	0.0857083	-0.046456	0.0372038	-0.0628464	-0.0509442	-0.066891	-0.0190733	0.036395	-0.0500196	0.00208838	-0.0284307	0.0212885	-0.049453	-0.0249667	-0.00896612	0.0176497	-0.0160789	-0.0100979	-0.0150401	-0.000338115	-0.0393255
SP_1518	-0.469878	-0.297339	-0.431636	-0.0946912	-0.371096	-0.16195	-0.20229	-0.10066	-0.0544806	0.465412	0.0337426	-0.309817	-0.0429307	-0.563626	-0.52198	-0.348354	-0.282081	-0.386272	-0.253198	-0.563626	0.195012	0.217064	0.311914	0.0776586	0.235905	0.222909	0.18651	0.00271276	0.298619	0.241526	-0.289584	-0.0339688	0.299268	0.252796	0.231799	0.28627	0.166317
SP_1520	-0.136503	-0.0639157	0.113641	-0.0122276	-0.113105	0.136337	-0.0293604	-0.0525485	-0.0273109	0.399836	-0.00675986	-0.0781666	-0.0171003	-0.0769372	0.0476415	0.0649996	0.0519923	0.0294465	0.00367306	0.35078	-0.0432865	-0.0849335	-0.0825655	-0.0576664	-0.0657379	-0.00088803	-0.0835359	-0.0054176	-0.077898	-0.0885946	-0.0450808	-0.00571942	-0.107745	-0.0716164	-0.100274	-0.0675526	-0.0426156
SP_1522	0.0683192	-0.0143615	0.198495	0.0998004	-0.00107054	0.0380653	0.00941967	-0.113678	0.167558	0.43057	0.158521	0.145245	0.0809621	-0.0168072	0.0560771	-0.0386097	0.118609	0.0972377	0.0973992	-0.149986	0.0179536	-0.0138148	0.00829173	-0.00890273	0.0133518	0.0647321	0.0252689	0.0731803	0.0272831	0.0178728	0.0281638	-0.101332	0.000841865	0.0358186	0.00439853	0.0315225	0.00951305
SP_1523	0.0132224	-0.0649798	0.0946164	-0.0395733	-0.138152	-0.041533	-0.0799987	-0.0936253	-0.0535141	-0.187607	-0.157435	-0.0714064	-0.0984612	-0.0344655	-0.0369388	-0.336553	-0.0622716	-0.0319066	-0.0851461	-0.0464442	-0.0825909	-0.137056	-0.105479	-0.0912326	-0.0864687	-0.054836	-0.102098	-0.08651	-0.0961689	-0.11834	-0.0847037	-0.07084	-0.102848	-0.107317	-0.124668	-0.0997716	-0.0895926
SP_1524	-0.0221344	0.0216014	0.0497791	0.023051	-0.0266434	-0.0075742	-0.0306564	-0.042811	0.000570824	0.128546	0.0342625	0.0182547	-0.031258	0.0645896	0.0657866	0.0157926	0.00591829	0.0794625	0.00103335	0.0209859	-0.00733429	-0.0459812	-0.0205928	0.01416	-0.0110368	0.0110832	-0.0121527	0.0102028	-0.000476064	-0.0219561	0.0173747	0.0279429	-0.00185946	-0.00869668	-0.0150176	-0.00901174	-0.00128699
SP_1525	0.0472156	0.0195492	0.0523744	-0.043252	-0.0231593	-0.00533483	-0.0450471	-0.054006	-0.0142257	-0.0412526	-0.0781551	-0.0912581	-0.0234069	0.115311	-0.0287986	0.048857	0.107971	0.0234514	-0.0528781	-0.00989249	-0.0281643	-0.0953337	-0.0729774	-0.0420062	-0.032588	-0.0260934	-0.0550325	-0.041914	-0.0583128	-0.067277	-0.0442755	-0.0123003	-0.071535	-0.0638684	-0.083111	-0.0617668	-0.0249763
SP_1526	-0.0050801	0.0137557	0.0331441	-0.0202915	-0.0558933	-0.0137815	-0.021159	-0.0198478	-0.0522563	0.000991304	0.0196373	-0.0214476	-0.0604983	0.0696982	0.000514324	-0.0497675	0.022289	0.00259526	-0.0283044	-0.0981233	-0.0278899	-0.0862277	-0.0377251	0.0132001	-0.0134204	-0.01378	-0.0260069	0.00474354	-0.0250938	-0.0501544	-0.00853454	0.0342716	-0.0246941	-0.00938872	-0.0263216	-0.0331985	-0.0292613
SP_1527	0.0374008	-0.00085237	0.121886	0.00203855	-0.0412518	-0.0263545	-0.00553301	-0.0200856	-0.00332684	0.245944	0.0519905	-0.000347013	-0.0291457	0.0806506	0.0336847	-0.00360176	0.0222752	0.043915	-0.0122016	0.00161749	-0.0337647	-0.0747136	-0.0409481	-0.0144012	-0.0394979	6.9155e-05	-0.0377161	-0.0114988	-0.0312512	-0.05937	-0.0192622	0.0175183	-0.0229994	-0.0309097	-0.0369562	-0.0419311	-0.0334566
SP_1528	0.112885	0.0255195	-0.00721465	0.206479	-0.0173963	0.208225	0.0441368	0.288566	-0.0611689	0.501812	0.294728	0.171302	0.0448435	0.302033	0.178018	0.0978621	-0.026327	0.123638	-0.000575582	-0.338132	0.0499823	-0.145665	0.000417015	0.124839	-0.00255457	0.0887827	0.0578004	0.149482	0.0802579	0.0121171	0.0357795	-0.00546969	-0.0120367	0.112252	0.0278168	0.0203856	-0.0796135
SP_1531	-0.0755118	0.0859644	0.0510093	-0.172506	-0.131578	-0.0188242	0.0456259	0.075624	0.0769435	-0.364036	-0.015515	-0.0821618	0.0687637	0.17798	0.0980212	0.00702707	-0.079673	0.0671619	0.0740915	0.314089	0.122776	-0.00189685	0.0685568	0.118049	0.0974755	0.102561	0.0656061	0.105665	-0.00223909	0.101514	0.0983588	0.0825308	-0.0634306	-0.0530465	0.0231299	0.0747547	0.116963
SP_1532	0.0980977	0.00484229	0.0616261	0.0333619	0.094134	0.0395089	0.033947	0.0121899	0.0236118	-0.0551532	0.0453853	0.0132595	0.056234	0.018815	0.0403398	0.0945243	-0.0118297	0.0367138	0.0936775	0.0254912	0.0276244	-0.00394478	0.0213948	0.0492398	0.0558403	0.0607003	0.0406714	0.0540323	0.0476731	0.0441461	0.0704905	-0.000792115	0.0535495	0.0626166	0.066748	0.0268303	0.0237433
SP_1533	0.013868	-0.0255451	0.0425106	0.0106581	0.0348692	0.064787	0.00420191	0.0563294	0.0466328	0.147053	0.101054	0.0856031	0.0750984	0.133247	0.000129957	0.0355033	-0.0234984	0.0345704	0.0703664	0.0496531	0.0594757	0.013418	0.0457108	0.0665319	0.0839543	0.113878	0.0739809	0.096931	0.071752	0.0737202	0.099489	0.0235254	0.0699536	0.072763	0.0701712	0.0556379	0.0459172
SP_1535	0.0294538	-0.0411886	0.0347465	-0.0858365	-0.0856366	0.0769792	-0.0510921	-0.338956	-0.161537	0.0508988	-0.0899532	-0.100911	-0.0108427	-0.0861783	-0.133163	0.0476174	0.160524	-0.0256327	-0.0103526	-0.198984	-0.00435718	-0.0428235	-0.0286308	-0.0528602	-0.0137773	0.0233729	-0.0192383	0.0254862	-0.0194488	-0.0422251	-0.0191118	-0.0557514	-0.0310652	-0.0393998	-0.0180588	-0.0298282	-0.00966754
SP_1536	-0.00303158	0.0016366	0.0858016	0.0409962	-0.057833	0.0649981	0.00444844	-0.0463993	-0.20424	0.183722	0.178641	-0.160314	0.0522027	-0.0359915	-0.117623	0.047045	0.152954	0.00471898	-0.0107462	-0.156183	0.0915915	0.0279681	0.0770657	0.0578926	0.0833214	0.0938247	0.0792259	0.129508	0.0997825	0.0468194	0.0818024	0.0730677	0.0914131	0.113854	0.087475	0.112896	0.102428
SP_1537	-0.310218	-0.0292377	-0.0378332	-0.408228	-0.142369	-0.118467	-0.0609754	-0.333501	-0.39181	-0.0751405	-0.371602	-0.27211	0.171798	-0.286458	-0.164704	-0.193256	-0.000368748	-0.184485	0.132668	-0.249411	0.228928	0.0692445	0.173509	-0.170392	0.224656	0.134448	0.154905	0.262864	0.107453	0.10659	0.307525	-0.687755	0.0493899	0.0388447	0.0911292	0.163122	0.191435
SP_1538	-0.222786	-0.041845	0.0192338	-0.104989	-0.0988417	-0.0174204	-0.0343289	-0.828698	-0.141862	-0.132428	-0.258797	-0.199668	-0.015718	-0.427183	-0.0643631	-0.0806344	0.0839344	0.00210997	0.0215523	-0.0883014	0.102476	0.0206334	0.0850563	-0.0858051	0.0689129	0.0895094	0.0980993	0.18746	0.102955	0.0479043	0.0659445	-0.237446	0.0967543	0.0785178	0.0883333	0.101976	0.0786946
SP_1543	0.0632466	-0.0701532	-0.107946	0.0833608	0.166781	-0.0113235	-0.0256013	-0.0592555	0.0727712	-0.0849388	0.0390059	-0.105496	-0.052535	0.293564	0.2242	0.0158198	0.0269384	-0.142875	-0.0247041	-0.967478	0.0406213	0.0458639	0.0223634	0.00264804	0.0230013	0.0678215	0.0180105	-0.01857	0.0512493	0.0234778	-0.0213889	0.045171	0.0520825	0.0242073	0.0556849	0.0450864	0.0462057
SP_1544	0.155079	0.178705	0.150198	0.480484	0.427523	0.283244	0.305911	0.28262	0.341135	0.461061	0.401953	0.271665	0.364569	0.42662	0.236633	0.461478	0.102898	0.260453	0.320639	0.198083	-0.00933615	-0.039088	0.112476	-0.179233	0.112195	0.233401	0.121333	0.135541	0.0219324	0.0936015	0.0252798	0.271014	0.0754944	-0.0314966	0.206118	0.0722048	0.0613458
[truncated: 514 more rows]
