# Supplementary material for: A genome-wide atlas of antibiotic susceptibility targets and pathways to tolerance
Source: Nat Commun. 2022 Jun 7;13:3165. doi: 10.1038/s41467-022-30967-4 (PMC9174251; doi:10.1038/s41467-022-30967-4)
Supplement: Supplementary file 7 — Supplementary Data 4 [file 41467_2022_30967_MOESM7_ESM.xlsx]

## Sheet: Spearman Correlation Matrix
	SP_0003	SP_0004	SP_0006	SP_0007	SP_0010	SP_0012	SP_0013	SP_0019	SP_0020	SP_0021	SP_0022	SP_0023	SP_0025	SP_0026	SP_0029	SP_0030	SP_0031	SP_0032	SP_0033	SP_0034	SP_0035	SP_0040	SP_0041	SP_0042	SP_0043	SP_0044	SP_0045	SP_0046	SP_0047	SP_0048	SP_0049	SP_0050	SP_0051	SP_0054	SP_0055	SP_0056	SP_0057	SP_0058	SP_0060	SP_0061	SP_0062	SP_0063	SP_0064	SP_0065	SP_0066	SP_0067	SP_0068	SP_0069	SP_0071
SP_0003	1	0.296112	0.116643	0.236842	-0.0436226	0.371977	-0.0111427	0.15908	-0.204836	-0.248459	0.00260787	-0.279516	0.132053	0.178521	0.378615	0.30441	0.153153	-0.0310574	-0.100284	0.104078	-0.00379327	0.156235	-0.175439	0.368658	-0.0113798	-0.0666193	0.0455192	0.166667	-0.182788	-0.0533428	-0.0128023	-0.0670934	0.00640114	0.198435	0.10147	0.480322	0.288051	0.178521	0.312707	0.240161	0.230678	0.217876	-0.0372214	0.377904	0.512802	-0.110479	-0.000948317	0.0507349	0.526316
SP_0004	0.296112	1	0.140825	-0.105737	-0.0635372	-0.143907	0.422475	0.283784	0.381935	0.276671	0.384542	0.101233	0.261261	0.360835	0.421764	0.23779	0.42532	-0.0139877	0.190612	0.191086	0.0950688	-0.0507349	0.0772878	0.231389	0.119962	0.240398	0.271219	0.0512091	0.00592698	0.0177809	0.122096	0.27762	0.359412	0.233997	0.470365	0.386439	0.210526	-0.295401	-0.142959	0.331674	0.160503	0.345424	0.0697013	0.114035	0.172831	-0.153153	0.210289	-0.186581	0.333333
SP_0006	0.116643	0.140825	1	0.394974	0.507824	-0.235183	-0.0289237	-0.214794	0.330251	0.331437	0.146278	0.0296349	-0.201043	0.154576	0.368658	0.31982	-0.210052	0.212186	0.0979137	-0.199621	-0.20863	0.108819	-0.0308203	0.131579	0.0694642	0.173542	0.358938	0.183025	-0.140825	0.220958	0.325036	0.330014	0.200332	0.163585	-0.0452821	0.0462304	0.145567	0.0192034	-0.00189663	0.00734945	0.0844002	0.0386439	0.158843	0.0312945	0.0742058	0.0225225	-0.0296349	-0.123992	0.00782361
SP_0007	0.236842	-0.105737	0.394974	1	0.331674	-0.142485	-0.442153	-0.112376	0.153627	0.0452821	-0.0201517	0.0116169	0.0521574	0.0682788	0.162162	0.18587	-0.275012	0.092698	0.0367473	-0.0720721	-0.112376	0.199621	-0.059744	0.338549	0.193457	0.174964	0.160977	0.28165	0.146989	0.338549	0.35467	-0.146989	0.14936	-0.189426	-0.282835	-0.083926	0.300853	0.0611664	0.0948317	-0.189189	0.165718	-0.0893789	0.415126	0.0694642	0.322665	0.119962	-0.0585586	0.181603	0.0282124
SP_0010	-0.0436226	-0.0635372	0.507824	0.331674	1	-0.474158	-0.170223	-0.64367	0.492413	0.192034	0.226885	-0.277857	-0.486486	0.0832148	0.00877193	0.192982	-0.155761	-0.177335	-0.151494	-0.514462	-0.472736	0.0355619	0.0011854	0.153627	0.46752	0.49431	0.587482	0.311285	0.0751541	0.531769	0.398056	0.390232	0.435277	0.288525	-0.192982	-0.38146	-0.080844	-0.262447	-0.364154	-0.171882	0.397819	0.156946	-0.0782361	0.171408	0.0715979	0.403035	-0.347321	0.157421	0.00853485
SP_0012	0.371977	-0.143907	-0.235183	-0.142485	-0.474158	1	-0.035799	0.351114	-0.592224	-0.140588	-0.263632	0.0353248	0.330725	0.154101	0.204362	0.270033	0.114272	0.214083	0.092935	0.308677	0.30678	0.39284	0.0483642	0.26221	-0.215505	-0.200332	-0.310811	0.0374585	-0.214083	-0.32551	-0.385491	-0.317212	-0.363679	0.0779991	0.134187	0.324561	0.348506	0.485301	0.534851	0.214557	0.0798957	0.0879564	0.0504979	0.249881	0.298483	-0.0113798	0.203888	0.242058	0.310574
SP_0013	-0.0111427	0.422475	-0.0289237	-0.442153	-0.170223	-0.035799	1	0.184211	0.117828	0.0241821	0.0580844	0.00853485	0.0585586	0.0784732	0.294927	0.182551	0.0618777	-0.0196776	-0.0322428	-0.0900901	-0.261735	-0.0139877	0.204599	-0.14367	-0.0941204	-0.0469417	0.142722	0.0810811	-0.065908	-0.183262	0.0893789	0.333807	0.26221	0.148412	0.407302	0.388099	-0.059981	0.0339023	-0.0495495	-0.0158843	-0.182077	0.0633001	-0.172594	-0.252015	-0.396396	-0.385491	0.315789	-0.225699	0.0284495
SP_0019	0.15908	0.283784	-0.214794	-0.112376	-0.64367	0.351114	0.184211	1	-0.30441	0.0165955	0.168326	0.523234	0.568516	0.227596	0.17046	0.0222854	0.114272	0.203177	0.252015	0.338075	0.33523	0.136083	-0.0775249	0.123755	-0.151968	-0.175439	-0.211	0.0206259	0.0504979	-0.181128	-0.0474158	-0.313182	-0.136321	-0.0862968	0.472025	0.539829	0.208156	0.0960171	0.348743	0.110953	-0.246562	0.0410147	-0.0322428	0.0649597	0.120199	-0.391181	0.256757	0.0730204	0.202703
SP_0020	-0.204836	0.381935	0.330251	0.153627	0.492413	-0.592224	0.117828	-0.30441	1	0.320294	0.537221	-0.10716	-0.21835	0.190138	0.169275	0.0312945	0.210763	-0.276671	0.124941	-0.373637	-0.349692	-0.369606	-0.00663822	-0.0422001	0.271219	0.472736	0.464675	0.163585	0.259365	0.459934	0.473447	0.428402	0.479611	0.15339	0.0531057	-0.192982	0.175439	-0.447606	-0.556899	0.041963	0.205548	0.152205	0.224514	-0.0279753	-0.0315315	0.0910384	-0.200569	-0.0787103	-0.157658
SP_0021	-0.248459	0.276671	0.331437	0.0452821	0.192034	-0.140588	0.0241821	0.0165955	0.320294	1	0.402798	0.424609	-0.0964912	0.548127	0.314604	-0.0476529	0.0798957	0.102418	0.509957	0.0272641	0.256283	-0.0668563	0.367473	-0.018018	0.397582	0.486012	0.440019	0.224277	0.275249	0.436937	0.437885	0.242769	0.0711238	0.044808	0.193694	-0.135372	0.192271	-0.0851114	0.0265529	0.222617	0.206022	0.104552	0.176624	0.101707	-0.110716	0.207444	0.1688	0.137743	0.18184
SP_0022	0.00260787	0.384542	0.146278	-0.0201517	0.226885	-0.263632	0.0580844	0.168326	0.537221	0.402798	1	0.117591	-0.0400664	0.215031	-0.00616406	-0.0953058	0.179706	-0.373874	0.0111427	-0.209815	-0.0576102	-0.328829	0.173305	0.134187	0.364865	0.444998	0.482219	0.241347	0.213371	0.370792	0.532717	0.226411	0.254386	0.37743	0.420104	-0.00165955	0.316738	-0.30275	-0.0761024	0.327406	0.19559	0.129208	0.103604	0.13964	0.121859	0.131816	0.0516833	0.307255	0.133713
SP_0023	-0.279516	0.101233	0.0296349	0.0116169	-0.277857	0.0353248	0.00853485	0.523234	-0.10716	0.424609	0.117591	1	0.43267	0.370792	-0.0334282	-0.0796586	-0.0889047	0.400664	0.416785	0.293978	0.462067	0.213371	-0.0116169	-0.0471788	-0.0381697	0.00806069	-0.165718	-0.0822665	0.0424372	0.0279753	-0.0663822	-0.207918	-0.111427	-0.274301	0.231863	0.0590327	0.0436226	-0.0810811	0.182077	-0.00995733	-0.0602181	0.0422001	0.145804	0.0476529	-0.133476	-0.0196776	0.0633001	-0.0670934	0.134661
SP_0025	0.132053	0.261261	-0.201043	0.0521574	-0.486486	0.330725	0.0585586	0.568516	-0.21835	-0.0964912	-0.0400664	0.43267	1	0.114983	0.00734945	0.0469417	0.210052	0.330014	0.238976	0.378615	0.192271	0.301802	-0.108582	0.198435	-0.431484	-0.297297	-0.234234	-0.227833	-0.110479	-0.335941	-0.249407	-0.217639	0.00640114	-0.00284495	0.298009	0.344239	0.105737	0.117117	0.194405	0.144618	-0.0753912	0.103841	-0.0590327	0.165955	0.183499	-0.242532	0.0590327	-0.0237079	0.17615
SP_0026	0.178521	0.360835	0.154576	0.0682788	0.0832148	0.154101	0.0784732	0.227596	0.190138	0.548127	0.215031	0.370792	0.114983	1	0.597914	0.281176	0.19156	-0.0184922	0.435514	0.282835	0.357752	0.150545	0.00711238	-0.0045045	0.340446	0.381935	0.316738	0.328118	0.280228	0.428876	0.227122	0.284495	0.261024	0.092698	0.275249	0.0308203	0.292319	-0.194168	-0.0488383	0.312707	0.451399	0.649123	0.192982	0.486012	0.292556	0.150308	-0.128023	0.280939	0.506401
SP_0029	0.378615	0.421764	0.368658	0.162162	0.00877193	0.204362	0.294927	0.17046	0.169275	0.314604	-0.00616406	-0.0334282	0.00734945	0.597914	1	0.522285	0.0881935	0.0417259	0.30275	0.092935	-0.00403035	0.0578473	0.0350877	0.167615	0.253438	0.253912	0.33926	0.356567	0.20128	0.089853	0.234708	0.331437	0.209815	0.210526	0.275249	0.434329	0.320057	0.0412518	0.0101944	0.26458	0.310574	0.37174	0.179943	0.152205	0.226648	-0.256283	0.083689	-0.0625889	0.320531
SP_0030	0.30441	0.23779	0.31982	0.18587	0.192982	0.270033	0.182551	0.0222854	0.0312945	-0.0476529	-0.0953058	-0.0796586	0.0469417	0.281176	0.522285	1	-0.00426743	-0.0189663	-0.109768	0.0680417	-0.0187293	0.333333	0.0990991	0.370792	0.16074	0.257705	0.341868	0.370081	0.101233	-0.108582	-0.0692271	0.242532	0.381223	0.354908	0.0915126	0.258179	0.320768	-0.0168326	-0.0116169	0.164296	0.291844	0.407302	0.16643	0.145567	0.265292	-0.209104	-0.00284495	0.0109056	0.191086
SP_0031	0.153153	0.42532	-0.210052	-0.275012	-0.155761	0.114272	0.0618777	0.114272	0.210763	0.0798957	0.179706	-0.0889047	0.210052	0.19156	0.0881935	-0.00426743	1	-0.00829777	0.0798957	0.236842	0.0272641	-0.183973	0.181603	0.0462304	-0.0234708	-0.0173068	-0.0668563	-0.0950688	0.175439	-0.204836	-0.1055	0.00545282	0.135135	0.0128023	0.207681	0.0701754	0.117354	-0.238028	-0.160028	0.499763	0.12257	0.290896	-0.106686	-0.018018	0.225462	0.0436226	-0.19559	0.00355619	0.127312
SP_0032	-0.0310574	-0.0139877	0.212186	0.092698	-0.177335	0.214083	-0.0196776	0.203177	-0.276671	0.102418	-0.373874	0.400664	0.330014	-0.0184922	0.0417259	-0.0189663	-0.00829777	1	0.160028	0.190375	0.127786	0.462779	-0.0284495	0.230678	-0.19725	-0.238028	-0.38881	-0.262447	-0.508772	-0.309388	-0.203177	-0.180891	-0.338549	-0.438834	-0.100522	0.0291607	-0.132764	0.0853485	0.142248	0.00474158	-0.168089	-0.145092	0.0161214	-0.17449	-0.0955429	-0.217165	0.134661	-0.417971	-0.0922238
SP_0033	-0.100284	0.190612	0.0979137	0.0367473	-0.151494	0.092935	-0.0322428	0.252015	0.124941	0.509957	0.0111427	0.416785	0.238976	0.435514	0.30275	-0.109768	0.0798957	0.160028	1	0.428876	0.32954	0.218587	0.0912755	-0.00972025	0.235894	0.254386	0.182077	0.171882	0.349218	0.291133	0.0964912	0.127312	0.0848743	-0.0258416	-0.0225225	-0.0265529	0.241821	0.0763395	0.0813182	-0.00189663	0.0910384	0.265292	0.19322	0.162636	0.204836	-0.0540541	0.119725	0.104552	0.38881
SP_0034	0.104078	0.191086	-0.199621	-0.0720721	-0.514462	0.308677	-0.0900901	0.338075	-0.373637	0.0272641	-0.209815	0.293978	0.378615	0.282835	0.092935	0.0680417	0.236842	0.190375	0.428876	1	0.741584	0.260787	0.12091	-0.0381697	-0.0395922	-0.0459934	-0.14201	0.125178	0.151257	-0.178521	-0.22807	-0.0277383	-0.131579	-0.138928	-0.15339	-0.0476529	0.270507	0.0806069	0.319346	0.26458	-0.00497866	0.369844	0.288762	0.170934	0.408962	-0.0424372	0.188004	-0.00592698	0.375533
SP_0035	-0.00379327	0.0950688	-0.20863	-0.112376	-0.472736	0.30678	-0.261735	0.33523	-0.349692	0.256283	-0.0576102	0.462067	0.192271	0.357752	-0.00403035	-0.0187293	0.0272641	0.127786	0.32954	0.741584	1	0.0573732	-0.0476529	-0.130156	-0.0820294	-0.0220484	-0.233997	-0.0320057	0.0393551	-0.117828	-0.289237	-0.263632	-0.411332	-0.230915	-0.135846	-0.129445	0.0877193	-0.0398293	0.253675	0.218824	-0.00260787	0.177098	0.316027	0.214794	0.171882	0.126126	0.107397	0.0618777	0.216927
SP_0040	0.156235	-0.0507349	0.108819	0.199621	0.0355619	0.39284	-0.0139877	0.136083	-0.369606	-0.0668563	-0.328829	0.213371	0.301802	0.150545	0.0578473	0.333333	-0.183973	0.462779	0.218587	0.260787	0.0573732	1	0.165244	0.494547	0.0779991	0.0296349	-0.0644855	0.177335	-0.086771	-0.0440967	-0.261498	-0.117354	0.0651968	-0.0640114	-0.208867	-0.0234708	0.146278	0.223329	0.247511	-0.278568	0.12257	0.230204	0.011854	0.0950688	0.289948	0.0424372	0.0692271	0.0846373	0.305595
SP_0041	-0.175439	0.0772878	-0.0308203	-0.059744	0.0011854	0.0483642	0.204599	-0.0775249	-0.00663822	0.367473	0.173305	-0.0116169	-0.108582	0.00711238	0.0350877	0.0990991	0.181603	-0.0284495	0.0912755	0.12091	-0.0476529	0.165244	1	0.267425	0.315789	0.200806	0.19725	0.10716	0.278805	0.114983	0.289948	0.10147	0.145092	0.074917	0.0279753	-0.115695	0.333096	0.0908013	0.0945946	0.0915126	-0.0860597	0.0602181	0.173068	-0.358701	0.0343765	-0.0412518	0.385491	0.215979	0.0189663
SP_0042	0.368658	0.231389	0.131579	0.338549	0.153627	0.26221	-0.14367	0.123755	-0.0422001	-0.018018	0.134187	-0.0471788	0.198435	-0.0045045	0.167615	0.370792	0.0462304	0.230678	-0.00972025	-0.0381697	-0.130156	0.494547	0.267425	1	0.297297	0.161214	0.106923	0.0723092	-0.101233	-0.0678046	0.135135	-0.0583215	0.114746	0.169037	0.0742058	0.111664	0.428639	0.11688	0.204362	0.0713608	0.315315	0.133239	0.13798	0.175676	0.462779	0.0526316	0.304647	0.109531	0.3312
SP_0043	-0.0113798	0.119962	0.0694642	0.193457	0.46752	-0.215505	-0.0941204	-0.151968	0.271219	0.397582	0.364865	-0.0381697	-0.431484	0.340446	0.253438	0.16074	-0.0234708	-0.19725	0.235894	-0.0395922	-0.0820294	0.0779991	0.315789	0.297297	1	0.723092	0.582504	0.514699	0.462779	0.55927	0.475818	0.352063	0.393314	0.188952	0.00284495	-0.252252	0.278331	-0.311759	-0.180654	0.0592698	0.444286	0.256994	0.184922	0.153864	0.203414	0.152916	0.000711238	0.235894	0.334282
SP_0044	-0.0666193	0.240398	0.173542	0.174964	0.49431	-0.200332	-0.0469417	-0.175439	0.472736	0.486012	0.444998	0.00806069	-0.297297	0.381935	0.253912	0.257705	-0.0173068	-0.238028	0.254386	-0.0459934	-0.0220484	0.0296349	0.200806	0.161214	0.723092	1	0.75889	0.659554	0.491465	0.654101	0.434566	0.3945	0.327169	0.378141	0.00640114	-0.165481	0.371503	-0.195353	-0.117828	0.145804	0.341631	0.312707	0.281887	0.205311	0.191086	0.245377	-0.123281	0.137269	0.178758
SP_0045	0.0455192	0.271219	0.358938	0.160977	0.587482	-0.310811	0.142722	-0.211	0.464675	0.440019	0.482219	-0.165718	-0.234234	0.316738	0.33926	0.341868	-0.0668563	-0.38881	0.182077	-0.14201	-0.233997	-0.0644855	0.19725	0.106923	0.582504	0.75889	1	0.708156	0.422475	0.509483	0.588668	0.631816	0.537221	0.592461	0.137743	-0.0531057	0.267425	-0.0144618	-0.0452821	0.187293	0.331674	0.376245	0.032954	0.296112	0.165481	0.103129	0.0011854	0.229967	0.317449
SP_0046	0.166667	0.0512091	0.183025	0.28165	0.311285	0.0374585	0.0810811	0.0206259	0.163585	0.224277	0.241347	-0.0822665	-0.227833	0.328118	0.356567	0.370081	-0.0950688	-0.262447	0.171882	0.125178	-0.0320057	0.177335	0.10716	0.0723092	0.514699	0.659554	0.708156	1	0.523708	0.431958	0.38146	0.290659	0.324324	0.291133	-0.0440967	0.00142248	0.434566	0.165244	0.25083	0.0393551	0.331674	0.302039	0.184448	0.229967	0.332622	0.164533	0.0585586	0.289	0.399716
SP_0047	-0.182788	0.00592698	-0.140825	0.146989	0.0751541	-0.214083	-0.065908	0.0504979	0.259365	0.275249	0.213371	0.0424372	-0.110479	0.280228	0.20128	0.101233	0.175439	-0.508772	0.349218	0.151257	0.0393551	-0.086771	0.278805	-0.101233	0.462779	0.491465	0.422475	0.523708	1	0.381223	0.221669	0.0960171	0.386676	0.100284	-0.0474158	-0.0559507	0.202229	-0.15339	-0.13395	-0.035799	0.137269	0.179469	0.106686	-0.0787103	0.165244	0.0490754	-0.204599	0.252252	0.110953
SP_0048	-0.0533428	0.0177809	0.220958	0.338549	0.531769	-0.32551	-0.183262	-0.181128	0.459934	0.436937	0.370792	0.0279753	-0.335941	0.428876	0.089853	-0.108582	-0.204836	-0.309388	0.291133	-0.178521	-0.117828	-0.0440967	0.114983	-0.0678046	0.55927	0.654101	0.509483	0.431958	0.381223	1	0.602181	0.289	0.374348	0.190612	-0.0820294	-0.265529	0.290422	-0.20863	-0.160266	-0.183499	0.267899	0.197487	0.222143	0.283073	0.211712	0.345661	-0.127549	0.344002	0.192982
SP_0049	-0.0128023	0.122096	0.325036	0.35467	0.398056	-0.385491	0.0893789	-0.0474158	0.473447	0.437885	0.532717	-0.0663822	-0.249407	0.227122	0.234708	-0.0692271	-0.1055	-0.203177	0.0964912	-0.22807	-0.289237	-0.261498	0.289948	0.135135	0.475818	0.434566	0.588668	0.38146	0.221669	0.602181	1	0.436226	0.297297	0.205785	0.130394	-0.101707	0.377667	-0.0334282	-0.00545282	0.100996	0.178521	0.134187	0.202466	0.132053	0.0616406	0.0566619	0.259365	0.275012	0.0964912
SP_0050	-0.0670934	0.27762	0.330014	-0.146989	0.390232	-0.317212	0.333807	-0.313182	0.428402	0.242769	0.226411	-0.207918	-0.217639	0.284495	0.331437	0.242532	0.00545282	-0.180891	0.127312	-0.0277383	-0.263632	-0.117354	0.10147	-0.0583215	0.352063	0.3945	0.631816	0.290659	0.0960171	0.289	0.436226	1	0.619014	0.550261	0.226411	-0.129919	0.192982	-0.0765766	-0.230678	0.270507	0.357752	0.430299	-0.0670934	0.229493	0.0870081	0.000948317	0.140825	-0.00474158	0.271693
SP_0051	0.00640114	0.359412	0.200332	0.14936	0.435277	-0.363679	0.26221	-0.136321	0.479611	0.0711238	0.254386	-0.111427	0.00640114	0.261024	0.209815	0.381223	0.135135	-0.338549	0.0848743	-0.131579	-0.411332	0.0651968	0.145092	0.114746	0.393314	0.327169	0.537221	0.324324	0.386676	0.374348	0.297297	0.619014	1	0.496918	0.247748	0.0296349	0.168563	-0.315552	-0.365339	-0.0045045	0.399241	0.3734	-0.119251	0.101944	0.200095	-0.000237079	-0.0606923	0.156472	0.359412
SP_0054	0.198435	0.233997	0.163585	-0.189426	0.288525	0.0779991	0.148412	-0.0862968	0.15339	0.044808	0.37743	-0.274301	-0.00284495	0.092698	0.210526	0.354908	0.0128023	-0.438834	-0.0258416	-0.138928	-0.230915	-0.0640114	0.074917	0.169037	0.188952	0.378141	0.592461	0.291133	0.100284	0.190612	0.205785	0.550261	0.496918	1	0.326458	0.211712	0.215268	-0.0142248	-0.0173068	0.232575	0.361546	0.351114	-0.242295	0.303698	0.280465	0.0829777	0.044808	0.16477	0.371029
SP_0055	0.10147	0.470365	-0.0452821	-0.282835	-0.192982	0.134187	0.407302	0.472025	0.0531057	0.193694	0.420104	0.231863	0.298009	0.275249	0.275249	0.0915126	0.207681	-0.100522	-0.0225225	-0.15339	-0.135846	-0.208867	0.0279753	0.0742058	0.00284495	0.00640114	0.137743	-0.0440967	-0.0474158	-0.0820294	0.130394	0.226411	0.247748	0.326458	1	0.612376	0.203651	0.0469417	0.135372	0.430536	0.0535799	0.0806069	-0.305358	0.14367	-0.0753912	-0.242532	0.286155	0.154576	0.273352
SP_0056	0.480322	0.386439	0.0462304	-0.083926	-0.38146	0.324561	0.388099	0.539829	-0.192982	-0.135372	-0.00165955	0.0590327	0.344239	0.0308203	0.434329	0.258179	0.0701754	0.0291607	-0.0265529	-0.0476529	-0.129445	-0.0234708	-0.115695	0.111664	-0.252252	-0.165481	-0.0531057	0.00142248	-0.0559507	-0.265529	-0.101707	-0.129919	0.0296349	0.211712	0.612376	1	0.134661	0.264817	0.313656	0.188952	-0.19322	-0.0976766	-0.200095	0.000474158	0.00331911	-0.496918	0.175676	-0.207444	0.183736
SP_0057	0.288051	0.210526	0.145567	0.300853	-0.080844	0.348506	-0.059981	0.208156	0.175439	0.192271	0.316738	0.0436226	0.105737	0.292319	0.320057	0.320768	0.117354	-0.132764	0.241821	0.270507	0.0877193	0.146278	0.333096	0.428639	0.278331	0.371503	0.267425	0.434566	0.202229	0.290422	0.377667	0.192982	0.168563	0.215268	0.203651	0.134661	1	0.324561	0.426505	0.288288	0.24917	0.241584	0.515647	0.327643	0.552394	0.0881935	0.396633	0.338786	0.393789
SP_0058	0.178521	-0.295401	0.0192034	0.0611664	-0.262447	0.485301	0.0339023	0.0960171	-0.447606	-0.0851114	-0.30275	-0.0810811	0.117117	-0.194168	0.0412518	-0.0168326	-0.238028	0.0853485	0.0763395	0.0806069	-0.0398293	0.223329	0.0908013	0.11688	-0.311759	-0.195353	-0.0144618	0.165244	-0.15339	-0.20863	-0.0334282	-0.0765766	-0.315552	-0.0142248	0.0469417	0.264817	0.324561	1	0.804173	0.0739687	-0.142248	-0.156235	0.0825036	0.188478	0.092935	0.0495495	0.426268	0.236842	0.177572
SP_0060	0.312707	-0.142959	-0.00189663	0.0948317	-0.364154	0.534851	-0.0495495	0.348743	-0.556899	0.0265529	-0.0761024	0.182077	0.194405	-0.0488383	0.0101944	-0.0116169	-0.160028	0.142248	0.0813182	0.319346	0.253675	0.247511	0.0945946	0.204362	-0.180654	-0.117828	-0.0452821	0.25083	-0.13395	-0.160266	-0.00545282	-0.230678	-0.365339	-0.0173068	0.135372	0.313656	0.426505	0.804173	1	0.231626	-0.0585586	-0.0953058	0.142959	0.300616	0.249881	0.062826	0.504505	0.247037	0.398767
SP_0061	0.240161	0.331674	0.00734945	-0.189189	-0.171882	0.214557	-0.0158843	0.110953	0.041963	0.222617	0.327406	-0.00995733	0.144618	0.312707	0.26458	0.164296	0.499763	0.00474158	-0.00189663	0.26458	0.218824	-0.278568	0.0915126	0.0713608	0.0592698	0.145804	0.187293	0.0393551	-0.035799	-0.183499	0.100996	0.270507	-0.0045045	0.232575	0.430536	0.188952	0.288288	0.0739687	0.231626	1	0.332859	0.43504	0.179706	0.277383	0.225462	-0.0346136	0.0924609	0.170223	0.288762
SP_0062	0.230678	0.160503	0.0844002	0.165718	0.397819	0.0798957	-0.182077	-0.246562	0.205548	0.206022	0.19559	-0.0602181	-0.0753912	0.451399	0.310574	0.291844	0.12257	-0.168089	0.0910384	-0.00497866	-0.00260787	0.12257	-0.0860597	0.315315	0.444286	0.341631	0.331674	0.331674	0.137269	0.267899	0.178521	0.357752	0.399241	0.361546	0.0535799	-0.19322	0.24917	-0.142248	-0.0585586	0.332859	1	0.572546	0.168563	0.541015	0.449502	0.480085	-0.0272641	0.355619	0.581792
SP_0063	0.217876	0.345424	0.0386439	-0.0893789	0.156946	0.0879564	0.0633001	0.0410147	0.152205	0.104552	0.129208	0.0422001	0.103841	0.649123	0.37174	0.407302	0.290896	-0.145092	0.265292	0.369844	0.177098	0.230204	0.0602181	0.133239	0.256994	0.312707	0.376245	0.302039	0.179469	0.197487	0.134187	0.430299	0.3734	0.351114	0.0806069	-0.0976766	0.241584	-0.156235	-0.0953058	0.43504	0.572546	1	0.171882	0.481271	0.519203	0.0986249	-0.0964912	0.301565	0.510906
SP_0064	-0.0372214	0.0697013	0.158843	0.415126	-0.0782361	0.0504979	-0.172594	-0.0322428	0.224514	0.176624	0.103604	0.145804	-0.0590327	0.192982	0.179943	0.16643	-0.106686	0.0161214	0.19322	0.288762	0.316027	0.011854	0.173068	0.13798	0.184922	0.281887	0.032954	0.184448	0.106686	0.222143	0.202466	-0.0670934	-0.119251	-0.242295	-0.305358	-0.200095	0.515647	0.0825036	0.142959	0.179706	0.168563	0.171882	1	0.0685159	0.243954	0.174016	0.161451	0.110953	-0.0621147
SP_0065	0.377904	0.114035	0.0312945	0.0694642	0.171408	0.249881	-0.252015	0.0649597	-0.0279753	0.101707	0.13964	0.0476529	0.165955	0.486012	0.152205	0.145567	-0.018018	-0.17449	0.162636	0.170934	0.214794	0.0950688	-0.358701	0.175676	0.153864	0.205311	0.296112	0.229967	-0.0787103	0.283073	0.132053	0.229493	0.101944	0.303698	0.14367	0.000474158	0.327643	0.188478	0.300616	0.277383	0.541015	0.481271	0.0685159	1	0.540541	0.314367	-0.00924609	0.334282	0.607397
SP_0066	0.512802	0.172831	0.0742058	0.322665	0.0715979	0.298483	-0.396396	0.120199	-0.0315315	-0.110716	0.121859	-0.133476	0.183499	0.292556	0.226648	0.265292	0.225462	-0.0955429	0.204836	0.408962	0.171882	0.289948	0.0343765	0.462779	0.203414	0.191086	0.165481	0.332622	0.165244	0.211712	0.0616406	0.0870081	0.200095	0.280465	-0.0753912	0.00331911	0.552394	0.092935	0.249881	0.225462	0.449502	0.519203	0.243954	0.540541	1	0.138691	0.0633001	0.322428	0.545045
SP_0067	-0.110479	-0.153153	0.0225225	0.119962	0.403035	-0.0113798	-0.385491	-0.391181	0.0910384	0.207444	0.131816	-0.0196776	-0.242532	0.150308	-0.256283	-0.209104	0.0436226	-0.217165	-0.0540541	-0.0424372	0.126126	0.0424372	-0.0412518	0.0526316	0.152916	0.245377	0.103129	0.164533	0.0490754	0.345661	0.0566619	0.000948317	-0.000237079	0.0829777	-0.242532	-0.496918	0.0881935	0.0495495	0.062826	-0.0346136	0.480085	0.0986249	0.174016	0.314367	0.138691	1	-0.181128	0.381223	0.201754
SP_0068	-0.000948317	0.210289	-0.0296349	-0.0585586	-0.347321	0.203888	0.315789	0.256757	-0.200569	0.1688	0.0516833	0.0633001	0.0590327	-0.128023	0.083689	-0.00284495	-0.19559	0.134661	0.119725	0.188004	0.107397	0.0692271	0.385491	0.304647	0.000711238	-0.123281	0.0011854	0.0585586	-0.204599	-0.127549	0.259365	0.140825	-0.0606923	0.044808	0.286155	0.175676	0.396633	0.426268	0.504505	0.0924609	-0.0272641	-0.0964912	0.161451	-0.00924609	0.0633001	-0.181128	1	0.0813182	0.259128
SP_0069	0.0507349	-0.186581	-0.123992	0.181603	0.157421	0.242058	-0.225699	0.0730204	-0.0787103	0.137743	0.307255	-0.0670934	-0.0237079	0.280939	-0.0625889	0.0109056	0.00355619	-0.417971	0.104552	-0.00592698	0.0618777	0.0846373	0.215979	0.109531	0.235894	0.137269	0.229967	0.289	0.252252	0.344002	0.275012	-0.00474158	0.156472	0.16477	0.154576	-0.207444	0.338786	0.236842	0.247037	0.170223	0.355619	0.301565	0.110953	0.334282	0.322428	0.381223	0.0813182	1	0.325984
SP_0071	0.526316	0.333333	0.00782361	0.0282124	0.00853485	0.310574	0.0284495	0.202703	-0.157658	0.18184	0.133713	0.134661	0.17615	0.506401	0.320531	0.191086	0.127312	-0.0922238	0.38881	0.375533	0.216927	0.305595	0.0189663	0.3312	0.334282	0.178758	0.317449	0.399716	0.110953	0.192982	0.0964912	0.271693	0.359412	0.371029	0.273352	0.183736	0.393789	0.177572	0.398767	0.288762	0.581792	0.510906	-0.0621147	0.607397	0.545045	0.201754	0.259128	0.325984	1
SP_0073	0.101944	-0.0175439	-0.131816	0.10147	-0.0886676	0.224277	-0.216927	0.191086	-0.134187	0.38881	-0.0267899	0.338549	0.035799	0.583215	0.137743	-0.206022	0.151019	0.0822665	0.376719	0.289711	0.42935	0.0521574	-0.0521574	-0.0163585	0.132053	0.103129	0.0137506	0.175913	0.110479	0.307255	0.164296	-0.129919	-0.197961	-0.230204	-0.0915126	-0.201517	0.110953	0.160503	0.271456	0.166667	0.306543	0.348269	0.260076	0.435277	0.199858	0.480322	0.00711238	0.335704	0.42129
SP_0074	0.0590327	-0.0469417	-0.114272	-0.0350877	0.101233	0.278805	-0.12257	-0.0794215	-0.203414	-0.0305832	0.0727833	-0.227833	-0.0218113	0.12091	0.0502608	0.112138	0.26221	-0.320057	-0.041963	0.0974395	-0.0768137	0.136321	0.366524	0.315789	0.229493	-0.0320057	0.0734945	0.0891418	0.224277	0.0113798	0.0595069	0.162162	0.337601	0.36771	0.207444	-0.0708867	0.243954	0.13395	0.106211	0.217876	0.463727	0.290896	-0.0936463	0.128971	0.348032	0.432432	0.129682	0.612376	0.415363
SP_0075	-0.0277383	0.244429	-0.140114	-0.173542	-0.109056	0.136083	-0.0045045	0.188478	-0.168563	0.355856	-0.0756283	0.198198	0.0621147	0.276908	0.224514	0.170697	0.228307	0.0422001	0.59412	0.501422	0.349929	0.213134	0.254623	0.135372	0.484353	0.342817	0.256757	0.317923	0.453295	0.0744429	-0.104078	0.215268	0.277383	0.199384	0.0730204	0.0168326	0.149834	-0.0462304	0.059744	0.150782	0.284969	0.261498	-0.0445709	0.0915126	0.22404	0.0336652	0.168326	0.0694642	0.531057
SP_0076	0.279279	0.234234	0.169275	0.171645	0.130868	-0.114983	0.274064	0.0158843	0.141062	0.284969	0.219772	0.0794215	-0.163348	0.379801	0.231863	-0.0467046	-0.174253	-0.194642	0.0293978	-0.143907	0.00521574	-0.205548	0.100996	-0.160028	0.133713	0.108345	0.200806	0.0512091	-0.100284	0.488146	0.413229	0.150071	0.177335	0.117117	0.187055	0.174253	0.105974	-0.0493125	0.0116169	-0.0545282	-0.020863	0.0369844	0.16643	0.12257	-0.0969654	0.104552	0.0862968	0.125652	0.211
SP_0077	-0.0161214	-0.536036	-0.193694	0.0881935	0.050972	0.223803	-0.286155	-0.109768	-0.396396	-0.0521574	-0.349929	0.0211	-0.155287	-0.169986	-0.286392	0.0253675	-0.260787	0.104552	0.103604	0.159554	0.206733	0.26624	0.101707	0.00284495	0.110242	0.0334282	0.023945	0.232101	0.0604552	0.032954	-0.120673	-0.184685	-0.211	-0.208867	-0.417734	-0.292793	0.0291607	0.367947	0.364865	-0.232812	-0.117591	-0.161451	-0.0855856	0.148649	0.0753912	0.0109056	0.0327169	0.193931	0.12091
SP_0078	0.197724	0.3312	0.0734945	-0.219298	-0.233286	0.439782	0.0535799	0.410384	-0.228307	0.381223	0.111901	0.311759	0.330014	0.454955	0.237553	0.0865339	0.416785	0.177572	0.518018	0.532954	0.40991	0.309862	0.274538	0.169749	-0.00189663	-0.000474158	0.0943575	0.148174	0.0403035	-0.0256046	-0.045045	-0.000948317	0.0056899	0.173068	0.215979	0.146989	0.261498	0.203414	0.407776	0.385728	0.179706	0.46183	0.00592698	0.248933	0.326221	0.16074	0.216216	0.308203	0.602892
SP_0079	0.289474	0.0241821	-0.196539	-0.0355619	-0.324798	0.454007	0.198198	0.144381	-0.475107	-0.0611664	-0.38312	-0.00924609	-0.0222854	0.325036	0.384068	0.347795	-0.0602181	-0.205311	0.0483642	0.454955	0.376482	0.267425	0.127312	-0.0623518	-0.00995733	0.0327169	0.0244192	0.358938	0.264817	-0.100996	-0.215268	-0.0566619	-0.0412518	0.0751541	-0.0334282	0.242058	0.18753	0.331911	0.389758	-0.0113798	0.0282124	0.237316	0.0621147	0.123518	0.164533	0.0355619	0.121385	0.0924609	0.369844
SP_0080	0.188004	0.0248933	0.0272641	0.188715	0.145092	-0.226885	0.0753912	-0.1477	-0.11688	-0.272167	-0.0232338	-0.134898	-0.0936463	0.0649597	-0.0398293	0.116643	-0.153153	-0.211	-0.229493	0.32954	0.0974395	-0.00213371	-0.117117	-0.103604	0.184685	-0.0045045	0.252015	0.308677	-0.0168326	-0.0192034	0.150545	0.274064	0.238028	0.00237079	-0.117591	-0.182077	0.0158843	0.00403035	0.111901	0.102418	0.125178	0.249881	0.118065	0.223329	0.11119	0.107397	-0.00379327	0.121859	0.29872
SP_0081	0.283784	0.315789	-0.0488383	-0.0884305	0.0350877	0.171645	0.0445709	0.0739687	0.203414	0.184685	0.157658	-0.00497866	0.192271	0.474395	0.184211	0.184685	0.495258	-0.211	0.166904	0.125415	0.0742058	0.130868	0.0730204	0.0514462	-0.0417259	0.00972025	0.134661	0.177572	0.251778	0.121385	-0.109294	0.0637743	0.319583	0.103129	0.178046	0.100284	0.231389	-0.0163585	0.0308203	0.155761	0.304884	0.398056	-0.119488	0.428876	0.463964	0.109768	-0.0829777	0.219298	0.427454
SP_0082	0.162399	0.261024	0.0642485	0.0469417	-0.0554765	0.300853	0.118065	0.337838	-0.035799	0.271219	0.0801328	0.296586	0.165481	0.669275	0.591987	0.256283	0.138928	0.018018	0.428402	0.231626	0.14367	0.212897	0.0106686	0.233523	0.376719	0.204362	0.10716	0.1899	0.226174	0.202703	0.156472	0.185396	0.254386	0.167852	0.363917	0.205073	0.309862	-0.0564248	0.0744429	0.277383	0.519203	0.490517	0.186344	0.284969	0.219298	0.144855	0.0464675	0.325273	0.531769
SP_0083	0.41394	0.390469	0.154576	0.0576102	0.194642	0.0772878	-0.083689	0.000948317	0.00521574	0.0296349	0.103604	-0.151968	0.224751	0.46918	0.236842	0.207444	0.293978	-0.0374585	0.0237079	0.270507	0.121622	0.169512	-0.12257	0.274301	0.0559507	-0.0237079	0.259839	0.103604	-0.15339	0.0184922	0.115458	0.367236	0.31247	0.285443	0.158843	-0.077762	0.114983	-0.0296349	0.0109056	0.38312	0.509009	0.658369	-0.103841	0.620199	0.547653	0.235894	0.0177809	0.299668	0.581555
SP_0084	0.205073	0.314604	-0.252489	-0.196064	-0.185633	0.298009	0.268137	0.11119	-0.146278	0.165244	-0.00165955	0.158606	0.0386439	0.427928	0.229967	0.158606	0.142248	-0.0969654	0.392366	0.569227	0.401375	0.265055	0.275012	0.0168326	0.338549	0.268374	0.0938834	0.349929	0.241584	0.190612	-0.129208	0.170934	0.19322	0.0936463	0.0934092	-0.00758653	0.358938	-0.029872	0.191797	0.10716	0.308677	0.361309	0.16311	0.194168	0.325036	0.0877193	0.268848	0.178995	0.614509
SP_0090	0.358701	0.182788	-0.262447	-0.119725	-0.308914	0.464201	-0.0523945	0.21835	-0.205311	0.289	0.0772878	0.196776	0.328118	0.475581	0.173068	0.102181	0.358464	0.171171	0.303461	0.444998	0.44642	0.0725462	0.124229	0.194405	0.108345	0.11119	0.0500237	0.0571361	-0.0232338	-0.0284495	-0.0398293	0.111901	-0.0633001	0.0972025	0.208867	0.0289237	0.330488	0.137743	0.332859	0.629208	0.339497	0.393314	0.13395	0.443812	0.342817	0.0303461	0.201517	0.19322	0.560218
SP_0091	0.134187	0.208393	-0.107871	-0.171408	-0.0476529	0.200569	0.0417259	-0.0732575	-0.286392	0.238739	-0.0374585	-0.0310574	0.176861	0.196776	0.107634	0.157183	0.0761024	0.0106686	0.142959	0.342105	0.210289	0.212186	0.342579	0.300616	0.178046	0.0341394	0.263632	0.0633001	-0.0350877	-0.128023	-0.00213371	0.279279	0.172357	0.355382	0.207681	0.00640114	0.105026	0.153627	0.275723	0.3523	0.323139	0.351588	-0.172831	0.344002	0.263395	0.0116169	0.441441	0.107397	0.584163
SP_0092	0.508298	0.231152	-0.0704125	-0.175439	-0.0192034	0.384542	0.120673	0.0751541	-0.155287	0.0685159	0.059981	-0.0331911	0.203888	0.36605	0.293978	0.30844	0.0457563	-0.0732575	0.139403	0.151731	0.135135	0.20697	-0.153627	0.301802	0.121385	0.17046	0.309151	0.209341	-0.0884305	-0.0234708	-0.0881935	0.297771	0.170697	0.537221	0.24917	0.228307	0.193931	0.149123	0.29303	0.298957	0.410621	0.378141	-0.220721	0.614035	0.335467	0.032954	0.1266	-0.000474158	0.705073
SP_0093	0.259128	0.486012	-0.302987	-0.253438	-0.315315	-0.112138	0.261261	0.491702	-0.142485	-0.0609294	0.227122	0.135135	0.348981	0.027027	-0.0391181	-0.320294	0.271219	-0.110953	0.151019	0.298483	0.0990991	-0.15505	-0.0798957	-0.0386439	0.0182551	-0.148649	-0.00545282	-0.0215742	0.0431484	-0.0528687	0.0559507	0.0424372	0.167378	0.147937	0.411095	0.340209	-0.0507349	-0.128497	0.0654339	0.0630631	-0.0391181	0.0433855	-0.341157	0.0858227	0.0865339	-0.0874822	0.199621	-0.0341394	0.420816
SP_0094	0.217639	0.059981	-0.160028	0.100047	-0.22404	0.182077	0.350166	0.195353	-0.119962	-0.201517	-0.0708867	0.119014	0.184448	-0.0189663	0.134187	0.270507	0.0694642	0.0457563	-0.0106686	0.114035	-0.137743	0.28568	0.314367	0.325273	0.0426743	-0.213134	-0.0829777	0.179706	0.140351	-0.254149	-0.032954	-0.0986249	0.237553	-0.0414889	0.0924609	0.242769	0.209815	0.0661451	0.157183	-0.125178	0.0630631	0.0905642	0.014936	-0.198909	0.165007	-0.297297	0.350403	-0.0891418	0.297297
SP_0095	0.340209	0.626363	0.221432	-0.12257	0.176861	0.0218113	0.404931	0.110242	0.127312	0.351588	0.130394	-0.137032	-0.0896159	0.548127	0.627549	0.369369	0.322191	-0.0704125	0.286866	0.193457	0.0154101	0.160266	0.218587	0.0950688	0.354908	0.361072	0.508061	0.412755	0.206022	0.209578	0.169512	0.438596	0.408725	0.343291	0.273115	0.248933	0.112613	-0.0730204	-0.0339023	0.279516	0.273826	0.536984	-0.077762	0.137743	0.226174	-0.0156472	0.0713608	0.123518	0.486249
SP_0096	0.229256	0.31982	-0.114509	-0.223566	-0.279279	0.331437	0.0135135	0.327643	-0.276434	0.117117	0.0248933	0.0986249	0.415126	0.256757	0.0692271	0.108819	0.167378	-0.0279753	0.269559	0.435752	0.455666	0.0324798	-0.0580844	0.0376956	-0.230204	-0.139877	0.0855856	-0.0663822	-0.195353	-0.130156	-0.13395	0.0851114	-0.0011854	0.357278	0.217165	0.148412	0.0550024	0.174016	0.26624	0.355145	0.144618	0.402798	-0.0225225	0.41394	0.262684	0.100522	0.25652	0.252963	0.452347
SP_0097	0.0998103	-0.172594	-0.133239	-0.0175439	-0.524182	0.464201	-0.166904	0.380986	-0.508298	0.232101	-0.102181	0.316738	0.065908	0.247748	0.0905642	0.011854	-0.276908	0.227122	0.0846373	0.386676	0.69725	0.159791	0.0701754	-0.0585586	-0.0922238	-0.0602181	-0.247274	0.0362731	-0.0559507	-0.0753912	-0.145567	-0.367473	-0.556188	-0.27027	-0.0756283	0.0820294	0.118065	0.211	0.445472	0.158606	-0.1688	-0.0789474	0.260313	0.0526316	-0.0301091	-0.104315	0.232338	0.0595069	0.059744
SP_0098	0.0412518	-0.174964	-0.223092	-0.0948317	-0.527975	0.368421	-0.0253675	0.212186	-0.411332	0.036036	-0.105737	0.104078	-0.0391181	-0.0685159	-0.0737316	0.0635372	-0.181128	0.146989	0.012091	0.469891	0.575628	0.00711238	0.228544	-0.0237079	-0.0305832	-0.0395922	-0.173305	0.0844002	-0.0422001	-0.232338	-0.0706496	-0.167378	-0.460408	-0.27762	-0.113561	0.0196776	0.28165	0.320531	0.470602	0.275723	-0.255808	-0.149123	0.357278	-0.0699384	-0.0663822	-0.225462	0.426743	0.00829777	0.00331911
SP_0099	0.0284495	-0.202703	-0.217639	-0.0789474	-0.628023	0.533902	-0.0455192	0.447368	-0.476766	0.191086	-0.105026	0.360597	0.196064	0.14367	0.0346136	-0.0462304	-0.211238	0.217402	0.216927	0.424846	0.583215	0.126363	0.172119	-0.0296349	-0.151019	-0.0673305	-0.211475	0.0400664	-0.0293978	-0.109531	-0.014936	-0.286392	-0.518492	-0.212423	0.0275012	0.165007	0.299905	0.422949	0.573969	0.194168	-0.279042	-0.106211	0.241821	0.0275012	-0.105737	-0.160503	0.364154	0.0915126	0.0993362
SP_0100	0.340209	-0.257468	-0.0194405	0.206733	-0.31816	0.54386	-0.0727833	0.124704	-0.391418	-0.0720721	-0.322428	-0.00782361	0.205548	0.0540541	0.244666	0.053817	-0.0459934	0.238739	0.0502608	0.0870081	0.0502608	0.202229	0.0528687	0.208156	-0.296823	-0.305358	-0.276671	-0.0384068	-0.131342	-0.193694	-0.0161214	-0.13964	-0.250593	0.0367473	-0.0369844	0.243954	0.191797	0.440256	0.339023	0.0199147	0.0701754	-0.020863	0.0301091	-0.0220484	0.181128	0.0279753	0.234234	0.0229967	0.151494
SP_0101	0.0870081	-0.265055	-0.174727	0.00663822	-0.447843	0.504267	-0.251778	0.223092	-0.411569	0.116643	-0.00284495	0.114983	-0.0142248	0.116169	-0.00806069	0.102181	-0.172357	-0.0272641	0.062826	0.435514	0.572309	0.156472	0.270507	0.0891418	0.04789	0.0355619	-0.118777	0.202703	0.165007	-0.0410147	-0.0592698	-0.234945	-0.366761	-0.110716	-0.118065	-0.0322428	0.421053	0.283073	0.491465	0.182551	-0.0720721	-0.0474158	0.286155	0.0879564	0.179706	-0.0398293	0.320294	0.209815	0.161451
SP_0104	0.146989	0.334045	0.176861	-0.213134	0.370318	0.11688	0.205073	-0.0455192	0.171408	0.44073	0.296349	-0.0580844	-0.177809	0.510906	0.33523	0.326221	0.386202	-0.045045	0.110716	-0.0640114	-0.0886676	0.077762	0.379327	0.146278	0.413466	0.449502	0.423898	0.281887	0.125652	0.350877	0.178046	0.403272	0.399478	0.449265	0.36771	0.0483642	0.198198	-0.173305	-0.0912755	0.371503	0.393789	0.464438	-0.129682	0.183973	0.26055	0.149597	-0.0116169	0.297771	0.363917
SP_0105	0.243954	-0.00782361	0.183025	-0.287103	0.0213371	0.482693	0.157658	0.012091	-0.296112	0.16643	-0.0469417	-0.110005	-0.0365102	0.0372214	0.177572	0.225936	-0.00260787	0.0744429	0.266003	0.0104315	-0.0730204	0.276671	0.161925	0.152205	0.0457563	0.0663822	0.273826	0.22404	-0.148886	-0.0938834	-0.150782	0.196776	-0.0146989	0.41963	0.224988	0.243243	0.152679	0.504505	0.474395	0.215031	0.104315	0.14201	-0.229493	0.250593	0.184685	-0.0730204	0.315552	0.174727	0.430299
SP_0106	0.230441	-0.224514	0.216216	-0.0934092	-0.0346136	0.259365	0.279991	-0.00900901	-0.38312	-0.0976766	-0.40825	0.083926	-0.179943	0.23376	0.379327	0.330488	-0.418208	0.147463	-0.0272641	0.130868	0.0656709	0.278568	-0.0410147	-0.165718	-0.0504979	-0.135846	-0.0685159	0.176387	-0.148174	-0.0170697	-0.102892	0.103841	-0.109531	0.00829777	-0.0590327	0.197487	-0.0168326	0.182314	0.240872	-0.118303	0.0609294	0.194642	-0.0234708	0.0860597	-0.000948317	-0.228544	0.101944	-0.141536	0.188715
SP_0107	0.41394	0.124229	0.285917	0.135846	-0.277146	0.441204	0.0953058	0.352063	-0.453295	-0.169512	-0.245377	0.192982	0.358227	-0.0135135	0.314841	0.367236	-0.0983879	0.316501	0.062826	0.233997	0.126126	0.384542	-0.0343765	0.375296	-0.240635	-0.340446	-0.197013	-0.0751541	-0.297771	-0.435752	-0.234234	-0.18018	-0.102892	0.0697013	0.1055	0.439071	0.144618	0.360835	0.408725	0.101233	0.0369844	0.0431484	0.115458	-0.023945	0.0853485	-0.0758653	0.180891	-0.0218113	0.298483
SP_0108	-0.151257	0.0583215	-0.0948317	-0.1899	-0.508298	0.344239	0.0841631	0.400901	-0.481034	-0.00213371	-0.269559	0.390944	0.445946	-0.0310574	-0.0962541	0.032954	0.045045	0.441204	0.26624	0.571835	0.421764	0.339023	0.33357	0.119014	-0.239213	-0.371503	-0.411807	-0.388573	-0.258416	-0.347795	-0.198909	-0.196539	-0.203888	-0.144144	0.0526316	0.0704125	0.06899	0.0670934	0.224277	0.0476529	-0.314604	0.0561878	0.0410147	-0.175913	-0.0305832	-0.292082	0.369606	-0.0296349	0.0440967
SP_0109	0.409673	0.00379327	0.0168326	0.0566619	-0.116169	0.5211	0.0303461	0.224277	-0.326932	-0.324561	-0.11688	-0.155998	0.0711238	0.135846	0.365813	0.603129	-0.0561878	0.133239	-0.280228	0.092935	0.0139877	0.430536	0.112613	0.437411	0.0422001	-0.0561878	-0.0832148	0.172831	-0.144618	-0.265055	-0.218587	-0.131105	-0.0734945	0.0910384	0.0941204	0.298957	0.250356	0.142959	0.191797	0.224751	0.197487	0.348506	0.19725	0.0678046	0.390944	-0.236605	0.0886676	0.136558	0.124229
SP_0110	0.158369	0.386439	0.012091	-0.166667	0.0251304	0.217639	0.134898	0.129682	-0.110479	0.451636	0.0945946	0.204599	0.0791844	0.558321	0.217165	0.0862968	0.275723	0.155998	0.441441	0.340446	0.330725	0.284969	0.283547	0.21835	0.31413	0.068753	0.139403	0.0642485	-0.0471788	0.139165	0.0583215	0.195827	0.218113	0.0858227	0.211949	-0.111664	0.0862968	-0.101233	0.0775249	0.279042	0.412281	0.491465	-0.0433855	0.279042	0.215031	0.181366	0.293504	0.359886	0.668326
SP_0111	0.156235	0.231626	-0.0286866	-0.0903272	-0.161451	0.274301	-0.140114	0.284258	-0.287103	0.3523	-0.136558	0.410621	0.125889	0.552869	0.250119	-0.0106686	0.219061	0.287814	0.519203	0.559033	0.562115	0.325036	0.0732575	0.06899	0.225936	0.0990991	-0.155524	-0.00165955	0.0701754	0.183973	-0.128497	-0.125178	-0.0936463	-0.116406	-0.0279753	-0.0201517	0.0637743	-0.156709	0.146515	0.179232	0.299668	0.404694	0.119014	0.232812	0.25652	0.200332	-0.0111427	0.129208	0.490991
SP_0112	0.121622	0.202466	0.27193	-0.0182551	0.212897	0.118777	0.216927	-0.111427	-0.0213371	0.447368	0.165955	-0.0222854	-0.189663	0.185633	0.244429	0.197724	-0.0104315	-0.0981508	0.239924	-0.0163585	-0.0770507	0.131342	0.447368	0.277146	0.326932	0.211475	0.514225	0.3945	0.0936463	0.127074	0.267899	0.294927	0.246088	0.278805	0.225936	0.0708867	0.250593	0.386202	0.385017	0.200569	0.277857	0.181128	0.00924609	0.180417	0.100759	0.166193	0.498578	0.295401	0.559507
SP_0113	-0.321479	-0.00474158	-0.304884	-0.170934	-0.264817	0.0263158	-0.0981508	0.200569	-0.143196	0.37174	-0.131105	0.487672	-0.0320057	0.210289	-0.134898	-0.357752	0.219535	0.231152	0.348981	0.227359	0.446183	-0.0327169	0.0123281	-0.158369	0.107397	0.0265529	-0.290185	-0.0962541	0.204599	0.0139877	-0.247274	-0.395922	-0.3101	-0.531057	-0.0633001	-0.219298	-0.226648	-0.154576	0.0305832	-0.0685159	-0.0931721	-0.158132	0.0263158	-0.13798	-0.250593	0.216927	-0.0225225	-0.0663822	0.0365102
SP_0115	0.160503	0.223092	-0.16311	-0.162873	0.111427	0.0789474	-0.0263158	0.136558	-0.0464675	-0.0493125	0.169749	-0.0424372	0.0237079	0.167615	-0.0384068	0.120436	0.466098	-0.319583	0.0320057	0.0976766	-0.0379327	0.0789474	0.109768	0.0998103	0.186818	0.0177809	0.0870081	0.204125	0.339023	0.0879564	-0.144381	-0.0445709	0.443812	0.324324	0.213371	0.100522	-0.0215742	-0.281413	-0.0870081	0.0395922	0.35799	0.332385	-0.338075	0.0941204	0.365339	0.228307	-0.0896159	0.30275	0.459934
SP_0116	0.246562	-0.041963	0.140825	0.323139	0.55358	-0.207207	-0.24514	-0.202703	0.217876	-0.0595069	0.20294	-0.0827406	-0.187293	0.0196776	-0.0464675	0.288525	-0.0391181	-0.0614035	-0.393314	-0.350403	-0.180417	-0.0189663	-0.126126	0.263869	0.225699	0.295875	0.270507	0.193931	-0.0403035	0.165481	0.157895	-0.165955	-0.0101944	0.0296349	-0.134187	-0.0794215	-0.0367473	-0.272167	-0.129208	-0.038881	0.152205	0.0995733	-0.0132764	0.228307	0.176861	0.0320057	-0.36036	-0.0433855	-0.100522
SP_0117	-0.0787103	0.179943	-0.0630631	-0.363205	-0.173542	0.14936	0.249407	0.0685159	-0.343291	0.253675	-0.161925	0.0779991	-0.0550024	0.216927	0.0692271	0.0976766	0.00474158	0.0211	0.258653	0.466809	0.347558	0.291607	0.347084	-0.0339023	0.0998103	-0.0697013	0.0893789	0.149597	0.0635372	-0.065908	-0.119725	0.265292	0.16074	0.128734	0.0919867	-0.0341394	0.00877193	0.163822	0.266477	0.109768	0.176387	0.325273	-0.0979137	0.122096	0.130394	0.044808	0.526553	0.140588	0.471313
SP_0119	0.315789	-0.0251304	-0.0758653	-0.0455192	-0.166667	0.649123	-0.178521	0.146752	-0.382409	0.0260787	0.0734945	0.0542911	0.139403	0.147937	0.053817	0.257231	0.0644855	0.0424372	0.16311	0.251778	0.198909	0.461593	0.233286	0.444761	0.208156	0.165244	0.0488383	0.215505	-0.00877193	-0.059981	-0.199384	-0.0908013	-0.0353248	0.363917	0.0801328	0.0900901	0.390944	0.220721	0.418208	0.254149	0.315789	0.291133	0.0768137	0.286392	0.499526	0.0670934	0.233286	0.259365	0.507349
SP_0123	0.0481271	0.146515	0.0806069	-0.231389	0.141062	-0.165718	-0.0772878	0.0374585	-0.104315	-0.036036	0.126837	-0.0286866	-0.107871	0.0561878	-0.0497866	0.125652	-0.0706496	-0.497866	0.0633001	0.104315	0.113324	-0.106686	-0.107871	-0.201517	0.074917	0.0483642	0.330014	0.119962	0.236131	0.100759	-0.123281	0.226174	0.332859	0.457563	0.188004	0.130868	-0.168089	-0.0587956	-0.0106686	0.00758653	0.0391181	0.228307	-0.341868	0.227359	0.121859	0.0675676	-0.117591	0.188952	0.323613
SP_0124	-0.00829777	0.0678046	0.259839	0.0429113	0.25486	-0.0960171	-0.0367473	-0.160266	-0.0611664	0.354433	0.00142248	0.0855856	-0.179943	0.293741	0.0910384	0.0872451	-0.217639	-0.17046	0.301091	0.194168	0.155761	0.188004	0.239924	-0.0101944	0.276197	0.123518	0.294452	0.233523	0.166904	0.415126	0.19156	0.374585	0.417734	0.365102	-0.0279753	-0.186107	0.0986249	-0.0825036	0.0184922	-0.208156	0.32551	0.248222	-0.139403	0.218587	0.247274	0.245614	0.293267	0.193694	0.518255
SP_0125	-0.0471788	-0.237316	-0.240872	-0.213371	-0.327643	0.43504	-0.295638	0.129682	-0.684685	-0.00995733	-0.291844	0.142722	0.103129	-0.143196	-0.287577	-0.0879564	-0.126363	0.201043	0.173068	0.462541	0.481508	0.282361	0.0611664	0.0998103	-0.00426743	-0.134661	-0.241821	-0.0725462	-0.0962541	-0.204836	-0.369132	-0.210526	-0.265529	0.0715979	-0.135135	-0.0365102	-0.0640114	0.235894	0.446894	0.0953058	0.0832148	-0.0291607	-0.035799	0.178758	0.178284	0.126363	0.322665	0.0633001	0.302276
SP_0128	-0.341394	-0.280228	-0.262684	-0.239924	-0.434803	0.184211	-0.169275	0.211949	-0.321479	0.145092	0.0184922	0.244666	-0.136321	-0.140114	-0.238265	-0.279279	-0.108345	0.0320057	0.123755	0.251067	0.429113	-0.151257	0.220247	-0.273115	-0.000948317	0.0248933	-0.269559	-0.0493125	0.153864	0.0137506	-0.154101	-0.311996	-0.391418	-0.0486012	-0.122096	-0.0651968	-0.0590327	-0.0651968	0.147937	-0.00900901	-0.26624	-0.224277	0.168326	-0.331674	-0.0945946	-0.0431484	0.192508	-0.0711238	-0.206259
SP_0133	0.0324798	0.453295	-0.105737	-0.287103	-0.298246	0.131816	0.250593	0.311522	0.178995	0.344476	0.0495495	0.146989	0.347084	0.298009	0.163822	-0.050972	0.559033	0.110005	0.51138	0.320294	0.211	0.0253675	0.162162	-0.0969654	-0.227596	-0.0616406	0.0168326	-0.0045045	0.115458	-0.0296349	-0.0452821	0.0789474	0.0476529	-0.0452821	0.177809	0.0865339	0.15908	0.0426743	0.00592698	0.136083	-0.0746799	0.249881	-0.123044	0.0571361	0.132527	-0.12091	0.198435	0.0263158	0.192034
SP_0134	0.0983879	0.535799	-0.0711238	-0.0113798	-0.319109	0.124704	0.304173	0.270982	0.15339	-0.0312945	-0.113561	0.237079	0.525367	0.144381	0.191086	0.387387	0.279042	0.233523	0.187293	0.273826	0.168563	0.13798	-0.127312	0.0990991	-0.212186	-0.0715979	-0.135372	-0.1688	-0.100759	-0.323139	-0.289	0.029872	0.1477	-0.178995	0.257231	0.291607	0.190138	-0.0625889	-0.0789474	0.205073	-0.0227596	0.123044	0.199384	0.0336652	-0.0547653	-0.326932	0.0931721	-0.208393	0.0229967
SP_0135	0.123281	0.341631	-0.273115	-0.506638	-0.288762	0.245614	0.280939	0.347084	0.0974395	0.372451	0.273115	0.276671	0.289711	0.406828	0.11285	0.0056899	0.407302	-0.0908013	0.34495	0.0606923	0.220958	-0.15908	0.00142248	-0.114983	-0.0595069	0.0265529	0.0820294	-0.0713608	0.0647226	-0.00474158	-0.0649597	0.128734	0.0931721	0.213845	0.464675	0.222617	0.0941204	-0.0497866	0.0196776	0.343054	0.155287	0.246088	-0.253201	0.318397	-0.0365102	-0.123281	0.0900901	0.102181	0.36771
SP_0136	0.0848743	0.322902	-0.384542	-0.403983	-0.250593	0.173305	0.224988	0.361783	-0.0146989	0.239924	0.133239	0.282598	0.380038	0.307729	-0.062826	-0.347084	0.532006	0.139165	0.313182	0.126837	0.0993362	0.0353248	0.0507349	0.00711238	-0.137743	-0.0874822	-0.0986249	-0.11854	-0.00497866	0.0011854	-0.014936	-0.053817	0.0137506	0.0170697	0.380749	0.186107	-0.0514462	-0.00260787	0.0647226	0.174016	0.0685159	0.228544	-0.396871	0.181128	0.0334282	0.0896159	0.0853485	0.0621147	0.376482
SP_0137	0.287103	0.233997	-0.107634	-0.135372	0.0426743	0.237079	-0.0936463	0.0661451	-0.0540541	0.222617	0.128734	0.0817923	0.214083	0.393314	-0.0353248	-0.161214	0.162162	0.211949	0.229967	0.118303	0.151731	0.278331	-0.0412518	0.313419	0.0900901	0.0341394	0.0459934	-0.0656709	-0.311285	0.189663	0.0787103	0.128023	-0.00142248	0.0625889	0.172119	-0.12091	0.113798	0.0637743	0.162399	0.288051	0.409436	0.403509	-0.124704	0.552869	0.266951	0.273826	0.194168	0.26624	0.581081
SP_0138	0.231389	-0.0656709	-0.197013	0.0758653	-0.0635372	0.256283	-0.227833	0.0531057	-0.434803	0.0199147	-0.408725	-0.0227596	0.140825	0.0699384	-0.0476529	-0.145804	0.0407776	0.26221	0.335704	0.376482	0.198672	0.422475	0.0135135	0.200806	0.120436	-0.100996	-0.083689	0.106923	0.0137506	0.0495495	-0.141299	-0.00213371	0.0293978	-0.14201	-0.130631	-0.0656709	0.0464675	0.31982	0.312233	-0.114983	0.171171	0.00711238	-0.262684	0.293504	0.3101	0.185396	0.196302	0.174727	0.536747
SP_0139	0.585586	0.300616	-0.129445	-0.0234708	0.0751541	0.358464	-0.0886676	0.0227596	-0.152679	0.0493125	-0.0464675	-0.00331911	0.215031	0.483642	0.225225	0.225936	0.299194	0.108582	0.0870081	0.264817	0.219061	0.311996	-0.124229	0.281887	0.150782	0.0651968	0.0874822	0.158606	-0.146989	0.038881	-0.16311	0.107634	0.124229	0.0912755	0.114509	0.0552394	0.163348	0.050972	0.142248	0.354908	0.602181	0.501897	-0.0481271	0.598151	0.432432	0.298009	-0.0706496	0.214083	0.697013
SP_0140	0.128497	-0.123992	-0.150071	0.0742058	0.0753912	0.400427	-0.488146	0.0182551	-0.281176	0.243243	-0.167852	0.168089	0.227359	0.317923	-0.0578473	0.00308203	0.147463	0.176387	0.312945	0.225225	0.380749	0.353959	-0.014936	0.274064	0.0275012	-0.0192034	-0.0768137	0.00331911	0.0253675	0.104789	-0.205548	-0.201754	-0.0732575	0.0218113	-0.133001	-0.195353	0.00237079	0.0979137	0.155761	0.0495495	0.448791	0.244192	-0.11522	0.431721	0.3734	0.473921	-0.0528687	0.365576	0.4578
SP_0141	0.102655	0.171171	-0.068753	-0.0844002	0.0135135	0.0526316	-0.144855	0.10147	-0.16074	-0.0109056	-0.253438	-0.0109056	0.166193	0.390469	0.173068	0.226648	0.273589	-0.123992	0.347084	0.450688	0.246562	0.249644	-0.0592698	-0.0267899	0.0848743	0.0275012	0.16477	0.138217	0.362494	0.0327169	-0.210526	0.209815	0.380275	0.19559	0.0161214	0.0229967	-0.0917496	-0.0874822	-0.0955429	0.0768137	0.183973	0.548364	-0.303224	0.329777	0.441916	-0.0320057	-0.180417	0.156946	0.44073
SP_0142	-0.124704	0.346373	0.144144	-0.348269	0.0305832	-0.149834	0.249881	0.0350877	0.418682	0.477715	0.500948	0.287577	-0.0941204	0.423423	0.154576	-0.0832148	0.251067	-0.250356	0.138691	-0.0583215	0.211	-0.360123	0.0602181	-0.229018	-0.012091	0.133476	0.157658	-0.0950688	0.0379327	0.0782361	0.18753	0.188241	-0.0651968	0.0282124	0.367473	-0.0519203	0.123281	-0.180654	-0.139403	0.277146	0.0225225	0.199384	0.027027	0.113324	-0.233049	0.136083	-0.0706496	0.102892	0.0128023
SP_0143	0.0310574	0.0125652	-0.355145	-0.186581	-0.325273	0.217876	-0.231863	0.396159	-0.307255	0.201754	-0.155761	0.46918	0.310337	0.358701	-0.074917	-0.331911	0.137743	0.24514	0.597677	0.395685	0.478426	0.180417	-0.209578	-0.0960171	0.0680417	-0.0723092	-0.274064	-0.137269	0.113324	0.0998103	-0.27027	-0.219772	-0.145804	-0.219298	0.0803698	0.0203888	-0.131105	-0.0917496	0.0637743	0.00616406	0.111427	0.161925	-0.188004	0.298957	0.178521	-0.00213371	-0.0417259	0.0810811	0.398056
SP_0144	0.385017	0.102181	-0.159554	-0.109768	-0.0154101	0.270033	-0.123755	-0.111664	-0.325036	-0.0260787	-0.221669	-0.130394	0.134898	0.248933	0.125415	0.101233	0.16477	-0.0165955	0.122096	0.297534	0.164533	0.360597	0.0663822	0.313656	0.164533	-0.0734945	-0.00237079	-0.0403035	0.0116169	-0.0886676	-0.188715	0.147463	0.1055	0.0763395	-0.0507349	-0.114272	0.0616406	0.132764	0.120199	0.183973	0.460882	0.349929	-0.173305	0.423186	0.312233	0.22404	-0.000948317	0.22238	0.586534
SP_0145	-0.00403035	0.0407776	0.0801328	-0.0725462	0.225462	0.111664	-0.307018	-0.0438596	-0.108108	0.294215	-0.0794215	0.178046	0.0756283	0.557373	0.202229	0.183499	-0.0291607	-0.0175439	0.187293	0.135609	0.327881	0.114509	-0.199858	0.0116169	0.0670934	0.117117	0.15339	-0.0301091	-0.00142248	0.186107	-0.0426743	0.192508	0.0697013	0.272878	0.132527	-0.111427	-0.120673	-0.138691	-0.0810811	0.197487	0.475818	0.551446	-0.180891	0.585823	0.287577	0.24348	-0.131816	0.229493	0.330963
SP_0146	0.530346	0.333333	0.366761	0.219535	0.368421	0.038881	-0.161451	-0.0467046	0.129208	0.227596	0.455192	-0.130156	0.0500237	0.303936	0.163585	0.144381	0.123044	-0.177098	-0.148174	-0.0983879	-0.0936463	0.0723092	-0.0123281	0.31982	0.156472	0.288051	0.460408	0.250593	-0.111901	0.294927	0.29872	0.194879	0.159791	0.385728	0.260076	0.133239	0.3523	0.143196	0.31247	0.345187	0.305832	0.240161	-0.0440967	0.601707	0.420578	0.29706	-0.0500237	0.269559	0.435752
SP_0147	0.114272	0.0573732	0.156709	0.194879	0.0697013	0.169512	0.0467046	0.154576	-0.0623518	0.429113	0.234234	0.198672	0.101944	0.569464	0.259602	0.183973	-0.0471788	-0.211	0.175439	0.101233	0.142722	0.131342	0.245377	0.0476529	0.119725	0.083926	0.319346	0.307966	0.233523	0.292082	0.391655	0.121147	0.189426	0.118303	0.327406	0.0486012	0.290185	0.189189	0.331911	0.247748	0.286866	0.385728	0.0175439	0.35064	0.156946	0.112376	0.257705	0.627549	0.439071
SP_0148	0.123518	0.433618	0.367473	0.0725462	0.648886	-0.478426	0.251067	-0.289	0.52276	0.215031	0.307966	-0.283073	-0.325273	0.318872	0.299431	0.246088	-0.0142248	-0.284969	-0.0367473	-0.269085	-0.324561	-0.0855856	0.0587956	0.0803698	0.455192	0.433144	0.639165	0.253201	0.0528687	0.5211	0.510194	0.652442	0.636083	0.455666	0.0576102	-0.1477	0.00355619	-0.390469	-0.460882	-0.0917496	0.288525	0.36036	-0.113798	0.231389	0.0990991	0.104789	-0.103367	0.0310574	0.206733
SP_0149	0.0125652	0.0829777	-0.143196	-0.0566619	-0.3734	0.414889	-0.206022	0.40825	-0.250593	0.140114	0.285917	0.313182	0.316027	0.059981	-0.0642485	0.0765766	0.217402	0.0232338	0.195827	0.369132	0.463253	0.171882	0.178521	0.282124	0.00426743	0.105974	-0.0592698	0.0893789	0.189663	-0.264106	-0.218113	-0.456377	-0.341157	0.0322428	0.0623518	0.0891418	0.196776	0.056899	0.36036	0.334045	0.0011854	0.127786	0.261498	0.000711238	0.22238	0.0334282	0.09578	0.195116	0.107634
SP_0150	0.118777	0.355145	0.120673	-0.272878	0.284495	-0.0109056	0.146752	-0.263395	0.118065	0.445946	0.127074	-0.212423	-0.178995	0.450688	0.29706	0.159791	0.307729	-0.204125	0.238739	0.214557	0.157658	0.0768137	0.427691	-0.0130394	0.290185	0.35064	0.484353	0.203177	0.214557	0.229018	0.107397	0.382646	0.193694	0.28734	0.0310574	-0.104552	0.0429113	-0.0410147	-0.0953058	0.254623	0.165481	0.464675	-0.103129	0.24111	0.20294	0.149597	-0.068753	0.176387	0.312233
SP_0151	0.0187293	-0.110242	-0.171171	-0.12091	-0.147226	0.516833	-0.154101	0.123044	-0.470365	0.135609	0.0215742	0.159317	0.11522	0.110242	-0.071835	0.229018	0.0158843	0.0609294	-0.0592698	0.208156	0.387862	0.288288	0.146041	0.229018	0.0244192	0.109294	0.0379327	0.145567	-0.00403035	-0.292082	-0.314604	-0.311285	-0.339972	0.0542911	0.114272	0.0436226	0.0308203	0.284021	0.491228	0.375059	0.12091	0.149123	0.0630631	0.208393	0.108345	0.136795	0.121147	0.295164	0.175913
SP_0152	0.0168326	-0.169037	-0.189426	-0.206259	-0.298957	0.584637	-0.0889047	0.230204	-0.430062	0.104315	-0.0500237	0.202703	0.114746	0.130156	-0.00189663	0.104078	0.0791844	0.0348506	0.187293	0.292082	0.343054	0.369369	0.165244	0.108582	-0.0412518	0.0855856	-0.0241821	0.258179	0.183025	-0.225699	-0.330014	-0.376245	-0.382172	0.00948317	0.0116169	0.109531	0.115932	0.341157	0.503793	0.160028	-0.0267899	0.158132	-0.0106686	0.100996	0.156946	0.0381697	0.086771	0.183025	0.203651
SP_0153	0.20128	0.0303461	-0.164059	-0.126126	-0.396633	0.543385	-0.185159	0.193694	-0.296586	0.100996	-0.135846	0.207207	0.418208	0.222617	0.011854	0.200332	0.236131	0.265055	0.168326	0.529398	0.479137	0.273589	0.0412518	0.150308	-0.211	-0.0353248	-0.175202	-0.0296349	-0.089853	-0.155287	-0.263395	0.0367473	-0.122096	0.106211	-0.00189663	0.0263158	0.373874	0.238739	0.409199	0.432907	0.244429	0.238739	0.145567	0.361309	0.334282	0.101707	0.176624	0.0220484	0.340683
SP_0154	0.363442	0.213371	-0.012091	0.0948317	-0.234234	0.448791	-0.332622	0.189663	-0.259602	0.237079	-0.000948317	0.19322	0.40991	0.27596	0.0761024	0.148649	0.260313	0.200095	0.326932	0.526316	0.539592	0.243717	-0.0583215	0.248222	0.0125652	0.113561	-0.0348506	0.0412518	0.00497866	-0.0296349	-0.243243	-0.0497866	-0.018018	0.195353	0.0211	0.0737316	0.308914	0.0521574	0.338312	0.359175	0.292082	0.116643	0.0661451	0.40019	0.425794	0.186581	0.0614035	0.0618777	0.513514
SP_0155	0.219061	0.249881	-0.248933	-0.150782	-0.265766	0.288288	-0.137032	0.444998	-0.304173	0.18753	0.15908	0.416785	0.503556	0.339497	-0.0806069	-0.0113798	0.247748	0.277146	0.265292	0.494547	0.537221	0.284732	0.00829777	0.270033	0.0751541	-0.0312945	-0.131105	-0.0782361	-0.0429113	-0.0851114	-0.238976	-0.136083	-0.0265529	0.00474158	0.229256	0.0362731	0.0893789	-0.158369	0.229018	0.291607	0.203651	0.214794	-0.136321	0.378141	0.369844	-0.0196776	0.115695	0.121147	0.509483
SP_0156	0.0945946	-0.152205	-0.179232	-0.200569	-0.319346	0.349929	-0.22238	0.083689	-0.489094	0.193694	-0.0244192	0.100996	-0.0862968	0.0815552	-0.123992	-0.0289237	-0.014936	-0.0756283	0.0305832	0.491228	0.698435	-0.0566619	0.222143	-0.098862	-0.0682788	-0.15505	-0.0706496	0.0685159	0.0056899	-0.182077	-0.117354	-0.211	-0.392603	-0.0488383	-0.138454	-0.0825036	0.0469417	0.235183	0.472025	0.288762	0.00972025	0.0675676	0.0955429	0.195353	0.127074	0.127786	0.296112	0.205073	0.278094
SP_0157	-0.0182551	-0.142485	-0.422238	-0.594358	-0.40422	0.343765	0.17449	0.213845	-0.456615	-0.156946	-0.280228	0.0507349	0.148412	-0.0768137	-0.244429	-0.202466	0.197013	0.0154101	0.0801328	0.246799	0.184211	0.0685159	-0.0422001	-0.219535	-0.346373	-0.490043	-0.294452	-0.143433	-0.092698	-0.371977	-0.415363	-0.0744429	-0.122333	-0.0225225	0.153153	0.133001	-0.201517	0.293741	0.29303	-0.0308203	-0.129919	-0.00711238	-0.514225	0.163585	0.0104315	-0.0704125	0.238028	-0.000237079	0.277857
SP_0159	0.13395	0.132527	0.0417259	-0.25889	-0.243717	0.370081	-0.20697	0.117117	-0.279042	0.315315	0.0910384	0.0922238	0.263395	0.160503	-0.0213371	-0.0490754	0.231626	0.303936	0.15505	0.325036	0.388336	0.12257	0.224277	0.199858	-0.124704	-0.174016	-0.102655	-0.246325	-0.290896	-0.208867	-0.124467	0.0263158	-0.23376	0.0500237	0.180654	0.0173068	0.136083	0.217639	0.339497	0.583452	0.17449	0.19156	0.0137506	0.323376	0.261261	0.00758653	0.316738	0.160503	0.293978
SP_0160	0.102892	0.391181	0.0514462	-0.0661451	-0.162873	-0.0595069	0.489094	0.124467	0.283547	0.0640114	0.348743	-0.118065	0.127786	-0.162162	0.123755	0.173068	0.160977	-0.217165	-0.0976766	-0.227122	-0.241584	-0.253438	0.306543	0.0554765	-0.194642	0.0334282	0.129919	-0.059744	0.107634	-0.106686	0.0934092	0.117117	0.245851	0.263632	0.427928	0.486961	0.19322	0.0900901	0.0542911	0.215505	-0.232101	-0.189189	0.0462304	-0.331674	-0.121385	-0.353248	0.272404	-0.0440967	-0.142722
SP_0161	0.0256046	0.302513	-0.0708867	-0.313182	-0.252726	0.311522	0.119488	0.259839	-0.135372	0.182551	-0.0813182	0.112138	0.24514	0.192034	0.228544	0.145092	0.0369844	0.0993362	0.450213	0.261735	0.240872	0.209815	0.124467	0.16074	-0.0334282	0.134187	0.133713	-0.032954	-0.0490754	-0.045045	-0.141062	0.0621147	-0.0644855	0.256757	0.136321	0.267662	0.077762	0.263869	0.172357	0.278094	0.0604552	0.386913	0.175676	0.164533	0.0647226	-0.0376956	0.206259	0.0452821	0.259365
SP_0162	0.0203888	-0.0481271	-0.184685	0.035799	0.113798	0.176387	-0.422949	-0.0699384	-0.0341394	0.273826	-0.014936	-0.0384068	0.000711238	0.110479	-0.18587	-0.0820294	0.363917	-0.0372214	0.432432	0.248933	0.292082	0.262684	0.195353	0.192508	0.224514	0.224277	0.0924609	0.179232	0.334756	0.164059	-0.129445	-0.185159	-0.0267899	-0.0376956	-0.320057	-0.37909	0.113561	0.00308203	0.0142248	-0.0685159	0.190375	0.121385	-0.0889047	0.138691	0.311285	0.39284	-0.126363	0.36202	0.264343
SP_0163	0.412755	0.31816	0.0113798	-0.114509	-0.303224	0.487198	-0.112376	0.241821	-0.209341	-0.0844002	-0.122807	-0.00403035	0.464201	0.0417259	0.150782	0.322191	0.403983	0.163348	0.0673305	0.166904	0.240872	0.188715	-0.166904	0.284258	-0.382409	-0.270507	-0.242058	-0.272641	-0.164533	-0.509246	-0.575154	-0.26624	-0.0881935	0.083689	0.203651	0.429587	0.0279753	0.152205	0.165007	0.361783	0.0862968	0.0649597	-0.113798	0.167852	0.222854	-0.0990991	-0.092935	-0.0215742	0.204599
SP_0164	-0.0443338	0.311522	0.0229967	-0.164296	0.0682788	-0.182077	0.178995	0.135609	0.207681	0.182077	0.393551	0.0578473	0.0903272	0.141536	-0.00521574	-0.142722	0.146752	-0.181366	-0.169749	-0.306543	-0.167141	-0.201754	-0.121859	0.0931721	0.00165955	-0.014936	0.0931721	-0.0943575	-0.0111427	-0.0056899	0.194168	-0.0146989	0.0865339	0.00663822	0.454244	0.121859	-0.107871	-0.122333	-0.041963	0.247748	0.209104	0.0386439	-0.179706	0.142722	-0.275012	0.165481	0.0336652	0.19322	0.0936463
SP_0165	0.344239	0.3945	-0.1899	0.0606923	-0.355382	0.0870081	-0.0751541	0.312945	-0.0789474	0.00403035	-0.0680417	0.186818	0.379564	0.198909	0.183025	-0.153864	0.423423	0.147937	0.206733	0.352537	0.338786	-0.0955429	-0.336415	0.0504979	-0.191797	-0.305832	-0.27762	-0.104789	0.0151731	-0.267425	-0.227122	-0.230915	-0.0547653	-0.216216	0.0848743	0.218113	-0.113087	-0.110005	0.0559507	0.200332	0.264343	0.0983879	-0.00853485	0.128971	0.203888	0.117591	0.0206259	-0.141773	0.378141
SP_0166	0.123755	0.378141	-0.139877	-0.122096	-0.479137	0.178284	-0.0476529	0.466572	-0.0203888	0.207444	0.113798	0.477477	0.548838	0.345424	0.0237079	-0.126837	0.574206	0.308203	0.342342	0.538644	0.534139	0.0417259	-0.100759	0.0146989	-0.24917	-0.20697	-0.279991	-0.155287	0.0241821	-0.291133	-0.219298	-0.256994	-0.183262	-0.349929	0.119962	0.0855856	0.0727833	-0.0874822	0.126126	0.435514	0.0625889	0.240635	0.154101	0.117828	0.113561	0.0374585	-0.0424372	-0.041963	0.246088
SP_0167	-0.0341394	0.134661	-0.458985	-0.266477	-0.459222	0.247748	-0.041963	0.405642	-0.199621	0.156946	-0.0803698	0.455903	0.373163	0.32954	-0.181366	-0.267662	0.397108	0.14533	0.465386	0.562826	0.561404	0.184211	-0.0521574	-0.140114	-0.0945946	-0.0583215	-0.271693	0.0132764	0.248459	-0.0403035	-0.306069	-0.250356	-0.101944	-0.309625	0.0301091	-0.0474158	0.0161214	-0.0376956	0.140114	0.0779991	0.00806069	0.165244	-0.110005	0.147226	0.0995733	0.121859	-0.0194405	0.089853	0.363917
SP_0168	0.086771	0.165481	-0.0941204	-0.092935	-0.163585	0.380749	-0.172831	0.212897	-0.15908	0.378141	-0.104552	0.303698	0.265529	0.481508	0.0206259	-0.0644855	0.350877	0.227122	0.523234	0.458511	0.489331	0.279042	0.0196776	0.0502608	-0.0433855	0.0578473	-0.0275012	0.108819	0.0286866	0.13395	-0.123992	-0.0142248	-0.0137506	-0.044808	0.0241821	-0.142485	0.184922	0.165244	0.243717	0.209341	0.260076	0.346136	-0.0263158	0.369369	0.27193	0.380749	0.104315	0.310574	0.540303
SP_0169	0.101944	0.399241	0.116169	-0.125652	0.308914	-0.198435	0.166193	-0.269322	0.197724	0.365576	0.212423	-0.0137506	-0.199384	0.420341	0.142248	-0.110716	-0.0146989	-0.234234	0.183973	0.0431484	0.134898	-0.0853485	0.0165955	-0.0758653	0.276197	0.250356	0.362968	0.102655	-0.0810811	0.374111	0.228781	0.383594	0.259128	0.307018	0.0851114	-0.160028	-0.0841631	-0.191797	-0.169986	0.0834519	0.406354	0.37743	0.0260787	0.299905	-0.0196776	0.487198	0.0590327	0.122333	0.470365
SP_0171	0.0336652	-0.218587	-0.0938834	0.177335	0.110953	0.0621147	-0.661214	-0.169275	-0.233997	0.0372214	-0.035799	0.0248933	-0.0170697	0.00260787	-0.308914	-0.270982	-0.0346136	0.0796586	-0.214557	-0.0784732	0.251304	-0.168563	-0.247511	0.0768137	-0.083689	-0.178284	-0.231389	-0.363679	-0.316738	-0.00355619	-0.0708867	-0.274775	-0.332385	-0.177809	-0.0279753	-0.222854	-0.218587	0.0232338	0.0874822	0.278094	0.242532	-0.0282124	0.0291607	0.322665	0.0583215	0.438596	-0.116406	0.285917	0.0225225
SP_0172	0.254386	0.23376	0.164533	0.291607	0.0614035	0.223803	-0.204599	-0.0822665	-0.0557136	0.136795	-0.020863	-0.146041	0.166667	0.189426	0.228544	0.121622	0.204599	0.173068	0.0540541	0.125652	0.119488	0.271693	0.166667	0.432195	-0.0533428	-0.161451	-0.0201517	-0.044808	-0.167141	-0.150545	-0.0616406	-0.035799	0.0346136	-0.00972025	0.0132764	-0.0429113	0.109056	0.164533	0.0964912	0.239213	0.348032	0.228781	0.173542	0.0756283	0.353722	0.325747	0.182314	0.292082	0.282124
SP_0173	0.279991	0.137269	0.020863	-0.0277383	-0.155761	0.349218	-0.103604	0.00213371	-0.211712	0.0886676	-0.152205	-0.0504979	0.0692271	0.488857	0.376719	0.414414	0.121622	-0.09578	0.219061	0.614983	0.475344	0.228307	0.014936	-0.0817923	0.117117	0.169512	0.158843	0.319109	0.22238	-0.0163585	-0.153153	0.252963	0.0424372	0.104789	-0.0229967	0.00592698	0.309151	0.0998103	0.189663	0.420816	0.336415	0.566619	0.191797	0.42698	0.466572	-0.062826	0.0251304	0.197724	0.388099
SP_0175	0.392366	0.134187	-0.223566	-0.0331911	-0.233286	0.458748	-0.0908013	0.371029	-0.545993	0.0497866	-0.199621	0.189189	0.230441	0.290896	0.130156	0.181366	0.0189663	0.0775249	0.242058	0.43101	0.391181	0.5	0.0860597	0.361072	0.0972025	-0.0670934	-0.0303461	0.174253	0.0699384	-0.0369844	-0.158606	-0.162399	0.00497866	0.0964912	0.0915126	0.220009	0.135135	0.230678	0.452347	0.04789	0.267188	0.310811	-0.183025	0.341157	0.327643	0.128023	0.281887	0.251541	0.701517
SP_0176	0.491465	0.169512	-0.0896159	0.0803698	0.0851114	0.409436	-0.129445	0.0903272	-0.256046	0.165244	0.038881	0.0874822	0.0187293	0.437648	0.0941204	0.203414	0.0983879	-0.0557136	0.18753	0.244903	0.348269	0.414651	0.00806069	0.331437	0.310574	0.161925	0.103841	0.29303	0.0279753	0.187293	-0.101707	-0.144381	0.0820294	0.0770507	0.00165955	-0.0386439	0.211712	0.0123281	0.288288	0.0651968	0.462541	0.303461	-0.0545282	0.479611	0.345661	0.355619	0.0512091	0.402798	0.740872
SP_0177	0.412281	0.243006	0.289948	0.436463	0.379564	-0.0943575	-0.324798	-0.141062	0.146041	0.263158	0.278331	-0.0248933	-0.0405405	0.218587	0.00663822	-0.0564248	-0.0794215	0.00426743	-0.000237079	-0.059744	0.156472	0.0580844	-0.117354	0.275486	0.11854	0.0832148	0.169037	0.0663822	-0.280939	0.346373	0.274301	-0.100047	-0.0474158	0.00165955	-0.149834	-0.18018	0.102892	-0.0865339	0.0969654	-0.000711238	0.373874	0.13229	0.207681	0.442864	0.332622	0.430536	0.068753	0.24111	0.311759
SP_0178	0.344713	0.0526316	-0.157183	-0.14936	-0.189663	0.433381	-0.0682788	0.0960171	-0.467994	0.106923	-0.323139	0.0943575	0.0215742	0.346847	0.214083	0.165481	-0.0490754	0.126126	0.273115	0.444998	0.437885	0.309862	-0.00877193	-0.0341394	0.154813	0.0727833	-0.00853485	0.142248	-0.0697013	0.0706496	-0.267425	-0.0680417	-0.179943	0.0924609	-0.116406	0.0853485	0.0161214	0.0246562	0.21835	0.00663822	0.139403	0.302513	-0.0367473	0.367947	0.286629	-0.0616406	0.0969654	-0.0976766	0.44642
SP_0180	0.302513	0.43101	0.176387	-0.0794215	0.124941	0.192034	0.107397	-0.204599	0.0844002	0.228544	0.117354	-0.167141	0.109531	0.403035	0.295875	0.279042	0.107871	-0.181366	0.181128	0.259365	0.17046	0.1899	-0.0213371	0.16643	0.100522	0.261972	0.442864	0.292556	-0.0395922	0.0604552	0.0199147	0.5	0.307018	0.508772	0.13798	-0.0151731	0.265529	0.141299	0.13229	0.344002	0.521574	0.50569	0.0158843	0.553343	0.357752	0.288762	0.1899	0.138454	0.61522
SP_0181	0.211	0.208867	0.0229967	0.261735	0.0267899	0.0829777	-0.17449	0.041963	-0.131342	-0.0362731	-0.190375	-0.0817923	0.0116169	0.215031	0.175439	0.39853	0.0697013	0.11285	-0.0367473	0.376956	0.370555	0.135609	-0.14936	0.119251	0.158606	0.214794	0.160503	0.299905	0.0746799	-0.0964912	-0.0983879	0.0476529	0.0512091	-0.160503	-0.0865339	0.000474158	0.0822665	0.0386439	0.0848743	0.292556	0.14533	0.246088	0.209104	0.255334	0.279516	-0.0384068	-0.0282124	0.0915126	0.161451
SP_0182	0.378141	0.241821	0.121385	-0.140588	0.0633001	0.213134	-0.110953	-0.0443338	-0.127549	0.114509	0.124704	-0.229256	0.0936463	0.330725	0.236605	0.149123	0.321005	-0.121147	-0.0493125	0.307492	0.200095	0.0237079	0.138691	0.149834	-0.0523945	-0.0317686	0.216453	0.0576102	-0.0825036	-0.0625889	0.116169	0.236368	-0.0056899	0.367473	0.166667	0.053817	0.160977	0.0540541	0.165718	0.43101	0.229493	0.498103	-0.229256	0.455666	0.490991	0.0656709	0.083926	0.170934	0.385965
SP_0184	-0.205073	0.272641	-0.0123281	-0.244429	0.125415	-0.147937	0.231863	0.0531057	0.369369	0.414651	0.359649	0.119251	-0.0189663	0.320057	0.089853	-0.0967283	0.238739	-0.0410147	0.210289	-0.102655	-0.0917496	-0.163348	-0.0391181	-0.158843	0.246562	0.494547	0.434092	0.272404	0.202466	0.245614	0.178995	0.293741	0.0820294	0.0616406	0.327643	-0.0116169	0.0528687	-0.0431484	-0.0293978	0.253201	-0.0113798	0.143196	-0.0609294	0.273589	-0.0407776	-0.059981	-0.0403035	-0.0464675	0.00900901
SP_0186	0.0936463	0.421053	0.639877	0.126837	0.662162	-0.368658	0.204599	-0.32954	0.481982	0.309151	0.353959	-0.107634	-0.299905	0.342342	0.337601	0.418682	0.0443338	-0.0426743	-0.0303461	-0.147937	-0.204362	0.124941	0.195353	0.21432	0.381935	0.460882	0.579896	0.302513	0.0222854	0.330963	0.373163	0.544808	0.515647	0.444286	-0.00758653	-0.160266	0.0346136	-0.423898	-0.354433	0.0889047	0.351114	0.471313	0.0372214	0.0336652	0.172831	0.119488	-0.0990991	-0.0552394	0.172594
SP_0187	0.127312	0.223092	-0.0194405	-0.171645	-0.158843	0.101233	0.161688	0.30275	-0.193457	0.354433	0.131342	0.374348	0.0222854	0.55358	0.175439	0.23376	0.0855856	0.0011854	0.260313	0.528924	0.60147	0.252252	0.284258	-0.129919	0.20294	0.253201	0.169512	0.295401	0.322902	0.149597	-0.0514462	0.0161214	0.0334282	0.0173068	-0.012091	0.0045045	0.0433855	-0.224514	0.0889047	0.134661	-0.0438596	0.396633	0.0350877	0.0476529	0.138454	-0.114272	-0.0424372	0.0697013	0.307018
SP_0190	-0.178284	-0.226885	0.337127	0.387624	0.660266	-0.286866	-0.477715	-0.347558	0.262447	0.266951	0.131579	0.0234708	-0.321242	0.163585	-0.138217	0.155287	-0.254623	-0.023945	-0.111901	-0.273826	-0.0829777	0.111901	0.0175439	0.144618	0.350166	0.371029	0.351826	0.297771	0.130156	0.523234	0.26624	0.183736	0.282598	0.0471788	-0.240635	-0.438122	0.0616406	-0.124704	-0.180417	-0.151968	0.370555	0.100996	0.119725	0.279279	0.218113	0.433618	-0.175202	0.232575	0.0220484
SP_0191	-0.0630631	0.0834519	0.434329	0.158132	0.492176	-0.307729	-0.0550024	-0.353722	0.40019	0.367473	0.189426	0.0308203	-0.435514	0.408487	0.162399	0.229256	-0.0293978	-0.0414889	-0.0068753	-0.216453	0.0467046	-0.1477	0.0168326	-0.165955	0.308677	0.411569	0.312233	0.116406	0.0917496	0.418682	0.163348	0.219061	0.229256	0.0177809	-0.138691	-0.229256	-0.156709	-0.404457	-0.40422	0.172831	0.179706	0.238265	0.297771	-0.0372214	-0.130394	0.194168	-0.397819	0.027027	-0.0893789
SP_0194	-0.358227	0.0680417	0.263395	0.0649597	0.333333	-0.15908	0.0452821	-0.155287	0.317449	0.510194	0.434329	0.0196776	-0.330251	0.110005	0.10716	-0.00355619	-0.315078	-0.171645	0.122807	-0.336178	-0.131105	-0.136083	0.304884	0.13229	0.488857	0.555714	0.413229	0.13964	0.0870081	0.479137	0.483642	0.261024	0.0889047	0.234945	0.211712	-0.18018	0.248459	-0.0519203	-0.0580844	0.0526316	0.120199	-0.0820294	0.27596	-0.00308203	-0.195827	0.158132	0.246799	0.295401	-0.110479
SP_0198	-0.0656709	0.250593	0.345424	0.21432	0.529398	-0.307966	0.0602181	-0.199384	0.357752	0.351588	0.191086	0.0331911	-0.0798957	0.466098	0.23779	0.178995	-0.0647226	-0.162399	0.0248933	-0.247274	-0.155524	0.00995733	0.00806069	0.0580844	0.257705	0.371503	0.464438	0.100996	0.0644855	0.418445	0.420816	0.340209	0.347795	0.148649	0.172594	-0.130868	0.00142248	-0.136558	-0.271219	0.0922238	0.255808	0.350166	0.0512091	0.252015	-0.143907	0.30678	-0.250119	0.312233	0.0784732
SP_0199	-0.209341	0.00734945	0.0706496	0.130631	-0.220484	-0.30678	-0.0507349	0.198909	0.130868	0.271693	0.19322	0.468706	-0.0578473	-0.0540541	-0.191086	-0.246088	-0.167141	0.232338	0.187293	0.160028	0.291844	-0.0500237	0.0497866	-0.152679	0.114509	0.124704	-0.102655	0.0711238	0.190612	0.137506	0.062826	-0.150782	-0.0936463	-0.34495	-0.1688	-0.0851114	0.0220484	-0.261261	0.00734945	-0.18753	-0.309388	-0.366999	0.190138	-0.330488	-0.178521	-0.199384	0.108582	-0.411569	-0.130868
SP_0200	-0.293267	0.25889	0.137743	-0.065908	0.440493	-0.731863	0.274538	-0.161688	0.558084	0.334993	0.432195	0.123518	-0.238265	0.254386	-0.100522	-0.134187	-0.0983879	-0.312707	0.0132764	-0.252015	-0.18018	-0.201517	0.0282124	-0.27762	0.266714	0.370555	0.508298	0.209341	0.283784	0.491228	0.442627	0.423661	0.490517	0.139403	0.145804	-0.177809	-0.205548	-0.421764	-0.385017	-0.132764	0.0156472	0.190849	-0.212186	0.0381697	-0.231626	0.0244192	-0.114746	-0.0367473	0.0173068
SP_0201	-0.386676	0.137269	0.083926	-0.164533	0.263395	-0.699621	0.145092	-0.129445	0.369606	0.409673	0.35064	0.270507	-0.197487	0.284021	-0.150308	-0.32385	-0.0464675	-0.21432	0.0516833	-0.170934	-0.000948317	-0.334993	-0.109056	-0.412755	0.23945	0.147937	0.271693	-0.0571361	0.216453	0.314841	0.28734	0.378378	0.337838	-0.0265529	0.156472	-0.295638	-0.385254	-0.462541	-0.402323	-0.0101944	0.0737316	0.0661451	-0.210526	0.050972	-0.388336	0.132527	-0.18753	-0.04789	0.00284495
SP_0202	-0.113561	0.0125652	0.252015	0.0237079	0.501185	-0.321005	0.124941	-0.454955	0.27193	0.182788	-0.0746799	-0.192034	-0.248933	0.1477	0.124704	-0.1055	0.114746	0.213845	-0.104315	-0.318872	-0.348981	-0.0915126	-0.113561	-0.0891418	0.107871	0.0317686	0.193457	-0.0893789	-0.243243	0.044808	0.290422	0.46918	0.127312	-0.0609294	0.0403035	-0.262447	-0.309862	-0.0974395	-0.351588	0.0692271	0.168563	0.110242	-0.27596	0.0348506	-0.251778	0.178284	-0.174964	-0.0701754	-0.109768
SP_0203	-0.0182551	0.245377	-0.0787103	-0.0891418	-0.0301091	-0.252015	0.205311	0.140825	0.215742	0.0730204	0.0844002	0.263869	0.223092	0.227359	-0.0855856	-0.0746799	-0.141299	0.130631	0.312707	0.13798	0.134187	0.168563	-0.22238	-0.199858	0.0606923	0.209815	0.149597	0.0379327	0.0275012	0.231389	-0.012091	0.106211	0.0908013	-0.155998	-0.098862	-0.0436226	-0.181128	-0.277383	-0.234945	-0.153864	-0.175913	0.179469	0.00308203	0.175439	-0.0796586	-0.342579	-0.160266	-0.263395	0.018018
SP_0204	-0.00734945	0.111901	0.0855856	-0.0474158	0.310574	-0.277146	0.0635372	-0.37909	0.0775249	0.187055	-0.00663822	-0.0552394	-0.162162	-0.020863	-0.130394	0.00640114	0.101944	0.257705	-0.102181	0.0194405	0.0580844	0.0417259	0.0832148	-0.00189663	0.204125	0.140351	0.216453	0.00165955	-0.17046	-0.159554	-0.00616406	0.191086	-0.044808	-0.252489	-0.163585	-0.284495	-0.27596	-0.0813182	-0.145092	0.198198	0.0113798	0.00379327	-0.0571361	-0.00426743	-0.238265	0.0336652	-0.149597	-0.160503	-0.0412518
SP_0205	0.0618777	-0.0697013	0.222143	-0.0915126	0.380749	-0.105263	0.0455192	-0.437174	0.0471788	-0.0533428	-0.22238	-0.251067	-0.244192	0.125178	0.0796586	-0.0393551	0.045045	0.231863	-0.307729	-0.279991	-0.238028	-0.0476529	-0.330488	-0.14367	-0.0732575	-0.171882	-0.0611664	-0.240398	-0.484353	-0.104552	0.0109056	0.344239	0.00474158	-0.0424372	0.0621147	-0.126126	-0.353011	-0.0801328	-0.266714	0.134898	0.208156	0.108582	-0.319346	0.172119	-0.196064	0.17046	-0.245377	-0.121622	-0.0656709
SP_0206	-0.0393551	-0.221906	-0.120199	-0.00403035	0.106449	0.112613	-0.203888	-0.169986	-0.108345	0.288525	-0.135372	0.253912	-0.0440967	0.386913	-0.0381697	-0.121859	0.193694	0.430773	0.143433	0.201754	0.253201	0.248459	0.183499	0.050972	0.218587	0.0246562	-0.148412	-0.083689	-0.0784732	0.101707	0.0407776	0.0476529	-0.124229	-0.269559	-0.234234	-0.418919	-0.0770507	-0.180654	-0.116643	0.129682	0.278805	0.275249	0.027027	0.102181	0.0765766	0.24111	-0.149834	0.0113798	0.147937
SP_0207	0.0587956	-0.249407	-0.0640114	-0.164296	-0.0896159	0.272167	-0.16074	-0.0279753	-0.403746	0.192508	-0.174727	0.000237079	0.100284	0.176624	-0.190849	-0.150071	-0.00355619	0.155761	0.161214	0.294452	0.299194	0.326458	0.150071	-0.176387	-0.11285	-0.150782	-0.045045	0.050972	-0.0424372	0.0445709	-0.195827	0.0424372	-0.117117	-0.0794215	-0.130156	-0.232338	-0.0561878	0.281413	0.226885	0.0663822	0.0194405	0.0711238	-0.213608	0.177335	0.0877193	0.203414	0.0211	0.327643	0.241347
SP_0238	-0.00663822	0.296823	0.147226	-0.0194405	0.197487	-0.158132	-0.0128023	0.0931721	0.1899	0.410384	0.259128	-0.0130394	-0.012091	0.215268	0.100284	-0.126837	0.210763	0.0661451	0.341157	-0.0711238	-0.158843	-0.0486012	0.00355619	-0.0168326	0.384305	0.400901	0.362257	0.145092	0.130156	0.442153	0.305832	0.391418	0.355856	0.339734	0.228781	0.0156472	0.0137506	-0.197013	-0.146989	0.152442	0.188715	0.117828	-0.186107	0.1688	0.117591	0.0289237	0.0286866	0.077762	0.203651
SP_0239	-0.514462	0.133476	-0.200569	-0.102418	0.15505	-0.32385	-0.0910384	-0.208393	0.363679	0.323376	0.347558	0.237553	-0.0713608	0.153627	-0.385017	-0.179469	0.0213371	-0.249881	0.045045	-0.0459934	0.235183	-0.145567	0.102892	-0.137032	0.199858	0.304647	0.0734945	-0.140114	0.146989	0.301565	-0.0177809	-0.0173068	0.123518	-0.0199147	-0.0699384	-0.502134	-0.115458	-0.503556	-0.384068	-0.0782361	0.119014	0.0775249	0.249644	0.0464675	-0.137269	0.346136	-0.0865339	0.0865339	-0.167141
SP_0240	0.0798957	0.029872	-0.0545282	-0.0938834	-0.0106686	0.376482	-0.0405405	0.0846373	-0.114035	0.282361	0.1688	0	0.168326	0.42129	0.233997	0.238265	0.159791	-0.16074	0.050972	0.0194405	0.0962541	0.0554765	-0.0315315	-0.0633001	0.11285	0.305595	0.340446	0.293267	0.209815	0.0768137	-0.0215742	0.155524	0.125652	0.352537	0.311759	0.137032	0.0990991	0.193457	0.225936	0.539355	0.370555	0.316264	-0.0398293	0.415126	0.108108	0.136083	-0.147463	0.420578	0.274775
SP_0241	0.0640114	0.185633	-0.235894	-0.215505	-0.215031	0.262684	-0.256283	0.136795	-0.219772	0.285917	0.0177809	0.172119	0.245614	0.450688	0.0137506	0.0860597	0.209815	0.105026	0.25652	0.529161	0.631816	0.175439	0.142485	0.144618	0.108582	0.0462304	-0.0576102	-0.143196	0.00995733	0.0192034	-0.140825	0.108582	-0.0203888	0.0564248	0.0431484	-0.203888	0.115458	-0.134661	0.0424372	0.449028	0.36771	0.481034	0.0941204	0.432907	0.357515	0.101944	0.143196	0.245614	0.386913
SP_0242	0.339734	0.202229	0.0919867	0.0293978	-0.0424372	0.481745	-0.163585	0.0877193	-0.211475	0.251778	-0.131579	0.0910384	0.28165	0.52513	0.385728	0.318634	0.348506	0.145092	0.346847	0.413703	0.292793	0.454955	0.0673305	0.287814	0.0362731	0.0794215	0.104789	0.231863	0.13964	-0.0457563	-0.132527	0.0990991	0.125178	0.201517	0.0730204	0.083689	0.246799	0.197487	0.28568	0.412281	0.583689	0.588193	-0.0372214	0.437411	0.505216	0.233997	0.0322428	0.297771	0.634898
SP_0243	-0.0483642	0.225225	-0.232812	-0.124229	-0.383831	0.23945	0.0649597	0.316975	-0.11119	0.198198	-0.184922	0.43101	0.417971	0.429587	-0.020863	-0.0697013	0.31982	0.299194	0.449028	0.547416	0.439545	0.334045	-0.0301091	-0.0386439	-0.170223	-0.0564248	-0.188241	0.0386439	0.0519203	-0.00189663	-0.188715	-0.00142248	0.0794215	-0.164533	0.0220484	-0.108108	0.119014	0.0199147	0.162636	0.136795	0.169275	0.384305	0.0312945	0.190375	0.168089	0.142959	0.177572	0.0443338	0.420816
SP_0245	0.350166	0.0993362	0.050972	0.00403035	0.077762	0.258179	-0.188715	-0.116406	-0.200332	0.109056	-0.0986249	-0.122807	0.178284	0.0604552	0.0237079	-0.181366	0.235183	0.238502	-0.0998103	-0.0964912	0.0398293	0.00877193	-0.138928	0.25083	-0.292319	-0.292082	-0.177098	-0.341394	-0.493125	-0.162636	-0.0161214	-0.0827406	-0.241821	0.104552	0.0744429	0.0175439	-0.146041	0.164296	0.146515	0.198672	0.283073	0.0296349	-0.284732	0.299194	0.106211	0.390944	0.0521574	0.0903272	0.234945
SP_0246	0.107397	0.721669	0.455192	0.0675676	0.469654	-0.367236	0.251067	-0.166193	0.623044	0.361072	0.30275	-0.0374585	0.0853485	0.406117	0.416311	0.236368	0.323139	0.0237079	0.197013	-0.125652	-0.21669	-0.0173068	-0.0206259	0.148649	0.180417	0.305595	0.450213	0.0161214	-0.0573732	0.215979	0.28165	0.5211	0.507112	0.274538	0.276434	0.0412518	0.0376956	-0.336178	-0.408725	0.219535	0.330963	0.426743	-0.032954	0.207918	0.109294	0.0422001	-0.125178	-0.0561878	0.179469
SP_0247	0.412755	-0.0910384	-0.218587	0.123755	-0.184211	0.568516	-0.360123	0.101707	-0.406828	-0.132527	-0.163348	-0.124704	0.140114	0.110005	0.0580844	0.174727	0.284969	-0.0817923	0.185633	0.490991	0.375296	0.326695	0.265766	0.358938	0.0609294	-0.0900901	-0.136083	0.160028	0.203651	-0.136321	-0.179469	-0.325747	-0.166904	-0.0229967	-0.225225	0.00829777	0.341631	0.255571	0.299668	0.134898	0.230441	0.284258	0.159554	0.188952	0.569701	0.216216	0.0372214	0.424135	0.397108
SP_0248	-0.130156	0.327643	-0.311522	-0.146278	-0.0554765	-0.0263158	0.0263158	0.018018	0.214557	0.036036	0.232575	0.0948317	0.247274	0.0825036	-0.251778	-0.22973	0.33357	-0.00924609	-0.146041	-0.100522	-0.0113798	-0.0713608	0.062826	0.159317	-0.120199	-0.0908013	-0.275012	-0.383357	-0.213371	-0.0125652	-0.00592698	-0.109294	0.014936	-0.117828	0.307255	-0.0791844	0.0514462	-0.215268	-0.228781	0.199858	0.269322	0.169512	0.103841	0.0763395	-0.020863	0.311048	0.104078	0.19725	-0.0464675
SP_0249	0.320768	0.486249	0.0312945	0.123044	0.108582	0.203888	-0.00972025	0.0969654	0.200569	0.0284495	0.337127	-0.151731	0.138691	0.390944	0.326695	0.349929	0.307255	-0.0969654	-0.0922238	0.110716	0.00142248	0.233049	0.215031	0.528212	0.28734	0.283547	0.14367	0.124704	0.0391181	0.167852	0.199147	0.162162	0.331437	0.283073	0.286866	0.131342	0.462779	-0.205548	-0.0699384	0.40588	0.487672	0.492651	0.217639	0.226174	0.434092	0.168326	0.0533428	0.317449	0.342579
SP_0250	0.0528687	0.417259	0.151731	0.144855	0.0699384	0.173068	0.0796586	0.0642485	0.101233	0.547416	-0.0175439	0.26624	0.187055	0.593883	0.436463	0.150545	0.21835	0.284258	0.518729	0.18587	0.175202	0.321954	0.204836	0.313419	0.270033	0.223566	0.127074	0.0395922	0.0232338	0.199147	0.189663	0.205785	0.208393	0.00142248	0.198198	-0.0483642	0.215979	-0.0308203	-0.0308203	0.236131	0.483879	0.427691	0.166667	0.179469	0.109531	0.22973	0.208867	0.266951	0.439071
SP_0251	0.020863	0.112138	-0.107871	0.235894	0.0519203	0.331674	-0.358701	-0.00260787	-0.0417259	0.35633	-0.155998	0.220721	0.179706	0.454007	0.203177	0.205548	0.219298	0.172594	0.355382	0.197013	0.337127	0.307255	0.102892	0.325036	0.218113	0.234708	-0.0289237	0.018018	0.13229	0.156472	-0.0967283	-0.137743	0.00426743	-0.0647226	-0.0822665	-0.162636	0.184448	-0.0296349	-0.0675676	0.142248	0.509483	0.352537	0.316738	0.253912	0.259128	0.442627	-0.0694642	0.302513	0.25083
SP_0252	0.177809	-0.0950688	-0.0507349	0.00331911	0.279279	0.0331911	-0.335704	-0.190138	0.183736	0.112376	0.135372	-0.0111427	-0.28165	0.451873	0.0874822	0.0817923	0.118065	-0.148649	0.104789	0.0184922	0.136321	-0.036036	0.0101944	0.0182551	0.454718	0.320768	0.0651968	-0.00403035	0.0979137	0.485301	0.158132	0.163822	0.0798957	0.0846373	-0.144144	-0.331437	0.199858	-0.443812	-0.364628	0.0706496	0.328118	0.391418	0.0972025	0.330488	0.284495	0.152679	-0.383357	0.160503	0.160503
SP_0253	0.275723	0.0104315	-0.18753	0.0407776	-0.0922238	0.472736	-0.20863	0.149597	-0.305832	0.134424	-0.108819	0.0602181	0.286155	0.31982	0.0362731	-0.0211	0.14367	0.0528687	0.372688	0.325036	0.302039	0.377904	-0.0116169	0.252963	-0.0282124	-0.00877193	0.0621147	0.205311	0.0237079	0.0779991	-0.0203888	-0.0452821	0.00355619	0.21432	-0.0640114	-0.0827406	0.134424	0.265766	0.320531	0.0697013	0.408725	0.40422	-0.14936	0.471313	0.463727	0.334519	0.194168	0.404931	0.628497
SP_0255	0.0564248	0.212186	0.182788	0.130631	0.297534	-0.228307	0.0336652	0.0339023	0.166904	0.358227	0.0787103	0.175676	-0.124467	0.495495	0.175439	-0.100522	0.0161214	0.252252	0.26055	0.0225225	0.0315315	0.0711238	-0.109768	-0.00165955	0.38312	0.160977	0.135372	0.0623518	-0.121622	0.463253	0.376245	0.382646	0.327169	-0.0668563	0.148174	-0.182551	0.00616406	-0.267425	-0.128971	0.0685159	0.358227	0.283547	-0.0675676	0.339497	0.14201	0.0815552	0.0964912	0.155761	0.368421
SP_0256	-0.191797	0.0426743	-0.229256	-0.00474158	-0.0554765	0.12826	-0.221432	-0.0132764	-0.117828	0.190612	-0.0275012	-0.092935	0.179706	-0.0296349	-0.20128	-0.173305	0.190138	-0.00640114	0.26624	0.284969	0.142248	0.284258	0.53651	0.324561	0.100522	0.0550024	-0.00497866	-0.101707	0.13395	0.144618	0.137269	-0.0156472	0.0277383	0.0896159	-0.164533	-0.337127	0.212897	0.0829777	0.0125652	-0.0912755	0.0526316	0.135135	0.020863	-0.00711238	0.238502	0.295638	0.28331	0.355145	0.0990991
SP_0258	0.33357	0.23945	0.355145	0.211712	0.133476	0.172119	-0.230915	0.0139877	0.0523945	0.16074	0.222617	-0.0201517	0.0881935	0.36036	0.0787103	0.226174	0.198672	-0.0675676	-0.0647226	0.266951	0.311048	0.0625889	0.00995733	0.0488383	-0.175439	0.0445709	0.181128	0.218587	-0.132527	0.121622	0.0993362	0.0113798	0.0229967	0.0936463	0.0796586	0.0158843	0.344002	0.149597	0.305358	0.418208	0.18184	0.385491	0.199147	0.423423	0.445472	0.263632	0.0146989	0.382883	0.301802
SP_0260	0.0621147	-0.199147	-0.316501	-0.0953058	-0.120673	0.449028	-0.161451	0.0229967	-0.363917	0.0554765	0.0218113	0.0156472	-0.0642485	0.0602181	-0.1899	0.152679	-0.0931721	-0.271219	0.0135135	0.150545	0.385254	0.190612	0.169037	0.0621147	0.156235	-0.035799	-0.0580844	0.149834	0.12826	-0.000237079	-0.225225	-0.252252	-0.0146989	0.106449	-0.124941	-0.156472	0.0697013	0.0398293	0.179232	-0.0552394	0.305121	0.0206259	0.0443338	0.161688	0.0791844	0.292319	0.146752	0.478189	0.326932
SP_0263	0.0476529	0.36036	-0.0056899	-0.221195	-0.227359	-0.00474158	0.425557	0.25652	0.201991	0.0528687	0.271219	0.140351	0.184448	0.12826	0.132764	0.240872	0.43267	0.011854	-0.245614	-0.108819	-0.0175439	-0.247511	0.188952	0.0369844	-0.247985	-0.265766	-0.19559	-0.330488	-0.0853485	-0.290185	-0.00213371	0.0365102	0.210289	0.0884305	0.364628	0.248933	-0.0182551	-0.335941	-0.221432	0.29137	-0.0275012	0.0872451	-0.0125652	-0.259602	-0.134661	-0.257942	0.06899	-0.122807	-0.127549
SP_0265	0.267899	0.115695	-0.221906	0.0111427	-0.498103	0.630631	-0.174253	0.527975	-0.619251	-0.0393551	-0.218113	0.277857	0.425794	0.221432	0.169986	0.250119	0.0571361	0.167852	0.223329	0.587719	0.519915	0.47487	0.244666	0.330251	-0.023945	-0.074917	-0.252963	-0.0369844	0.0464675	-0.169512	-0.295875	-0.387624	-0.213845	0.00924609	0.0891418	0.347321	0.295638	0.234234	0.42698	0.16477	-0.0184922	0.244192	0.206496	0.160028	0.386439	-0.0889047	0.172119	0.197961	0.313656
SP_0267	0.149123	0.0184922	0.0763395	0.0630631	0.28568	0.129919	-0.178046	-0.151257	0.0481271	0.0881935	0.18753	-0.184922	-0.14201	0.344002	0.0967283	0.368184	-0.107634	-0.419393	0.00545282	0.056899	0.145804	0.0445709	0.0535799	0.00640114	0.211712	0.221432	0.361309	0.312707	0.159554	0.336415	0.0889047	0.267899	0.347558	0.461356	0.0512091	-0.0580844	0.190138	-0.0630631	-0.0438596	0.148174	0.46349	0.494784	0.11688	0.469891	0.480085	0.183262	0.04789	0.460408	0.331437
SP_0268	0.226411	0.393077	-0.00545282	-0.0334282	0.136558	0.125415	0.0068753	0.00853485	0.0924609	0.23945	0.0706496	0.0834519	0.0405405	0.738739	0.401375	0.447606	0.181366	-0.231863	0.237316	0.406117	0.418682	0.164296	-0.0376956	0	0.351114	0.442153	0.386439	0.348506	0.275486	0.255571	-0.00474158	0.330014	0.311048	0.202466	0.104078	-0.0623518	0.227833	-0.194405	-0.129445	0.325036	0.449265	0.684922	0.151731	0.507349	0.294215	0.199384	-0.236605	0.276197	0.488383
SP_0275	-0.146278	0.454718	0.137032	0.0550024	0.574443	-0.4578	0.111664	-0.281887	0.836178	0.396871	0.515173	-0.0678046	-0.14367	0.285206	0.125415	0.0784732	0.321954	-0.281176	0.13964	-0.375059	-0.36771	-0.183262	0.153864	0.172119	0.447843	0.5633	0.5422	0.160977	0.270744	0.518255	0.470602	0.404694	0.568042	0.276434	0.136795	-0.197013	0.151019	-0.428165	-0.495495	0.0772878	0.407539	0.314367	0.0772878	0.169749	0.0395922	0.239924	-0.174016	0.0877193	0.0803698
SP_0278	0.0310574	0.0986249	0.105026	-0.207444	-0.0405405	0.0192034	0.217639	-0.218587	-0.0146989	-0.0708867	-0.247037	0.0289237	-0.171645	0.148886	0.0964912	0.126837	0.00142248	0.183262	-0.173779	0.127786	0.218113	-0.203177	-0.164296	-0.305358	-0.238976	-0.243954	-0.230204	-0.292793	-0.505453	-0.170934	-0.144855	0.288288	-0.0251304	-0.0794215	0.0343765	-0.035799	-0.117117	-0.0384068	-0.0848743	0.290659	0.10716	0.190375	0.202229	0.0467046	-0.174253	0.0649597	0.0493125	-0.171171	0.0011854
SP_0281	0.0376956	-0.0414889	-0.219298	-0.0642485	-0.21835	0.363442	-0.0488383	0.0192034	-0.355856	0.235657	-0.27762	0.201991	0.0222854	0.457326	0.321716	0.215742	-0.062826	0.154576	0.0798957	0.367947	0.500237	0.108582	0.0334282	-0.06899	0.135135	0.0642485	-0.151019	0.0116169	0.0234708	-0.0640114	-0.148886	0.0723092	-0.194405	-0.134661	0.139877	0.00616406	0.106923	0.044808	0.145567	0.342105	0.358938	0.247985	0.167852	0.233286	0.0471788	0.0429113	0.142248	0.123992	0.195827
SP_0282	0.299668	0.531769	-0.206733	-0.0862968	-0.402086	0.0654339	0.304173	0.328355	-0.044808	-0.0602181	0.0336652	0.139403	0.545045	0.120199	0.0889047	-0.065908	0.500237	0.141773	0.100284	0.337838	0.163822	-0.105263	-0.196539	-0.0376956	-0.282361	-0.192508	-0.163822	-0.169986	-0.0571361	-0.338075	-0.209341	-0.00758653	0.0621147	-0.0827406	0.330014	0.368895	-0.0490754	-0.00237079	0.104078	0.405168	0.00545282	0.0832148	0.00213371	0.0493125	0.0391181	-0.0950688	0.0346136	-0.144855	0.196539
SP_0283	0.263632	0.574917	-0.147463	-0.020863	-0.378853	0.0787103	0.25889	0.296112	0.0123281	0.0704125	0.0367473	0.103604	0.501185	0.141299	0.150782	-0.077762	0.597202	0.150071	0.239687	0.407776	0.168089	-0.0253675	-0.0343765	0.0580844	-0.172119	-0.101707	-0.124229	-0.0995733	0.0545282	-0.272878	-0.137743	-0.0362731	0.0353248	-0.148649	0.236842	0.263632	0.0955429	0.0211	0.12826	0.35799	0.012091	0.0791844	0.089853	0.00640114	0.0998103	-0.0275012	0.0938834	-0.0919867	0.200095
SP_0284	0.298009	0.551209	-0.17449	-0.0457563	-0.365576	0.0751541	0.23945	0.321005	-0.0561878	0.0322428	0.0685159	0.0772878	0.467757	0.118777	0.107634	-0.137506	0.541252	0.098862	0.161451	0.32385	0.141773	-0.113798	-0.119725	-0.035799	-0.20294	-0.109056	-0.0960171	-0.102655	-0.00948317	-0.240635	-0.153864	-0.0855856	0.00900901	-0.0711238	0.313656	0.344239	-0.0317686	0.020863	0.16074	0.400427	-0.027027	0.0651968	0.00877193	0.0165955	0.0552394	-0.0315315	0.050972	-0.053817	0.206259
SP_0285	0.201754	0.151731	0.143196	-0.202229	-0.290185	0.47321	-0.0426743	0.175913	-0.387387	0.182551	-0.138454	0.210526	0.215979	0.154576	0.23542	0.0500237	0.169749	0.315552	0.156472	0.247274	0.293504	0.0414889	-0.0919867	-0.0400664	-0.263869	-0.0912755	-0.184685	-0.142248	-0.265766	-0.241584	-0.278568	-0.0870081	-0.280939	0.243006	0.267425	0.38146	-0.0395922	0.16074	0.336652	0.445946	0.135135	0.123518	-0.077762	0.0746799	0.0739687	0.0289237	0.114509	-0.116169	0.228781
SP_0286	0.348743	0.369132	-0.151019	0.0704125	-0.474158	0.495733	0.0346136	0.482219	-0.339972	0.00758653	-0.179232	0.291844	0.541252	0.335941	0.181603	0.092935	0.224514	0.274775	0.35064	0.709341	0.469654	0.400664	-0.0168326	0.184685	-0.166193	-0.0355619	-0.195353	0.113561	-0.050972	-0.0405405	-0.158843	-0.126837	-0.044808	-0.0289237	0.171408	0.330488	0.41963	0.23945	0.515173	0.217165	0.0742058	0.276908	0.154813	0.328592	0.451873	0.000474158	0.32551	0.0467046	0.520389
SP_0287	0.247274	0.0891418	-0.217639	-0.152442	-0.149123	0.336652	-0.182077	0.0540541	-0.392129	0.0483642	-0.249644	0.0604552	0.247748	0.230678	0.106686	-0.0490754	0.277857	0.240635	0.251541	0.334282	0.227596	0.367473	0.0277383	0.303698	0.111664	-0.0763395	-0.137269	-0.109768	-0.0286866	-0.190612	-0.266951	-0.0187293	-0.0656709	0.00189663	0.00426743	-0.0592698	-0.0685159	0.0877193	0.0905642	0.269085	0.403746	0.319346	-0.176861	0.183262	0.163348	0.278568	-0.053817	0.144618	0.499526
SP_0288	0.410147	0.266477	-0.182314	-0.149597	-0.230441	0.456377	0.0775249	0.215505	-0.461593	0.0104315	-0.0614035	0.0156472	0.404694	0.0514462	0.113324	0.176624	0.245377	0.271456	-0.112138	0.19725	0.100284	0.175439	0.120436	0.355619	-0.13229	-0.080844	0.0132764	-0.119014	-0.356567	-0.349692	-0.114983	0.0106686	-0.155998	0.294452	0.378141	0.361072	0.0642485	0.292793	0.439782	0.511617	0.135372	0.224751	-0.208156	0.292793	0.226885	-0.118065	0.308914	0.00545282	0.339497
SP_0293	0.0737316	0.146752	-0.198435	0.0647226	-0.143433	-0.0642485	-0.152205	0.0168326	0.163822	0.108108	-0.0154101	-0.116643	-0.0881935	0.14201	0.135609	-0.131105	0.555477	0.14367	0.172119	0.282361	0.192982	-0.133239	0.173068	-0.0146989	0.204836	-0.0111427	-0.218587	-0.00829777	0.265292	-0.0187293	-0.0258416	-0.109056	-0.0554765	-0.43504	-0.19559	-0.207207	0.0704125	-0.330725	-0.268137	0.157658	0.0912755	0.0694642	0.174727	-0.1899	0.284969	-0.111664	-0.0654339	-0.0433855	-0.0630631
SP_0296	0.430062	0.460408	0.506638	0.0168326	0.148412	0.217402	0.0521574	0.0320057	-0.0130394	0.00853485	0.0580844	-0.0206259	0.100522	0.283547	0.30844	0.481034	0.146752	0.197487	-0.105026	0.210289	0.170697	0.345187	-0.0737316	0.288762	-0.1055	0.0853485	0.098862	0.098862	-0.321954	-0.122807	-0.209104	0.0732575	0.059744	0.206259	0.112138	0.208156	0.187055	-0.0211	0.160028	0.309151	0.170934	0.353485	0.0775249	0.242532	0.326932	0.0704125	-0.0668563	-0.0633001	0.291133
SP_0297	0.0912755	0.0106686	0.159554	0.16643	0.00403035	0.151019	0.0609294	0.115458	-0.161451	0.238976	-0.176387	0.0161214	-0.227833	0.143433	0.232575	-0.0483642	-0.199858	0.174727	0.12257	-0.0656709	0.0315315	0.232101	0.0424372	-0.0106686	0.0742058	0.17046	0.133713	0.367236	-0.0237079	0.199147	0.0822665	-0.145804	-0.198672	-0.154101	-0.12826	0.0943575	0.00616406	0.3734	0.254386	-0.218587	-0.112613	-0.086771	0.128734	-0.0737316	-0.089853	0.224751	0.117828	0.0457563	0.0708867
SP_0298	0.00972025	-0.178758	-0.132053	0.0312945	-0.319109	0.298246	-0.344476	0.299431	-0.374822	0.238976	-0.0813182	0.298246	0.0616406	0.284495	-0.0201517	-0.188952	0.0379327	0.270744	0.121147	0.375533	0.606449	0.0618777	0.0877193	-0.0305832	-0.0694642	-0.0715979	-0.31816	-0.103604	-0.0215742	0.000237079	0.0483642	-0.396633	-0.571124	-0.422712	-0.0917496	-0.112138	0.0642485	0.0666193	0.251067	0.241821	-0.0917496	0.0779991	0.155524	0.0476529	0.0144618	0.0734945	0.0218113	0.255808	-0.0227596
SP_0301	-0.359412	-0.25889	-0.527027	-0.107871	-0.0915126	-0.0919867	-0.108345	0.0431484	-0.035799	-0.0474158	-0.00806069	0.161451	-0.155761	-0.226411	-0.436463	-0.335467	-0.0519203	-0.11854	-0.0547653	-0.224988	0.0986249	-0.158606	-0.092698	-0.0144618	0.104552	-0.0144618	-0.265055	-0.154576	0.0964912	-0.0196776	-0.139877	-0.428876	-0.222617	-0.297297	-0.219061	-0.372214	-0.282598	-0.183736	-0.170934	-0.33357	-0.00403035	-0.284258	0.0384068	-0.191086	-0.343291	0.301328	-0.0694642	0.0964912	-0.208156
SP_0302	0.116406	0.231863	-0.0782361	-0.258653	0.0154101	0.0165955	-0.0678046	-0.148174	-0.0905642	0.092935	-0.150071	-0.00924609	-0.0870081	0.237079	-0.0431484	0.0353248	0.0232338	-0.167378	-0.0467046	0.0675676	0.355382	-0.0486012	-0.252252	-0.17615	-0.0770507	-0.145804	-0.116643	-0.190138	-0.121859	-0.0267899	-0.359175	-0.0045045	0.0675676	0.00924609	0.0310574	-0.0234708	-0.277146	-0.224514	-0.226174	-0.04789	0.247511	0.0990991	-0.212186	0.312233	-0.0467046	0.25486	-0.0879564	-0.0412518	0.261735
SP_0303	0.257942	-0.173305	-0.188478	-0.0241821	-0.463727	0.575865	-0.0917496	0.278805	-0.737079	-0.0125652	-0.40422	0.214794	0.253675	0.119962	0.0462304	0.0459934	-0.0642485	0.349929	0.154576	0.585349	0.489331	0.38478	0.106923	0.121147	-0.100759	-0.263869	-0.336652	-0.0440967	-0.139403	-0.242058	-0.218824	-0.174253	-0.317686	-0.140588	-0.0260787	0.136321	0.178284	0.361309	0.607871	0.115695	-0.0163585	0.014936	-0.0362731	0.261735	0.286866	-0.148412	0.37909	0.0310574	0.359886
SP_0304	0.516833	0.260313	-0.00900901	-0.138691	-0.0817923	0.382883	0.0573732	0.29872	-0.283073	-0.0865339	0.151968	-0.0917496	0.119488	0.110005	0.256757	0.380512	0.148174	-0.00711238	-0.300616	-0.00924609	0.0308203	-0.00497866	0.0146989	0.370081	0.0474158	-0.112138	0.0355619	0.0165955	-0.236131	-0.21266	0.0523945	0.0846373	0.0872451	0.34092	0.462541	0.46349	0.20128	0.120436	0.248222	0.475107	0.370318	0.207918	-0.157895	0.321242	0.223803	-0.0647226	0.219535	0.210526	0.40825
SP_0305	0.25652	-0.168563	-0.105737	-0.190612	0.0424372	0.3312	-0.0493125	-0.0756283	-0.29872	-0.168089	0.00640114	-0.367947	0.00142248	0.00497866	-0.00711238	0.0497866	-0.0779991	-0.217639	-0.261735	-0.181128	-0.255571	0.0583215	0.0258416	0.172119	0.0618777	-0.0146989	0.0732575	-0.0758653	-0.117591	0.0820294	0.0545282	0.204125	0.0953058	0.488857	0.252963	0.221195	0.0948317	0.219772	0.187293	0.180654	0.189663	0.0874822	-0.283547	0.440493	0.236131	0.00853485	0.0806069	0.187293	0.206733
SP_0306	0.0400664	-0.328829	-0.068753	0.04789	-0.0919867	0.298009	-0.25889	0.0275012	-0.617117	-0.0369844	-0.466335	0.0583215	0.0218113	0.0355619	-0.0633001	-0.212897	-0.236368	0.286629	0.152679	0.236605	0.132053	0.395685	-0.15908	0.00663822	0.0564248	-0.161688	-0.24111	0.0497866	-0.0813182	0.0206259	-0.179232	-0.117591	-0.168089	-0.11119	-0.0960171	-0.0376956	-0.147226	0.240872	0.328592	-0.143907	0.192982	-0.0395922	-0.245377	0.206733	0.134661	0.183499	0.161214	0.108108	0.31816
SP_0307	0.203414	-0.0803698	0.0483642	0.334519	0.358701	0.15505	-0.223092	-0.401612	0.0258416	-0.0455192	-0.0386439	-0.31247	-0.152442	0.174964	-0.0720721	0.0305832	0.0753912	-0.266003	-0.164059	-0.0746799	-0.125889	0.123044	-0.0768137	0.0184922	0.0353248	0.160266	0.137032	0.261972	0.018018	0.331911	0.0708867	0.0218113	0.15908	0.141299	-0.109294	-0.167378	0.148412	0.149597	0.146278	0.0203888	0.384305	0.204125	0.0995733	0.357752	0.330725	0.587719	-0.0886676	0.412281	0.225462
SP_0308	0.110479	0.0215742	-0.122333	0.103841	-0.0995733	0.0779991	0.0585586	0.213608	-0.188478	0.151968	0.0303461	0.16311	-0.0467046	0.513988	0.188715	0.107397	-0.123281	-0.157183	0.114509	0.431247	0.305595	0.0998103	0.0931721	-0.0768137	0.367947	0.328829	0.230915	0.475581	0.341868	0.381223	0.249881	0.136795	0.092698	-0.0758653	0.100522	0.00900901	0.333096	0.0964912	0.331911	0.224988	0.169986	0.354196	0.314841	0.360597	0.213608	0.0908013	0.151494	0.278568	0.385017
SP_0309	0.336178	0.536273	-0.384542	-0.184922	-0.475581	0.156709	0.153153	0.61688	-0.197724	-0.0175439	0.121385	0.301802	0.521337	0.207918	0.0116169	-0.142248	0.441916	0.148886	0.232575	0.3945	0.320294	0.114272	-0.0595069	0.190375	-0.0910384	-0.153864	-0.244903	-0.158369	0.0289237	-0.173068	-0.135846	-0.259365	0.0173068	-0.0564248	0.317686	0.373163	-0.0452821	-0.199147	0.105737	0.250119	0.0614035	0.236368	-0.178521	0.0668563	0.158843	-0.153864	0.129445	-0.00782361	0.417022
SP_0310	0.15908	0.0516833	0.0573732	0.245851	-0.221906	0.273589	-0.305832	0.164059	-0.458748	0.244666	-0.206022	0.441441	0.218587	0.228307	0.0241821	0.00165955	-0.0068753	0.324087	0.265529	0.589853	0.627786	0.274538	-0.0557136	0.053817	0.0296349	0.00474158	-0.166667	0.0699384	-0.0272641	-0.0414889	-0.17449	-0.221432	-0.179232	-0.0891418	-0.143196	-0.0203888	0.0651968	0.0234708	0.386676	0.0964912	0.165007	0.0237079	0.140114	0.158369	0.186344	0.266951	0.109294	-0.0438596	0.396871
SP_0311	0.0467046	0.16311	0.00474158	0.160266	-0.138928	0.038881	-0.0798957	0.0462304	-0.29872	0.0912755	-0.0476529	0.1477	0.133239	0.254386	0.0384068	0.0507349	-0.0616406	0.112376	-0.0604552	0.587008	0.472025	0.136321	0.138928	-0.0561878	0.0647226	0.0068753	0.00260787	0.143907	-0.0312945	-0.0158843	-0.0554765	0.0651968	-0.0196776	-0.187767	0.080844	-0.0851114	0.141773	0.0661451	0.308677	0.318397	0.0666193	0.160503	0.270507	0.138928	0.204125	0.123518	0.225225	0.161214	0.251067
SP_0312	0.281176	-0.020863	-0.241347	0.14367	-0.306306	0.521811	-0.296586	0.19725	-0.596254	-0.0265529	-0.418208	0.0879564	0.38312	0.229256	0.197013	0.288525	0.0611664	0.0258416	0.255334	0.552869	0.431247	0.348743	0.0315315	0.198435	0.0305832	-0.0896159	-0.100522	0.0554765	0.206022	-0.161688	-0.298483	-0.133001	0.0109056	0.0938834	0.0104315	0.20128	0.156709	0.255571	0.331674	0.169749	0.282598	0.236131	0.0104315	0.349692	0.3945	0.0486012	0.0969654	0.23779	0.461119
SP_0313	0.307018	0.144381	0.110479	0.202466	0.135135	0.37174	-0.168326	-0.0365102	-0.199147	0.0761024	-0.306306	-0.0699384	0.14201	0.414651	0.238502	0.146515	0.176861	0.0763395	0.152916	0.143433	0.120199	0.419393	-0.123281	0.194405	-0.0656709	-0.0550024	-0.065908	0.0564248	-0.0822665	0.125178	-0.180891	-0.0374585	0.122096	0.0405405	-0.00900901	-0.00782361	0.0858227	0.179232	0.111664	-0.0692271	0.358227	0.265292	-0.0915126	0.389758	0.353248	0.488857	-0.0934092	0.340446	0.420104
SP_0314	0.33523	0.00355619	-0.0433855	0.110242	0.0545282	0.328829	-0.357752	-0.0469417	-0.242532	0.294689	0.0540541	0.126126	-0.127074	0.387387	-0.0201517	0.125889	0.0483642	-0.144381	0.227359	0.250593	0.469654	0.262684	0.0979137	0.144144	0.320294	0.265766	0.121147	0.264817	0.220247	0.259128	-0.145804	-0.151494	0.020863	0.0704125	-0.122333	-0.109531	0.180417	0.0251304	0.236605	0.127312	0.35799	0.209104	0.0758653	0.37174	0.323139	0.372688	-0.0606923	0.356804	0.564011
SP_0316	0.320768	-0.0616406	-0.219535	0.0969654	-0.328829	0.366999	-0.251304	0.326695	-0.544334	-0.0481271	-0.0277383	0.296112	0.123992	-0.0104315	-0.206733	0.0253675	-0.068753	0.114035	-0.17046	0.290422	0.524656	0.167378	-0.0348506	0.183736	-0.0429113	-0.196539	-0.338549	-0.0661451	-0.130631	-0.240635	-0.294452	-0.497392	-0.384542	-0.31413	0.0810811	0.14201	0.147937	0.15908	0.514462	0.0500237	-0.119488	-0.275723	-0.00782361	0.194879	0.131816	0.00165955	0.163585	0.111664	0.213608
SP_0317	0.352774	0.000474158	-0.208156	-0.265529	-0.467046	0.650308	0.128971	0.199621	-0.599336	-0.062826	-0.296349	0.0218113	0.109531	0.197724	0.168326	0.21266	-0.0542911	-0.0201517	0.0825036	0.355145	0.380749	0.268611	0.0699384	0.029872	-0.110953	-0.284495	-0.216216	0.000948317	-0.102655	-0.284969	-0.331674	-0.0715979	-0.108108	0.0711238	0.176387	0.302987	0.133001	0.339497	0.409436	0.176387	0.135372	0.142485	-0.114983	0.245377	0.116406	-0.121147	0.351826	0.170934	0.498578
SP_0318	0.0469417	0.125178	-0.274538	-0.160028	-0.526079	0.515884	0.0879564	0.424846	-0.576339	0.0844002	-0.281887	0.329066	0.296586	0.113087	0.0938834	0.181128	-0.0056899	0.334756	0.207207	0.509483	0.522523	0.209341	0.146752	0.187055	0.0312945	-0.131579	-0.317923	-0.138217	-0.145567	-0.286155	-0.257231	-0.178758	-0.194642	-0.102655	0.239213	0.253912	0.160503	0.142722	0.362494	0.241584	0.038881	-0.000474158	0.146515	0.0573732	0.000474158	-0.151494	0.481034	0.0384068	0.278805
SP_0319	0.262921	-0.104078	-0.179469	-0.0604552	-0.269085	0.481982	-0.153864	0.162399	-0.552394	0.056899	-0.249407	0.179706	0.262447	0.321479	-0.0251304	0.0113798	-0.0056899	0.1899	0.211238	0.524656	0.449976	0.536984	0.119014	0.158132	0.0123281	-0.168326	-0.193694	0.0784732	-0.00972025	-0.0602181	-0.233049	-0.110005	-0.110479	-0.166904	-0.0680417	-0.0744429	0.175202	0.294215	0.418445	0.14201	0.275249	0.256994	-0.0139877	0.377904	0.298009	0.183973	0.16643	0.332148	0.559033
SP_0320	0.295875	0.458985	0.455666	0.387624	0.240398	0.0798957	0.0177809	-0.00308203	0.317686	0.134661	0.166667	-0.157658	0.225225	0.21266	0.369132	0.49028	0.215505	0.0182551	0.00260787	-0.0813182	-0.185633	0.161214	0.197724	0.458037	-0.0125652	0.0699384	0.176387	-0.00142248	-0.0621147	0.0950688	0.202466	0.221669	0.420104	0.213608	0.293978	0.240635	0.47487	0.0395922	-0.0519203	0.20128	0.229256	0.176624	0.173542	0.136083	0.350877	-0.0011854	0.134661	0.249881	0.129682
SP_0321	0.0817923	0.11119	-0.0791844	0.207918	-0.229256	0.108582	-0.257468	0.245614	-0.100284	-0.114746	-0.170697	0.290659	0.362494	0.328118	0.0737316	0.284495	0.0130394	0.104552	0.0284495	0.407776	0.478426	0.157658	-0.193457	-0.00426743	-0.141299	-0.144618	-0.321716	-0.232338	0.011854	-0.0848743	-0.246088	-0.209815	-0.0440967	-0.309151	0.0189663	0.0495495	0.124229	-0.261261	-0.111901	0.0908013	0.00165955	0.23376	0.224751	0.231152	0.242058	-0.235657	-0.172357	0.0305832	-0.0481271
SP_0322	-0.00806069	0.239213	-0.292082	-0.231152	-0.488146	0.547179	0.16311	0.466335	-0.168563	0.278805	-0.108108	0.36605	0.480797	0.411569	0.167378	0.0201517	0.355856	0.281413	0.522048	0.403746	0.339972	0.358227	0.195353	0.123044	-0.130868	-0.0618777	-0.217165	-0.0350877	0.0497866	-0.0969654	-0.151494	-0.15505	-0.129208	-0.175676	0.289	0.159317	0.306543	0.196064	0.240161	0.187293	0.0474158	0.281176	0.00165955	0.149123	0.119251	-0.104789	0.311996	0.220009	0.298957
SP_0323	0.537933	0.261972	-0.182551	-0.158369	-0.267425	0.526079	-0.0481271	0.193694	-0.350403	-0.106923	-0.0642485	-0.0422001	0.391181	0.129445	0.154576	0.231152	0.290896	0.238739	-0.120436	0.343765	0.38715	0.183262	-0.179232	0.258653	-0.257468	-0.164059	-0.134898	-0.071835	-0.395211	-0.467283	-0.307018	-0.146278	-0.347084	0.09578	0.0974395	0.178284	0.0720721	0.120673	0.304884	0.430773	0.216453	0.257231	-0.137506	0.395685	0.31413	-0.0670934	0.0680417	-0.0253675	0.304647
SP_0324	0.247511	0.309151	-0.160977	-0.00900901	-0.380512	0.401612	-0.0701754	0.422712	-0.384068	0.148649	-0.194405	0.369844	0.476055	0.483404	0.188004	0.114746	0.316264	0.256994	0.436226	0.755334	0.630156	0.363679	0.14936	0.116643	-0.0744429	-0.0756283	-0.169275	-0.00806069	0.0362731	-0.0618777	-0.203888	-0.166193	-0.101233	-0.124941	0.0137506	0.0801328	0.173305	0.0734945	0.234471	0.267662	0.126363	0.495258	0.228544	0.211	0.362494	0.123992	0.0787103	0.220721	0.439308
SP_0325	0.249644	0.0666193	-0.0886676	-0.234708	-0.132527	0.513988	-0.0682788	0.0668563	-0.374348	0.317449	-0.183025	0.225699	0.0237079	0.473447	0.303698	0.199384	0.1055	0.0535799	0.33357	0.343291	0.480797	0.183499	0.0694642	0.0211	0.116169	-0.00806069	-0.00189663	0.071835	-0.0275012	-0.0128023	-0.182788	0.0106686	-0.0891418	0.211475	0.0625889	0.0516833	0.0469417	0.0367473	0.186344	0.169037	0.412518	0.376482	-0.123992	0.37909	0.210052	0.158843	0.127312	0.128971	0.585349
SP_0326	0.0853485	0.117591	0.0481271	0.0794215	-0.110242	0.333807	-0.106449	0.237079	-0.0938834	0.18753	-0.156946	0.244903	0.120673	0.430773	0.357041	0.33689	-0.0742058	0.272641	0.268374	0.240872	0.381935	0.134424	-0.158132	0.0732575	0.100522	0.0320057	-0.107397	-0.00213371	-0.217876	0.053817	-0.0206259	0.0165955	-0.124941	-0.151019	0.116643	-0.0234708	0.248933	-0.0341394	0.0334282	0.228544	0.344713	0.340209	0.315315	0.325747	0.14533	-0.0775249	0.174727	0.242532	0.176861
SP_0327	-0.0775249	-0.125652	-0.0125652	0.170934	0.191086	-0.0189663	-0.351826	-0.0438596	0.0227596	0.275723	0.162873	0.203177	-0.3734	0.46918	0.0248933	0.0637743	-0.0481271	-0.171171	0.173068	0.18587	0.378615	0.0673305	0.142248	-0.00782361	0.548838	0.361546	0.0761024	0.261024	0.367473	0.5	0.171645	-0.086771	0.0708867	-0.107634	-0.225936	-0.396159	0.0990991	-0.418919	-0.163585	0.0334282	0.375771	0.357515	0.338786	0.0865339	0.177572	0.340209	-0.158369	0.381223	0.212897
SP_0329	0.0872451	-0.0915126	-0.40825	-0.0675676	-0.00592698	0.134187	-0.137269	-0.187055	-0.255808	-0.235657	-0.419867	-0.112376	-0.177098	0.131105	-0.036036	-0.0694642	0.215031	0.00355619	-0.129445	0.164296	0.20294	0.0128023	-0.165955	-0.10147	0.102892	-0.0668563	-0.336415	-0.183262	-0.0739687	-0.0564248	-0.27596	-0.158606	-0.142959	-0.23376	-0.242532	-0.231152	-0.247985	-0.199621	-0.235657	-0.0334282	0.209341	0.161925	0.0284495	0.0203888	-0.0500237	0.390232	-0.344476	0.0490754	0.0256046
SP_0330	0.177809	0.0761024	-0.311048	-0.271219	-0.765766	0.682314	0.16074	0.596491	-0.433144	-0.127549	-0.205073	0.285206	0.583215	0.0111427	0.083926	-0.0203888	0.23542	0.274775	0.142248	0.280939	0.308914	0.107634	-0.118303	0.0353248	-0.557847	-0.425557	-0.569227	-0.317923	-0.1688	-0.5	-0.472736	-0.45211	-0.422238	-0.160028	0.354433	0.577762	0.135846	0.356567	0.447131	0.196302	-0.259839	-0.179469	-0.0452821	0.018018	0.0144618	-0.278094	0.213608	-0.0917496	0.0291607
SP_0331	-0.221195	-0.134424	0.159554	-0.0903272	0.0412518	-0.0526316	-0.0647226	-0.101233	-0.246562	0.281413	-0.312707	0.0583215	-0.0922238	0.0488383	0.0523945	-0.0540541	-0.0810811	0.221195	0.375059	0.178284	0.0647226	0.141773	0.182788	-0.0851114	0.137269	-0.133001	0.0768137	-0.0284495	0.0552394	0.0317686	0.014936	0.265529	0.201043	0.108819	-0.127786	-0.138928	-0.261498	0.0640114	0.00308203	-0.0237079	0.164059	0.128971	-0.158606	-0.0158843	0.0142248	-0.00260787	0.248696	-0.00426743	0.243717
SP_0332	0.377667	0.252963	0.178046	0.138454	0.299194	-0.102418	-0.220958	-0.121385	0.134661	-0.0303461	0.189663	-0.315552	-0.0649597	-0.0135135	0.0229967	-0.222854	0.229256	0.0642485	-0.141773	-0.161688	-0.164059	-0.150071	-0.147226	0.133476	0.0353248	-0.00592698	0.00711238	-0.135846	-0.34495	0.234708	0.20697	0.0286866	0.0232338	0.210052	-0.0715979	-0.0154101	-0.106923	-0.234708	-0.202229	0.0789474	0.250593	0.0889047	-0.0429113	0.148649	0.288051	0.309151	-0.153627	0.0251304	0.0832148
SP_0338	-0.00663822	-0.0123281	0.0642485	0.229018	-0.171171	0.0225225	-0.237553	0.129919	-0.200806	-0.0170697	-0.213608	0.280465	0.0431484	0.287814	0.121147	0.28331	-0.298246	0.196539	-0.108345	0.31982	0.476292	0.0711238	-0.154813	-0.112138	-0.00782361	0.00758653	-0.219535	-0.131342	-0.121147	0.0559507	-0.0820294	-0.0903272	-0.130631	-0.203651	-0.0945946	-0.0256046	0.000711238	-0.28165	-0.0732575	0.142248	0.0253675	0.216453	0.380275	0.0625889	0.0286866	-0.173779	-0.0471788	-0.102892	-0.12091
SP_0340	-0.00545282	-0.241821	-0.113087	0.212897	-0.307729	0.34495	-0.408962	0.252015	-0.256994	0.0855856	0.0341394	0.0685159	0.00877193	0.0903272	-0.0405405	0.0277383	0.0616406	-0.0241821	0.18587	0.431247	0.458748	0.147226	0.269559	0.100759	0.144618	0.17615	-0.134661	0.194405	0.395448	0.103841	0.0514462	-0.328118	-0.286155	-0.177098	-0.25652	-0.119962	0.370555	0.0715979	0.22238	0.122096	-0.106923	-0.00165955	0.370318	-0.125889	0.227359	0.0675676	0.00545282	0.335467	-0.0633001
SP_0341	0.0915126	-0.148886	0.107397	-0.0595069	-0.264343	0.373874	-0.0817923	0.0334282	-0.449502	-0.0422001	-0.30678	-0.0874822	0.0701754	-0.0642485	0.139403	0.101233	-0.0343765	0.372214	-0.275486	0.0277383	0.0976766	-0.0331911	0.0405405	-0.00782361	-0.325036	-0.46349	-0.372688	-0.390469	-0.466809	-0.410147	-0.104789	-0.00592698	-0.302513	-0.0815552	0.198909	0.215031	-0.0870081	0.236842	0.165955	0.346847	-0.0279753	-0.0893789	-0.0822665	-0.038881	-0.0576102	-0.233049	0.266003	-0.0056899	-0.150782
SP_0342	0.355856	0.129682	-0.0355619	-0.0521574	-0.148649	0.36605	-0.0801328	0.10716	-0.399004	0.0213371	-0.303224	0.0896159	0.191086	0.447368	0.146752	0.219535	-0.0348506	0.1477	0.295875	0.553343	0.444761	0.606923	0.0260787	0.106923	0.0445709	-0.0756283	-0.0704125	0.10147	-0.0322428	0.0476529	-0.302513	0.0263158	0.0623518	-0.0376956	-0.115695	0.00592698	0.098862	0.0922238	0.207918	0.0554765	0.26055	0.486012	0.0045045	0.426031	0.428639	0.0165955	0.0912755	0.164533	0.572072
SP_0346	-0.0772878	0.224514	0.303461	0.379564	0.554765	-0.667615	0.0222854	-0.26624	0.811285	0.131342	0.356093	-0.104552	-0.299194	0.136558	0.074917	0.0796586	0.0846373	-0.178046	-0.150782	-0.499763	-0.433855	-0.304884	-0.0670934	0.0203888	0.276908	0.300616	0.278805	0.0758653	0.162636	0.473921	0.481982	0.275249	0.476292	-0.0910384	-0.012091	-0.213134	0.0542911	-0.485538	-0.579422	-0.0931721	0.181128	0.0682788	0.193457	-0.0938834	-0.06899	0.0730204	-0.25889	-0.0116169	-0.234471
SP_0360	0.045045	0.378141	0.118303	-0.0692271	0.503319	-0.472499	0.221195	-0.316027	0.676387	0.00331911	0.255571	-0.240872	-0.0990991	0.211949	0.0649597	0.114983	0.339023	-0.23376	-0.0706496	-0.373163	-0.456615	-0.209815	-0.187293	-0.0462304	0.150545	0.173779	0.345661	-0.00711238	0.00640114	0.251304	0.229018	0.516596	0.616643	0.270033	0.103129	-0.163822	-0.150071	-0.47487	-0.649597	0.0576102	0.380275	0.422949	-0.169037	0.187055	0.0322428	0.0877193	-0.304884	-0.0429113	0.0651968
SP_0366	0.215742	0.0011854	-0.13964	-0.00616406	-0.628497	0.592461	-0.141773	0.497629	-0.571361	0.00663822	-0.300142	0.297534	0.419867	0.241584	0.160028	0.0661451	0.107634	0.352063	0.316264	0.712423	0.615932	0.389995	0.074917	0.101944	-0.231152	-0.247748	-0.410858	-0.0815552	-0.0291607	-0.247748	-0.214794	-0.277146	-0.360123	-0.188478	-0.0256046	0.165481	0.256757	0.206733	0.432432	0.184922	-0.0924609	0.169512	0.0870081	0.0706496	0.266003	-0.169749	0.239213	0.0848743	0.24514
SP_0367	0.11522	-0.121385	-0.0486012	-0.167378	-0.154101	0.370792	0.0908013	-0.0331911	-0.500711	0.071835	-0.165007	-0.0644855	0.0440967	0.0753912	-0.00474158	0.105263	-0.208867	-0.0500237	0.00426743	0.167615	0.252252	0.287577	0.100522	0.045045	0.0154101	-0.19156	-0.023945	0.0170697	-0.0564248	-0.225699	-0.284969	-0.00758653	-0.0336652	0.0379327	0.0284495	0.0234708	-0.080844	0.337127	0.326932	0.0917496	0.152205	-0.0618777	-0.0618777	0.203177	-0.0701754	0.13798	0.198198	0.288762	0.331674
SP_0368	0.1688	0.0708867	-0.178284	-0.201517	0.00189663	0.353959	-0.09578	0.0365102	-0.153153	0.273826	0.0267899	0.103841	0.0772878	0.533428	0.215505	0.277383	0.192982	0.0011854	0.170697	0.320057	0.371266	0.14367	-0.0410147	0.0545282	0.235894	0.275486	0.240872	0.274538	0.0737316	0.0585586	0.0436226	0.232101	0.00237079	0.242295	0.102655	-0.11522	0.155524	-0.0293978	0.140588	0.489806	0.587719	0.633001	-0.0486012	0.591038	0.287577	0.113324	0.0412518	0.256994	0.481508
SP_0369	-0.0803698	0.140588	0.187055	-0.386439	0.168326	-0.141773	0.417734	-0.00782361	0.142248	0.062826	0.0715979	0.200332	-0.0922238	0.269322	0.285443	0.192271	-0.143433	0.0953058	0.00308203	-0.186107	-0.14936	0.0331911	-0.128971	-0.207444	0.0310574	0.041963	0.174016	0.00711238	-0.162636	-0.0443338	0.0322428	0.370792	0.135609	0.230678	0.258653	0.124941	-0.309388	-0.286629	-0.341868	0.0362731	0.129919	0.399716	-0.301328	-0.0303461	-0.243954	-0.291133	-0.124704	-0.24514	0.0284495
SP_0371	0.023945	0.361309	0.146278	0.00474158	0.242295	-0.388099	0.15339	0.0753912	0.223566	-0.174727	0.050972	-0.0960171	0.297297	-0.0561878	0.0251304	0.053817	0.182314	0.0661451	-0.0201517	-0.0834519	-0.328355	0.0590327	-0.334045	0.110953	-0.116406	-0.117117	0.242769	0.0139877	-0.0483642	-0.187055	0.0412518	0.309388	0.418208	0.169986	0.197013	0.125889	-0.311522	-0.119962	-0.242295	0.00711238	0.119014	0.237316	-0.40991	0.135609	0.092935	-0.103367	-0.0931721	-0.126837	0.106449
SP_0373	-0.0640114	-0.424609	-0.247037	0.0559507	-0.432432	0.289	-0.228781	0.158843	-0.422949	-0.00284495	-0.117591	0.168089	-0.0770507	-0.299431	-0.223566	-0.236368	-0.169512	0.141773	-0.0943575	0.157895	0.315315	-0.0457563	0.248459	-0.074917	-0.0903272	-0.118777	-0.44808	-0.0763395	0.056899	-0.110716	-0.110716	-0.562352	-0.60147	-0.38312	-0.228781	0.0469417	0.132764	0.230915	0.367473	-0.0248933	-0.266951	-0.475344	0.332622	-0.369844	-0.176861	0.0246562	0.141299	-0.000237079	-0.289711
SP_0374	-0.205785	0.0429113	0.388336	0.146752	0.831437	-0.637032	0.0727833	-0.571835	0.653864	0.17615	0.321954	-0.249644	-0.560692	0.0410147	-0.00711238	0.0945946	-0.0528687	-0.307255	-0.139403	-0.472973	-0.466335	-0.218587	0.0675676	-0.113087	0.411332	0.518729	0.561641	0.311285	0.176861	0.531057	0.449502	0.419867	0.415126	0.220247	-0.180891	-0.390706	-0.106686	-0.369606	-0.49597	-0.110242	0.268374	0.204125	0.101233	-0.0931721	-0.134424	0.336178	-0.330014	0.0919867	-0.180417
SP_0377	0.446657	0.213845	0.138454	-0.111664	0.114746	0.196539	0.0770507	0.0109056	-0.186344	-0.0663822	0.00474158	-0.160028	0.0796586	0.165007	0.300379	0.427691	-0.09578	0.0794215	-0.175202	0.0137506	-0.0566619	0.19559	-0.0678046	0.21669	0.0196776	0.167615	0.321005	0.197487	-0.216453	-0.0855856	-0.0440967	0.241347	0.00474158	0.400427	0.236605	0.344713	0.0177809	0.147226	0.204599	0.411569	0.257705	0.458274	-0.137269	0.381935	0.31247	-0.264106	0.0922238	-0.0720721	0.279753
SP_0378	0.128734	0.132527	0.100284	0.189663	0.39284	0.0462304	-0.243717	-0.201043	-0.0296349	0.129208	-0.0462304	-0.0782361	-0.147937	0.138217	0.17449	0.324324	0.0945946	0.0146989	0.0440967	-0.0206259	-0.177098	0.371503	0.23376	0.5	0.548127	0.465149	0.305832	0.339972	0.280939	0.268611	0.0182551	0.199384	0.407302	0.331911	-0.000237079	-0.04789	0.181128	-0.0919867	-0.044808	0.0227596	0.556188	0.261024	-0.0564248	0.138691	0.396871	0.316501	-0.0068753	0.0758653	0.407065
SP_0379	-0.187055	0.135846	-0.268137	0.080844	-0.0135135	-0.120436	-0.236605	0.11285	0.162399	0.281413	0.0758653	0.329777	-0.0248933	0.282598	-0.114746	-0.0872451	0.228544	-0.151494	0.31413	0.126837	0.339497	-0.0452821	-0.0213371	-0.146278	0.25486	0.347321	-0.0317686	0.0775249	0.490991	0.337838	-0.154813	-0.328355	0.0374585	-0.227359	-0.162162	-0.130394	-0.0810811	-0.372926	-0.265292	-0.123755	0.0943575	0.0891418	0.281176	-0.00237079	0.036036	0.280228	-0.331437	0.0663822	-0.0440967
SP_0380	-0.0469417	-0.0431484	-0.370081	-0.248696	-0.588193	0.244192	-0.261261	0.391892	-0.393789	0.0573732	-0.301091	0.445235	0.291133	0.0211	-0.204125	-0.447368	0.238028	0.467994	0.348981	0.422001	0.542911	-0.00213371	-0.216216	-0.192508	-0.256757	-0.327643	-0.645567	-0.417971	-0.122333	-0.227122	-0.434803	-0.478663	-0.516833	-0.485538	-0.0680417	0.0346136	-0.234471	-0.0889047	0.0979137	0.0542911	-0.178995	-0.155287	-0.080844	-0.0618777	-0.0545282	-0.0862968	-0.00782361	-0.243717	0.0125652
SP_0387	-0.161451	0.478189	-0.00734945	-0.296112	0.19322	-0.306306	0.200332	-0.0993362	0.561641	0.333096	0.492176	0.0291607	-0.0566619	0.295164	0.0393551	-0.0670934	0.386439	-0.288051	0.114983	-0.141536	-0.123281	-0.178521	0.0848743	-0.0275012	0.257231	0.420816	0.37743	0.123992	0.299905	0.223092	0.112376	0.266951	0.31247	0.114272	0.289948	-0.044808	0.0293978	-0.255334	-0.287577	0.332148	0.233997	0.289237	0.0424372	0.0846373	-0.137269	0.237553	-0.191086	0.0528687	0.12091
SP_0388	0.188952	0.169749	-0.1055	0.247511	-0.254386	0.186107	-0.286392	0.303936	0.0528687	0.0225225	0.303224	0.330963	0.337127	0.0618777	-0.110953	0.147937	0.168089	-0.154101	-0.0462304	0.0483642	0.247274	-0.0545282	-0.0948317	0.261972	-0.06899	-0.0381697	-0.127549	-0.0730204	0.147937	-0.116406	-0.139403	-0.3523	0.0398293	-0.0578473	0.219535	0.266003	0.329066	0.00924609	0.204599	0.210763	0.103604	-0.107634	0.265529	0.206496	0.169275	0.0817923	-0.0203888	0.0974395	0.15505
SP_0390	0.122807	0.327881	0.0412518	-0.135135	0.444286	-0.117591	0.130631	-0.0289237	0.301328	0.124229	0.331674	-0.0879564	-0.154101	0.218113	0.123518	0.322665	0.297297	-0.11688	-0.0796586	-0.308203	-0.299431	0.0746799	0.116169	0.17615	0.470128	0.426743	0.336415	0.227596	0.183025	0.253201	-0.0130394	0.150308	0.389047	0.206259	0.256994	0.0704125	-0.0111427	-0.394974	-0.384068	0.0917496	0.307492	0.260076	-0.131105	0.0744429	0.134187	0.00806069	-0.291133	0.127786	0.0827406
SP_0391	-0.249644	0.0327169	0.298483	0.121385	0.770507	-0.468706	-0.0502608	-0.475581	0.504267	0.244903	0.212186	-0.206259	-0.434566	0.0554765	-0.0301091	0.0770507	0.0768137	-0.0938834	-0.100284	-0.478426	-0.452821	-0.0919867	0.1688	0.0974395	0.420341	0.503082	0.442627	0.129445	0.105026	0.479848	0.391655	0.291133	0.326695	0.174964	-0.128497	-0.352063	-0.13798	-0.308677	-0.451636	-0.00331911	0.268374	0.199621	0.0742058	-0.0851114	-0.142722	0.387862	-0.325273	0.140825	-0.197961
SP_0394	-0.210763	-0.0545282	-0.0507349	-0.0825036	0.438122	-0.256757	-0.114272	-0.274301	0.366524	-0.012091	0.1055	-0.288051	-0.10716	0.00711238	-0.197013	-0.0858227	0.362257	-0.19156	0.0405405	-0.23945	-0.366524	-0.0936463	-0.0272641	0.0573732	0.225225	0.146752	0.160266	-0.0566619	0.246325	0.26221	0.180417	0.330488	0.463964	0.242769	-0.0469417	-0.31816	-0.116643	-0.371977	-0.513988	-0.151968	0.197487	0.10147	-0.38881	0.119488	0.124941	0.202466	-0.290659	0.105263	-0.0393551
SP_0395	-0.3101	-0.0782361	-0.105263	-0.032954	0.462304	-0.334045	-0.205548	-0.240635	0.421053	0.092935	0.186107	-0.248222	-0.193457	0.0232338	-0.288525	-0.23779	0.307492	-0.236842	0.0576102	-0.268137	-0.263869	-0.114272	-0.035799	-0.0564248	0.265292	0.262921	0.15339	0.00308203	0.315078	0.402086	0.219772	0.100522	0.260076	0.0206259	-0.15339	-0.396871	-0.151257	-0.391181	-0.520389	-0.225936	0.0979137	0.0317686	-0.240398	0.0775249	0.011854	0.315315	-0.399478	0.216927	-0.213371
SP_0396	0.0979137	0.129208	0.422001	0.136083	0.72404	-0.220247	-0.0578473	-0.504979	0.492413	0.147937	0.123518	-0.43101	-0.32954	0.226885	0.199858	0.280702	-0.04789	-0.217165	0.0301091	-0.38881	-0.359649	0.0109056	-0.108819	0.175676	0.317923	0.366999	0.475344	0.141536	-0.00165955	0.468706	0.321479	0.548364	0.500711	0.474633	-0.0604552	-0.207681	0.0256046	-0.291607	-0.479374	-0.126837	0.403746	0.269796	-0.177335	0.317923	0.177572	0.214083	-0.172831	0.0853485	0.132053
SP_0397	0.232101	0.193694	-0.283073	-0.233523	-0.362494	0.333807	-0.146041	0.288051	-0.338549	0.136321	-0.0763395	0.212897	0.169986	0.310337	0.158843	0.0675676	0.376956	0.184211	0.259365	0.613798	0.592698	0.116643	0.229967	0.0723092	0.0694642	-0.0234708	-0.149597	-0.0654339	0.0621147	-0.129208	-0.134661	-0.0768137	-0.182077	0.0410147	-0.0666193	0.0500237	0.0467046	-0.13395	0.0614035	0.354433	0.148412	0.438122	0.0670934	0.062826	0.29303	-0.0068753	0.0263158	-0.0125652	0.315552
SP_0398	-0.290422	-0.105737	-0.0865339	-0.128971	-0.226885	0.151257	-0.0422001	0.1477	-0.252489	0.23542	-0.349455	0.402798	0.160266	0.17449	-0.165007	-0.328118	-0.00521574	0.389521	0.417971	0.205311	0.285443	0.336415	0.0713608	-0.116643	-0.196302	-0.288288	-0.463964	-0.362731	-0.0938834	0.04789	-0.188241	-0.162636	-0.14367	-0.369606	-0.0457563	-0.172357	-0.1688	0.0128023	-0.0353248	-0.302276	-0.135135	-0.083689	-0.194168	-0.145567	-0.210526	0.15339	0.109294	0.0846373	0.038881
SP_0400	0.197013	0.489806	-0.0132764	-0.0912755	-0.182551	0.0910384	0.18018	0.351114	0.0803698	0.487909	0.431247	0.345187	0.195116	0.321954	0.241584	0.0220484	0.23376	0.102655	0.100996	0.0438596	0.371266	-0.116643	0.0865339	0.181603	0.0711238	0.21432	0.103367	-0.0170697	0.0258416	-0.0642485	0.092698	-0.249881	-0.247037	-0.00663822	0.231626	0.251067	-0.0263158	-0.216927	0.0711238	0.288288	-0.012091	-0.0137506	0.0822665	0.00924609	-0.165244	-0.0218113	0.0130394	-0.136558	0.0967283
SP_0401	-0.0656709	0.293741	0.483642	-0.0286866	0.337127	-0.273352	0.165955	-0.132053	0.33689	0.60716	0.373874	0.227359	-0.266714	0.482219	0.321954	0.0756283	-0.130868	-0.0106686	0.125652	-0.209104	-0.00379327	-0.110005	0.114509	-0.0694642	0.291844	0.454007	0.472025	0.156472	0.0199147	0.426268	0.422949	0.370318	0.16477	0.248222	0.175202	-0.0125652	-0.0440967	-0.189189	-0.120199	0.283073	0.238739	0.320768	0.158606	0.100522	-0.205073	0.150782	-0.0431484	-0.0237079	0.136558
SP_0405	0.0156472	0.216927	0.0398293	0.277857	0.215742	-0.221906	-0.191797	0.0211	0.0467046	0.0540541	0.16477	0.185633	-0.0192034	0.18753	-0.0139877	0.109294	-0.0237079	-0.0367473	-0.18018	0.121622	0.249407	0.0514462	0.0692271	0.165481	0.240398	0.282361	0.0225225	-0.0336652	0.0540541	0.225462	0.140351	-0.123755	0.0670934	0.0146989	-0.0945946	-0.122807	-0.0144618	-0.440256	-0.24348	-0.00711238	0.114746	0.163585	0.257705	-0.0739687	0.0237079	0.321954	-0.29137	0.0701754	-0.0654339
SP_0406	0.362257	0.380275	-0.0436226	0.0941204	-0.352537	0.225462	0.0998103	0.321005	-0.346373	0.0571361	-0.0784732	0.23542	0.0682788	0.310811	0.279991	0.18018	-0.111664	0.0457563	0.0459934	0.527501	0.595306	0.176624	0.103129	0.113087	0.0694642	-0.0199147	-0.154576	0.0661451	-0.0654339	-0.0130394	-0.0891418	-0.0969654	-0.0713608	-0.0592698	0.0502608	0.194168	0.224751	-0.0376956	0.223803	0.0173068	0.0248933	0.107397	0.268374	0.0365102	0.171408	0.0523945	0.283784	-0.0265529	0.370081
SP_0408	0.252489	0.407539	-0.202466	-0.0206259	-0.146989	0.384068	0.0761024	0.0595069	-0.169037	0.0829777	-0.212423	0.0822665	0.243717	0.454244	0.297297	0.266477	0.197487	0.157421	0.159791	0.441679	0.335704	0.377193	0.0215742	0.182551	0.139165	0.146752	0.00403035	0.134898	-0.0922238	-0.0341394	-0.252015	0.159554	0.133476	-0.0277383	0.188478	0.0682788	0.279753	0.127786	0.132053	0.276908	0.37909	0.373163	0.164533	0.343291	0.242058	0.23376	0.117828	0.138217	0.498103
SP_0409	0.0798957	0.246088	0.268137	0.140114	0.205548	0.0068753	0.181366	-0.0343765	-0.0422001	0.16477	-0.235183	0.0974395	-0.0772878	0.464201	0.428876	0.262447	-0.184685	-0.00995733	0.187293	0.131105	0.0782361	0.302276	0.000711238	-0.0137506	0.191086	0.0678046	0.0590327	0.0640114	-0.00260787	0.273352	0.0725462	0.231863	0.336415	0.0820294	0.137506	0.121622	0.0756283	-0.0934092	-0.0813182	-0.194642	0.242532	0.266477	-0.00497866	0.188952	0.0642485	0.116169	0.0277383	0.129682	0.305595
SP_0410	0.169986	0.573495	-0.0111427	0.0474158	-0.0810811	-0.288051	0.296112	0.277383	0.128734	0.0974395	0.146752	0.0609294	0.00995733	0.140825	0.325273	-0.00379327	-0.0142248	-0.0651968	0.0803698	0.0474158	0.0528687	-0.202703	-0.129682	0.0554765	0.264343	0.0154101	0.0915126	0.0322428	0.0362731	0.0139877	0.194879	0.154339	0.254623	-0.0443338	0.333807	0.343291	-0.0220484	-0.208393	-0.140825	0.00474158	0.136558	0.00237079	0.0467046	0.0950688	0.0260787	-0.219298	0.273352	-0.144144	0.214557
SP_0413	0.0905642	0.393077	-0.0436226	-0.153864	0.339734	-0.285206	0.337127	-0.335467	0.452347	0.0336652	0.217639	-0.430536	-0.172831	0.0644855	0.181366	0.0713608	0.346373	-0.380986	-0.117117	-0.304173	-0.515647	-0.225936	0.00284495	-0.0561878	0.187293	0.344476	0.469654	0.251778	0.229018	0.191086	0.191797	0.493599	0.506164	0.462541	0.256994	0.0983879	-0.0633001	-0.181603	-0.275249	0.165718	0.320294	0.266477	-0.295401	0.0692271	0.0573732	0.0564248	-0.0474158	-0.0772878	0.142248
SP_0429	-0.154101	0.0379327	0.0585586	0.153153	0.550972	-0.423898	-0.196064	-0.257231	0.342342	0.158369	0.226411	-0.268374	-0.326458	0.123518	-0.11522	-0.0938834	-0.112376	-0.309388	0.0056899	-0.223092	-0.164533	-0.0011854	0.00592698	-0.0791844	0.399004	0.33357	0.395211	0.309151	0.241584	0.53248	0.249644	0.124229	0.295875	0.0339023	-0.114509	-0.34092	-0.112138	-0.317686	-0.364391	-0.286629	0.16477	0.137032	-0.124941	0.177809	0.176861	0.171408	-0.138691	0.293741	-0.00616406
SP_0430	-0.105737	0.0545282	0.26624	0.0948317	0.183025	-0.329303	0.0846373	-0.0348506	0.157658	0.06899	0.252015	0.120199	-0.0187293	0.0967283	-0.113324	-0.180417	-0.18018	0.190849	-0.182788	-0.0253675	-0.0635372	-0.117591	-0.147937	-0.092935	-0.0232338	-0.0123281	0.141299	-0.0177809	-0.394737	0.146041	0.503556	0.322665	0.0407776	0.00497866	0.0640114	-0.211712	-0.0685159	-0.0960171	0.0324798	0.265529	0.118303	0.242295	0.123992	0.148412	-0.135135	0.083689	0.151494	0.0372214	0.0056899
SP_0431	-0.16643	0.143196	0.157658	-0.0381697	0.472973	-0.418445	0.113087	-0.359886	0.566856	-0.0293978	0.0841631	-0.231152	-0.198198	-0.0422001	-0.156472	-0.141536	0.177809	0.0713608	0.0431484	-0.389758	-0.453532	-0.00948317	-0.134898	-0.0576102	0.140351	0.169986	0.0540541	-0.137506	-0.111427	0.317212	0.106211	0.286392	0.38715	0.0139877	-0.138454	-0.345661	-0.221432	-0.492176	-0.666904	-0.231152	0.11119	0.0410147	-0.18184	-0.178758	-0.166904	0.109768	-0.322428	-0.0834519	-0.176861
SP_0439	0.0500237	0.523945	-0.128971	-0.133713	-0.0860597	-0.156946	0.11522	0.0995733	0.319583	0.174727	0.345424	0.225462	0.136795	0.22973	0.0637743	0.0296349	0.169037	-0.161925	0.104078	0.0218113	0.132053	-0.142485	-0.195116	-0.0649597	0.155761	0.407776	0.151019	0.071835	0.187055	0.169749	-0.156235	0.080844	0.249644	0.249407	0.237553	0.201517	-0.0045045	-0.399953	-0.212897	0.238502	0.267662	0.1688	0.168326	0.0761024	-0.00521574	0.0881935	-0.148174	-0.260076	0.1688
SP_0440	-0.0578473	0.215505	0.0211	-0.0211	-0.0592698	-0.0350877	-0.0746799	0.179706	0.136321	0.287814	0.074917	0.435752	0.176861	0.572072	0.15339	0.119962	0.132527	-0.156472	0.337127	0.169275	0.289711	-0.0459934	-0.228781	-0.334519	0.110716	0.252015	0.071835	0.0170697	0.328829	0.269085	-0.135609	0.0310574	0.187293	-0.0704125	0.263158	0.0981508	0.0445709	-0.248696	-0.180417	0.209341	0.132053	0.297534	0.106449	0.253912	-0.0734945	0.0346136	-0.406354	0.15339	0.13964
SP_0442	0.243243	0.0746799	0.269796	-0.226174	0.447368	0.242058	0.282598	-0.182314	0.104552	0.0286866	0.279042	-0.386439	-0.252726	0.0708867	0.252015	0.286866	0.014936	-0.0986249	-0.102418	-0.339972	-0.451873	0.200095	0.117591	0.274775	0.308677	0.308677	0.441204	0.36771	-0.126363	0.134424	0.196302	0.396159	0.233049	0.553817	0.244192	0.148412	0.174253	0.144144	0.0851114	0.155524	0.361309	0.232812	-0.236131	0.262921	0.201517	0.0497866	0.0758653	0.223329	0.274064
SP_0445	0.242532	-0.0865339	-0.261024	-0.286392	-0.326932	0.508298	0.0976766	0.158843	-0.706259	0.074917	-0.341157	0.0713608	0.11522	0.162873	0.140588	0.152916	-0.0571361	0.0910384	0.0651968	0.303461	0.289948	0.409673	0.257468	0.0516833	-0.0258416	-0.125178	-0.0763395	0.0317686	0.0327169	-0.233049	-0.301091	-0.06899	-0.157658	0.144855	0.108108	0.235657	-0.0798957	0.305832	0.395685	0.0860597	0.0253675	0.13964	-0.371266	0.114746	0.0694642	-0.154576	0.208867	0.0742058	0.3734
SP_0446	-0.327643	-0.223092	-0.0917496	-0.273115	-0.226885	0.151968	0.0972025	0.107634	-0.345899	-0.0282124	-0.364391	0.239213	0.192271	0.0500237	-0.0232338	0.0343765	0.00900901	0.0953058	-0.0500237	0.0320057	0.0564248	0.0649597	-0.00924609	-0.348269	-0.354196	-0.440256	-0.348269	-0.353011	-0.029872	-0.330488	-0.327406	-0.0789474	-0.0154101	-0.06899	0.249881	0.127786	-0.31982	-0.0045045	-0.0621147	-0.086771	-0.173068	-0.0372214	-0.445472	-0.11119	-0.242295	-0.254149	-0.0640114	0	-0.175913
SP_0447	0.341157	-0.100522	-0.156709	-0.248459	-0.520626	0.567568	0.00474158	0.267662	-0.697013	-0.0877193	-0.248222	0.0436226	0.15339	0.0199147	0.158132	0.139877	-0.171408	0.130394	-0.0915126	0.318397	0.420104	0.161451	0.089853	0.00355619	-0.233286	-0.400901	-0.34092	-0.19725	-0.253675	-0.405405	-0.317923	-0.165718	-0.374585	0.0471788	0.146041	0.326695	0.0277383	0.261498	0.389995	0.180654	-0.0528687	-0.0308203	-0.161451	0.0943575	0.102418	-0.334045	0.317923	0.00829777	0.194642
SP_0448	0.119014	-0.435989	-0.0974395	0.00331911	-0.439071	0.540541	-0.324087	0.202229	-0.790422	-0.227596	-0.547653	-0.0365102	0.123992	-0.225225	-0.0640114	-0.0355619	-0.210052	0.408962	-0.125652	0.27193	0.297771	0.247037	-0.0678046	0.0123281	-0.352537	-0.449028	-0.479137	-0.210289	-0.321242	-0.429113	-0.33523	-0.371029	-0.598625	-0.278094	-0.107634	0.15339	-0.0715979	0.485775	0.488857	0.0685159	-0.26458	-0.238028	-0.12091	0.00474158	0.0571361	-0.213134	0.206022	0.0215742	-0.104078
SP_0449	0.329777	-0.33523	-0.116643	0.044808	-0.357041	0.5211	-0.178758	0.131342	-0.749881	-0.422475	-0.60147	-0.0986249	0.206733	-0.114509	0.0284495	0.205073	-0.157895	0.307492	-0.280702	0.278805	0.245377	0.32551	-0.0908013	-0.0308203	-0.389758	-0.46918	-0.477952	-0.240398	-0.326695	-0.445472	-0.464675	-0.349929	-0.412992	-0.200569	-0.14201	0.242058	-0.124229	0.297297	0.288762	0.012091	-0.251541	-0.0848743	-0.122333	0.00948317	0.113087	-0.302276	-0.0791844	-0.0474158	-0.107871
SP_0450	-0.0666193	0.0746799	-0.110716	-0.11522	-0.0621147	0.262921	-0.276908	0.0379327	-0.146515	0.330251	-0.315078	0.235894	0.0791844	0.544097	0.194405	0.0848743	0.16074	0.274064	0.426505	0.397108	0.530109	0.255334	-0.0462304	-0.0616406	0.0851114	0.0924609	-0.147226	-0.113324	-0.0137506	0.154101	-0.203888	0.00734945	-0.149123	-0.174253	-0.149123	-0.259128	-0.0334282	-0.137032	-0.140825	0.137032	0.325036	0.468468	0.131816	0.323139	0.1899	0.208867	-0.108345	0.150545	0.178758
SP_0452	0.0474158	-0.287577	0.252963	0.293504	0.543385	-0.243006	-0.136795	-0.339734	0.216927	-0.132053	0.211238	-0.351826	-0.364865	-0.157895	-0.10147	0.0395922	-0.165007	-0.174253	-0.3101	-0.643196	-0.554528	-0.0886676	-0.150782	0.124229	0.243954	0.032954	0.252252	0.106923	-0.0391181	0.11119	0.240161	0.140588	0.224277	0.0343765	-0.0248933	-0.186581	-0.183025	0.0139877	-0.185633	0.00734945	0.23945	-0.0521574	-0.0540541	0.00545282	-0.0734945	0.131816	-0.213371	0.353722	-0.110716
SP_0453	-0.161451	0.365339	0.0206259	-0.0825036	0.366287	-0.322191	0.316264	-0.0751541	0.510906	0.115695	0.414651	-0.116169	-0.206259	0.0784732	0.0625889	0.102418	0.178995	-0.227596	-0.0770507	-0.428402	-0.492176	-0.0915126	0.24917	0.240161	0.425557	0.305358	0.285917	0.0972025	0.137506	0.285206	0.376008	0.414414	0.585586	0.258179	0.389284	-0.0445709	0.145804	-0.325747	-0.454244	0.00616406	0.353011	0.215268	-0.0550024	-0.0993362	-0.0132764	0.071835	0.151257	0.217402	0.0462304
SP_0454	0.108819	-0.434092	-0.0142248	0.0158843	0.190849	0.302513	-0.196064	-0.240635	-0.17449	-0.147463	-0.0218113	-0.20697	-0.00213371	-0.0215742	-0.151968	0.153627	-0.157658	-0.0616406	-0.236131	-0.261972	-0.209815	0.277857	0.215742	0.247274	-0.00165955	-0.118065	-0.0391181	-0.175676	-0.159317	0.00189663	0.041963	0.0184922	0.014936	0.204836	-0.0301091	-0.108819	0.0948317	0.127549	-0.00284495	0.00521574	0.113798	0.103841	-0.198672	0.185396	0.120673	-0.0412518	-0.103841	0.328592	-0.0045045
SP_0458	-0.0630631	0.292082	0.00165955	-0.0680417	-0.122807	-0.0983879	-0.19322	0.302513	0.14367	0.298483	0.284732	0.557136	0.254149	0.269085	0.0602181	-0.127549	0.343054	0.178995	0.156946	0.103367	0.265055	-0.258653	-0.286155	-0.0481271	0.0443338	0.167615	-0.059744	-0.157183	0.0365102	-0.0438596	0.0163585	-0.0625889	-0.0862968	0.0272641	0.307492	0.141062	-0.0362731	-0.344239	-0.100759	0.390469	0.192982	0.144618	0.00995733	0.143196	-0.0339023	0.0829777	-0.252489	-0.224751	0.0550024
SP_0459	0.321479	0.0976766	-0.149834	-0.173068	-0.134187	0.409673	0.366524	0.103604	-0.333807	-0.139165	-0.113324	-0.198435	0.154576	0.0825036	0.146278	0.000474158	-0.124467	-0.11688	0.0154101	0.083926	-0.104078	0.213608	-0.0234708	0.182788	-0.0604552	-0.0803698	0.109531	0.124229	-0.216453	-0.0199147	0.086771	0.275723	0.0903272	0.381697	0.258653	0.278805	0.207681	0.530346	0.454007	-0.00734945	0.142248	0.108108	-0.169749	0.459934	0.189426	0.138928	0.423186	0.17046	0.481034
SP_0461	-0.136321	-0.13964	-0.217876	-0.120199	-0.227359	0.0908013	-0.168563	0.0609294	-0.206733	0.108345	-0.399004	0.442627	0.107397	0.332622	-0.141062	-0.0547653	-0.0573732	0.342105	0.18184	0.323376	0.510906	0.187055	-0.188715	-0.17615	-0.127312	-0.192034	-0.426743	-0.302039	-0.119251	0.0213371	-0.268848	-0.089853	-0.181603	-0.454481	-0.223566	-0.282598	-0.150782	-0.153864	-0.0879564	-0.0609294	0.109531	0.166667	0.086771	0.224277	-0.0725462	0.0751541	-0.0550024	-0.128023	0.0637743
SP_0462	0.100284	-0.127312	-0.347321	-0.145804	-0.392129	0.638928	-0.190375	0.264817	-0.541252	0.0367473	-0.40991	0.358464	0.380038	0.305358	-0.0720721	0.0395922	0.0616406	0.238739	0.354908	0.512802	0.605263	0.42532	-0.171645	0.0376956	-0.209104	-0.212186	-0.347321	-0.0699384	-0.0955429	-0.182077	-0.454718	-0.22404	-0.220721	-0.124229	-0.0317686	-0.0308203	0.0832148	0.283073	0.36605	0.0343765	0.208393	0.193694	-0.0730204	0.423898	0.201991	0.233286	0.110005	0.226411	0.450925
SP_0463	-0.0161214	0.0246562	-0.0471788	0.152205	-0.105737	0.162873	-0.395922	0.151731	-0.0678046	0.422238	-0.0113798	0.430299	0.162399	0.515647	0.00142248	-0.192271	0.172831	0.210052	0.351826	0.402086	0.586297	0.0580844	-0.131579	-0.0175439	-0.00379327	0.134187	-0.0576102	0.0519203	0.044808	0.236605	0.106686	-0.136321	-0.258416	-0.261024	-0.144855	-0.265529	0.128734	0.0739687	0.226174	0.274301	0.272641	0.307492	0.316501	0.414414	0.160503	0.517544	-0.0561878	0.225462	0.279279
SP_0464	0.196776	-0.0853485	-0.0241821	0.0391181	-0.146752	0.378615	-0.279042	0.0156472	-0.336652	-0.000948317	-0.248222	0.0587956	0.290896	0.0573732	-0.00829777	0.0822665	0.25083	0.340446	0.0495495	0.481508	0.431721	0.248222	-0.131342	0.148412	-0.287577	-0.170697	-0.10147	0.0713608	-0.205311	-0.403983	-0.17046	-0.139877	-0.381223	-0.0656709	-0.321479	-0.184448	0.0173068	0.26221	0.349929	0.277383	0.212897	0.251778	0.020863	0.277383	0.255571	0.269559	-0.00189663	-0.00165955	0.202703
SP_0466	-0.103841	-0.144144	-0.141062	-0.165007	0.0502608	0.050972	-0.280465	-0.129919	-0.314367	0.0374585	-0.280228	-0.0438596	0.0813182	0.0405405	-0.296586	-0.227122	0.0964912	0.117354	0.147226	0.366999	0.332385	0.192508	-0.0640114	-0.0685159	-0.120199	-0.242295	-0.16074	-0.163585	-0.142959	-0.036036	-0.109294	0.0211	-0.102418	-0.0367473	-0.284732	-0.454955	-0.244666	-0.044808	0.0135135	-0.0656709	0.213608	0.222143	-0.303461	0.28568	0.164296	0.327643	0.0590327	0.222854	0.213134
SP_0467	-0.0355619	-0.189426	-0.23542	0.0486012	-0.139165	0.180654	-0.336652	-0.0265529	-0.257942	0.161688	-0.447843	0.130394	-0.0796586	0.0995733	-0.0779991	-0.295401	0.13798	0.214794	0.342105	0.334993	0.355856	0.139403	-0.0803698	-0.0903272	0.000237079	-0.0398293	-0.238976	0.0779991	0.110242	0.0367473	-0.145567	-0.268137	-0.374111	-0.475344	-0.308914	-0.22973	0.0277383	0.254623	0.241584	-0.162873	0.0417259	-0.0417259	-0.0246562	0.204362	0.149123	0.263869	0.0649597	0.0196776	0.154101
SP_0468	0.124467	0.112138	-0.050972	-0.0068753	0.111901	-0.168089	-0.0583215	-0.169749	0.166667	0.18184	0.302987	-0.208393	-0.252726	0.044808	-0.313656	-0.263395	0.19322	-0.285206	-0.0189663	-0.0403035	0.0241821	-0.0519203	0.160028	-0.175676	0.176861	0.14533	0.114746	0.139403	0.174253	0.356567	0.056899	-0.0011854	0.135609	-0.116643	-0.127312	-0.258653	0.0452821	-0.115695	-0.0583215	-0.0286866	-0.011854	-0.100284	0.00806069	0.00782361	0.0189663	0.278331	-0.0611664	0.269085	0.0983879
SP_0470	0.399478	-0.0896159	-0.0320057	0.0611664	0.0369844	0.483404	-0.139403	0.0324798	-0.246325	-0.0440967	-0.0291607	-0.164296	-0.0694642	0.32954	0.293741	0.311285	0.0860597	-0.123518	0.125178	0.190849	0.0486012	0.451636	0.200806	0.23542	0.379327	0.210289	0.105263	0.403983	0.271456	0.167378	-0.115458	0.032954	0.230441	0.274775	0.00877193	0.0801328	0.352063	0.0412518	0.133239	0.0803698	0.384305	0.316738	-0.0751541	0.189426	0.500237	0.0483642	-0.104078	0.362731	0.511143
SP_0471	-0.16074	0.0320057	0.0516833	0.295638	0.179469	-0.0497866	-0.494547	-0.080844	0.114509	0.246088	0.162873	-0.0715979	-0.0403035	0.0746799	-0.0355619	0.179943	0.260787	-0.146278	0.0462304	0.201517	0.253912	-0.0829777	0.304173	0.173779	0.251067	0.313893	0.164533	0.101944	0.397345	0.186344	0.152205	-0.0526316	0.0832148	0.00900901	-0.144618	-0.247748	0.222854	-0.146515	-0.118065	0.247748	0.150782	0.092698	0.316264	-0.0436226	0.218113	0.314367	-0.14533	0.38146	-0.12826
SP_0472	0.148649	-0.385254	-0.102181	0.327881	-0.271693	0.5	-0.541252	0.174016	-0.461356	-0.1266	-0.186818	0.0512091	0.247037	-0.232575	-0.279042	0.06899	-0.157421	0.119725	0.0414889	0.246799	0.315078	0.370318	0.080844	0.305121	-0.170934	-0.0400664	-0.201517	0.0848743	0.0590327	-0.0884305	-0.234945	-0.534851	-0.354196	-0.0782361	-0.344476	-0.0282124	0.269322	0.380986	0.476055	-0.0948317	-0.161214	-0.249407	0.169037	0.0135135	0.230204	0.134898	0.0495495	0.205548	0.0272641
SP_0473	-0.142248	-0.0692271	-0.440256	-0.3945	-0.300379	0.199621	0.242058	0.171408	-0.00355619	0.119488	0.13395	0.0512091	0.0282124	0.187293	-0.180891	-0.225699	0.177572	-0.221432	-0.00616406	0.00165955	0.152916	-0.298957	-0.0531057	-0.378853	-0.175439	-0.0611664	-0.0862968	0.0165955	0.0820294	0.0640114	0.0045045	0.0531057	-0.0512091	-0.0469417	0.313656	0.0263158	0.0668563	0.135135	0.166667	0.174016	-0.053817	-0.032954	-0.147463	0.253675	-0.0891418	-0.0158843	0.201991	0.226411	0.0457563
SP_0474	0.213371	0.126363	-0.374822	-0.358701	-0.244429	0.36202	-0.056899	-0.000711238	-0.214557	0.18587	-0.0758653	0.0490754	0.269796	0.240398	-0.00640114	-0.0431484	0.356093	0.117117	0.252963	0.358464	0.370792	-0.00948317	-0.00545282	-0.0986249	-0.0142248	0.146515	0.0398293	-0.103841	-0.0976766	-0.114509	-0.221906	0.0753912	-0.241347	0.123992	0.0806069	0.00900901	0.0189663	0.0817923	0.130631	0.5	0.119725	0.288051	-0.0993362	0.376719	0.0941204	-0.035799	-0.0806069	-0.0184922	0.254623
SP_0475	0.109294	-0.00165955	-0.0844002	0.208156	-0.0644855	0.0893789	-0.379801	-0.036036	-0.147463	0.314367	-0.16477	0.184922	0.0559507	0.268374	-0.104552	-0.0934092	0.0670934	0.265055	0.378378	0.428402	0.517781	0.125889	-0.0547653	-0.044808	0.192034	0.177098	-0.0201517	0.0616406	0.00474158	0.194642	-0.0414889	-0.0490754	-0.194168	-0.365102	-0.289948	-0.355382	0.111664	0.0426743	0.129445	0.200806	0.18018	0.128497	0.305595	0.317686	0.172594	0.180654	0.0189663	0.174727	0.218824
SP_0476	-0.0135135	0.673068	0.0618777	-0.22404	-0.035799	-0.18184	0.0723092	0.133001	0.476292	0.279516	0.380512	0.050972	0.269559	0.190849	0.108819	0.074917	0.382646	-0.100284	0.289948	0.181128	0.197961	-0.249881	-0.0993362	0.0675676	-0.0348506	0.188241	0.272641	-0.0625889	0.0296349	-0.0135135	0.104078	0.247985	0.168326	0.193694	0.274064	0.121385	0.134898	-0.215031	-0.172831	0.413229	0.15505	0.330725	0.080844	0.307966	0.127786	-0.0889047	0.121622	-0.0955429	0.144144
SP_0477	-0.0870081	-0.316738	-0.247985	-0.115932	-0.0872451	0.211712	-0.418208	-0.0905642	-0.254623	0.376008	-0.168326	0.256757	0.00426743	0.270744	-0.191797	-0.237316	0.234471	0.173542	0.276197	0.290659	0.504267	0.0320057	0.0670934	-0.243954	0.044808	0.0723092	-0.130868	-0.0905642	0.1266	0.0846373	-0.166667	-0.207681	-0.375771	-0.282361	-0.311048	-0.392366	-0.126363	0.0206259	0.0761024	0.186818	0.0697013	0.06899	-0.00260787	0.177098	-0.0519203	0.308677	-0.328118	0.169512	0.0502608
SP_0478	0.0104315	-0.217876	-0.211949	0.0507349	-0.0203888	0.0742058	-0.473447	-0.0308203	-0.231152	0.324087	-0.114983	0.298957	-0.0282124	0.370555	-0.194405	-0.232575	-0.0635372	0.110716	0.245614	0.246799	0.533428	-0.0123281	-0.166667	-0.179232	0.169275	0.106211	-0.0682788	-0.0670934	0.0163585	0.269796	-0.0315315	-0.0983879	-0.247274	-0.303461	-0.148412	-0.321716	-0.0756283	0.00331911	0.103129	0.202229	0.209578	0.130156	0.0986249	0.433855	0.00734945	0.305595	-0.156472	0.258653	0.23376
SP_0479	-0.0436226	0.0547653	-0.0998103	-0.0158843	-0.074917	-0.315789	-0.201991	0.0531057	0.126363	0.142248	-0.0175439	0.347558	0.0277383	0.215742	-0.195353	-0.29137	0.0429113	-0.00497866	0.172119	0.0986249	0.387624	-0.269085	-0.410621	-0.435514	-0.0507349	-0.0697013	-0.177335	-0.289711	0.0293978	0.147937	-0.149834	-0.155998	-0.0917496	-0.377667	-0.190612	-0.174016	-0.330251	-0.377193	-0.303698	-0.128023	-0.160266	-0.102418	0.0146989	0.168089	-0.213608	0.0341394	-0.457326	-0.220247	-0.0810811
SP_0480	-0.0666193	0.0462304	-0.068753	-0.0403035	-0.17615	-0.185159	-0.318872	0.189663	0.059981	0.154101	-0.0533428	0.395685	0.131816	0.21432	-0.144381	-0.283547	0.142248	0.0331911	0.298957	0.222617	0.490043	-0.257942	-0.427691	-0.397108	-0.145092	-0.0630631	-0.262447	-0.302513	0.136558	0.0938834	-0.228307	-0.268848	-0.190375	-0.344713	-0.143196	-0.0199147	-0.253675	-0.296823	-0.212186	-0.0346136	-0.182314	-0.0948317	0.0438596	0.146515	-0.119725	0.0654339	-0.490517	-0.19322	-0.105026
SP_0481	0.190375	0.0656709	-0.0211	-0.0277383	-0.107634	0.481508	-0.0704125	0.20697	-0.174964	0.0941204	-0.0490754	-0.0644855	0.299431	0.100522	0.320531	0.328829	0.0948317	0.089853	0.263395	0.0135135	-0.101233	0.205785	0.0855856	0.377667	0.100522	0.214083	0.229493	0.0744429	0.0355619	-0.065908	0.0841631	0.165244	0.0154101	0.442627	0.282124	0.30844	0.295875	0.298957	0.191323	0.298957	0.1688	0.237553	-0.135846	0.26458	0.218587	-0.229018	0.157658	0.155761	0.204836
SP_0482	0.373637	0.0666193	-0.0241821	0.00521574	0.0666193	0.361309	-0.0943575	-0.157658	-0.00758653	0.246799	0.160266	-0.0471788	-0.0260787	0.332859	0.250119	0.213608	0.150782	-0.068753	0.0443338	-0.0533428	0.0979137	0.200332	0.291607	0.374111	0.152679	0.191086	0.142248	0.0981508	0.0656709	0.0768137	0.0507349	-0.038881	-0.056899	0.24514	-0.0668563	-0.0203888	0.174253	0.0182551	0.06899	0.273352	0.460408	0.375296	0.10147	0.186107	0.252252	0.198909	-0.00948317	0.166193	0.349218
SP_0483	-0.0215742	-0.0263158	-0.0199147	0.0844002	-0.0327169	0.205548	-0.329066	0.0844002	0.0642485	0.253201	0.339734	0.0244192	0.1688	-0.0602181	-0.243717	-0.284495	0.0680417	0.0467046	0.0623518	-0.17449	0.0618777	-0.0763395	0.0884305	0.250356	-0.0528687	0.0950688	-0.083926	-0.265529	-0.195827	0.212897	0.227359	-0.228781	-0.247748	0.12091	0.0196776	-0.0602181	0.195353	0.083926	0.122096	0.187293	0.0656709	-0.150545	0.22973	0.138454	-0.00521574	0.351114	0.0611664	0.291844	-0.0983879
SP_0484	0.420578	0.0794215	0.032954	0.227596	0.190138	0.297771	-0.514699	-0.0711238	0.0258416	0.131342	0.273115	-0.0215742	0.118303	0.24917	-0.0260787	0.161214	0.169986	0.0293978	-0.062826	-0.00616406	0.23779	0.112138	-0.117591	0.513751	0.138691	0.14936	0.0644855	0.0011854	-0.160977	0.0953058	0.0433855	-0.0723092	-0.0289237	0.222617	-0.0384068	-0.133001	0.248222	-0.0908013	0.0896159	0.335941	0.572072	0.267425	0.104078	0.578236	0.527027	0.351114	-0.0471788	0.240398	0.38715
SP_0486	-0.112613	-0.0384068	0.077762	-0.0806069	0.144144	-0.056899	-0.148174	-0.171171	0.0576102	0.163585	0.0440967	0.220958	0.0384068	0.164533	-0.228307	-0.0862968	-0.129682	0.127786	0.119962	0.0855856	0.247037	-0.0806069	-0.160028	-0.0654339	-0.0559507	-0.071835	0.0550024	-0.182551	-0.444998	0.080844	0.154339	0.268848	-0.0320057	0.0644855	-0.0829777	-0.438834	-0.0272641	-0.0317686	-0.0552394	0.17046	0.31247	0.347321	0.128497	0.437885	0.0227596	0.246325	0.1477	0.152679	0.198672
SP_0488	0.0545282	0.0324798	-0.404457	-0.382883	-0.402323	0.222143	-0.0267899	0.133713	-0.382409	-0.401375	-0.0917496	-0.141773	0.268848	-0.338786	-0.336652	0.0222854	0.134898	-0.0244192	-0.520863	0.083689	0.139877	-0.0889047	-0.152679	0.0222854	-0.470128	-0.386439	-0.320531	-0.304647	-0.289948	-0.599099	-0.445709	-0.128497	-0.203177	0.106923	0.215979	0.141299	-0.18753	0.0870081	0.130868	0.264817	-0.0519203	-0.0497866	-0.325273	0.0637743	0.0353248	-0.13798	0.183973	-0.110005	-0.0893789
SP_0489	0.059744	-0.232575	-0.187767	0.065908	-0.0514462	0.289948	-0.196302	0.162162	-0.00545282	0.141773	0.113324	0.244429	0.163822	0.0791844	-0.117828	0.109768	0.106449	-0.150308	0.232575	-0.131816	0.0199147	0.0798957	0.0585586	0.112613	0.0272641	0.059981	0.0753912	0.157658	0.273352	0.0424372	-0.0675676	-0.306069	-0.0516833	0.0227596	0.0211	0.0241821	0.206733	0.151019	0.154576	-0.0924609	0.0675676	0.0177809	-0.0573732	0.208393	0.144144	-0.0296349	-0.0625889	0.245377	0.134661
SP_0490	0.123755	0.155761	0.113798	-0.225936	0.00213371	0.182551	0.14367	0.139877	-0.168563	0.232575	-0.0668563	0.0192034	0.0104315	0.0834519	0.000711238	-0.0969654	-0.0225225	0.187055	0.345899	0.0870081	0.0229967	0.309625	0.0248933	0.0493125	0.0623518	0.0727833	0.0900901	0.124467	-0.1266	0.224277	0.00948317	0.22807	0.136321	0.219298	0.0763395	0.0654339	0.0609294	0.205073	0.186107	-0.109768	0.105737	-0.00521574	-0.27762	0.130868	-0.0111427	0.211712	0.257705	0.107397	0.412044
SP_0491	0.251778	-0.0782361	-0.0801328	0.281176	-0.143907	0.239213	-0.311522	0.290185	-0.0784732	-0.100284	0.196776	0.0623518	-0.0438596	0.191323	-0.0896159	0.029872	-0.0234708	-0.0488383	0.0417259	0.22238	0.252963	0.128023	0.0303461	0.183736	0.157895	0.15908	-0.0542911	0.251067	0.0858227	0.271456	0.200806	-0.256994	-0.125889	-0.18018	-0.0483642	0.000948317	0.429113	0.0858227	0.295164	0.255808	0.0704125	0.262684	0.427454	0.152916	0.334993	0.0531057	0.0884305	0.446657	0.194642
SP_0492	0.0211	0.203177	-0.102892	-0.0365102	0.396159	-0.083689	-0.0941204	-0.207444	0.317923	0.163585	0.356804	-0.216216	-0.144144	0.321479	0.0275012	0.0602181	0.159554	-0.327643	-0.0561878	-0.196302	-0.0590327	-0.158606	-0.0813182	0.0462304	0.382409	0.403746	0.345424	0.131579	0.0578473	0.394263	0.225225	0.412281	0.431484	0.434566	0.181603	-0.204836	0.0661451	-0.267425	-0.351351	0.277857	0.613561	0.379801	0.0495495	0.379801	0.177335	0.47155	-0.183736	0.435277	0.229967
SP_0494	-0.0896159	0.126837	0.289948	0.226885	0.619014	-0.161925	-0.0848743	-0.296823	0.511143	0.452347	0.327169	-0.182551	-0.292319	0.385254	0.228781	0.206733	0.161451	-0.229493	0.0229967	-0.386439	-0.185159	-0.106449	0.0775249	0.0263158	0.348743	0.490517	0.455429	0.300379	0.246088	0.489569	0.352774	0.18018	0.272878	0.120673	0.0132764	-0.21669	0.06899	-0.179943	-0.313893	0.13395	0.440019	0.242532	0.209578	0.17615	0.035799	0.432907	-0.289237	0.457326	-0.071835
SP_0496	0.152442	-0.219298	-0.0910384	0.0547653	-0.479374	0.572072	-0.334519	0.144855	-0.594358	-0.0339023	-0.464912	0.295401	0.368658	0.0422001	0.0232338	-0.00995733	-0.0566619	0.48862	0.0964912	0.456615	0.549312	0.288525	-0.14936	0.0791844	-0.404931	-0.376719	-0.548601	-0.30678	-0.313419	-0.399716	-0.393314	-0.324087	-0.508061	-0.207444	-0.169512	0.0734945	0.0156472	0.286392	0.395211	0.179943	0.0908013	-0.0407776	0.113324	0.11522	0.0990991	0.0912755	0.109056	-0.11688	0.115932
SP_0497	-0.150782	0.053817	-0.295638	-0.0858227	0.11522	-0.265529	0.0161214	-0.0623518	0.0547653	-0.0206259	0.339023	-0.159317	-0.184685	-0.032954	-0.28331	-0.142959	0.074917	-0.650071	-0.150071	-0.113087	-0.0891418	-0.182788	0.208156	-0.00663822	0.27027	0.118303	0.21835	0.127786	0.458037	0.147463	0.114035	-0.0405405	0.293504	0.16477	0.200332	-0.108108	-0.110005	-0.224514	-0.127312	-0.0422001	0.0585586	0.0623518	-0.217639	-0.0829777	-0.0554765	0.193931	0.0308203	0.401849	0.125415
SP_0498	-0.0986249	-0.229256	0.0379327	0.126363	0.351588	-0.226648	-0.339023	-0.135609	0.0680417	0.208867	0.244666	0.0865339	-0.415126	0.199621	-0.234234	-0.0045045	-0.183025	-0.293267	-0.0135135	-0.164533	0.0943575	-0.173542	0.0547653	-0.136321	0.46183	0.28331	0.206022	0.0922238	0.204599	0.536984	0.309151	0.0924609	0.214083	0.0960171	-0.0912755	-0.302513	-0.0467046	-0.330251	-0.240161	0.0068753	0.23542	0.165007	0.106449	0.149123	-0.0189663	0.24111	-0.188478	0.394974	0.0644855
SP_0500	0.0618777	0.0109056	0.217639	-0.144618	0.538644	-0.041963	0.0542911	-0.228781	0.140588	0.0758653	0.183499	-0.383594	-0.288762	-0.0870081	0.0282124	0.28165	-0.0346136	-0.234945	-0.228307	-0.424846	-0.379801	0.0746799	0.0395922	0.134898	0.112613	0.414651	0.547179	0.391655	0.068753	0.184685	0.0806069	0.223803	0.158369	0.512091	0.0865339	0.0853485	-0.0343765	0.18753	0.071835	0.0476529	0.153864	0.120673	-0.29706	0.168089	0.0675676	0.202229	-0.120673	0.167141	0.00545282
SP_0502	-0.0555424	0.173511	0.443627	0.315215	0.746737	-0.495847	0.114408	-0.396867	0.493948	0.239022	0.269404	-0.190601	-0.4263	0.201519	0.23024	0.182768	-0.232614	-0.220271	-0.0337052	-0.391645	-0.448612	0.0427249	0.18704	0.1709	0.556136	0.514123	0.579635	0.351057	0.16639	0.635415	0.563969	0.463803	0.548541	0.355329	-0.089485	-0.254925	0.0239734	-0.376217	-0.447188	-0.297888	0.32376	0.223119	0.0626632	-0.0360788	0.0296701	0.263233	-0.0759554	0.0662236	0.0666984
SP_0505	0.00616406	-0.0540541	-0.0919867	-0.317923	0.212897	0.0490754	-0.100047	-0.373874	-0.275249	0.0595069	-0.278568	-0.0128023	-0.214083	0.0476529	-0.280702	-0.0673305	-0.0182551	0.206496	-0.248222	0.0068753	0.195353	0.0945946	-0.0900901	-0.068753	0.0341394	-0.050972	-0.133001	-0.251541	-0.441916	-0.0436226	-0.267899	0.0962541	-0.11688	-0.0312945	-0.092935	-0.286155	-0.332385	-0.123755	-0.102892	0.00948317	0.171171	0.00497866	-0.315078	0.242058	-0.196539	0.363679	-0.0993362	-0.139877	0.148174
SP_0507	-0.169986	-0.0829777	-0.0986249	-0.0381697	-0.0936463	-0.110953	-0.196302	-0.0789474	0.134187	-0.0820294	0.00972025	-0.0493125	-0.146752	-0.255571	-0.341631	-0.252252	0.246088	0.0177809	-0.228781	-0.183973	0.0765766	-0.354908	-0.0327169	-0.337601	-0.311759	-0.213845	-0.458748	-0.463016	-0.0945946	-0.0870081	-0.20863	-0.384542	-0.261972	-0.38146	-0.0514462	-0.00331911	-0.220247	-0.256046	-0.300142	-0.0215742	-0.427217	-0.401849	-0.0194405	-0.432432	-0.292319	-0.0623518	-0.313182	-0.0604552	-0.593646
SP_0508	0.0910384	-0.107397	0.0422001	0.213134	-0.191323	-0.00474158	-0.206496	0.0806069	-0.256994	0.0670934	-0.344713	0.179706	0.000948317	-0.0218113	-0.15908	-0.277383	-0.104078	0.477477	0.104315	0.247748	0.324324	0.118303	-0.0367473	-0.0467046	-0.142959	-0.29137	-0.474158	-0.30441	-0.284258	0.0523945	0.012091	-0.227833	-0.304884	-0.576577	-0.263395	-0.134898	-0.0322428	0.0322428	0.111664	-0.125652	-0.191086	-0.272167	0.098862	-0.129919	-0.145092	0.0395922	0.129445	-0.0678046	-0.0407776
SP_0509	0.172594	-0.0111427	0.0742058	0.160977	-0.0723092	0.0614035	-0.223803	-0.0445709	-0.133476	-0.293267	-0.287814	-0.0130394	0.0784732	0.0663822	-0.0488383	0.0753912	-0.0322428	0.316264	-0.212897	0.201991	0.25486	0.0912755	-0.26221	-0.0481271	-0.230915	-0.301802	-0.511143	-0.419156	-0.42935	-0.0938834	-0.224751	-0.131342	-0.151494	-0.334519	-0.18018	-0.0701754	-0.0779991	-0.233049	-0.190138	0.119962	0.0535799	0.0910384	0.267425	0.000948317	0.0531057	0.0161214	-0.204599	-0.0429113	-0.170223
SP_0510	-0.0943575	-0.0564248	0.162162	-0.0983879	-0.179469	-0.0350877	-0.222617	0.0301091	-0.0955429	0.13229	-0.044808	0.30275	-0.0436226	-0.00284495	-0.29137	-0.246088	-0.181128	0.253438	0.074917	0.108582	0.420816	-0.160503	-0.142722	-0.262921	-0.22973	-0.268137	-0.401375	-0.520863	-0.40991	0.0334282	-0.135135	-0.0810811	-0.251304	-0.264817	-0.0348506	-0.0872451	-0.1055	-0.125889	-0.0697013	0.0229967	-0.262921	-0.24514	0.107871	-0.0213371	-0.24111	-0.0011854	0.0175439	-0.122807	-0.136558
SP_0513	0.281887	0.189426	-0.0827406	0.00853485	-0.332385	0.235894	-0.0426743	0.310574	-0.272404	-0.180654	-0.219061	0.0521574	0.0896159	0.254149	0.212897	0.136083	-0.06899	0.0462304	0.164533	0.50972	0.49028	0.110953	-0.211475	-0.0903272	-0.065908	-0.0678046	-0.253201	-0.059981	-0.0734945	0.0334282	-0.0699384	-0.0533428	-0.11522	-0.0234708	-0.0412518	0.191323	0.089853	-0.162873	0.0116169	0.0604552	-0.0130394	0.28568	0.123518	0.0924609	0.175676	-0.163585	0.0535799	0.0135135	0.166904
SP_0514	-0.11285	-0.198198	-0.353722	0.0621147	-0.246325	0.0651968	-0.0832148	0.243243	-0.172831	0.0763395	-0.105026	0.491939	0.210052	0.223092	-0.202229	-0.155524	-0.158606	0.0725462	-0.0331911	-0.018018	0.300616	-0.0199147	-0.203414	-0.226411	-0.144618	-0.281887	-0.33689	-0.173542	-0.0184922	-0.0123281	-0.161214	-0.342342	-0.177809	-0.532954	0.0761024	-0.0701754	-0.141299	0	0.0011854	-0.165955	-0.0139877	-0.153864	0.0507349	0.142248	-0.257942	0.0784732	-0.0694642	0.148649	-0.0263158
SP_0515	0.0993362	-0.0732575	-0.00711238	-0.423661	-0.0637743	0.467046	0.25486	0.119014	-0.343054	0.0194405	-0.00497866	-0.0452821	0.0832148	-0.11688	0.0464675	0.0068753	-0.189426	0.20128	0.0953058	-0.053817	-0.0848743	0.206496	-0.0545282	0.0746799	-0.0744429	0.0533428	0.154813	0.124467	-0.352537	-0.152916	-0.0708867	0.207918	-0.194642	0.449265	0.294452	0.303936	0.00521574	0.454244	0.411569	0.12257	-0.0011854	-0.0391181	-0.36605	0.196302	-0.0678046	-0.0583215	0.300379	-0.00237079	0.234471
SP_0518	-0.0244192	0.0545282	-0.108108	0.168563	-0.15339	-0.080844	-0.249881	0.169275	0.154339	0.0433855	0.11522	0.428876	0.250119	-0.0391181	-0.286629	-0.268137	0.25652	0.246325	0.0045045	-0.0165955	0.213608	-0.249881	-0.388336	-0.119488	-0.213608	-0.0640114	-0.311996	-0.237079	-0.116169	-0.0891418	-0.133001	-0.400427	-0.211238	-0.353485	-0.0327169	0.0289237	-0.119251	-0.195353	-0.0528687	0.128497	-0.0519203	-0.245614	0.183025	-0.04789	-0.211	0.199621	-0.328592	-0.211949	-0.152916
SP_0520	-0.0533428	-0.126126	0.045045	-0.128023	0.291844	-0.0403035	-0.0547653	-0.168326	0.0348506	0.337127	0.350403	-0.0633001	-0.276671	0.207681	0.0156472	0.0917496	0.00260787	-0.385254	0.0644855	0.0649597	0.00853485	0.0924609	0.570175	0.0943575	0.409199	0.439308	0.541015	0.502371	0.493599	0.368658	0.29872	0.289948	0.215742	0.417971	-0.0393551	-0.219535	0.261261	0.0979137	0.125415	0.106686	0.242058	0.320057	-0.0168326	0.0962541	0.256046	0.310337	0.0384068	0.354908	0.291133
SP_0521	0.321479	0.0701754	-0.262921	-0.175913	-0.117591	0.259365	-0.0753912	0.124941	-0.305595	-0.0647226	-0.00995733	-0.0414889	0.196776	0.0976766	-0.149597	-0.184685	0.163822	-0.0433855	-0.0296349	-0.0471788	-0.00853485	0.18184	0.0218113	0.221432	-0.0379327	-0.371977	-0.247037	-0.279042	-0.151731	-0.100522	-0.191323	-0.092698	0.100996	-0.00426743	0.362968	0.173542	-0.0218113	0.108819	0.0948317	0.0431484	0.196064	0.0068753	-0.460171	0.292556	0.168326	0.0889047	0.135609	0.314367	0.452584
SP_0522	0.260787	0.252489	-0.360835	-0.10716	-0.683262	0.371266	0.224514	0.458274	-0.158369	-0.156709	-0.0339023	0.147463	0.414177	0.0580844	0.0891418	0.0353248	0.18184	0.158843	-0.0955429	0.200806	0.229967	-0.0305832	-0.0912755	-0.0343765	-0.335941	-0.22973	-0.439782	-0.210289	-0.135135	-0.267662	-0.286866	-0.289474	-0.175439	-0.147937	0.247037	0.483404	0.157183	0.00379327	0.166904	0.22238	-0.148412	-0.0986249	0.198672	-0.0433855	0.0410147	-0.369844	0.196776	-0.268374	-0.0405405
SP_0523	0.238028	0.306069	-0.259602	-0.267899	-0.658843	0.350403	0.036036	0.575865	-0.179706	-0.00995733	-0.00308203	0.301565	0.55358	0.131342	-0.0810811	-0.135372	0.437411	0.267188	0.232575	0.424135	0.453532	0.0386439	-0.202229	-0.0775249	-0.488146	-0.295875	-0.417259	-0.241584	-0.098862	-0.281176	-0.367236	-0.28331	-0.204599	-0.13798	0.169512	0.344002	0.0431484	0.0367473	0.222617	0.29303	-0.153153	0.0486012	-0.0514462	0.089853	0.139403	-0.173305	0.0711238	-0.14936	0.161688
SP_0525	0.00189663	0.00734945	-0.169275	-0.11522	-0.041963	0.157421	-0.310574	0.00711238	-0.166667	0.145092	-0.283547	0.145804	0.0443338	0.40019	0.105263	0.0381697	0.126363	0.255334	0.240635	0.222617	0.342817	0.0697013	-0.180417	-0.0858227	0.150308	0.0573732	-0.144381	-0.203888	-0.0322428	0.105974	-0.209578	0.106211	-0.000948317	-0.135135	0.027027	-0.0924609	-0.171645	-0.174016	-0.211949	0.297771	0.288762	0.312233	-0.0277383	0.265055	0.062826	0.0618777	-0.224514	0.0806069	0.183736
SP_0526	0.140825	0.0701754	-0.145567	-0.280228	-0.337601	0.0801328	0.0673305	0.083926	-0.102418	-0.158843	-0.183736	0.184211	0.137743	0.0474158	-0.0469417	-0.0678046	0.169275	0.270744	-0.123992	0.141062	0.240161	-0.0908013	-0.396396	-0.123518	-0.365339	-0.417971	-0.416311	-0.261261	-0.310337	-0.425557	-0.314367	-0.0879564	-0.246562	-0.285443	-0.0488383	-0.0229967	-0.256046	-0.140114	-0.0495495	0.186581	0.18587	0.123755	-0.083689	0.0817923	-0.0974395	-0.0706496	0.0334282	-0.36771	0.0896159
SP_0527	0.23779	-0.0253675	-0.0903272	-0.317686	0.155287	0.158369	-0.137269	-0.183262	-0.253201	0.108819	-0.0282124	-0.223329	-0.122333	0.171171	-0.000474158	0.0497866	0.246799	-0.199384	-0.0595069	0.0372214	0.105737	-0.0625889	0.00948317	-0.089853	0.0429113	-0.0125652	0.211712	-0.00213371	0.0275012	-0.0585586	-0.0640114	0.244429	0.0725462	0.332148	0.149597	0.0111427	-0.20294	0.0931721	0.0587956	0.3523	0.23779	0.263158	-0.542911	0.330963	0.0647226	0.168326	-0.168326	0.268848	0.360123
SP_0528	0.0730204	-0.312945	-0.168563	-0.0206259	-0.119962	0.220721	-0.185633	-0.0417259	-0.520626	-0.133001	-0.63229	0.101944	0.0253675	-0.116643	-0.179706	-0.0561878	-0.0694642	0.47155	0.18753	0.305121	0.232101	0.259602	-0.166193	-0.109056	-0.0734945	-0.287814	-0.288051	-0.107634	-0.253912	-0.191086	-0.303698	-0.0580844	-0.167141	-0.282598	-0.305121	-0.131105	-0.262921	0.208867	0.174253	-0.0846373	0.0260787	-0.0410147	-0.178046	0.0732575	-0.0199147	-0.0192034	0.0587956	-0.0844002	0.194168
SP_0529	-0.00948317	-0.0668563	-0.0343765	-0.16311	-0.136321	0.200806	-0.173305	0.0343765	-0.143196	0.477477	0.00497866	0.321242	0.0229967	0.364154	-0.014936	-0.0915126	0.1688	0.162636	0.255334	0.147463	0.425794	-0.0711238	0.0787103	-0.233997	-0.0490754	0.071835	0.0130394	-0.14367	-0.0308203	0.0791844	0	-0.0528687	-0.238028	-0.0339023	-0.00782361	-0.0642485	-0.121622	0.0282124	0.111901	0.386202	0.000711238	0.173779	-0.00734945	0.131816	-0.203651	0.107871	-0.156472	0.0889047	0.116169
SP_0530	-0.00806069	-0.236605	-0.171645	0.00497866	-0.140114	0.272404	-0.510431	-0.0604552	-0.456852	0.222617	-0.310574	0.278094	0.0725462	0.188004	-0.186107	-0.162162	-0.0367473	0.182788	0.279516	0.4578	0.675202	0.215742	-0.127312	-0.103841	-0.0462304	-0.0943575	-0.22404	-0.0862968	-0.0260787	-0.0327169	-0.288525	-0.253675	-0.362494	-0.177335	-0.378141	-0.369606	-0.181366	0.0156472	0.174016	-0.00165955	0.228307	0.103841	-0.0324798	0.26458	0.0934092	0.391892	-0.0692271	0.131105	0.265529
SP_0531	0.103367	-0.0168326	0.245614	0.0979137	0.148174	0.0324798	-0.0654339	-0.0969654	0.0068753	0.185159	-0.247748	0.0161214	0.0476529	0.332622	0.115695	0.092935	0.00758653	0.276671	0.359412	0.255334	0.118303	0.352537	-0.0234708	-0.114746	0.0158843	0.074917	0.120199	0.0832148	-0.110479	0.26221	0.045045	0.248222	0.0673305	-0.0471788	-0.288525	-0.320057	0.0592698	-0.0315315	-0.0386439	-0.134898	-0.0315315	0.296112	-0.100759	0.272641	0.242769	-0.126837	-0.0794215	0.00426743	0.147463
SP_0532	-0.0405405	-0.259839	-0.130394	0.0649597	-0.104078	0.365813	-0.523234	0.0312945	-0.358938	0.154576	-0.305121	0.176387	-0.0701754	0.138217	-0.105737	-0.117354	-0.0265529	0.22238	0.132053	0.147937	0.45614	0.0673305	-0.261735	0.0464675	0.0106686	0.071835	-0.217165	-0.0507349	-0.12091	0.00403035	-0.239924	-0.423186	-0.494784	-0.248222	-0.227596	-0.190375	-0.0796586	0.157183	0.25889	0.0981508	0.11119	-0.0346136	0.142248	0.28734	0.0109056	0.390469	-0.104789	0.109531	0.0832148
SP_0533	0.0841631	-0.256046	0.219298	0.0452821	-0.208867	0.265292	-0.331437	0.182314	-0.440256	-0.0426743	-0.347795	-0.0256046	-0.110005	-0.218113	0.105737	-0.0379327	-0.279042	0.354433	0.0732575	0.0815552	0.143196	0.00995733	-0.193931	-0.0011854	-0.120199	-0.142485	-0.218824	-0.0713608	-0.255334	-0.148174	-0.0934092	-0.150782	-0.462304	-0.0692271	-0.0490754	0.244666	0.0113798	0.344476	0.3101	0.0260787	-0.187055	-0.233049	-0.00853485	0.0253675	0.0953058	-0.224988	0.210763	-0.164533	-0.123518
SP_0535	0.0293978	0.223566	-0.252252	-0.0853485	-0.326458	0.189426	-0.0791844	0.0806069	-0.164533	-0.115932	-0.098862	-0.0915126	0.109056	-0.0644855	-0.0400664	0.19156	-0.00213371	0.118065	-0.0189663	0.34495	0.400901	0.0455192	0.11522	0.273352	0.0595069	-0.0256046	-0.193694	-0.309862	-0.226885	-0.229967	-0.0969654	0.0587956	-0.105026	-0.0144618	-0.0490754	-0.103604	0.131579	-0.14936	-0.102181	0.227122	-0.00189663	0.110716	0.243243	0.0128023	0.0723092	-0.217402	0.326458	-0.0417259	-0.0244192
SP_0536	-0.16311	-0.0801328	-0.19156	-0.31247	0.0540541	-0.00165955	0.0289237	-0.16074	-0.0576102	0.193694	-0.158132	-0.0260787	0.101944	0.04789	-0.151019	-0.0772878	0.178758	0.0753912	0.34495	0.198435	0.092698	0.0201517	0.110716	-0.264817	0.0611664	0.139403	0.213134	-0.0590327	0.0922238	0.0566619	0.00758653	0.314367	0.0881935	0.16477	-0.102892	-0.181603	-0.202703	-0.0161214	-0.14533	0.092698	-0.0884305	0.146989	-0.357752	0.123518	-0.128497	-0.137032	-0.149597	-0.00616406	0.0469417
SP_0539	0.203888	0.0196776	-0.220721	-0.147463	-0.00877193	0.283547	-0.307492	-0.143196	-0.322665	0.0606923	-0.291607	-0.123992	-0.0196776	0.105263	-0.0765766	0.045045	0.142485	0.0623518	0.173779	0.284969	0.356567	0.261261	-0.125889	0.0950688	0.163585	0.133476	0.0229967	0.0367473	-0.00521574	-0.0647226	-0.358701	-0.0578473	-0.15505	-0.0471788	-0.256283	-0.198435	-0.108582	0.1055	0.0872451	0.127074	0.244903	0.138928	-0.106923	0.355619	0.105026	0.29303	-0.159554	0.100522	0.324561
SP_0540	-0.36036	0.0184922	-0.311048	-0.334282	-0.302987	-0.0398293	-0.236842	0.151257	-0.086771	-0.0566619	0.0886676	0.183499	0.215031	-0.13395	-0.552394	-0.362494	0.144618	-0.0697013	-0.104315	0.243717	0.43504	-0.165955	-0.111664	-0.343291	-0.42532	-0.131579	-0.334045	-0.377904	-0.0924609	-0.123281	-0.33689	-0.330963	-0.378615	-0.183499	-0.0163585	-0.127786	-0.188952	-0.0998103	-0.0452821	0.0870081	-0.353011	-0.0609294	0.0545282	-0.00948317	-0.120436	0.184922	-0.1688	0.0163585	-0.385965
SP_0541	0.123755	0.112138	-0.0545282	-0.234471	0.127786	0.0962541	0.0440967	-0.0585586	-0.0194405	0.107634	0.0431484	-0.240872	0.102655	0.117828	0.110716	-0.0566619	0.251067	-0.0893789	0.237553	0.0974395	-0.106449	0.0322428	0.0187293	0.0590327	0.0611664	0.0455192	0.363679	0.224277	-0.0144618	0.0163585	0.185396	0.422001	0.211	0.445472	0.0720721	-0.148174	0.0106686	0.198672	0.0500237	0.238976	0.434092	0.447606	-0.327169	0.337127	0.244903	0.21669	0.136795	0.31413	0.467046
SP_0542	-0.118303	-0.370318	-0.117117	0.0056899	-0.373637	0.523708	-0.426743	0.119488	-0.507824	0.186107	-0.421527	0.210526	0.160028	0.0438596	-0.000711238	-0.0327169	-0.0602181	0.347084	0.314604	0.345424	0.556425	0.233286	0.0462304	0.0872451	-0.220484	-0.216453	-0.334756	-0.182077	-0.0417259	-0.312945	-0.330963	-0.370792	-0.574206	-0.331437	-0.233997	-0.126363	0.00403035	0.441204	0.375296	0.143907	-0.0481271	-0.0789474	0.150782	0.0514462	0.00497866	0.109531	0.109531	0.185633	-0.00616406
SP_0543	0.062826	0.103129	0.290422	0.138928	0.322902	-0.174253	-0.210526	-0.348981	0.150782	-0.00711238	-0.0827406	-0.174727	0.000474158	0.083926	-0.0675676	0.184685	0.0936463	0.276434	-0.0130394	0.111427	-0.0507349	0.305832	0.131342	0.206496	0.139877	0.053817	0.0708867	-0.1266	-0.170697	0.0841631	0.0523945	0.326458	0.239687	-0.0213371	-0.30441	-0.364865	-0.0315315	-0.284021	-0.413466	0.0720721	0.201754	0.340446	0.0680417	0.0768137	0.247274	-0.0146989	-0.137743	-0.0734945	-0.0151731
SP_0544	-0.179943	0.0519203	0.142248	0.192745	0.0564248	-0.132527	-0.219061	-0.0881935	-0.0353248	0.0723092	-0.341868	0.0241821	0.0746799	0.0540541	0.0132764	0.0960171	-0.0391181	0.301091	0.0666193	0.222617	0.215505	0.020863	0.0457563	-0.108345	-0.127786	-0.143907	-0.182077	-0.28331	-0.181128	0.0611664	0.0146989	0.0874822	0.0571361	-0.156472	-0.154576	-0.125415	-0.116169	-0.174727	-0.28568	-0.0151731	-0.0123281	0.109768	0.152916	-0.0761024	0.0452821	-0.038881	0.0393551	-0.0303461	-0.217639
SP_0545	0.130868	-0.121385	-0.0234708	0.132527	-0.0483642	0.332148	-0.35633	0.0220484	-0.284495	0.163822	-0.393551	0.183499	0.229256	0.224751	0.0701754	0.0322428	0.0132764	0.409199	0.365813	0.175913	0.286155	0.274301	-0.295164	0.123518	-0.0611664	-0.132764	-0.136795	-0.0877193	-0.209578	-0.068753	-0.195827	-0.0277383	-0.117591	-0.0886676	-0.174016	-0.162162	-0.107634	0.17449	0.0986249	0.0827406	0.411807	0.199621	-0.0312945	0.381223	0.178284	0.212897	0.0248933	0.120199	0.333333
SP_0546	0.012091	-0.059744	-0.301091	-0.0768137	-0.120673	0.074917	-0.319346	-0.0618777	-0.0436226	-0.110479	-0.183262	0.104789	0.201991	0.0403035	-0.0917496	-0.0386439	0.220009	0.100522	0.059981	0.172831	0.276197	-0.086771	-0.129919	-0.118777	-0.108108	-0.0369844	-0.256994	-0.353248	-0.0400664	-0.0872451	-0.319346	-0.226411	-0.223566	-0.0222854	-0.325273	-0.149834	-0.249407	-0.386913	-0.40991	-0.0422001	-0.0229967	0.136558	0.06899	0.0194405	0.114035	-0.0222854	-0.472736	-0.3101	-0.226885
SP_0547	0.0950688	-0.263158	-0.120436	0.240635	0.114509	0.175676	-0.648174	-0.0151731	-0.277383	0.0433855	0.0512091	0.00521574	-0.151257	0.0550024	-0.171882	0.0739687	0.0151731	-0.247037	-0.150545	0.0056899	0.293504	-0.0471788	-0.0550024	0.142722	0.219061	0.108819	-0.0528687	0.00711238	0.229256	0.118777	-0.0587956	-0.28331	-0.0585586	0.0623518	-0.0654339	-0.086771	0.0362731	-0.0315315	0.116643	0.162162	0.293741	-0.0251304	0.0417259	0.221669	0.183736	0.424135	-0.247511	0.459459	0.114983
SP_0548	0.0730204	-0.208867	0.0618777	0.377667	0.400664	-0.0912755	-0.155761	-0.421527	0.083689	-0.0974395	-0.242295	-0.175202	-0.117354	0.0101944	-0.0877193	0.0130394	-0.146752	0.347321	-0.184448	-0.250356	-0.227833	0.314841	-0.0293978	0.213134	0.116169	-0.0561878	-0.124229	-0.138217	-0.347795	0.111427	0.121622	0.0495495	-0.00331911	-0.344239	-0.370081	-0.450213	-0.120673	-0.0990991	-0.302276	-0.207681	0.247985	0.0585586	0.0919867	0.0267899	0.000711238	0.151257	-0.139165	0.0950688	-0.148174
SP_0549	-0.219772	0.179943	0.38715	0.0232338	0.381697	-0.0621147	0.203651	-0.292556	0.194405	0.356567	-0.074917	0.0848743	-0.0391181	0.263395	0.25652	0.296586	-0.0412518	0.41963	-0.0045045	-0.17046	-0.107634	0.299905	0.212186	0.139403	0.0789474	0.0924609	0.141062	-0.0791844	-0.321005	0.0123281	0.086771	0.349929	0.185633	0.0751541	0.0175439	-0.273589	-0.153864	-0.248459	-0.392603	-0.0590327	0.214557	0.208393	-0.0791844	-0.143196	-0.179706	0.068753	0.041963	-0.0915126	-0.0879564
SP_0550	-0.205785	-0.0637743	0.30678	0.0967283	0.199384	-0.14936	-0.226411	-0.319109	0.181128	0.141536	-0.0265529	-0.0647226	0.0633001	-0.161214	-0.117828	-0.080844	0.1266	0.430536	0.0796586	0.00948317	-0.0936463	0.0955429	0.245377	0.104789	-0.130156	-0.0557136	-0.0445709	-0.276671	-0.242769	-0.0215742	0.124704	0.187293	-0.0277383	0.0493125	-0.32385	-0.343765	-0.123755	-0.162399	-0.302276	0.0912755	0.0305832	0.101944	0.0886676	-0.284495	0.0455192	0.0471788	-0.0282124	-0.173305	-0.285206
SP_0552	-0.0941204	0.13229	0.207918	0.220009	0.292556	-0.0941204	-0.29303	-0.195116	0.409436	0.359175	0.56496	-0.219061	-0.0815552	0.0756283	-0.0011854	0.137506	0.0922238	-0.233049	0.0561878	-0.0182551	0.027027	-0.21835	0.240161	0.187767	0.333333	0.532243	0.533191	0.295638	0.193457	0.317923	0.462067	0.309388	0.178284	0.362494	0.0720721	-0.218587	0.41394	-0.0621147	-0.00284495	0.492888	0.288762	0.196539	0.335941	0.213134	0.289711	0.117354	0.146752	0.3734	0.00592698
SP_0558	-0.0241821	0.0779991	-0.0789474	-0.292556	0.124229	0.103604	-0.0469417	-0.199384	0.0495495	0.363679	0.0713608	0.0493125	0.00237079	0.273115	-0.0938834	-0.168326	0.273352	0.0825036	0.0651968	-0.0699384	0.154101	-0.115695	-0.0379327	-0.197487	-0.0998103	0.109294	0.103604	-0.19156	-0.242058	0.103129	0.00782361	0.142485	-0.138928	0.11285	0.059981	-0.17449	-0.211949	0.012091	-0.0580844	0.355382	0.154576	0.211238	-0.144855	0.240161	-0.235183	0.386202	-0.219061	0.129682	0.074917
SP_0559	-0.0433855	0.0412518	0.282598	0.213608	-0.0218113	0.0476529	0.0429113	0.00189663	-0.0678046	-0.0554765	-0.461119	0.0410147	0.150545	0.0486012	0.316264	0.403983	-0.311285	0.204362	0.190849	0.0471788	-0.0196776	0.198198	-0.266951	0.053817	-0.135846	0.106449	0.143433	0.0604552	-0.050972	-0.0806069	-0.119251	0.134424	0.0886676	0.147463	-0.12257	0.166904	-0.0945946	0.157658	-0.0237079	-0.0794215	-0.0429113	0.131105	0.14201	0.00403035	-0.105026	-0.17046	-0.00900901	-0.287814	-0.0440967
SP_0560	-0.0893789	0.0950688	-0.35799	-0.238265	-0.251067	0.154576	0.154339	0.124467	-0.187767	0.0981508	-0.168326	0.180654	0.173542	0.182314	-0.0656709	-0.362731	0.251304	0.127549	0.133001	0.0817923	0.129682	-0.0853485	-0.0474158	-0.0706496	-0.15505	-0.347558	-0.362494	-0.370318	-0.215979	-0.128497	-0.0301091	-0.0123281	-0.0794215	-0.208156	0.275249	-0.0260787	-0.14533	0.09578	0.00948317	0.122096	0.195827	0.0789474	-0.113087	0.0815552	-0.203651	0.323139	0.213134	0.222143	0.198435
SP_0561	-0.0739687	-0.219772	0.0860597	0.0128023	-0.30441	0.171645	-0.0640114	0.13964	-0.260313	-0.00806069	-0.262921	0.31982	0.151494	-0.0056899	0.0486012	0.0405405	-0.0732575	0.213371	-0.123755	-0.0870081	0.160266	-0.0199147	-0.279042	-0.232338	-0.504267	-0.346136	-0.327169	-0.253675	-0.10716	-0.452584	-0.328118	-0.40588	-0.45377	-0.316975	0	0.211475	-0.338786	0.186344	0.16643	0.0858227	-0.23542	-0.128971	-0.0346136	-0.144381	-0.334756	-0.174253	-0.201043	-0.200095	-0.318872
SP_0562	-0.242295	-0.0135135	-0.325273	-0.200332	-0.0685159	0.0820294	0.0111427	0.0353248	0.110716	-0.218587	-0.0604552	-0.0320057	0.0407776	0.0673305	-0.264817	-0.0220484	0.399716	-0.0941204	-0.0934092	-0.0277383	-0.0540541	-0.0587956	-0.106923	-0.252963	-0.220247	-0.0704125	-0.194642	-0.0993362	0.0163585	-0.0296349	-0.190138	-0.0486012	0.156946	-0.0187293	0.123755	-0.0941204	-0.118777	-0.169512	-0.243954	0.126126	0.0154101	0.303461	-0.11285	-0.0744429	0	0.0851114	-0.185396	0.232101	-0.142959
SP_0563	-0.13229	0.255571	-0.161214	-0.260787	0.0872451	-0.101233	0.0801328	-0.118065	0.433855	-0.12826	0.11119	-0.317686	-0.0621147	-0.121147	-0.12091	-0.0327169	0.525605	-0.116169	-0.0891418	-0.209104	-0.318397	-0.170697	-0.0101944	-0.0523945	-0.114272	0.150071	0.0170697	-0.035799	0.0979137	0.0395922	-0.0535799	0.159554	0.280465	0.18587	0.122096	0.0616406	-0.0182551	-0.184922	-0.348032	0.157658	0.0637743	0.155524	-0.174016	-0.128023	0.0829777	0.0206259	-0.134898	-0.0699384	-0.172594
SP_0564	0.153864	0.233286	0.205785	-0.0611664	-0.13229	0.190375	-0.142248	-0.0206259	-0.113798	0.199384	0.00853485	-0.0462304	0.207444	0.0315315	0.00877193	-0.133476	0.098862	0.357515	0.124467	0.196302	0.167615	0.220958	0.15339	0.336652	-0.196776	-0.210763	-0.13395	-0.313656	-0.460408	-0.15339	0.0642485	0.114272	-0.241821	-0.0056899	0.0116169	-0.130156	0.158132	0.196539	0.18753	0.261972	0.124467	0.16074	0.0241821	0.217402	0.238502	0.0504979	0.43101	0.0282124	0.166667
SP_0565	-0.38146	-0.13964	-0.433618	-0.0974395	-0.528212	0.223329	-0.234708	0.387862	-0.290185	0.24348	-0.0772878	0.543385	0.178521	0.110005	-0.263395	-0.407539	-0.0282124	0.0829777	0.251304	0.214794	0.522997	-0.0851114	-0.0128023	-0.213608	-0.140114	-0.148174	-0.458511	-0.266477	0.115458	0.00474158	-0.198672	-0.431958	-0.359175	-0.399478	0.157658	-0.0279753	-0.0151731	0.0692271	0.163585	-0.0644855	-0.190849	-0.267188	0.0919867	-0.0711238	-0.22238	0.167615	0.172119	0.165955	-0.0725462
SP_0566	0.00948317	-0.340683	-0.190138	0.139165	-0.259365	0.38881	-0.676624	0.00640114	-0.476055	-0.136558	-0.161451	-0.00355619	-0.0189663	-0.179706	-0.298009	-0.06899	-0.131816	0.0369844	-0.161451	0.287103	0.501185	0.0758653	-0.0400664	0.0106686	-0.102655	-0.027027	-0.336178	-0.0678046	-0.0523945	-0.0974395	-0.373874	-0.501422	-0.475581	-0.114746	-0.283784	-0.113087	0.0554765	0.119014	0.274775	0.130156	-0.0218113	-0.160028	0.270982	0.0158843	0.209578	0.253201	-0.0644855	0.154576	-0.1055
SP_0567	0.259128	-0.191323	-0.059744	0.0367473	-0.379564	0.722617	-0.217165	0.168089	-0.527738	-0.1266	-0.224514	-0.0455192	0.216453	-0.0879564	0.0661451	0.185396	-0.0656709	0.218824	-0.24917	0.102418	0.262684	0.214557	0.0395922	0.154101	-0.441679	-0.27027	-0.327406	-0.0924609	-0.351826	-0.399478	-0.340446	-0.443575	-0.556425	-0.0483642	0.0476529	0.306069	0.168326	0.536273	0.520626	0.27762	-0.0611664	-0.0827406	0.167852	0.0554765	0.126126	0.0225225	0.165955	0.161925	-0.0720721
SP_0569	0.311285	0.319109	0.114272	0.0317686	-0.147937	0.178521	0.282835	0.0787103	-0.317449	0.0182551	-0.293978	-0.137032	-0.0106686	0.0919867	0.426505	0.426505	0.0711238	0.0858227	-0.105263	0.278568	0.0815552	0.220721	0.282361	0.0372214	0.038881	-0.0436226	0.0846373	0.184685	0.0291607	-0.207918	-0.114983	0.0998103	0.145092	0.0964912	0.134424	0.353722	0.0635372	0.0611664	0.142248	0.00213371	-0.13798	0.0173068	-0.210526	-0.157895	0.0789474	-0.351114	0.229493	-0.197724	0.185633
SP_0570	0.326695	-0.00165955	-0.279753	-0.156472	-0.263395	0.391181	0.00711238	0.199858	-0.6477	-0.107634	-0.359412	0.0158843	0.143433	0.00189663	0.0976766	0.141536	-0.0976766	0.0424372	0.20697	0.339972	0.225699	0.258179	-0.0168326	0.0289237	0.0798957	-0.0540541	0.0580844	0.119014	0.00213371	-0.18184	-0.259602	0.00616406	-0.0139877	0.278805	0.0945946	0.324087	-0.121622	0.264106	0.330251	0.0592698	0.0526316	0.144144	-0.341394	0.17449	0.128023	-0.18753	0.187293	0.0218113	0.485538
SP_0573	0.267662	0.0462304	0.101944	0.0578473	0.068753	0.325984	-0.155998	-0.101707	0.0618777	0.0218113	0.141536	0.0872451	0.0829777	0.140825	0.0431484	0.341157	0.166193	0.196302	-0.196302	0.0286866	0.150545	0.0552394	-0.0455192	0.332859	0.0232338	0.139877	-0.0315315	-0.0817923	-0.336652	-0.0905642	0.00545282	0.0870081	-0.0656709	0.244192	-0.00213371	-0.0877193	0.323376	-0.162162	0.0331911	0.294215	0.259602	0.137506	0.113324	0.270033	0.198198	0.0900901	-0.0533428	-0.15505	0.119962
SP_0574	0.0872451	-0.179943	-0.369606	0.0379327	-0.34661	0.390232	-0.298009	0.273352	-0.639877	0.0471788	-0.397582	0.243243	0.226411	0.221906	-0.083926	-0.112138	0.0768137	0.201754	0.236368	0.522997	0.464438	0.319109	0.11119	0.1055	0.0244192	-0.226411	-0.290896	-0.0443338	0.0815552	-0.0635372	-0.117354	-0.210052	-0.176861	-0.270744	-0.0483642	-0.086771	0.0519203	0.260313	0.354196	0.0822665	0.148649	0.177098	-0.062826	0.227122	0.197961	0.19156	0.211475	0.351351	0.40019
SP_0575	-0.0246562	-0.391892	-0.160977	0.00640114	-0.242295	0.233997	-0.486012	0.0374585	-0.397582	0.221195	-0.265292	0.243717	-0.0334282	0.178521	-0.107871	-0.158369	-0.0670934	0.0393551	0.342817	0.402798	0.53817	0.0841631	0.0218113	-0.225699	0.0156472	-0.0277383	-0.107871	0.0595069	0.257942	0.0945946	-0.11285	-0.235183	-0.336652	-0.185396	-0.37909	-0.215505	-0.0637743	0.126837	0.205311	0.0196776	0.0154101	0.0870081	0.0391181	0.130631	0.0476529	0.152679	-0.104078	0.10716	0.17046
SP_0576	-0.0519203	-0.233049	-0.322902	-0.0417259	-0.4156	0.0924609	-0.309388	0.246325	-0.47724	-0.0758653	-0.317923	0.380038	0.217639	-0.199621	-0.426031	-0.397345	-0.0858227	0.366524	0.0699384	0.308677	0.471313	0.0753912	-0.311759	-0.20294	-0.298483	-0.416311	-0.550261	-0.231626	-0.128971	-0.256994	-0.425794	-0.528687	-0.408725	-0.491228	-0.195116	-0.0275012	-0.355856	-0.0116169	0.243006	-0.159317	-0.144855	-0.353722	-0.199858	-0.0334282	-0.106449	-0.0220484	0.0715979	-0.213845	0.0500237
SP_0577	-0.184922	-0.214794	-0.164296	0.126126	0.171645	-0.104552	-0.548127	-0.112138	-0.023945	0.315789	-0.0673305	0.171882	-0.0834519	0.146752	-0.33926	-0.396396	0.0154101	0.128971	0.228781	0.0633001	0.308914	-0.0476529	-0.0964912	-0.0403035	0.152442	0.149834	-0.0336652	-0.133239	-0.0045045	0.376956	0.144618	-0.12826	-0.218824	-0.256994	-0.324324	-0.455429	-0.122333	-0.020863	-0.0403035	-0.0436226	0.116406	0.0130394	0.110953	0.327169	0.0170697	0.506638	-0.173068	0.197013	0.0113798
SP_0578	0.0272641	-0.224988	-0.0213371	0.246799	0.157658	0.0815552	-0.602892	-0.176387	-0.222143	0.205073	-0.327881	0.0512091	-0.123518	0.107397	-0.112613	-0.0173068	-0.114983	0.0791844	0.201754	0.0851114	0.372926	0.125178	-0.252252	0.018018	0.0910384	0.0945946	-0.00806069	0.0312945	0.0872451	0.14367	-0.169275	-0.183499	-0.166667	-0.16311	-0.395448	-0.287814	-0.189426	0.0870081	0.0386439	-0.1055	0.257231	-0.0056899	0.00189663	0.323376	0.115458	0.394737	-0.182077	0.158132	0.140825
SP_0580	-0.0590327	-0.155998	-0.272641	-0.22973	-0.438122	0.541015	-0.138454	0.296586	-0.591987	0.252015	-0.0566619	0.364628	0.164533	0.0889047	-0.130631	-0.0630631	-0.142959	0.151968	0.142248	0.261498	0.481982	0.211712	0.178521	0.0130394	0.0137506	0.0542911	-0.131342	-0.0132764	-0.0467046	-0.145092	-0.297534	-0.34092	-0.435277	-0.0542911	0.193931	0.124941	0.0763395	0.337838	0.516596	0.249407	-0.116406	-0.120673	0.023945	0.0825036	-0.153153	0.0365102	0.213608	0.196539	0.182314
SP_0582	0.0289237	-0.311996	-0.0998103	0.0312945	-0.0552394	0.118303	-0.496207	-0.159317	-0.144618	0.107397	-0.00853485	0.16643	-0.121385	0.0199147	-0.35467	-0.142485	-0.120673	0.217876	-0.0578473	0.1055	0.455192	-0.00640114	-0.0770507	-0.0165955	0	0.0246562	-0.24348	-0.242532	-0.247748	0.0779991	-0.0936463	-0.252489	-0.442864	-0.209578	-0.437411	-0.405642	-0.0794215	-0.185396	0.00758653	0.114746	0.0452821	-0.0158843	0.232812	0.156235	0.0111427	0.134898	-0.134424	-0.0886676	-0.0986249
SP_0584	0.139165	0.207444	-0.0481271	0.105737	-0.0858227	0.143907	-0.062826	0.231152	-0.0552394	0.255334	0.00853485	0.277383	0.0293978	0.585349	0.234708	0.275486	0.0552394	-0.164296	0.169986	0.28331	0.498103	0.0386439	-0.107871	-0.0900901	0.104789	0.243006	0.0798957	0.160503	0.230915	0.243954	0.0502608	-0.0256046	0.0234708	-0.0798957	0.0604552	-0.0215742	0.164296	-0.077762	0.0630631	0.213134	0.223566	0.382883	0.247037	0.297771	0.0334282	0.215031	-0.129445	0.364865	0.235894
SP_0585	-0.141536	-0.384068	-0.123992	0.151968	0.327406	-0.189189	-0.435989	-0.241347	0.1266	0.11285	0.227122	0.0431484	-0.285443	0.228544	-0.25083	-0.0746799	-0.126126	-0.144381	-0.220721	-0.134898	0.0938834	-0.170223	-0.0417259	-0.124467	0.356804	0.277146	0.128971	0.0367473	0.0851114	0.424135	0.338786	0.129919	0.0130394	-0.0272641	-0.189189	-0.487672	-0.00663822	-0.327406	-0.244429	0.131105	0.259365	0.202466	0.128971	0.282835	0.0431484	0.223092	-0.324561	0.258416	-0.115695
SP_0586	0.123044	-0.0483642	-0.116169	0.0504979	-0.341157	0.445472	-0.235183	0.18018	-0.44642	0.00853485	-0.513276	0.161688	0.172831	0.068753	0.0614035	0.0694642	-0.200332	0.475581	0.193694	0.32954	0.52276	0.32954	-0.206022	0.160977	-0.266714	-0.238265	-0.431247	-0.183973	-0.329066	-0.193457	-0.313182	-0.280228	-0.413229	-0.280702	-0.199384	0.035799	-0.0324798	0.217876	0.255334	-0.0272641	0.11688	0.0165955	0.110716	0.16311	0.111664	0.0132764	0.321005	-0.0554765	0.135846
SP_0587	0.187055	-0.014936	0.104789	0.0853485	-0.186818	0.36202	-0.092935	0.136558	-0.451636	0.0260787	-0.0706496	0.0744429	0.229256	0.0260787	0.119962	0.182788	0.00355619	0.119962	-0.11688	0.30441	0.184211	0.276434	0.195116	0.174727	-0.186818	-0.0343765	0.0585586	0.13395	-0.0440967	-0.283547	-0.0881935	-0.206733	-0.31413	0.0592698	0.0979137	0.278094	0.137506	0.46752	0.633001	0.392366	-0.0642485	0.146752	0.101233	0.0955429	0.145804	0.0173068	0.135609	0.110479	0.120673
SP_0588	-0.0170697	-0.305358	0.0614035	0.375059	-0.376719	0.318872	-0.347084	0.181603	-0.439782	0.00948317	-0.298009	0.435752	0.330725	0.012091	-0.12091	-0.1055	-0.358701	0.369132	0.166667	0.380038	0.492413	0.295401	-0.104552	0.0488383	-0.339734	-0.221432	-0.393077	-0.183736	-0.179943	-0.152442	-0.150308	-0.382646	-0.488857	-0.376719	-0.20294	-0.0194405	0.139403	0.389521	0.475581	-0.00142248	-0.198198	-0.172831	0.370792	0.00355619	-0.0336652	0.111901	0.117591	0.059744	-0.0462304
SP_0590	-0.100996	0.00782361	0.0467046	0.197013	0.360835	-0.334993	-0.149834	-0.330963	0.288525	0.148174	-0.138454	-0.101944	-0.230678	0.227833	0.114983	0.0516833	0.382646	-0.119488	0.0343765	0.0275012	-0.00592698	-0.0995733	0.0663822	-0.231389	0.209341	0.169986	0.131105	0.156235	0.455429	0.165481	-0.0170697	-0.0455192	0.165007	-0.322191	-0.356567	-0.324561	-0.227596	-0.355382	-0.470602	-0.163348	0.0265529	0.0789474	-0.00758653	-0.147937	-0.0184922	0.214557	-0.604078	-0.0265529	-0.176624
SP_0592	0.213371	-0.0789474	-0.284732	-0.0706496	-0.538407	0.344713	-0.202703	0.324798	-0.576339	-0.299905	-0.399241	0.189663	0.296112	-0.150308	-0.126363	-0.0286866	-0.18753	0.0279753	-0.0395922	0.322191	0.438596	0.179469	-0.34495	-0.121385	-0.369369	-0.345661	-0.458511	-0.215742	-0.104552	-0.346136	-0.604552	-0.472736	-0.381223	-0.205311	-0.0737316	0.305121	-0.0817923	0.25486	0.308203	-0.162873	-0.226174	-0.268137	-0.0279753	0.0829777	-0.0727833	0.00900901	-0.0879564	-0.153627	0.0405405
SP_0593	0.0348506	-0.181128	-0.107634	-0.147937	-0.219061	0.315078	-0.123281	0.225225	-0.215268	0.161451	-0.23376	0.334045	0.288525	0.135846	0.0263158	-0.11522	0.0813182	0.374822	0.232812	-0.0455192	0.11688	0.200095	-0.296112	-0.00829777	-0.26055	-0.276197	-0.264817	-0.132764	-0.0723092	-0.205073	-0.332148	-0.278568	-0.261498	-0.245377	0.0151731	0.134424	-0.209815	0.207207	0.226174	-0.0284495	0.100047	-0.100522	-0.276197	0.270744	-0.0156472	-0.0528687	-0.0640114	-0.152916	0.147226
SP_0595	0.364865	-0.174016	-0.132527	-0.0414889	-0.514936	0.608582	-0.0192034	0.278331	-0.697961	-0.337127	-0.587482	0.0393551	0.289	-0.108582	0.00924609	0.112376	-0.101707	0.519678	-0.116406	0.394263	0.319346	0.378378	-0.0502608	0.0490754	-0.473447	-0.502371	-0.512802	-0.21432	-0.504267	-0.458037	-0.422712	-0.354196	-0.506638	-0.33689	-0.102181	0.319346	0.0407776	0.493125	0.511617	0.0462304	-0.350166	-0.113798	0.00616406	0.0649597	0.10147	-0.310811	0.210763	-0.176861	0.0312945
SP_0596	0.0301091	-0.37909	-0.523708	-0.211712	-0.302513	0.309388	0.0654339	0.0362731	-0.522285	-0.255334	-0.235657	-0.112138	-0.157895	-0.188478	-0.285917	-0.174727	-0.175439	-0.014936	-0.21835	0.0497866	0.0286866	0.127312	0.33357	-0.0507349	0.068753	-0.117117	-0.271693	-0.0713608	-0.0983879	-0.0277383	-0.0886676	-0.217639	-0.263395	-0.138454	-0.102181	-0.000948317	-0.0116169	0.275723	0.219298	-0.00284495	-0.131342	-0.0405405	0.116406	-0.148649	-0.113798	-0.0170697	0.182314	0.195827	-0.0443338
SP_0597	0.1899	-0.0680417	-0.241347	-0.296112	-0.47487	0.473921	-0.170697	0.178046	-0.603604	-0.0241821	-0.258179	0.00640114	0.299194	-0.056899	-0.00237079	0.027027	0.225225	0.223566	-0.0362731	0.427217	0.443101	0.0889047	0.174964	0.143907	-0.291844	-0.436463	-0.311759	-0.291133	-0.147226	-0.6055	-0.399716	-0.213371	-0.393077	-0.0806069	0.0998103	0.174016	-0.0488383	0.298957	0.374822	0.380749	-0.0877193	-0.0232338	-0.237553	0.109531	0.164533	-0.197487	0.218113	-0.0291607	0.172594
SP_0599	0.242295	-0.171171	-0.172119	0.0139877	-0.54789	0.655287	-0.126126	0.365813	-0.795401	-0.243954	-0.533902	0.166193	0.412518	-0.0829777	-0.0213371	0.190375	-0.102655	0.469654	0.0583215	0.531769	0.468943	0.507824	-0.00355619	0.1688	-0.345187	-0.421053	-0.483167	-0.150071	-0.290659	-0.496444	-0.462779	-0.382646	-0.419156	-0.263632	-0.10147	0.171645	0.050972	0.404931	0.503556	0.0879564	-0.127786	-0.029872	0.0109056	0.0158843	0.124704	-0.208156	0.261261	0.0917496	0.14533
SP_0600	0.129208	0.113561	-0.0877193	-0.202703	-0.422238	0.225699	0.0348506	0.506875	-0.191323	0.183973	0.261972	0.406828	0.188715	0.155761	-0.0336652	-0.0308203	0.0436226	0.101233	0.124467	0.210289	0.357041	-0.160266	-0.144855	-0.169749	-0.077762	0.0806069	0.0334282	0.128497	-0.0445709	-0.0782361	0.0165955	-0.178284	-0.296349	-0.000948317	0.315315	0.321005	0.0910384	0.0798957	0.39284	0.461593	-0.123755	0.0917496	0.0483642	0.144855	-0.0998103	-0.274538	0.162636	-0.0192034	0.167615
SP_0601	0.0547653	-0.444523	-0.0699384	-0.137506	-0.199621	0.441204	-0.143907	0.0282124	-0.625652	-0.11854	-0.479848	0.211	-0.0998103	-0.0706496	0.00924609	0.146041	-0.269085	0.248459	-0.0500237	0.0372214	0.200569	0.231152	-0.0405405	-0.0801328	-0.133239	-0.200806	-0.319109	-0.155761	-0.186818	-0.274775	-0.358227	-0.306306	-0.406591	-0.0346136	-0.121385	0.143433	-0.243243	0.176624	0.210052	-0.0552394	-0.0765766	-0.044808	-0.174964	-0.135135	-0.220484	-0.107871	-0.0917496	-0.102892	-0.0158843
SP_0603	0.0251304	-0.366524	-0.213608	0.230204	0.0272641	0.233997	-0.261498	0.0362731	-0.459697	-0.195827	-0.251541	0.0910384	-0.123518	-0.0424372	-0.273352	0.159554	-0.170934	-0.110242	-0.0953058	0.202229	0.184211	0.433381	0.205311	0.155287	0.203888	0.0519203	-0.0649597	0.26221	0.22973	0.101233	-0.107634	-0.330251	0.0405405	-0.0540541	-0.339023	-0.201991	0.0604552	0.0715979	0.208867	-0.353011	-0.00924609	0.0187293	-0.0165955	-0.0443338	0.11522	0.267425	-0.0697013	0.309862	0.190849
SP_0604	0.0571361	-0.129208	0.202703	-0.0336652	0.199621	0.0611664	-0.187767	0.14533	-0.135135	0.351114	0.154101	0.321954	-0.0794215	0.486961	-0.0481271	0.0144618	-0.162636	0.135372	0.192745	0.0286866	0.254623	0.132527	-0.113324	-0.123755	0.215031	0.151731	0.166193	0.0801328	-0.0993362	0.359175	0.15908	0.086771	-0.0187293	-0.0130394	0.148649	-0.0910384	-0.0398293	-0.0576102	0.119251	0.21266	0.122807	0.303224	-0.09578	0.458985	0.0592698	0.00900901	-0.109294	0.34495	0.267662
SP_0606	0.184922	0.00521574	0.110953	0.219298	-0.068753	-0.0253675	-0.349455	0.226648	-0.320531	0.237316	-0.0934092	0.438359	-0.00331911	0.35633	-0.00237079	-0.0872451	-0.136795	0.202703	0.244429	0.326458	0.52845	0.156946	-0.1055	-0.0184922	0.0938834	-0.108345	-0.129445	-0.0879564	-0.0331911	0.163822	0.044808	-0.24917	-0.172594	-0.274775	-0.173305	-0.0810811	-0.181128	-0.144855	0.148649	0.0282124	0.077762	0.229256	0.0820294	0.202229	0.100759	0.0765766	-0.0336652	0.10716	0.308914
SP_0607	0.1688	0.059981	-0.215268	-0.206259	-0.5	0.391655	-0.131342	0.397345	-0.487672	0.146989	-0.0163585	0.297771	0.0979137	0.220484	0.0227596	-0.0137506	0.117117	0.200095	0.238739	0.67449	0.672357	0.137032	0.256046	-0.0154101	0.0763395	-0.000948317	-0.172594	0.0305832	0.00616406	-0.0680417	-0.0761024	-0.210052	-0.38146	-0.0986249	-0.0500237	0.0339023	0.16311	-0.00924609	0.368184	0.330488	-0.0990991	0.25083	0.151731	0.0542911	0.209578	-0.18587	0.254149	0.0400664	0.270033
SP_0608	0.124704	-0.220958	-0.268848	-0.0647226	-0.518966	0.597202	-0.0410147	0.280465	-0.739213	-0.0369844	-0.498815	0.271693	0.171408	0.00189663	-0.0165955	-0.000474158	-0.203651	0.380038	0.182314	0.358227	0.383831	0.320768	0.00355619	0.0490754	-0.108582	-0.247037	-0.390232	-0.116169	-0.220009	-0.228781	-0.299431	-0.267662	-0.324087	-0.136558	-0.00308203	0.221432	0.00213371	0.375533	0.523945	0.0369844	-0.0429113	-0.0986249	0.0101944	0.0877193	-0.00972025	-0.127786	0.394026	-0.0346136	0.280465
SP_0609	0.288762	0.187767	-0.00592698	-0.121147	0.185159	0.235657	-0.152916	0.0187293	-0.26458	0.165007	0.162399	0.0934092	0.0986249	0.119725	-0.150308	0.0789474	0.200569	0.0334282	-0.0564248	0.00877193	0.144618	0.149597	-0.0459934	0.262921	0.0772878	0.0395922	0.179943	0.0277383	-0.254623	-0.0642485	-0.0886676	0.0045045	0.0756283	0.363679	0.204362	0.0403035	-0.103604	0.0784732	0.258416	0.320294	0.41394	0.243954	-0.27762	0.416311	0.149834	0.422475	0.0334282	0.277383	0.533665
SP_0610	0.328829	0.156709	0.236605	0.247511	0.0609294	0.0715979	-0.0561878	0.11119	0.0647226	0.105263	0.322191	-0.0440967	-0.123044	0.221195	0.307018	0.272167	-0.0903272	-0.275723	-0.199621	-0.117354	0.0346136	-0.211	0.0834519	0.0424372	0.0229967	0.0763395	0.212186	0.187293	0.0144618	0.173305	0.257705	-0.0881935	-0.000711238	0.239213	0.21835	0.352537	0.20697	0.00426743	0.174727	0.252726	0.106923	0.219061	0.278568	0.148886	0.274301	-0.0948317	0.121622	0.165718	0.0746799
SP_0614	-0.311285	-0.0495495	0.307018	0.177572	0.575628	-0.419156	-0.0317686	-0.316738	0.451162	0.38478	0.388573	0.0746799	-0.360597	0.105974	-0.059981	0.080844	-0.436463	-0.155761	0.083926	-0.372451	-0.206022	-0.0151731	0.065908	0.032954	0.532954	0.689189	0.582266	0.331911	0.169749	0.63964	0.457089	0.381935	0.326932	0.360123	-0.135372	-0.325747	0.0296349	-0.28165	-0.274538	-0.145092	0.255571	0.0798957	0.235183	0.0535799	-0.161925	0.247274	-0.0715979	0.0248933	-0.0580844
SP_0615	-0.167615	0.39284	0.444761	-0.0649597	0.570175	-0.556662	0.339734	-0.264343	0.505453	0.361072	0.263158	0.0341394	-0.131816	0.241347	0.219772	0.134898	-0.0189663	-0.106211	0.214794	-0.24111	-0.37174	-0.0341394	-0.0410147	-0.123281	0.320768	0.408487	0.641773	0.244903	0.131579	0.346373	0.334282	0.632527	0.606449	0.418919	0.196064	-0.0737316	-0.20863	-0.343765	-0.37174	0.00782361	0.284732	0.332859	-0.26221	0.0711238	-0.1688	0.00308203	-0.104552	-0.10147	0.192271
SP_0616	-0.0874822	0.191797	0.592461	0.140825	0.841157	-0.545519	0.179232	-0.508298	0.54789	0.323613	0.320768	-0.199147	-0.419393	0.140351	0.178284	0.257231	-0.18184	-0.155761	-0.0654339	-0.425557	-0.449028	-0.0604552	0.0794215	0.0244192	0.42698	0.523708	0.711	0.30678	0.0151731	0.49028	0.531532	0.619014	0.489569	0.455429	-0.0412518	-0.233049	-0.0870081	-0.315078	-0.383594	-0.0592698	0.311996	0.261498	-0.0403035	0.0872451	-0.0879564	0.166193	-0.131342	-0.0241821	-0.00474158
SP_0617	-0.519915	0.0386439	0.0794215	-0.0787103	0.282124	-0.579422	-0.0550024	-0.202466	0.404694	0.423423	0.353959	0.0844002	-0.3312	-0.127549	-0.234234	-0.407539	0.0616406	-0.210763	0.211238	-0.295638	-0.200332	-0.282598	0.174253	-0.237316	0.353959	0.390944	0.241821	0.0232338	0.432432	0.389047	0.234945	0.0542911	0.170934	0.0469417	-0.0545282	-0.253912	-0.275486	-0.396159	-0.374348	-0.144144	-0.038881	-0.203888	-0.0647226	-0.391655	-0.377193	0.207681	-0.182551	-0.0367473	-0.256994
SP_0618	-0.259839	0.257705	0.49834	0.187055	0.711238	-0.663822	0.158843	-0.375771	0.599336	0.378141	0.374111	0.0438596	-0.29872	0.183973	0.018018	0.104552	-0.160977	-0.1477	0.0398293	-0.33523	-0.344002	-0.0602181	0.04789	-0.0953058	0.394737	0.571361	0.672594	0.323376	0.137743	0.550024	0.438596	0.47487	0.526079	0.280228	0.00355619	-0.267425	-0.119488	-0.368184	-0.350877	-0.0896159	0.16074	0.212423	0.0334282	0.0237079	-0.14201	0.156472	-0.158606	-0.0403035	-0.0123281
SP_0619	0.00972025	0.385728	0.265529	-0.252252	0.1688	-0.00379327	0.53651	-0.173542	0.107397	0.348981	-0.0251304	0.0675676	-0.0490754	0.298483	0.227359	0.317212	0.125652	0.150782	0.192271	0.135609	-0.0542911	0.247748	0.327643	-0.109768	0.15339	0.321242	0.400664	0.19156	-0.0910384	0.132764	0.0542911	0.493125	0.355856	0.306543	0.128497	0.0621147	0.0424372	-0.0142248	-0.00284495	0.179232	0.0189663	0.320768	-0.0481271	-0.00924609	-0.177572	-0.0637743	0.089853	-0.16643	0.24917
SP_0620	0.303461	-0.257705	-0.260787	0.183262	0.281413	0.0844002	-0.465386	-0.140351	-0.181128	-0.141299	0.139165	-0.248933	-0.132527	-0.068753	-0.365339	-0.1688	0.0244192	-0.365813	-0.0452821	-0.0187293	0.0123281	0.0651968	-0.117828	0.183736	0.309862	0.157183	0.207444	0.296349	0.187055	0.260076	0.107634	-0.152916	0.0633001	0.157183	-0.231152	-0.230204	0.0289237	0.105026	0.19322	-0.0151731	0.371266	0.0953058	-0.132527	0.434329	0.324798	0.497629	-0.173305	0.524419	0.422712
SP_0622	-0.25486	-0.0680417	-0.108819	-0.366999	0.0651968	-0.265292	-0.123992	0.0732575	0.0182551	0.24348	0.304884	0.148886	-0.279991	0.0324798	-0.156235	-0.344239	0.0725462	-0.0751541	-0.22404	-0.34661	-0.0244192	-0.464675	-0.154339	-0.311759	0.190849	0.130156	0.00853485	-0.157421	0.0512091	0.11119	0.0469417	-0.0614035	-0.15908	0.0151731	0.262921	-0.0177809	-0.434803	-0.379801	-0.236605	0.190375	-0.0156472	-0.156235	-0.321716	-0.0531057	-0.36605	0.035799	-0.286392	-0.0998103	-0.211
SP_0623	-0.13798	0.256046	0.0874822	0.0139877	0.20697	-0.156946	0.216927	0.254386	0.346136	0.104552	0.457563	0.15339	0.13395	0.169275	0.0177809	0.198435	-0.053817	-0.302513	0.0436226	-0.368658	-0.320057	0.0595069	-0.0379327	0.0625889	0.238028	0.408013	0.344713	0.185396	0.295638	0.355856	0.103841	0.0642485	0.444286	0.281176	0.393077	0.220247	0.0908013	-0.199858	-0.192982	-0.0746799	0.0206259	0.0630631	0.0206259	0.0661451	-0.0846373	-0.0440967	-0.209578	0.23779	-0.0495495
SP_0624	0.210526	-0.0903272	-0.231626	-0.368895	0.0386439	0.260787	-0.0158843	-0.117828	-0.135372	0.00403035	0.108108	-0.19559	-0.056899	0.0289237	-0.188241	-0.220009	0.342579	-0.0504979	-0.0960171	-0.122096	-0.148649	-0.0860597	-0.00853485	-0.0806069	0.0277383	0.0229967	0.0858227	-0.0293978	-0.219061	0.0424372	-0.00853485	0.20863	0.0189663	0.346847	0.128023	-0.0668563	-0.04789	0.145567	0.0974395	0.326221	0.201754	0.13395	-0.332385	0.235657	-0.00877193	0.326458	-0.138454	0.179232	0.287103
SP_0625	-0.113324	-0.345899	0.0557136	0.0592698	0.340446	-0.122333	-0.14533	-0.454481	0.0500237	-0.0625889	-0.104315	-0.16643	-0.488383	0.114746	-0.272404	0.0201517	-0.0604552	-0.11688	-0.37743	-0.132053	-0.00924609	-0.0301091	0.0998103	-0.317449	0.0765766	0.0576102	-0.0834519	-0.0165955	-0.0523945	0.296586	0.0282124	0.0618777	0.0331911	-0.24917	-0.274301	-0.394263	-0.0685159	-0.121147	-0.212423	-0.0258416	-0.000948317	0.0668563	0.169749	-0.0263158	-0.121385	0.317212	-0.342342	0.229018	-0.250119
SP_0626	0.416785	0.0827406	-0.00972025	-0.103129	-0.443812	0.630156	-0.0616406	0.419867	-0.540066	0.0844002	-0.0642485	0.221669	0.251778	0.182551	0.144618	0.241584	-0.0917496	0.197013	0.0803698	0.377904	0.513514	0.319109	-0.0407776	0.178046	-0.19322	-0.103129	-0.0794215	0.129445	-0.217639	-0.242058	-0.23376	-0.281887	-0.382646	0.0820294	0.0647226	0.323613	0.18018	0.357041	0.626363	0.291133	0.0417259	0.15339	0.0737316	0.30678	0.178758	-0.0794215	0.301565	0.0500237	0.401138
SP_0627	-0.077762	-0.439071	-0.0554765	-0.0192034	0.0483642	0.0196776	-0.613087	-0.182788	-0.370792	0.103841	-0.210052	0.147226	-0.0945946	0.0339023	-0.36202	-0.344002	-0.0459934	0.188241	-0.0229967	0.120199	0.320531	-0.00260787	-0.117117	-0.165007	-0.100047	-0.208867	-0.1899	-0.250356	-0.182077	-0.0135135	-0.0964912	-0.162873	-0.403983	-0.239687	-0.28734	-0.42698	-0.322191	0.0633001	0.083689	0.108108	0.0504979	0.0758653	-0.177809	0.222617	0.0104315	0.293741	-0.204125	0.137506	0.0196776
SP_0628	0.209815	0.453295	-0.103129	0.0860597	0.0768137	-0.142248	-0.0649597	0.246562	0.300853	0.110242	0.228544	0.236605	0.127074	0.426743	0.163348	-0.0393551	0.265766	-0.0367473	0.0813182	-0.13798	0.062826	-0.165718	-0.428165	0.0979137	0.146515	0.140588	-0.0531057	-0.159791	-0.020863	0.240872	0.107634	-0.130394	0.112613	-0.0469417	0.266951	0.155998	-0.0943575	-0.516833	-0.308677	0.106686	0.30678	0.275486	-0.018018	0.309862	0.0469417	0.0915126	-0.257231	-0.032954	0.174253
SP_0629	-0.0248933	0.0467046	0.165007	0.0768137	0.479848	-0.379564	0.0853485	-0.227596	0.196539	0.325984	0.109531	0.160028	-0.269559	0.163585	0.0900901	-0.00308203	-0.161451	0.114272	0.169749	-0.128023	-0.108345	0.0310574	0.0227596	0.029872	0.513039	0.428876	0.423423	0.286155	0.0891418	0.385728	0.383357	0.350166	0.22404	0.106923	-0.174727	-0.305358	-0.168326	-0.28734	-0.233049	-0.1266	0.319583	0.129919	-0.104789	0.012091	-0.201517	0.189663	-0.120673	-0.0953058	0.22238
SP_0633	0.362731	-0.213371	0.0222854	-0.0633001	-0.118777	0.11285	-0.188478	-0.00734945	-0.325036	-0.195116	-0.0106686	-0.0486012	-0.100047	-0.192508	-0.186107	-0.0832148	-0.192508	0.0426743	-0.165244	0.083926	0.182551	-0.0756283	-0.157658	-0.130394	-0.0502608	-0.108108	-0.0483642	-0.105974	-0.260076	-0.126363	-0.0725462	-0.131342	-0.330014	-0.000711238	-0.16643	0.136795	-0.119725	0.09578	0.219535	0.131105	-0.297297	-0.178995	-0.10716	0.083926	-0.113561	-0.214557	-0.19322	-0.186107	0.0324798
SP_0634	0.157421	-0.437174	0.0045045	0.139403	-0.316264	0.176624	-0.255808	0.184448	-0.445946	0.0256046	-0.21432	0.188004	0.0189663	-0.0173068	-0.0170697	-0.313419	-0.098862	0.218587	0.0900901	0.228307	0.215031	-0.100284	0.0870081	-0.204836	-0.112376	-0.326932	-0.310811	-0.17449	-0.0526316	-0.00948317	0.175676	-0.298483	-0.450925	-0.323139	-0.203888	0.0680417	-0.00284495	0.220009	0.31982	0.0367473	-0.302039	-0.204836	0.0550024	-0.0732575	-0.0846373	-0.151257	-0.0376956	-0.00640114	-0.0433855
SP_0635	-0.00758653	-0.349692	-0.0732575	0.121385	-0.0412518	0.205073	-0.442864	-0.136795	-0.346373	0.104552	-0.0995733	0.0678046	-0.0386439	-0.321479	-0.170223	-0.191086	-0.174727	0.233286	-0.110005	-0.150071	0.0635372	0.0289237	0.194642	0.285443	-0.0493125	-0.0341394	-0.18587	-0.229967	-0.129919	-0.129919	-0.0663822	-0.369606	-0.45377	0.0125652	-0.14533	0.0464675	-0.105263	0.253912	0.303461	0.100759	0.027027	-0.29872	0.0303461	-0.141062	-0.038881	0.16311	0.0858227	-0.0739687	-0.105737
SP_0636	0.276434	0.157421	0.134187	0.169037	0.111427	0.0158843	-0.186581	-0.11522	0.196064	0.440256	0.406591	-0.0341394	-0.279279	0.150071	0.0106686	-0.00734945	0.31413	-0.113324	-0.00521574	-0.0045045	0.201991	-0.31816	0.325747	0.056899	0.219298	0.247511	0.201517	0.145567	0.0571361	0.270744	0.352537	0.0163585	-0.0346136	0.0656709	-0.0289237	-0.120436	0.314604	-0.0761024	0.0986249	0.347084	0.135135	-0.0187293	0.229256	-0.00640114	0.0917496	0.264343	0.0922238	0.199147	0.157895
SP_0637	0.444998	0.0353248	0.0697013	0.167615	0.244903	0.1477	-0.184448	-0.0590327	-0.0938834	-0.0305832	-0.183025	-0.0464675	0.0770507	0.470365	0.241347	0.264817	0.159554	-0.0841631	0.154101	0.183025	0.110953	0.227359	-0.229967	0.0267899	0.0919867	0.101944	0.251541	0.220484	0.108582	0.168089	0.00142248	0.141773	0.238976	0.18184	-0.0822665	-0.00142248	-0.0189663	-0.018018	0.00403035	0.0697013	0.251304	0.479374	-0.296112	0.492888	0.341631	0.092698	-0.406354	0.190849	0.49597
SP_0638	0.0452821	-0.229493	-0.129208	0.0393551	-0.056899	0.296823	-0.204836	0.131105	-0.35633	0.137506	-0.119014	0.321479	-0.0296349	0.129682	-0.0647226	-0.0476529	-0.279042	0.0865339	0.132053	0.127074	0.337127	0.0720721	-0.289	-0.056899	0.0502608	0.092935	0.0602181	0.272878	-0.13798	0.0832148	0.0218113	-0.113561	-0.254149	0.102892	-0.0647226	-0.0779991	-0.00474158	0.223092	0.386202	-0.0395922	0.261498	0.0739687	-0.0256046	0.353248	-0.00592698	0.337601	0.16643	0.118777	0.359649
SP_0639	0.0199147	-0.165955	-0.0101944	0.020863	0.307966	-0.0398293	-0.0590327	-0.253912	-0.15908	0.0229967	-0.0981508	-0.139165	-0.012091	-0.189189	-0.356567	-0.210052	-0.0229967	0.124941	-0.0825036	-0.0820294	-0.184211	0.213134	0.0284495	0.0495495	-0.0896159	-0.0296349	0.23376	0.172357	-0.240872	0.0459934	0.14936	0.141062	0.0227596	0.0998103	-0.178758	-0.301565	-0.167615	0.362731	0.268137	-0.0730204	0.116643	0.0426743	-0.353959	0.203888	-0.00142248	0.376719	0.117117	0.219298	0.227359
SP_0641	0.0545282	-0.3101	-0.0708867	0.242058	0.146515	-0.0616406	-0.417259	-0.115695	-0.129919	0.133239	-0.117828	0.212423	-0.0725462	0.123518	-0.316501	-0.284021	-0.00379327	0.1055	0.114272	0.0493125	0.237553	-0.0561878	-0.231863	-0.164533	0.00924609	-0.0426743	-0.0630631	-0.053817	-0.0701754	0.227122	0.138691	-0.116643	-0.131342	-0.21835	-0.319346	-0.357515	-0.187055	0.0168326	0.0656709	-0.0111427	0.141773	0.0436226	-0.012091	0.238265	-0.0566619	0.4156	-0.237316	0.216927	0.148886
SP_0645	0.244192	-0.133001	-0.250119	-0.0474158	-0.238502	0.382172	0.118065	0.254386	-0.542674	-0.332148	-0.479137	-0.00640114	0.181128	0.204362	0.156235	0.318397	-0.201991	-0.0879564	0.0486012	0.301091	0.189189	0.305121	-0.137032	-0.157658	-0.16643	-0.231863	-0.118065	0.0623518	0.00355619	-0.092698	-0.23542	-0.0213371	0.059981	0.0813182	0.101233	0.252489	-0.0462304	0.198672	0.19322	-0.109056	-0.0483642	0.307255	-0.265055	0.223803	0.159317	-0.30678	0.0495495	0.262447	0.253912
SP_0647	0.0504979	-0.21835	0.0554765	-0.0889047	0.00900901	-0.0376956	-0.0737316	-0.282598	-0.272878	-0.0486012	-0.453058	-0.0163585	-0.103129	0.00355619	-0.223803	-0.225462	-0.175439	0.346847	-0.0196776	0.0559507	0.0642485	0.164533	-0.141299	-0.299668	-0.260076	-0.280702	-0.252963	-0.325036	-0.465386	0.032954	-0.172119	0.11119	-0.215031	-0.238028	-0.320531	-0.297534	-0.347558	0.100996	-0.00806069	-0.0908013	-0.0822665	0.0884305	-0.101233	0.112376	-0.0782361	0.0137506	-0.0192034	-0.15505	-0.0559507
SP_0648	0.0535799	-0.359886	-0.241821	0.16477	0.0713608	0.130868	-0.550024	-0.226411	-0.258653	0.0168326	-0.108819	-0.00592698	-0.150071	-0.0132764	-0.403983	0.00711238	-0.136083	-0.0324798	-0.0303461	0.165007	0.391892	0.169275	0.00165955	0.0521574	0.18018	0.0844002	-0.032954	0.10147	0.0775249	0.0993362	-0.164059	-0.172119	-0.109056	-0.1688	-0.421764	-0.446183	-0.0246562	0.0286866	0.0990991	0.0502608	0.272404	0.0540541	0.124229	0.243717	0.180654	0.286155	-0.0678046	0.315315	0.176387
SP_0649	0.149597	0.150071	-0.196776	-0.238502	-0.127312	0.268374	-0.241584	0.0972025	-0.184211	0.382883	-0.00213371	0.148174	0.0851114	0.346847	-0.00616406	-0.0459934	0.326458	-0.0834519	0.274064	0.260787	0.498103	-0.056899	-0.0123281	-0.120199	-0.0365102	0.126363	0.110005	-0.0142248	0.0789474	0.0633001	-0.163822	-0.0403035	-0.115932	0.161214	0.0763395	0.0137506	-0.0196776	0.116169	0.175202	0.321716	0.117117	0.21669	-0.17046	0.365576	0.0694642	0.313893	-0.131816	0.200806	0.360123
SP_0650	-0.00711238	0.0825036	0.258416	0.0398293	0.639403	-0.340683	0.181128	-0.338075	0.427928	-0.0834519	0.188952	-0.317212	-0.252489	-0.157421	-0.0571361	0.254386	-0.0931721	-0.33523	-0.310574	-0.746799	-0.673305	-0.0753912	-0.102892	0.148649	0.135609	0.188478	0.367473	0.0203888	-0.0211	0.178758	0.188715	0.180891	0.391418	0.264343	0.138928	0.0545282	-0.143907	-0.117117	-0.333807	-0.211475	0.128497	-0.0192034	-0.250119	0.112138	-0.192271	0.0246562	-0.227359	0.0915126	-0.167852
SP_0651	0.178758	-0.201991	0.035799	0.014936	0.418208	-0.0614035	-0.303224	-0.185396	-0.0291607	0.15908	0.250119	-0.109531	-0.325036	0.0583215	-0.227359	-0.0986249	-0.20294	-0.364391	-0.154339	-0.362257	-0.0680417	-0.156946	-0.142248	0.00948317	0.219298	0.216927	0.342579	0.163585	0.014936	0.427928	0.262684	0.077762	0.103129	0.417496	0.0113798	-0.0704125	-0.0964912	-0.000711238	0.0701754	-0.0727833	0.243954	-0.0056899	-0.32954	0.418445	0.0211	0.420341	-0.128734	0.259128	0.291607
SP_0652	0.131579	0.173305	-0.119962	-0.129445	0.0592698	0.105974	-0.038881	-0.000237079	0.0834519	0.167615	-0.0225225	-0.151019	0.0675676	0.327881	0.299431	0.103604	0.442627	0.068753	0.26458	0.233523	0.0203888	0.0739687	0.116643	0.109768	0.154101	0.247274	0.276671	0.204599	0.174253	0.100996	0.220009	0.295164	0.0621147	0.222143	-0.0680417	-0.12257	0.059744	-0.045045	-0.0865339	0.366999	0.351588	0.630394	-0.0787103	0.191323	0.288288	0.0561878	-0.053817	0.102892	0.238028
SP_0653	0.486486	0.0279753	0.288525	0.142959	0.209578	0.108582	-0.142485	0.0618777	-0.0713608	-0.138928	-0.0189663	-0.157895	0.0284495	0.0365102	0.163585	0.220484	0.0213371	0.0334282	-0.110953	-0.0130394	-0.0296349	-0.0291607	-0.333333	0.0552394	-0.108345	0.102655	0.279991	0.232575	-0.130394	0.00806069	0.0846373	-0.0552394	-0.124229	0.159554	-0.0775249	0.322665	-0.0165955	0.227833	0.270033	0.179232	-0.0879564	0.0950688	-0.113087	0.389995	0.190612	-0.0685159	-0.321479	-0.0874822	0.133713
SP_0655	0.152916	0.0675676	0.086771	0.29872	0.419393	-0.131816	-0.102181	-0.211	0.234471	0.045045	0.062826	-0.245614	-0.00972025	0.183262	0.0630631	0.17046	0.0531057	0.00545282	-0.0199147	-0.142722	-0.246325	0.195827	0.041963	0.254149	0.186818	0.098862	0.297771	0.245377	0.000474158	0.29706	0.353722	0.305832	0.439071	0.179706	-0.159554	-0.294215	0.0173068	-0.129919	-0.227122	0.0177809	0.57302	0.44808	-0.0256046	0.222617	0.315789	0.209104	0.0651968	0.329303	0.276197
SP_0657	-0.11688	-0.50166	-0.0858227	0.468468	-0.0595069	0.157421	-0.441441	-0.0483642	-0.232812	-0.050972	-0.180417	0.0206259	-0.0322428	-0.35467	-0.379564	-0.227122	-0.407776	0.177098	0.00165955	-0.0806069	0.0848743	0.122807	-0.0369844	0.120199	-0.0917496	-0.0713608	-0.17046	0.0521574	-0.120673	0.0896159	0.123992	-0.331437	-0.293741	-0.219772	-0.406591	-0.252015	0.0701754	0.357752	0.287103	-0.279991	-0.0616406	-0.375533	0.243243	-0.0699384	-0.0128023	0.229018	0.247985	0.211238	-0.144618
SP_0658	0.226174	0.00213371	-0.181128	-0.100522	-0.223329	0.496207	0.108108	0.115695	-0.36605	0.22238	-0.138691	0.0327169	0.271693	0.267188	0.15339	0.114509	-0.0192034	0.0704125	0.0464675	0.06899	0.123044	0.184448	0.143907	0.134661	-0.158843	-0.193694	0.0196776	-0.0301091	-0.217165	-0.0751541	0.0528687	0.113324	-0.0386439	0.188241	0.265292	0.149123	0.159317	0.452584	0.422949	0.252726	0.296586	0.206733	-0.120436	0.44808	0.113798	0.0526316	0.455429	0.305121	0.40825
SP_0659	0.380038	0.0111427	0.203651	0.312707	0.181366	0.0116169	-0.242058	-0.000237079	-0.0990991	-0.288051	-0.210763	-0.0697013	0.103367	-0.0222854	0.199147	0.258179	-0.168089	0.205073	-0.248459	-0.222143	-0.15339	0.0452821	-0.526316	0.20294	-0.074917	-0.0592698	-0.0467046	-0.134424	-0.293978	-0.074917	-0.0502608	0.0045045	0.0853485	0.208393	-0.0232338	0.301091	-0.228307	-0.100759	-0.119014	0.062826	0.255808	0.0673305	-0.0915126	0.186107	0.0775249	-0.0222854	-0.320531	-0.239213	0.0464675
SP_0660	-0.260787	-0.14936	0.200095	0.0908013	0.373874	-0.101707	-0.307729	-0.187055	0.332148	0.327169	0.256046	-0.0225225	-0.294689	0.150308	-0.0758653	-0.0246562	0.0203888	-0.0917496	0.0533428	-0.32954	-0.0827406	-0.0945946	-0.0234708	-0.121622	0.1899	0.403035	0.263395	0.162873	0.142248	0.449739	0.223329	0.129919	0.108819	0.153864	-0.146515	-0.298957	-0.0151731	-0.0910384	-0.233997	0.0964912	0.240398	0.111664	0.182788	0.0215742	-0.086771	0.453295	-0.327406	0.315789	-0.174727
SP_0661	-0.155524	-0.19559	0.0974395	0.0884305	0.0490754	0.227596	-0.343054	-0.00592698	-0.0694642	0.356093	-0.0713608	0.244192	0.123992	0.202229	-0.124229	-0.0881935	-0.0889047	0.345899	0.332859	0.122333	0.31247	0.413229	-0.000237079	0.125652	-0.0547653	0.166193	0.041963	0.0943575	-0.0644855	0.132053	0.00474158	-0.169986	-0.341631	-0.177809	-0.387624	-0.396871	0.00521574	0.189189	0.131579	-0.0476529	0.0945946	0.156235	0.13964	0.206022	0.0303461	0.321479	-0.0647226	0.17046	0.0168326
SP_0662	0.296349	-0.25652	0.0151731	0.0967283	-0.274064	0.408487	-0.385965	0.231152	-0.477477	-0.0426743	-0.26624	0.285917	0.205311	0.0706496	-0.0699384	-0.0884305	-0.178284	0.471788	0.0874822	0.270507	0.441441	0.18018	-0.398767	0.032954	-0.252252	-0.353011	-0.412755	-0.14936	-0.442627	-0.163585	-0.210289	-0.315552	-0.47321	-0.281887	-0.173779	0.0163585	-0.0211	0.236368	0.437648	0.18587	0.219772	0.014936	0.134187	0.371266	0.161925	0.0787103	0.109056	0.0296349	0.251304
SP_0663	-0.121147	-0.178995	0.198672	0.0756283	0.591987	-0.106686	-0.31413	-0.410384	0.318634	0.231152	0.17615	-0.169275	-0.253912	0.119488	-0.0564248	0.0834519	0.0128023	-0.173542	-0.0339023	-0.42129	-0.172357	-0.140114	-0.119488	-0.0512091	0.105263	0.217876	0.333807	0.0694642	-0.0101944	0.335941	0.210763	0.265766	0.261024	0.410621	-0.0917496	-0.331437	-0.167378	-0.198435	-0.319346	0.00948317	0.407065	0.176624	-0.251304	0.206496	0.0225225	0.386439	-0.298009	0.293741	0.029872
SP_0664	-0.0068753	-0.151257	0.273826	0.36771	0.698198	-0.225462	-0.225462	-0.445946	0.325273	0.0452821	0.108582	-0.378615	-0.320057	-0.0531057	-0.068753	0.185633	-0.231152	-0.232338	-0.28331	-0.683736	-0.49431	-0.0251304	-0.0455192	0.215031	0.208156	0.24111	0.367473	0.0424372	-0.0810811	0.374111	0.357515	0.184685	0.298246	0.214083	-0.032954	-0.194879	-0.0286866	-0.00616406	-0.265292	-0.154576	0.211949	-0.0244192	-0.109056	0.182551	-0.0656709	0.242532	-0.19322	0.356567	-0.142722
SP_0665	-0.0633001	-0.157658	-0.130631	0.105974	0.398293	-0.0272641	-0.536984	-0.103367	0.120436	0.124941	0.296349	-0.150545	-0.166667	0.0813182	-0.268374	-0.0241821	0.14936	-0.271219	-0.044808	-0.181128	-0.0109056	-0.0751541	-0.00782361	0.178758	0.290185	0.381935	0.350166	0.196064	0.175913	0.358938	0.256757	0.0348506	0.0820294	0.265529	-0.0604552	-0.352537	0.0649597	-0.0443338	-0.0523945	0.18018	0.30678	0.281887	-0.0789474	0.361783	0.271219	0.432195	-0.216927	0.546705	0.0870081
SP_0666	-0.136795	0.0523945	0.23779	0.174964	0.518492	-0.220484	-0.14936	-0.342342	0.426031	0.428639	0.213134	-0.18184	-0.421527	0.279753	0.130394	0.0493125	0.228781	-0.0827406	0.0848743	-0.259365	-0.137743	-0.183973	0.132527	0.00403035	0.382172	0.357041	0.391418	0.219535	0.172831	0.367236	0.376245	0.290896	0.23376	-0.0469417	0.00165955	-0.285206	0.0315315	-0.0507349	-0.208156	0.288525	0.33689	0.201991	0.174016	0.0663822	-0.0474158	0.396633	-0.134187	0.38881	0.0189663
SP_0667	-0.265529	-0.366524	0.0253675	0.134187	0.0903272	-0.0227596	-0.353722	-0.305832	-0.0670934	0.180891	-0.0296349	-0.106923	-0.371503	-0.104552	-0.25486	-0.136795	-0.320057	-0.263632	0.0334282	-0.192271	0.0848743	-0.209578	0.0405405	-0.23779	0.137269	0.0282124	-0.00900901	-0.0919867	0.0941204	0.24514	0.0787103	-0.0462304	-0.0277383	-0.0218113	-0.104552	-0.213608	-0.0801328	0.0346136	-0.0374585	-0.0227596	0.059981	-0.20863	0.131342	-0.0367473	-0.22404	0.180417	0.0934092	0.345899	-0.120436
SP_0668	-0.13964	0.0459934	-0.449265	-0.0661451	-0.790659	0.207207	0.0362731	0.452821	-0.407776	-0.00521574	-0.210763	0.422949	0.456377	-0.0154101	-0.156235	-0.219535	0.0896159	0.152916	0.157421	0.532243	0.567568	-0.0504979	-0.00640114	-0.186818	-0.35799	-0.352537	-0.486724	-0.279516	0.0924609	-0.403746	-0.284021	-0.330014	-0.297297	-0.403983	0.136083	0.157421	-0.0113798	0.137506	0.282598	0.145804	-0.302039	-0.201991	0.107871	-0.189663	-0.190375	-0.180891	0.288288	-0.0625889	-0.0315315
SP_0671	0.31982	0.0232338	0.0111427	0.0618777	-0.134661	0.293978	0.0109056	-0.0293978	-0.38312	-0.0931721	-0.112613	-0.15339	0.0744429	-0.140351	0.176861	0.236605	-0.136795	-0.0794215	-0.0789474	0.238739	0.0874822	0.204362	0.272641	0.314367	0.108582	0.12826	0.104078	0.198198	0.155524	-0.185396	-0.11522	-0.173305	-0.14936	0.180417	-0.0545282	0.368184	0.184448	0.310574	0.399716	0.147463	0.0225225	-0.062826	0.177098	0.00829777	0.149597	-0.0426743	0.134187	-0.107397	0.189189
SP_0672	0.115695	-0.167615	0.18018	0.389758	0.344476	-0.282124	-0.123281	-0.224514	0.00711238	-0.0578473	-0.0668563	-0.0746799	-0.44808	0.0699384	0.000237079	0.117354	-0.341868	-0.144144	-0.0825036	-0.0457563	-0.0426743	0.0440967	-0.163822	-0.223092	0.358227	0.366287	0.28331	0.510906	0.248696	0.431958	0.13964	0.0438596	0.192271	-0.00497866	-0.359175	-0.168089	-0.152442	-0.206022	-0.0872451	-0.210526	0.131816	0.0848743	0.148174	-0.0903272	0.0199147	0.121622	-0.224277	0.0161214	0.0706496
SP_0673	0.290185	0.0559507	0.041963	0.359175	0.0903272	0.00782361	-0.0220484	0.0964912	-0.229967	0.0661451	-0.0229967	-0.0851114	-0.0732575	0.121385	0.323139	0.154339	-0.366999	-0.263869	0.198909	0.0881935	-0.0201517	0.164533	0.0704125	0.165955	0.46183	0.237553	0.373163	0.408013	0.325984	0.293504	0.3312	0.0846373	0.234471	0.268848	-0.00189663	0.179943	0.0986249	0.0431484	0.134424	-0.224988	0.178995	0.0663822	-0.0680417	0.128023	0.151731	-0.0879564	0.184922	0.205073	0.405405
SP_0675	-0.124467	-0.165007	0.209104	0.294689	0.00142248	-0.0697013	-0.33523	-0.0630631	-0.0884305	0.133239	0.0874822	0.0068753	-0.171171	-0.327169	-0.181128	-0.0436226	-0.419156	-0.0350877	-0.0369844	-0.173779	0.0433855	-0.106923	0.102418	0.0981508	0.0576102	0.168089	0.0713608	-0.0282124	-0.0158843	0.163585	0.151731	-0.168089	-0.147226	0.173068	-0.192982	-0.0433855	0.00948317	0.0407776	0.113324	-0.101233	-0.128971	-0.308203	0.236842	-0.188241	-0.0630631	-0.0101944	0.220484	-0.0324798	-0.213845
SP_0676	-0.189426	-0.217165	-0.397819	-0.168563	-0.161451	0.0697013	-0.110953	-0.0730204	-0.16643	0.107634	-0.056899	0.0891418	-0.288051	-0.0922238	-0.23376	-0.228781	-0.207918	-0.0670934	0.0865339	0.045045	0.192034	-0.0215742	0.242532	-0.112613	0.279753	0.356804	0.000948317	0.102655	0.166193	0.232101	-0.0400664	-0.243954	-0.324561	-0.0825036	-0.240872	-0.117591	-0.0289237	0.00284495	0.0571361	-0.0908013	-0.150308	-0.0756283	0.226885	-0.143196	-0.165007	0.0372214	0.0523945	-0.126126	-0.103604
SP_0677	0.0265529	0.0452821	-0.475818	-0.225225	-0.372214	0.469417	-0.29872	0.256283	-0.339497	0.0962541	-0.127549	0.222617	0.284969	0.125178	-0.209578	-0.0483642	0.369606	0.154101	0.42698	0.535799	0.578236	0.177809	0.116643	0.105737	0.0234708	0.0315315	-0.207207	-0.0822665	0.0618777	-0.0995733	-0.351826	-0.25083	-0.183025	-0.0346136	-0.0663822	-0.114983	0.100996	0.0398293	0.170934	0.281413	0.141062	0.250119	0.0746799	0.156709	0.255808	0.151731	0.0829777	0.26055	0.326932
SP_0678	-0.0595069	0.286155	-0.0282124	-0.0504979	0.0165955	-0.22238	-0.160977	0.0602181	0.402798	0.34092	0.320768	0.247985	0.00853485	0.197961	-0.00711238	-0.223803	0.28165	0.06899	0.14367	-0.112376	0.151968	-0.417022	-0.359412	-0.120673	0.105974	0.202229	0.0405405	-0.0983879	0.00260787	0.108108	0.125652	-0.00189663	-0.127074	-0.248933	0.150782	-0.0775249	-0.0547653	-0.266477	-0.175202	0.34495	0.207918	-0.00426743	0.110005	0.234234	-0.165955	0.0972025	-0.161925	-0.10147	-0.0251304
SP_0679	0.212423	-0.215268	-0.0779991	0.0623518	-0.152679	0.288288	-0.47487	0.165244	-0.307492	0.0369844	-0.0123281	0.190375	0.254386	-0.0260787	-0.208156	-0.204125	-0.202229	0.155998	0.202703	0.110953	0.282835	0.12257	-0.329066	0.143196	-0.132527	-0.0146989	-0.020863	-0.0625889	-0.23945	-0.0139877	-0.0649597	-0.223803	-0.458985	-0.0310574	-0.111901	-0.0424372	0.0680417	0.413703	0.467757	0.199384	0.0855856	0.0279753	0.0616406	0.501422	0.126363	0.165244	0.0045045	0.171171	0.225462
SP_0681	-0.351114	-0.105026	-0.356093	-0.261498	-0.0974395	-0.0967283	-0.0972025	0.0990991	-0.0571361	0.0611664	0.114509	0.178521	-0.110716	-0.330251	-0.45377	-0.267899	-0.11522	0.0163585	0.135846	-0.0211	0.131579	0.0853485	0.0955429	0.0761024	0.179943	0.314604	-0.032954	0.0545282	0.216927	0.0393551	-0.165481	-0.305595	-0.283073	-0.146278	-0.166193	-0.167852	-0.127786	-0.032954	0.0621147	-0.139877	-0.139403	-0.203414	0.0272641	-0.21266	-0.201754	0.0552394	0.0625889	-0.0504979	-0.177098
SP_0682	-0.245377	0.0784732	0.233523	0.126126	0.685633	-0.633713	0.255334	-0.359649	0.631342	0.137269	0.402798	-0.184211	-0.454244	-0.0834519	-0.020863	0.0440967	-0.192745	-0.361783	-0.202229	-0.704125	-0.668326	-0.296586	0.0521574	-0.000474158	0.435752	0.414889	0.554291	0.239687	0.139877	0.466809	0.568279	0.396633	0.490043	0.256994	0.11285	-0.167852	-0.0841631	-0.29706	-0.428876	-0.238028	0.168563	-0.0146989	-0.0592698	-0.0784732	-0.279753	0.0896159	-0.0535799	0.0481271	-0.167378
SP_0684	0.0056899	-0.0109056	-0.0346136	0.120436	-0.253438	0.086771	-0.372926	0.145092	-0.0834519	0.0101944	-0.0699384	0.277857	0.13798	0.13798	-0.0815552	-0.0263158	-0.162873	0.119962	-0.0189663	0.14367	0.503319	0.011854	-0.245377	-0.133713	-0.21835	-0.0623518	-0.433618	-0.366287	-0.0995733	0.0165955	-0.342105	-0.490043	-0.44073	-0.416785	-0.156946	0.00806069	-0.0618777	-0.225225	-0.0934092	0.00284495	-0.182077	-0.110716	0.355856	0.0296349	-0.0417259	-0.0633001	-0.292082	-0.0900901	-0.328829
SP_0686	-0.00758653	-0.218824	0.15339	0.357515	0.550498	-0.248459	-0.341157	-0.36771	0.27193	-0.0218113	-0.00758653	-0.0602181	-0.349218	0.0590327	-0.171882	0.0142248	-0.184922	0.0739687	-0.104552	-0.348269	-0.183499	0.0500237	-0.326932	-0.0154101	0.311285	0.385017	0.145567	0.166193	-0.0663822	0.462067	0.148174	-0.0146989	0.071835	-0.116406	-0.409673	-0.406117	-0.169749	-0.297534	-0.326221	-0.136321	0.299905	0.0948317	0.199621	0.0924609	-0.0798957	0.355856	-0.470365	0.0661451	-0.114746
SP_0687	0.0746799	-0.0585586	0.312945	0.173779	0.63229	-0.194642	-0.303224	-0.423423	0.275012	0.288051	0.131342	-0.279042	-0.291133	0.1477	-0.00806069	-0.0635372	-0.0587956	-0.0858227	0.0355619	-0.351351	-0.196302	-0.0531057	-0.266477	0.0481271	0.231152	0.306306	0.447606	0.233286	-0.0654339	0.377904	0.32551	0.27193	0.104552	0.151019	-0.121622	-0.338075	-0.0938834	0.0282124	-0.0881935	0.0739687	0.435514	0.138217	-0.19559	0.451636	0.0391181	0.423898	-0.178284	0.295638	0.186818
SP_0690	0.132922	-0.24733	-0.137669	-0.0754807	-0.321149	0.389746	0.234275	0.127225	-0.591028	-0.110373	-0.528128	0.0586281	0.0104439	-0.137907	0.095419	0.162592	-0.437456	0.276288	0.140992	0.198434	0.112746	0.411109	0.106338	0.103015	0.00403513	-0.199858	-0.151436	0.124377	-0.0970805	-0.252314	-0.249941	-0.101116	-0.210302	-0.199858	-0.0738192	0.209827	0.0291954	0.481605	0.46048	-0.244244	-0.148113	-0.210776	-0.0797532	0.0078329	-0.0600523	-0.378116	0.488963	-0.137194	0.216948
SP_0693	-0.145804	-0.207444	0.0685159	0.0497866	0.359649	-0.172119	-0.0187293	-0.229256	0.0362731	0.175913	0.20863	-0.135372	-0.355619	-0.28331	-0.294689	-0.102892	-0.458511	-0.173779	-0.00592698	-0.209578	-0.135372	-0.0675676	0.107871	0.0184922	0.333807	0.370318	0.422238	0.374585	0.011854	0.425557	0.368184	0.191323	0.0663822	0.300379	-0.185159	-0.22404	0.0649597	0.130394	0.195353	-0.253201	0.0962541	-0.226411	0.0374585	0.151494	-0.036036	0.215979	0.34661	0.109056	0.0699384
SP_0694	0.141299	0.0761024	0.46918	0.13798	0.724277	-0.380512	0.303224	-0.42698	0.363917	0.0528687	0.185396	-0.321954	-0.363205	-0.0303461	0.206259	0.307966	-0.19725	-0.134661	-0.224514	-0.471313	-0.610005	-0.0519203	0.0170697	0.0656709	0.297771	0.376482	0.678995	0.414651	-0.0609294	0.309862	0.472025	0.545519	0.461356	0.503793	-0.00734945	-0.00379327	-0.0787103	-0.0678046	-0.138454	-0.0497866	0.244666	0.173068	-0.179943	0.0832148	-0.0474158	0.00521574	-0.0654339	-0.0960171	0.0986249
SP_0695	-0.0374585	-0.0941204	0.376956	0.306306	0.769559	-0.482456	-0.0218113	-0.390232	0.385965	0.132527	0.275249	-0.203177	-0.494784	-0.131579	-0.065908	0.00189663	-0.279042	-0.100522	-0.257705	-0.637269	-0.548601	-0.089853	-0.0189663	0.13395	0.388573	0.399004	0.472262	0.317923	0.000711238	0.50569	0.540778	0.222617	0.296112	0.232812	-0.165007	-0.208867	-0.157895	-0.191086	-0.220009	-0.255097	0.254386	-0.0855856	-0.0787103	-0.0526316	-0.159317	0.318634	-0.13229	0.0384068	-0.0642485
SP_0696	-0.154339	-0.0407776	0.385254	0.279042	0.881223	-0.545993	0.0144618	-0.548127	0.500237	0.141062	0.194642	-0.29706	-0.482219	-0.0289237	-0.0381697	0.0654339	-0.133476	-0.124467	-0.220247	-0.581792	-0.580133	-0.0855856	0.0222854	0.0941204	0.405642	0.40422	0.505453	0.248222	0.00521574	0.507112	0.510431	0.408487	0.464438	0.235657	-0.161451	-0.373637	-0.157421	-0.249644	-0.385491	-0.191323	0.332622	0.0682788	-0.0547653	0.000474158	-0.117117	0.392129	-0.20697	0.128971	-0.083689
SP_0697	-0.323376	-0.0353248	0.0675676	0.0324798	0.665007	-0.567568	-0.0445709	-0.325747	0.459459	0.154101	0.321242	-0.14367	-0.491939	-0.184448	-0.276434	-0.170697	-0.0900901	-0.248933	-0.150308	-0.589853	-0.458274	-0.300379	-0.0201517	-0.0170697	0.424609	0.414177	0.369844	0.148412	0.128023	0.511143	0.411569	0.235183	0.349692	0.201043	-0.00616406	-0.275723	-0.192034	-0.309625	-0.356567	-0.228307	0.218587	-0.113087	-0.146752	-0.014936	-0.174016	0.323376	-0.105737	0.106923	-0.143196
SP_0698	-0.328829	-0.0829777	0.0851114	0.192982	0.627074	-0.652205	-0.0820294	-0.263632	0.517544	0.092698	0.263158	-0.106686	-0.372688	-0.106449	-0.261261	-0.263869	-0.118777	-0.306543	-0.110242	-0.60716	-0.514699	-0.247037	-0.0708867	-0.118065	0.313893	0.347795	0.286155	0.0872451	0.25486	0.619014	0.444286	0.0972025	0.354433	0.059744	-0.0810811	-0.244903	-0.224277	-0.367473	-0.488857	-0.434092	0.0301091	-0.146278	-0.146041	-0.109768	-0.23779	0.300142	-0.336178	0.10716	-0.284258
SP_0699	-0.254386	0.134424	0.127549	-0.0260787	0.600759	-0.629682	0.157183	-0.415126	0.657658	-0.0474158	0.215979	-0.183025	-0.310811	-0.0813182	-0.184448	-0.0182551	0.0699384	-0.143433	-0.274538	-0.630394	-0.59578	-0.256757	-0.160266	-0.106211	0.187293	0.180417	0.173068	-0.117591	-0.0474158	0.309151	0.20294	0.299431	0.474395	0.0514462	0.0424372	-0.218824	-0.307729	-0.553817	-0.693457	-0.155524	0.204599	0.0528687	-0.130394	-0.103604	-0.266714	0.0789474	-0.303698	-0.133476	-0.284969
SP_0701	-0.151257	-0.149123	-0.137743	-0.0135135	0.108345	-0.00948317	-0.119488	-0.219535	-0.0467046	-0.0697013	-0.119014	-0.331437	-0.100759	-0.121385	0.0213371	0.0137506	-0.113561	-0.0936463	-0.137032	-0.135372	-0.225699	-0.114272	-0.0165955	-0.0355619	0.144618	0.148649	0.256283	0.200095	0.113561	0.053817	0.0336652	0.301565	0.227122	0.203888	0.0924609	-0.00213371	-0.09578	0.22404	-0.00972025	0.231626	0.231389	-0.0068753	-0.0761024	0.0372214	-0.0431484	0.116406	0.0528687	0.138691	0.0701754
SP_0702	-0.281176	-0.125178	-0.165007	0.00260787	0.185396	-0.310574	0.102181	-0.324798	0.0967283	-0.276908	-0.195827	-0.350877	-0.0668563	-0.181603	-0.0237079	0.116643	-0.0521574	-0.220009	-0.388099	-0.119725	-0.354908	-0.206733	0.0241821	-0.221432	-0.0130394	0.0286866	0.242532	0.14201	0.173542	-0.0521574	0.0554765	0.391181	0.391418	0.15505	0.0253675	-0.0801328	-0.205548	0.029872	-0.253438	0.0535799	0.0557136	0.0559507	-0.127786	-0.133001	-0.133239	0.00237079	-0.112138	-0.0374585	-0.187293
SP_0703	-0.0981508	-0.0701754	0.195827	0.0132764	-0.0848743	-0.290422	-0.31982	-0.0146989	-0.0384068	0.0962541	0.0422001	0.159791	-0.00426743	-0.201043	-0.249407	-0.261735	-0.0514462	-0.130868	-0.00142248	-0.0101944	0.205548	-0.286629	-0.1899	-0.295638	-0.251541	-0.322428	-0.16643	-0.279991	0.0661451	-0.121859	-0.11522	-0.201517	-0.0903272	-0.115458	-0.146278	-0.0523945	-0.317686	-0.138928	-0.119014	-0.102181	-0.121859	-0.29706	-0.146752	-0.141773	-0.252252	0.113324	-0.196302	-0.0938834	-0.113561
SP_0704	-0.181366	-0.0405405	0.0552394	-0.19559	0.0526316	-0.254386	-0.0604552	-0.138691	0.0165955	0.198198	-0.0403035	0.11119	-0.0846373	-0.0635372	-0.28331	-0.422001	-0.154101	-0.0137506	0.308677	0.0132764	0.0732575	-0.124229	-0.0459934	-0.282361	-0.0192034	-0.000948317	0.00284495	-0.275723	-0.108819	0.313182	0.144381	0.187767	0.0275012	0.185633	-0.179943	-0.228307	-0.249407	-0.18753	-0.220958	-0.28734	-0.146278	-0.0879564	-0.24514	-0.0177809	-0.25889	0.151731	-0.0170697	-0.161925	0.0350877
SP_0705	0.245377	-0.227596	-0.000711238	-0.0310574	0.0104315	0.0403035	-0.311285	-0.0474158	-0.399004	-0.126837	-0.0651968	-0.0229967	-0.0327169	-0.229018	-0.230441	-0.0395922	-0.045045	0.041963	-0.296112	0.0339023	0.19725	-0.194405	-0.196539	-0.130631	-0.142959	-0.160266	-0.0339023	-0.148886	-0.220009	-0.264106	-0.0730204	-0.150545	-0.31982	0.0495495	-0.0998103	0.0798957	-0.305595	0.092935	0.163822	0.26458	-0.0825036	-0.114272	-0.228544	0.0803698	-0.159791	0.0293978	-0.268611	-0.0189663	-0.035799
SP_0706	0.195116	-0.0609294	0.256994	0.328118	0.0945946	-0.235183	-0.368184	0.00284495	-0.0512091	0.0725462	-0.175439	0.145092	-0.0727833	0.163585	-0.0135135	-0.0068753	-0.178995	0.296112	0.00616406	0.157895	0.301802	-0.0583215	-0.264106	-0.184685	-0.077762	-0.0386439	-0.0730204	-0.0893789	-0.161214	0.206496	0.124704	-0.107871	-0.200569	-0.344476	-0.302039	-0.0493125	-0.184922	-0.151494	-0.0267899	0.0962541	-0.0881935	0.109531	0.171645	0.141062	0.04789	-0.135846	-0.204362	-0.14936	-0.0886676
SP_0707	-0.045045	-0.175913	0.127786	-0.192271	0.189426	-0.128971	0.0350877	-0.326221	0.0900901	0.23945	-0.0433855	0.00521574	-0.313893	0.201517	-0.114035	-0.219298	-0.0464675	0.0706496	-0.151968	-0.212186	0.0516833	-0.183262	-0.122096	-0.422712	-0.120199	-0.0756283	-0.0405405	-0.200806	-0.307018	0.197961	0.143907	0.116406	-0.161925	-0.14367	-0.188241	-0.297771	-0.303936	-0.129919	-0.149597	0.0322428	-0.0146989	0.000948317	-0.14936	0.101707	-0.430773	0.201991	-0.259839	-0.0654339	-0.100047
SP_0708	-0.041963	-0.316264	-0.152442	0.0289237	-0.12091	0.209578	-0.35633	-0.0881935	-0.403272	-0.0516833	-0.51707	0.0578473	-0.0137506	-0.00308203	-0.098862	0.00545282	-0.380275	0.298009	0.0881935	0.159791	0.403746	0.284969	-0.322428	-0.0855856	-0.0844002	-0.177335	-0.335941	-0.17449	-0.204125	-0.0931721	-0.388573	-0.263158	-0.367236	-0.337127	-0.432195	-0.25652	-0.32385	-0.00640114	0.00189663	-0.194405	0.146041	-0.0414889	0.0248933	0.189426	-0.0308203	-0.0187293	-0.0225225	-0.0502608	-0.0398293
SP_0709	0.150782	-0.0768137	-0.123518	-0.080844	-0.367473	0.188715	-0.162873	0.264817	-0.309388	0.233286	0.0353248	0.286866	-0.0528687	0.256994	0.106211	-0.0924609	-0.0353248	0.155761	0.00308203	0.347084	0.545756	-0.255808	-0.0168326	-0.22404	0.0296349	-0.0125652	-0.127312	0.038881	-0.0467046	0.0144618	0.133476	-0.083689	-0.407302	-0.197961	0.0111427	0.077762	0.0794215	0.0727833	0.303698	0.465386	0.0931721	0.108108	0.294927	0.180891	0.0111427	-0.0462304	0.145804	-0.00260787	0.112376
SP_0710	-0.00284495	-0.339023	-0.224751	-0.108819	-0.206022	0.214083	-0.0547653	-0.0158843	-0.270033	-0.0647226	-0.287577	0.155287	-0.0756283	-0.0284495	-0.204125	-0.161688	-0.0668563	0.267662	0.122096	0.207444	0.214083	0.059981	-0.0526316	-0.250593	-0.0746799	-0.0322428	-0.199384	0.0275012	-0.173068	0.0379327	-0.0502608	-0.106923	-0.27193	-0.0770507	-0.355856	-0.197724	-0.118777	-0.00237079	0.0737316	-0.0407776	-0.0452821	0.0801328	0.0381697	-0.117828	-0.146041	0.0346136	-0.00711238	-0.152205	0.0422001
SP_0711	0.229967	0.186344	0.382883	0.117117	0.215505	-0.167852	-0.227359	-0.254149	0.0206259	0.00189663	-0.0874822	-0.203888	0.0486012	0.0431484	-0.0578473	-0.0154101	0.114746	0.128023	0.0308203	0.160028	0.0934092	0.170223	-0.0772878	0.0111427	-0.122807	-0.162636	0.0296349	-0.208393	-0.235183	-0.00829777	-0.0642485	0.120199	0.0860597	-0.0407776	-0.323376	-0.226174	-0.209341	-0.106923	-0.185633	0.0550024	0.0305832	0.167141	-0.0483642	0.128497	0.12826	0.139877	-0.260787	0.00284495	0.0841631
SP_0715	-0.0215742	-0.0732575	0.0109056	-0.00877193	-0.177098	0.158369	-0.377667	0.0263158	-0.128734	0.180891	-0.0848743	0.274064	0.0452821	0.284495	-0.0815552	0.0502608	0.0196776	0.220958	0.130156	0.36202	0.643433	-0.00995733	-0.161451	-0.140351	-0.0550024	-0.116169	-0.3312	-0.283073	-0.151257	0.0170697	-0.187293	-0.0483642	-0.137506	-0.169749	-0.19725	-0.293504	-0.0177809	-0.319109	-0.105737	0.230441	0.213371	0.123044	0.200806	0.167615	0.0583215	0.10147	-0.0858227	0.0493125	0.0732575
SP_0716	-0.203651	-0.0220484	-0.188241	0.171645	-0.00900901	-0.268611	-0.345187	0.0486012	0.228544	0.137032	-0.0535799	0.0853485	-0.134187	0.0960171	-0.155998	-0.304647	0.168089	-0.083689	0.239213	0.141299	0.146752	-0.0540541	0.0917496	-0.161451	0.102181	0.129208	-0.155287	0.0146989	0.387387	0.455666	0.113561	-0.213371	-0.0395922	-0.380512	-0.315789	-0.277383	0.100759	-0.243243	-0.245614	-0.346136	-0.123992	-0.012091	0.165244	-0.107397	0.147937	0.188241	-0.139165	0.0237079	-0.193694
SP_0717	-0.308914	-0.441679	-0.0623518	-0.0462304	-0.155761	0.0405405	-0.3101	-0.0860597	-0.238739	0.221432	-0.271456	0.210289	-0.153153	0.0647226	-0.296349	-0.287577	-0.0912755	0.148412	0.135372	0.209104	0.387387	-0.00948317	0.174727	-0.354196	-0.176387	-0.191086	-0.25083	-0.231389	-0.0177809	0.119725	0.0436226	-0.154339	-0.301091	-0.297534	-0.375296	-0.361072	-0.158132	0.0604552	0.04789	-0.0900901	-0.275012	-0.0531057	0.0184922	-0.110716	-0.236368	0.136083	-0.0519203	0.0715979	-0.167378
SP_0718	0.0972025	-0.27193	0.0668563	-0.00213371	0.00592698	0.136321	-0.165007	-0.129208	-0.168089	0.135135	-0.128734	0.194879	-0.114272	0.0903272	-0.187767	-0.0353248	-0.223092	0.128023	-0.156235	-0.0481271	0.33689	-0.162399	-0.206496	-0.269322	-0.331674	-0.21669	-0.139877	-0.133001	-0.410858	0.00379327	-0.0277383	-0.1266	-0.319346	-0.143907	-0.112138	-0.132527	-0.114509	0.15339	0.239924	0.0967283	-0.00497866	-0.0765766	-0.0379327	0.223803	-0.217402	0.156472	0.0168326	0.0514462	0.0625889
SP_0719	0.112138	-0.221906	-0.0919867	0.281176	-0.165244	0.140588	-0.393314	0.163585	-0.475344	0.0109056	-0.230441	0.141299	0.0633001	-0.012091	-0.121622	0.050972	-0.151968	0.0282124	0.162162	0.459222	0.469417	0.279042	0.150308	0.129919	0.0163585	-0.133001	-0.0282124	0.182551	0.223329	-0.0905642	0.00806069	-0.263158	-0.189189	-0.207444	-0.335704	-0.142485	0.0331911	0.238976	0.323376	-0.0908013	-0.0248933	0.0912755	0.0343765	0.0374585	0.208156	0.0713608	0.161688	0.284258	0.225936
SP_0720	-0.136321	-0.390469	-0.169986	-0.0324798	-0.160028	0.168563	-0.445709	0.0497866	-0.147937	0.257231	-0.0542911	0.28734	-0.140588	0.236842	-0.179943	-0.222143	-0.220484	0.0104315	0.320768	0.176387	0.472262	-0.0303461	-0.0670934	-0.196302	0.123755	0.128497	-0.100284	0.011854	0.136558	0.345661	0.014936	-0.153153	-0.291607	-0.167378	-0.308914	-0.289237	0.0443338	0.0284495	0.0782361	0.00711238	0.0787103	0.0585586	0.266477	0.214794	-0.0215742	0.241584	-0.0782361	0.148886	0.0908013
SP_0721	0.234708	-0.215031	0.134898	0.224988	0.0564248	0.194168	-0.449502	-0.0535799	-0.13229	-0.348981	-0.175439	-0.100996	0.0457563	-0.167378	-0.13964	0.270744	-0.0822665	0.0713608	-0.201991	0.0365102	0.119251	0.124704	-0.388099	0.146989	-0.234945	-0.0663822	-0.151731	0.020863	-0.120436	-0.122333	-0.196776	-0.123755	-0.0113798	0.162636	-0.265292	0.0324798	0.0137506	0.011854	0.0474158	0.0936463	0.234708	0.0694642	0.00711238	0.100996	0.196302	0.166193	-0.233523	0.00734945	0.0486012
SP_0722	-0.00663822	-0.166667	-0.0248933	0.0656709	0.286155	-0.119014	-0.288288	-0.109768	0.00995733	0.211712	0.0353248	0.168326	-0.086771	0.43504	-0.0720721	0.0912755	-0.103841	-0.0341394	0.00853485	-0.000711238	0.270744	-0.045045	-0.0879564	-0.200569	0.199621	0.139877	0.110716	-0.0651968	0.0113798	0.359175	0.126363	0.0320057	0.0633001	-0.0587956	-0.0900901	-0.309625	-0.201991	-0.389047	-0.267899	0.123992	0.191086	0.326221	-0.0711238	0.305121	-0.0367473	0.0282124	-0.379564	0.285917	0.0720721
SP_0723	0.199384	-0.316738	-0.238739	-0.00948317	-0.391418	0.43504	-0.210763	0.138691	-0.406828	-0.0353248	-0.21432	-0.0742058	0.00592698	-0.198672	-0.012091	-0.110005	0.0260787	-0.0189663	0.0896159	-0.00758653	0.176861	-0.0775249	0.050972	-0.0493125	-0.131816	-0.271693	-0.345424	-0.181128	0.0851114	-0.19725	-0.213845	-0.433855	-0.341157	-0.117591	-0.154813	0.204125	-0.0580844	0.247037	0.178284	0.00355619	-0.0896159	-0.357515	0.00521574	-0.210526	-0.156709	-0.0161214	-0.0410147	0.140588	-0.0414889
SP_0724	0.12091	-0.211949	0.00829777	0.277383	-0.0587956	0.074917	-0.315789	0.111664	-0.247037	0.214557	-0.191086	0.140588	-0.0723092	0.204836	0.151257	0.120199	-0.343054	-0.00284495	0.26458	0.0782361	0.266714	-0.00331911	-0.0618777	-0.0068753	0.234708	-0.0194405	0.053817	0.0723092	0.164533	0.186818	0.168089	-0.000237079	0.00948317	-0.0936463	-0.0391181	0.0222854	0.041963	0.0611664	0.0715979	-0.0433855	0.163348	0.0222854	0.00308203	0.250593	0.0889047	-0.21432	0.183973	0.206022	0.230915
SP_0725	-0.0305832	0.0960171	0.0595069	0.188715	-0.00331911	0.000711238	-0.0284495	-0.0535799	0.0289237	0.416074	-0.092698	0.247748	-0.0218113	0.505927	0.125652	0.00189663	-0.0881935	-0.0440967	0.270982	0.272878	0.507112	0.00165955	0.0154101	-0.301802	-0.0253675	0.0803698	0.0113798	0.0564248	0.0803698	0.346373	0.138454	-0.0486012	-0.0196776	-0.215031	-0.194642	-0.242295	-0.0056899	-0.112376	-0.0253675	-0.011854	0.144618	0.202229	0.282598	0.129445	-0.134661	0.302513	-0.0279753	0.27762	0.153864
SP_0726	-0.0633001	-0.196064	-0.168089	0.0526316	0.0317686	0.0585586	-0.253438	-0.13964	0.0265529	0.206259	0.148174	0.162873	-0.195827	0.108819	-0.105263	-0.00142248	-0.158606	-0.225699	0.0504979	-0.115458	0.226174	-0.120436	0.136795	0.0341394	0.350877	0.190849	-0.0502608	-0.160977	0.127074	0.231863	0.0663822	-0.146752	-0.0915126	-0.062826	-0.165481	-0.257231	0.105263	-0.204125	-0.172594	-0.0215742	0.183973	-0.0905642	0.321716	0.0547653	-0.202229	0.220958	-0.183499	0.208156	-0.0327169
SP_0727	-0.107871	-0.381935	-0.259365	0.0184922	-0.533428	0.262447	-0.0533428	0.289474	-0.562115	-0.102892	-0.290659	0.40019	0.130156	-0.165955	-0.296349	-0.0737316	-0.380986	0.209104	0.053817	0.42698	0.481745	0.143907	0.110953	-0.161214	-0.175913	-0.204125	-0.350403	-0.056899	-0.0433855	-0.164296	-0.129919	-0.333807	-0.40588	-0.341631	-0.206496	0.0279753	0.0715979	0.298483	0.44642	-0.0559507	-0.351114	-0.219535	0.286392	-0.169037	-0.231863	-0.150545	0.270982	-0.0263158	-0.0666193
SP_0728	-0.0827406	0.0440967	-0.228544	0.0301091	-0.380512	0.0559507	0.0379327	0.399953	0.0154101	0.155761	0.0407776	0.434566	0.231863	0.291607	0.0286866	-0.16074	0.0953058	-0.0912755	0.307966	0.22404	0.393551	-0.206259	-0.310574	-0.416785	-0.176861	-0.104078	-0.129919	0.103129	0.226885	0.0464675	-0.0248933	-0.177809	-0.0576102	-0.236842	0.0244192	-0.0327169	-0.041963	-0.0699384	0.00142248	-0.045045	0.00900901	0.0199147	0.1055	0.0123281	-0.182314	0.108345	-0.0746799	0.156709	0.0962541
SP_0729	-0.106211	0.0557136	-0.146515	-0.0516833	-0.502845	0.119488	0.0452821	0.435277	-0.0692271	0.0948317	0.000948317	0.496207	0.367947	0.0981508	-0.0528687	-0.0587956	0.16074	0.184211	0.184211	0.429587	0.512565	-0.151494	-0.15339	-0.376956	-0.432432	-0.178995	-0.173068	0.0763395	0.0469417	-0.244429	-0.140825	-0.234471	-0.283547	-0.301565	-0.0206259	0.0405405	0.0184922	0.083689	0.212186	0.13964	-0.265529	-0.0161214	0.145567	-0.113798	-0.131816	-0.11688	0.0277383	-0.0948317	-0.0637743
SP_0730	0.0685159	-0.222617	-0.113798	0.0787103	-0.493599	0.445709	-0.252015	0.42935	-0.656235	0.0540541	-0.317212	0.320057	0.293978	-0.0967283	-0.0504979	0.111664	-0.256757	0.442627	0.00782361	0.313419	0.480797	0.319346	0.0822665	0.186581	-0.194168	-0.210289	-0.372214	-0.152442	-0.125889	-0.283547	-0.26221	-0.45614	-0.454481	-0.202703	-0.0580844	0.228544	0.0327169	0.225462	0.42698	-0.00237079	-0.263395	-0.30441	-0.0011854	-0.104789	-0.0734945	-0.227833	0.240872	-0.113798	-0.0379327
SP_0731	0.237316	-0.247985	-0.127786	0.164296	-0.394263	0.37909	-0.298483	0.256283	-0.492413	-0.172119	-0.303936	0.0893789	0.143196	0.0732575	0.0056899	0.0900901	-0.210289	0.270744	-0.201043	0.292556	0.485775	0.0433855	-0.307729	-0.0436226	-0.273826	-0.372926	-0.44642	-0.148174	-0.318634	-0.229256	-0.138217	-0.221432	-0.36202	-0.261735	-0.0851114	0.0296349	0.0469417	0.124467	0.280702	0.179469	0.0896159	-0.0369844	0.11854	0.210289	0.114983	-0.0972025	0.175913	0.0950688	0.0362731
SP_0735	0.121859	-0.382409	0.165718	0.154576	-0.286155	0.213134	-0.371029	0.0708867	-0.476766	-0.000474158	-0.313893	0.233523	0.0578473	-0.0810811	-0.0469417	0.00995733	-0.3523	0.199858	0.0244192	0.182077	0.407539	-0.0656709	-0.11854	-0.179943	-0.316975	-0.343528	-0.27596	-0.274775	-0.209578	-0.202703	-0.135846	-0.306306	-0.462779	-0.197487	-0.223566	0.0974395	-0.130631	0.253675	0.311522	0.104078	-0.22807	-0.157421	0.131579	0.0410147	-0.0945946	-0.217402	-0.0068753	-0.065908	-0.0877193
SP_0736	0.106923	-0.590327	-0.25889	-0.0170697	-0.287814	0.567568	-0.471788	0.0199147	-0.549312	-0.120436	-0.269322	-0.0865339	-0.0720721	-0.210763	-0.22807	-0.136558	-0.142959	-0.0455192	0.0791844	0.235657	0.311996	0.0526316	-0.0635372	-0.04789	-0.0950688	-0.0981508	-0.175439	0.110953	0.0201517	-0.0893789	-0.183736	-0.286866	-0.472736	0.00663822	-0.280465	-0.0535799	0.192034	0.532717	0.574206	0.00995733	-0.0625889	-0.217876	0.00213371	0.274775	0.216453	0.140588	0.11522	0.192745	0.124229
SP_0737	-0.0175439	-0.338549	-0.146515	-0.0919867	0.0931721	0.266477	-0.397345	-0.174727	-0.257705	0.0862968	0.0348506	-0.175676	-0.176624	-0.174253	-0.284021	-0.12091	-0.105263	-0.270982	-0.0222854	-0.224514	0.0296349	-0.0433855	0.196776	0.109294	0.130394	-0.0123281	0.0341394	-0.128023	0.0106686	0.0822665	-0.0576102	-0.206022	-0.162399	0.141062	-0.0685159	-0.146752	-0.020863	0.226648	0.0872451	-0.0436226	0.0362731	-0.200569	-0.128734	0.141536	-0.0554765	0.290185	-0.0405405	0.435277	0.0592698
SP_0738	0.464438	-0.177335	-0.15339	0.0798957	-0.0116169	0.576814	-0.119725	0.0782361	-0.287577	-0.419393	-0.283784	-0.184448	0.0794215	0.150308	0.153627	0.403746	0.126363	-0.146041	-0.0101944	0.0407776	-0.0407776	0.244429	-0.161688	0.191086	-0.0175439	-0.0218113	-0.0668563	0.0993362	0.0194405	-0.0410147	-0.250119	-0.125415	0.071835	0.213371	-0.0315315	0.261261	0.183973	0.248222	0.132053	0.044808	0.161214	0.297771	0.0225225	0.326221	0.378853	0.0561878	-0.293978	0.282598	0.258653
SP_0739	0.092935	-0.204125	-0.216216	0.192034	-0.31413	0.386202	-0.430773	0.155287	-0.237316	0.149123	0.0362731	0.173542	-0.0644855	0.143433	-0.0493125	-0.0649597	-0.0128023	0.125178	0.0779991	0.292793	0.559507	-0.0101944	0.209341	0.130156	0.121859	-0.0694642	-0.368421	-0.11854	-0.0692271	0.0763395	0.0422001	-0.3945	-0.455192	-0.344002	-0.230204	-0.267899	0.315078	-0.06899	0.151731	0.110479	0.0756283	-0.0353248	0.465149	0.0177809	0.200806	0.086771	0.208867	0.275249	-0.00142248
SP_0740	0.131105	-0.0101944	0.278805	-0.0877193	0.303698	0.138217	0.0580844	-0.284495	0.148174	0.0934092	-0.156946	-0.172119	-0.123518	0.20863	0.411332	0.397582	-0.13395	0.119962	-0.0303461	-0.238028	-0.201991	0.0699384	-0.255097	-0.0381697	0.056899	0.281176	0.347321	0.252015	-0.140825	0.0806069	-0.00900901	0.442627	0.157421	0.38312	0.00640114	0.0713608	-0.0220484	0.0621147	-0.119488	0.133001	0.358227	0.226648	-0.174253	0.309388	0.0336652	-0.06899	-0.17615	-0.225225	0.125652
SP_0741	0.0189663	-0.153864	0.273352	-0.126126	0.209104	0.0317686	-0.438596	-0.18018	-0.0585586	0.191086	0.0910384	-0.118303	-0.205073	-0.0213371	0.0201517	-0.117591	0.0289237	0.185633	-0.077762	-0.0972025	0.00474158	-0.125415	-0.020863	0.0995733	0.124941	0.0163585	0.0723092	-0.113561	-0.242295	-0.00640114	0.146989	0.119251	-0.284258	0.0685159	-0.0440967	-0.150545	-0.0334282	0.0486012	0.00972025	0.31816	0.206496	0.0680417	-0.0844002	0.275486	0.130156	0.103841	-0.059981	-0.0125652	-0.0161214
SP_0742	-0.0889047	-0.105737	-0.482219	-0.466809	-0.498815	0.296823	0.344476	0.296586	-0.398293	-0.225462	-0.305121	-0.0284495	0.0343765	-0.201754	0.0452821	-0.0742058	0.0879564	-0.0244192	0.0111427	0.0623518	-0.110242	-0.0784732	0.0464675	-0.272167	-0.092698	-0.156709	-0.228781	0.0203888	0.175439	-0.293504	-0.295638	-0.0476529	-0.0673305	0.00545282	0.384542	0.481271	-0.0862968	0.252489	0.171645	0.0440967	-0.230204	-0.19725	-0.366287	-0.286866	-0.250356	-0.374585	0.203888	-0.111664	-0.0113798
SP_0743	0.146278	0.193694	0.0462304	0.0960171	0.300142	-0.188241	0.290659	-0.0580844	0.239687	-0.0803698	0.104789	-0.25652	-0.15908	0.14533	0.289711	0.174253	0.04789	-0.347558	0.0462304	-0.178284	-0.433381	-0.123755	0.0618777	-0.00924609	0.289711	0.1899	0.401375	0.307729	0.196539	0.33689	0.413466	0.494073	0.579896	0.426743	0.225936	0.101707	0.110005	-0.0813182	-0.249407	-0.0564248	0.280465	0.330725	-0.114509	-0.0151731	0.0881935	0.0663822	0.0507349	0.257942	0.253912
SP_0744	-0.0405405	0.0803698	-0.0374585	0.0697013	-0.319109	-0.158369	-0.153864	0.0521574	-0.0699384	0.0685159	-0.204599	0.312707	0.144855	-0.0369844	0.0229967	-0.0855856	-0.0170697	-0.00877193	0.140825	0.294689	0.429587	-0.296823	-0.276671	-0.296349	-0.220009	-0.209578	-0.176624	-0.134898	0.161214	-0.25486	-0.243243	-0.174016	-0.0846373	-0.216927	-0.126363	0.150071	-0.211712	-0.0462304	0.00995733	0.0469417	-0.0286866	-0.193931	0.12826	-0.0616406	-0.197724	0.00640114	-0.0943575	-0.374111	0.0467046
SP_0745	0.0936463	-0.332385	-0.210052	-0.220009	-0.393314	0.517781	0.0822665	0.09578	-0.552632	-0.0554765	-0.535562	-0.115932	-0.00853485	-0.0969654	0.193931	0.0327169	-0.241347	0.0701754	0.133476	0.0967283	0.0801328	0.14367	0.0384068	-0.0813182	-0.161925	-0.253675	-0.242532	-0.0467046	-0.00640114	-0.204599	-0.213845	-0.0260787	-0.265292	0.0163585	0.0474158	0.327169	0.0673305	0.549075	0.353248	-0.123044	-0.0879564	-0.240398	-0.203888	0.0334282	-0.105026	-0.161451	0.310337	-0.0279753	0.0865339
SP_0746	0.321479	0.141062	0.15505	-0.0564248	-0.507349	0.442864	0.440967	0.40825	-0.293267	-0.208156	-0.238976	0.210526	0.440493	-0.038881	0.29137	0.17615	0.000711238	0.343765	0.0979137	0.247748	0.0327169	0.321954	-0.0488383	0.123281	-0.479611	-0.395685	-0.320768	-0.0779991	-0.240161	-0.489569	-0.238976	-0.189189	-0.246325	-0.103367	0.163348	0.557373	0.193931	0.375533	0.417734	-0.074917	-0.347558	-0.134424	-0.0265529	-0.125178	-0.014936	-0.409199	0.255571	-0.362494	0.0668563
SP_0747	0.399716	-0.0414889	-0.00972025	0.00355619	-0.396871	0.466098	0.122096	0.398767	-0.31413	-0.341394	-0.207918	0.0173068	0.238028	0.0436226	0.220484	0.241821	-0.0343765	0.345661	-0.178284	0.118065	0.00640114	0.0647226	-0.176387	0.0521574	-0.268374	-0.258653	-0.306069	-0.121859	-0.428876	-0.225462	-0.0189663	-0.0414889	-0.223803	-0.0846373	0.253201	0.47487	0.267899	0.283784	0.30275	0.346136	-0.140825	0.0756283	0.134661	0.0900901	0.0497866	-0.426031	0.135846	-0.0528687	-0.0045045
SP_0748	0.221669	0.207918	-0.00284495	0.00711238	0.109768	0.110479	0.363917	0.0490754	0.0218113	-0.0893789	-0.128734	-0.29137	0.0848743	-0.000948317	0.240635	0.0381697	0.210763	-0.103129	0.0616406	-0.21432	-0.522285	0.11119	0.0680417	0.0915126	-0.00497866	-0.083926	0.188952	0.172119	0.0327169	0.0068753	0.14936	0.154101	0.302513	0.1266	0.355856	0.37909	0.0972025	0.332859	0.0943575	-0.166193	-0.0493125	-0.0106686	-0.430299	0.102892	0.0678046	-0.131579	0.155287	0.147226	0.221432
SP_0749	0.246088	-0.213845	0.238502	0.32551	0.101944	-0.0512091	-0.263395	-0.0550024	-0.134424	0.0526316	-0.0964912	-0.0379327	-0.154576	-0.0199147	0.0879564	0.210526	-0.125889	0.0682788	-0.0194405	0.195353	0.14533	-0.0211	0.114746	0.00877193	0.0891418	-0.0343765	0.173305	0.207918	0.0469417	0.00853485	0.309151	0.0246562	-0.128497	-0.151494	-0.250356	-0.0576102	0.17449	0.155761	0.252963	0.0998103	-0.0772878	0.0540541	0.0395922	0.130631	0.176387	-0.290896	0.0798957	0.0469417	0.0545282
SP_0750	-0.083926	-0.339972	0.279042	0.0386439	0.410858	-0.0912755	-0.38881	-0.345424	-0.0215742	0.254386	-0.0263158	-0.0981508	-0.248459	0.0137506	-0.170934	0.0969654	-0.104078	-0.0116169	-0.0199147	-0.209104	-0.0310574	0.0201517	0.124941	-0.059981	0.0656709	0.0661451	0.260313	-0.0516833	-0.0277383	0.157421	0.114272	0.133239	-0.0303461	0.0737316	-0.19559	-0.320057	-0.140114	0.0787103	-0.0367473	0.0533428	-0.00877193	0.0704125	-0.233049	0.215742	0.00237079	0.0109056	-0.199621	0.223092	-0.0903272
SP_0751	-0.00640114	-0.464912	-0.142485	0.127786	0.199621	0.00616406	-0.342579	-0.400427	-0.320531	-0.04789	-0.363917	-0.110005	-0.17615	-0.125178	-0.298009	-0.124941	-0.215031	-0.00877193	-0.30844	-0.240872	0.0424372	0.035799	-0.0225225	-0.0680417	-0.146752	-0.213608	-0.171645	-0.308914	-0.18753	-0.059981	-0.0806069	-0.236842	-0.270982	-0.176624	-0.32551	-0.287814	-0.397819	0.110716	-0.0535799	-0.175439	-0.011854	-0.141773	-0.230441	0.0289237	-0.278331	0.283547	-0.276197	0.150071	-0.174253
SP_0752	-0.217639	-0.422475	-0.0862968	0.286629	0.255808	-0.121859	-0.450688	-0.224988	-0.020863	0.126126	-0.00521574	0.0806069	-0.196776	0.174727	-0.159791	-0.128023	-0.059744	-0.156235	-0.0784732	-0.186818	0.0227596	-0.0872451	-0.0246562	-0.197961	0.237553	0.115458	-0.0339023	-0.074917	0.242295	0.30678	0.128023	-0.0284495	0.1055	-0.0870081	-0.120436	-0.382883	-0.151494	-0.215505	-0.265529	-0.018018	0.202466	-0.00497866	-0.0282124	-0.0336652	-0.133001	0.344713	-0.459934	0.430299	-0.133713
SP_0753	-0.126363	-0.170223	0.384542	0.364154	0.428639	-0.0931721	-0.293741	-0.423423	0.214083	0.280702	0.035799	-0.188952	-0.358227	0.0106686	-0.0196776	0.248933	-0.000237079	-0.0775249	-0.173305	-0.216216	-0.0376956	-0.0483642	0.274538	0.0678046	0.0395922	0.117591	0.186344	0.0917496	0.0481271	0.194405	0.303461	0.0550024	0.0476529	-0.00403035	-0.290422	-0.397345	0.100996	-0.0443338	-0.110005	-0.0464675	0.104315	0.0011854	0.111901	-0.0701754	0.0312945	0.229018	0.00972025	0.261498	-0.226174
SP_0754	-0.379564	-0.474395	0.059744	0.118303	0.244429	-0.080844	-0.347558	-0.332148	0.0550024	0.276671	-0.0673305	-0.0218113	-0.293504	-0.0229967	-0.203651	-0.0853485	-0.0614035	-0.0248933	0.0474158	-0.241584	0.0011854	-0.103129	0.263869	-0.232575	0.0934092	0.114509	-0.027027	-0.213608	0.154576	0.278331	0.125415	-0.0602181	-0.0798957	-0.083926	-0.320057	-0.397345	-0.172831	-0.118777	-0.277383	-0.0851114	-0.113087	-0.137269	0.0699384	-0.24514	-0.262684	0.142485	-0.334282	0.259365	-0.444761
SP_0758	-0.0101944	-0.0945946	0.338075	0.317686	0.822191	-0.335941	-0.234471	-0.583215	0.46349	0.00853485	0.170934	-0.338075	-0.400664	0.0324798	-0.023945	0.215979	-0.132053	-0.282361	-0.23945	-0.577762	-0.450925	-0.0893789	-0.0908013	0.142248	0.304647	0.255571	0.408487	0.0768137	-0.074917	0.385491	0.344002	0.263869	0.38478	0.259602	-0.15505	-0.332385	-0.092698	-0.247037	-0.437885	-0.102655	0.405405	0.205073	-0.000237079	0.193694	0.000711238	0.350877	-0.345187	0.276197	-0.0445709
SP_0760	0.0474158	-0.0175439	0.310337	-0.0561878	0.230204	0.0803698	-0.0583215	-0.174016	0.211238	0.387387	0.123518	0.0379327	-0.228307	0.363917	0.214557	0.109531	0.11854	-0.0248933	0.0334282	-0.263158	-0.0203888	-0.242058	0.0663822	-0.158132	0.00403035	0.0227596	0.169749	-0.0936463	-0.174727	0.197013	0.223092	0.168326	0.0220484	0.0526316	0.204836	-0.00260787	0.06899	0.0545282	-0.0272641	0.339972	0.0979137	0.154813	-0.0211	0.182788	-0.192745	0.098862	-0.143433	0.228307	0.0879564
SP_0764	-0.0116169	-0.059981	-0.207918	0.0571361	-0.321005	0.120673	-0.44642	0.226411	-0.232575	0.15908	-0.00758653	0.251778	0.154813	0.0697013	-0.0881935	-0.164296	0.0104315	0.123518	0.0779991	0.296112	0.566382	-0.206733	-0.144144	-0.130156	-0.0967283	-0.00403035	-0.1688	-0.13964	-0.00972025	-0.0237079	-0.0609294	-0.204599	-0.319109	-0.112138	-0.100996	-0.0734945	-0.0542911	-0.00972025	0.106449	0.307492	0.0343765	-0.0474158	0.184922	0.0417259	-0.0521574	0.172594	-0.0872451	0.0817923	-0.00165955
SP_0766	0.121622	-0.0969654	0.107634	0.0165955	-0.267188	0.30678	-0.217402	0.417022	-0.332859	0.13229	-0.0163585	0.365576	0.150782	0.204599	0.130156	0.108108	-0.157895	0.0889047	0.231626	0.221432	0.418682	0.251304	0.0516833	0.0426743	-0.0768137	-0.0779991	-0.146752	-0.0462304	0.092935	-0.0201517	-0.152679	-0.472736	-0.348743	-0.0502608	-0.0981508	0.189663	-0.00592698	-0.059744	0.175202	-0.165718	-0.288762	0.0275012	-0.0289237	0.0189663	0.110005	-0.271456	-0.113087	-0.029872	0.0232338
SP_0767	-0.219061	0.135609	0.146515	0.106923	0.597677	-0.426268	0.00924609	-0.186818	0.628734	0.22404	0.38312	-0.134661	-0.18018	0.0668563	-0.0422001	-0.219298	0.219061	-0.222617	0.0587956	-0.594358	-0.550972	-0.174964	-0.0516833	0.0104315	0.257705	0.333333	0.330251	0.117828	0.206496	0.483167	0.369132	0.0993362	0.346373	0.110242	0.0941204	-0.172594	-0.118065	-0.290422	-0.454007	-0.225699	0.175913	0.000474158	-0.17615	-0.0101944	-0.0917496	0.335704	-0.342342	0.225699	-0.143196
SP_0768	-0.161214	0.162636	0.242769	0.21835	0.302513	-0.495733	-0.179706	-0.117354	0.65505	0.00948317	0.389521	-0.0635372	-0.0673305	-0.22973	-0.277383	-0.122333	0.0391181	-0.0865339	-0.0881935	-0.448554	-0.269322	-0.405642	-0.231152	-0.0424372	-0.0400664	0.122807	0.0877193	-0.198435	-0.126837	0.252726	0.248459	-0.00497866	0.160503	-0.0237079	-0.0585586	-0.139165	-0.0474158	-0.378853	-0.472973	-0.0576102	-0.0853485	-0.165718	0.198435	-0.108582	-0.149834	0.00782361	-0.218113	-0.0727833	-0.40422
SP_0769	-0.118065	0.284021	0.121147	0.0583215	0.502608	-0.527027	0.0758653	-0.241584	0.608582	-0.0203888	0.293504	-0.179706	-0.0711238	0.027027	-0.0884305	-0.023945	0.239213	-0.204362	-0.0580844	-0.349218	-0.431721	-0.274064	-0.242295	-0.0896159	0.126126	0.178758	0.297297	-0.00237079	0.0215742	0.311759	0.297534	0.414651	0.607634	0.358464	0.0827406	-0.161214	-0.21835	-0.535088	-0.586297	-0.0348506	0.31982	0.257705	-0.197013	0.0649597	0.0348506	0.140588	-0.229256	-0.0175439	-0.0177809
SP_0770	-0.276671	0.206022	0.199858	0.0765766	0.485301	-0.486486	-0.124704	-0.19725	0.735657	0.351588	0.519203	0.0459934	-0.186107	0.227596	-0.0654339	-0.142248	0.335704	-0.138217	0.0308203	-0.418682	-0.286392	-0.347795	-0.00734945	-0.0708867	0.255334	0.230441	0.205548	-0.0813182	0.121147	0.424135	0.417734	0.237079	0.363679	-0.0182551	0.177098	-0.297297	-0.0165955	-0.5211	-0.551209	0.146278	0.309388	0.177335	0.0184922	0.0305832	-0.0651968	0.216927	-0.251541	0.218824	-0.143433
SP_0771	0.128734	0.3945	-0.317923	-0.160028	-0.411569	0.111901	-0.0853485	0.3523	-0.188241	0.123992	-0.0874822	0.223566	0.311759	0.0976766	-0.0391181	-0.12091	0.55761	0.223566	0.274301	0.59578	0.48862	0.0467046	0.0576102	-0.0682788	-0.0889047	-0.0523945	-0.212186	-0.0267899	0.117354	-0.223566	-0.31413	-0.348269	-0.237316	-0.329066	0.0362731	0.116406	-0.00355619	-0.110242	0.165718	0.272404	-0.10716	0.118777	-0.0317686	-0.0334282	0.156709	-0.108345	0.0400664	-0.1055	0.16643
SP_0772	0.11119	-0.121147	0.313656	0.290659	0.257705	-0.0471788	-0.50972	-0.323139	0.0526316	-0.0912755	-0.0104315	-0.372214	-0.336415	-0.195353	-0.104552	0.21432	-0.0896159	-0.168563	-0.422475	-0.201754	-0.0182551	-0.113798	-0.050972	0.0440967	-0.00284495	0.0654339	-0.0101944	-0.0317686	-0.0595069	0.0829777	-0.106686	-0.118065	-0.0386439	-0.020863	-0.175676	-0.0554765	0.117117	0.00782361	-0.0467046	0.0848743	0.0056899	-0.219772	0.195353	0.0194405	0.108819	0.193457	-0.217165	0.0955429	-0.260313
SP_0777	0.0502608	0.100996	0.110953	0.0827406	-0.197724	0.197961	-0.0756283	0.11854	-0.223329	0.182551	-0.137506	0.117591	0.183025	-0.0981508	0.102892	0.206259	0.0761024	0.295875	-0.00237079	0.206496	0.186107	0.04789	0.0694642	-0.0355619	-0.186344	0.200332	0.116643	0.192982	-0.0156472	-0.232812	-0.16643	-0.171645	-0.302987	-0.0303461	0.0779991	0.282598	0.086771	0.341631	0.440019	0.403746	-0.184685	-0.0827406	0.105026	-0.092698	-0.0455192	-0.188241	0.0872451	-0.158369	-0.105263
SP_0780	0.119251	-0.114983	0.128497	0.260313	0.0851114	0.0211	-0.364154	-0.154576	0.0832148	0.278094	0.023945	-0.0697013	-0.0756283	-0.102892	-0.149597	-0.365576	0.27193	0.166904	0.189426	-0.0827406	-0.134187	-0.0614035	0.150545	0.0545282	-0.0116169	0.162399	0.0623518	0.0825036	0.0350877	0.272404	0.181128	-0.200569	-0.217402	-0.123281	-0.22238	-0.10716	0.168326	0.28568	0.299431	0.106686	-0.0822665	-0.183499	0.0936463	0.00331911	0.138691	0.262684	-0.0275012	0.0168326	0.0203888
SP_0781	0.123755	0.145567	-0.0753912	-0.206496	-0.0350877	-0.0265529	-0.0692271	-0.0248933	-0.119725	-0.102181	-0.0056899	0.0187293	0.29137	-0.155287	-0.30441	-0.33689	0.469891	0.172831	-0.138454	0.074917	-0.0182551	-0.04789	-0.151257	0.00900901	-0.320531	-0.430773	-0.251541	-0.393551	-0.334756	-0.340209	-0.139165	-0.0289237	0.00165955	0.0187293	0.0654339	-0.0545282	-0.279042	-0.0675676	-0.0196776	0.12091	0.0670934	-0.0488383	-0.478189	0.0948317	-0.0350877	0.263632	-0.139403	-0.0912755	0.17046
SP_0782	0.0737316	0.215979	-0.165481	-0.267899	-0.123755	0.276197	0.0365102	0.0979137	-0.0457563	0.123044	0.129919	0.0184922	0.201991	-0.134898	-0.0151731	0.0950688	0.353011	0.0248933	0.162399	0.00521574	0.00734945	0.231863	0.200332	0.233049	0.0336652	0.145567	0.0550024	0.0753912	0.214794	-0.227833	-0.343765	-0.183499	0.0417259	0.296112	0.0609294	0.205548	-0.0455192	-0.0853485	-0.0165955	-0.0109056	0.0490754	-0.0905642	-0.340446	-0.172119	0.0614035	-0.0521574	-0.0533428	-0.163348	0.141062
SP_0784	0.224277	0.0225225	-0.0334282	-0.11854	-0.0953058	0.296586	0.0154101	0.0369844	-0.189663	-0.00900901	-0.173779	0.129208	0.378615	0.251778	-0.0372214	0.207207	0.100284	0.244666	0.216927	0.27193	0.125178	0.296586	-0.123281	0.0218113	-0.0893789	-0.104078	0.0578473	-0.0320057	-0.268137	-0.077762	-0.140114	0.24111	0.152205	0.13395	-0.0130394	-0.0673305	0.0429113	0.144855	0.126126	0.33689	0.316738	0.465149	0.0168326	0.460882	0.153153	-0.0320057	0.0196776	0.112138	0.42129
SP_0785	0.221432	-0.322428	-0.0739687	0.187293	-0.00379327	0.412755	-0.383357	-0.100284	-0.403035	0.0301091	-0.337364	0.0571361	0.0256046	0.293978	0.000711238	0.227122	-0.137743	0.0407776	-0.0260787	0.212897	0.40825	0.403983	0.0336652	-0.00616406	-0.0407776	-0.0206259	-0.125178	0.050972	0.0431484	0.0384068	-0.353011	-0.321479	-0.250356	-0.229967	-0.30441	-0.125178	0.0391181	0.192982	0.186344	-0.0884305	-0.00142248	0.0708867	0.0765766	0.292319	0.205311	0.154339	-0.309151	0.229493	0.0870081
SP_0786	0.678046	0.0433855	-0.100284	-0.0260787	-0.208156	0.477715	-0.101944	0.110953	-0.458037	-0.133001	-0.209578	-0.0346136	0.137743	0.143196	0.176861	0.172594	0.23945	0.219535	-0.0806069	0.31247	0.296586	0.0633001	-0.0848743	0.102181	-0.150545	-0.300379	-0.177335	-0.0341394	-0.325747	-0.313893	-0.195353	-0.102892	-0.225936	-0.0353248	0.0860597	0.24917	0.0832148	0.232575	0.401138	0.418682	0.18184	0.181603	-0.167378	0.313182	0.307729	-0.121859	0.0706496	0.0649597	0.468943
SP_0787	-0.0263158	-0.519678	0.0365102	0.211712	0.148174	0.160028	-0.471076	-0.27193	-0.183736	0.120199	-0.224751	0.00758653	-0.159317	0.00640114	-0.205785	0.0768137	-0.0640114	0.154339	-0.0011854	-0.108819	0.121859	0.158369	0.0282124	-0.104315	-0.00331911	-0.00711238	-0.0507349	0.00640114	0.0547653	0.0595069	-0.164296	-0.198198	-0.134661	-0.163585	-0.448791	-0.344239	-0.212897	0.0564248	-0.0196776	0.0130394	0.0953058	-0.0286866	0.0189663	-0.0355619	-0.038881	0.138928	-0.328592	0.201043	-0.105737
SP_0789	-0.0865339	-0.0467046	0.0972025	0.011854	0.334045	-0.121385	-0.285917	-0.401849	0.0106686	0.370792	-0.0545282	-0.172831	-0.260313	0.0585586	-0.112138	-0.231863	0.018018	-0.120436	0.231152	0.0476529	0.144144	0.0355619	0.0514462	-0.0426743	0.175439	0.179232	0.270744	0.169512	0.12826	0.252963	0.111427	0.172594	0.0561878	0.136321	-0.304173	-0.444761	-0.147937	0.0426743	-0.0384068	-0.125178	0.289948	0.0184922	-0.232101	0.157183	0.00165955	0.585823	-0.0104315	0.211	0.279753
SP_0790	0.200095	-0.0161214	-0.0998103	0.312707	-0.0317686	0.218113	-0.401849	0.0943575	-0.215979	0.119725	-0.222854	0.215505	0.0908013	0.391181	0.120673	0.187293	-0.0685159	-0.0540541	0.137506	0.170697	0.493836	0.125652	-0.191086	0.0184922	0.0445709	0.0583215	-0.170697	-0.125889	0.0976766	0.173542	-0.187055	-0.321479	-0.0976766	-0.129682	-0.149123	-0.00734945	-0.0144618	-0.121859	-0.0604552	-0.0519203	0.174727	0.125178	0.208156	0.250356	0.0983879	0.268374	-0.330251	0.253675	0.10716
SP_0791	0.28568	-0.0504979	-0.0922238	0.136795	-0.0630631	0.367236	-0.361783	0.00924609	-0.329777	0.266951	-0.159554	0.171171	0.160503	0.312945	0.071835	-0.0011854	0.236605	0.0886676	0.220009	0.362257	0.468706	0.211238	0.0123281	0.0772878	0.0130394	0.0310574	-0.00829777	0.123518	0.142722	-0.0417259	-0.126126	-0.262447	-0.224751	-0.122807	-0.155524	-0.0258416	0.04789	0.215268	0.317923	0.211475	0.227359	0.118777	-0.0436226	0.288288	0.127786	0.403272	-0.20697	0.234945	0.402086
SP_0792	0.0301091	-0.279991	-0.124467	0.275486	-0.213608	0.232101	-0.556425	0.142959	-0.215031	0.0476529	-0.111901	0.342579	0.210052	0.0331911	-0.240398	-0.104078	0.0241821	0.155524	0.0182551	0.197487	0.541252	0.0955429	-0.0986249	-0.0109056	-0.286866	-0.200569	-0.459697	-0.219535	0.0410147	-0.0891418	-0.314367	-0.720009	-0.461119	-0.405168	-0.350166	-0.105263	-0.0374585	-0.0881935	0.103129	-0.154339	-0.151968	-0.230441	0.158132	-0.00711238	0.107634	0.148649	-0.303461	0.0201517	-0.18018
SP_0793	-0.16074	-0.195353	-0.159317	0.209341	0.122096	-0.0350877	-0.425083	-0.174253	-0.0531057	0.214794	-0.289237	0.0310574	-0.177098	0.141773	-0.230678	-0.308203	0.130868	0.206496	0.278805	0.206733	0.260787	0.13798	0.0585586	-0.109768	0.167141	0.110716	-0.150071	0.0310574	0.108108	0.352063	0.0213371	-0.18018	-0.140825	-0.46349	-0.450213	-0.487198	-0.0673305	-0.0211	-0.0903272	-0.135609	0.103841	0.0400664	0.188715	0.0125652	0.0469417	0.469654	-0.136083	0.255808	0
SP_0794	-0.109531	-0.0395922	-0.206733	0.126837	-0.196539	0.0436226	-0.336415	0.236368	-0.194405	0.208393	-0.140114	0.324798	0.282835	0.0910384	-0.146278	-0.11688	0.202229	0.370792	0.398767	0.5211	0.444761	0.135609	0.0874822	0.0201517	0.106686	0.0203888	-0.0410147	0.0355619	0.120436	-0.045045	0.0310574	-0.118065	-0.159791	-0.38881	-0.188478	-0.236842	0.0474158	0.0782361	0.155761	0.226885	-0.00497866	0.119725	0.137269	0.0782361	0.0787103	-0.0106686	0.0339023	0.162636	0.127074
SP_0795	0.390706	-0.0694642	-0.0666193	0.174727	0.0339023	0.266951	-0.305832	-0.0855856	-0.222617	0.103604	-0.264343	0.0720721	0.0948317	0.417259	0.0481271	0.123992	0.0893789	0.0436226	0.217402	0.287577	0.414414	0.268374	-0.147937	-0.0469417	-0.0410147	-0.0251304	0.0222854	0.0784732	0.00521574	0.0995733	-0.184448	-0.193457	-0.0941204	-0.14533	-0.325273	-0.138928	-0.083689	0.0694642	0.144855	0.0853485	0.194405	0.349218	-0.000948317	0.439308	0.233286	0.166904	-0.293978	0.204362	0.398056
SP_0796	0.144144	-0.112138	0.0950688	-0.188952	-0.148412	0.472736	-0.0585586	-0.130394	-0.173779	0.131579	-0.300616	0.142485	0.00948317	0.21266	0.233997	0.138928	0.0443338	0.204125	0.27762	0.165481	0.234234	0.23945	-0.131342	-0.00142248	-0.154576	-0.0938834	-0.142485	0.00426743	-0.138217	-0.16643	-0.283073	0.0668563	-0.14533	0.13798	-0.176387	-0.0104315	0.0547653	0.205548	0.161925	0.098862	0.378141	0.21266	0.00592698	0.19322	0.0604552	0.224277	0.00948317	-0.146752	0.343765
SP_0797	0.0545282	-0.0400664	-0.337838	-0.153627	-0.688241	0.373637	-0.0848743	0.533428	-0.411332	0.0355619	-0.218587	0.488383	0.391892	0.0706496	-0.0912755	-0.219535	0.153153	0.378853	0.13798	0.296586	0.539829	0.00948317	-0.128023	-0.138928	-0.44073	-0.389284	-0.644144	-0.456377	-0.154813	-0.360597	-0.377904	-0.547179	-0.558796	-0.475581	0.128734	0.265292	-0.0723092	0.0877193	0.248696	0.0905642	-0.406354	-0.253438	-0.0711238	-0.0950688	-0.161688	-0.282598	0.00426743	-0.148886	-0.132764
SP_0799	-0.132053	0.1055	0.443338	0.289474	0.811522	-0.610479	0.0146989	-0.539118	0.671171	0.286629	0.413229	-0.261261	-0.46918	0.133239	0.050972	0.164296	-0.0756283	-0.227122	-0.180417	-0.454718	-0.431484	-0.180417	0.128971	0.0355619	0.489331	0.557136	0.6055	0.263869	0.113324	0.602655	0.616643	0.51944	0.483167	0.272641	-0.162399	-0.439545	0.0154101	-0.436937	-0.474395	-0.0128023	0.330488	0.204836	0.159554	0.0339023	-0.0426743	0.246088	-0.211238	0.0993362	-0.144144
SP_0800	-0.0429113	0.123044	0.303461	0.215268	0.801565	-0.571598	0.173542	-0.500474	0.600759	0.0452821	0.331437	-0.385491	-0.465386	-0.0317686	0.0445709	0.0910384	-0.0196776	-0.375059	-0.243717	-0.597914	-0.682314	-0.18018	0.0860597	0.0858227	0.424846	0.346847	0.565908	0.292556	0.124229	0.433381	0.539592	0.426505	0.561404	0.270033	-0.012091	-0.224514	-0.0704125	-0.257468	-0.431721	-0.17615	0.312233	0.13395	-0.0753912	-0.0215742	-0.0829777	0.268611	-0.165007	0.163822	-0.0206259
SP_0801	-0.187767	0.215742	0.187767	-0.250356	0.334756	-0.344713	0.300853	-0.184685	0.556188	0.270033	0.26458	0.0310574	-0.232812	0.182077	0.0950688	-0.0855856	0.212186	-0.0504979	0.168089	-0.335941	-0.357752	-0.262921	-0.0189663	-0.211712	0.150308	0.252252	0.355382	0.0559507	-0.0137506	0.214794	0.369844	0.426743	0.215268	0.0860597	0.26221	-0.0692271	-0.0561878	-0.177098	-0.323139	0.138454	0.0362731	0.254386	-0.237079	0.0234708	-0.270033	-0.125178	-0.0948317	-0.0564248	-0.0229967
SP_0802	-0.100996	-0.253675	0.343528	0.313419	0.302276	-0.0742058	-0.0742058	-0.014936	-0.184922	0.0915126	-0.34092	0.194168	-0.0374585	-0.0796586	-0.0165955	0.11285	-0.527027	0.289948	0.00355619	-0.361783	-0.227359	0.309862	-0.127549	0.0862968	-0.130394	-0.0806069	0.0391181	-0.0308203	-0.233286	0.155287	0.086771	-0.100047	-0.0142248	-0.071835	-0.0713608	0.0844002	-0.228544	0.313656	0.172357	-0.360597	-0.0443338	-0.134187	-0.10147	0.0144618	-0.251541	0.0893789	0.0488383	0.0730204	-0.0810811
SP_0804	0.117828	0.0215742	-0.0550024	-0.225936	0.038881	0.206496	-0.0339023	-0.250593	-0.250119	0.144855	-0.161688	-0.109531	0.193457	0.11285	-0.0779991	0.115695	0.0708867	-0.0116169	0.0725462	0.103604	0.0625889	0.260313	0.231152	0.106449	-0.0675676	-0.137032	0.103604	-0.230678	-0.153864	-0.111664	-0.167378	0.238028	0.148174	0.293741	0.0727833	-0.103129	-0.0704125	0.126363	0.0633001	0.15505	0.163822	0.224751	-0.383831	0.325036	0.0915126	-0.0139877	0.106686	0.135609	0.334282
SP_0816	0.182788	0.0801328	0.123992	-0.185633	0.357515	0.0218113	0.262447	-0.392603	0.0614035	-0.0796586	-0.174016	-0.516833	-0.216927	-0.0111427	0.127786	0.163348	0.214557	0.050972	-0.177809	-0.137506	-0.320768	0.0879564	-0.0372214	0.0678046	-0.00379327	0.0199147	0.284732	0.172357	-0.22973	-0.112376	0.11119	0.491939	0.230441	0.283784	-0.0512091	-0.14367	-0.143196	0.119251	-0.0737316	0.106686	0.242295	0.226411	-0.449028	0.14367	0.0109056	0.11688	0.0289237	0.000711238	0.205311
SP_0817	-0.0744429	-0.123281	0.165244	0.493599	-0.0834519	0.0331911	-0.359649	-0.0732575	-0.212897	0.144855	-0.429587	0.224751	0.201754	0.129208	0.0858227	0.0668563	-0.210052	0.379564	0.217876	0.482219	0.44073	0.344476	0.018018	0.0424372	-0.0787103	-0.133001	-0.152679	0.00758653	-0.0253675	-0.0339023	-0.0225225	-0.159791	-0.202703	-0.455903	-0.526553	-0.359175	0.0400664	0.0962541	0.11854	-0.175913	0.0362731	0.0213371	0.36771	0.0704125	0.133713	0.102181	0.0666193	-0.0391181	-0.00972025
SP_0820	-0.04789	-0.263158	-0.209815	-0.200806	-0.131816	0.258179	-0.198435	0.0900901	-0.273352	0.0860597	-0.321716	0.27193	0.103604	0.330725	-0.0241821	-0.0900901	0.00758653	0.328829	0.24111	0.284021	0.411807	0.162873	-0.273589	-0.240398	-0.11285	-0.0640114	-0.258416	-0.154813	-0.141536	0.0578473	-0.165955	0.0820294	-0.214557	-0.0820294	-0.143433	-0.229256	-0.151968	-0.0656709	-0.0355619	0.0410147	0.138217	0.234945	-0.194168	0.255097	0.0189663	0.098862	-0.196064	0.0177809	0.100759
SP_0823	-0.0284495	0.100996	-0.284021	-0.21432	-0.00213371	0.0246562	0.0512091	-0.0865339	0.118777	0.234945	0.101233	-0.0604552	0.0199147	0.0998103	0.0324798	-0.142722	0.25486	-0.0753912	-0.0343765	-0.283784	-0.112376	-0.114983	0.0232338	-0.00260787	0.106449	0.101944	0.038881	-0.127786	0.0919867	-0.0784732	-0.0457563	-0.124941	-0.145092	-0.209341	0.226411	0.0308203	-0.124704	0.00829777	-0.0896159	0.234471	0.100759	-0.0810811	-0.199621	0.0844002	-0.328829	0.000948317	-0.181603	0.105974	-0.0571361
SP_0824	0.0813182	0.0327169	-0.298483	0.201043	-0.068753	0.0182551	-0.0972025	0.036036	-0.108108	-0.04789	-0.223803	-0.0583215	-0.00521574	0.188241	0.0663822	0.0623518	-0.029872	-0.182077	-0.0365102	0.0986249	0.147463	0.150071	-0.0960171	-0.0521574	0.0943575	0.0218113	-0.0514462	0.20863	0.301565	0.0386439	-0.149834	-0.279753	-0.0398293	-0.435277	-0.0320057	-0.0251304	-0.00189663	0.0331911	0.023945	-0.148649	0.0782361	0.0376956	-0.0101944	0.148174	0.0682788	-0.0211	-0.0412518	0.234945	0.0682788
SP_0826	-0.174016	-0.265292	-0.220009	-0.146989	-0.0395922	0.175202	-0.366761	-0.0561878	-0.265055	0.158369	-0.0891418	-0.0144618	-0.0056899	0.0369844	-0.186581	-0.158132	0.0474158	-0.122096	-0.0486012	-0.109056	0.171171	0.0135135	-0.0621147	-0.106211	-0.0889047	-0.112138	-0.106211	-0.170934	0.12257	-0.141536	-0.212423	-0.261498	-0.244192	-0.112138	0.0903272	-0.059981	-0.261972	0.133239	0.0587956	0.133001	0.059981	-0.0694642	-0.344002	0.134187	-0.183499	0.182551	-0.190375	0.343291	-0.0552394
SP_0827	-0.192034	-0.258416	0.11119	0.203888	0.498815	-0.111427	-0.484353	-0.466098	0.0922238	0.234945	0.0817923	-0.251778	-0.401375	-0.0182551	-0.192745	-0.0194405	-0.0964912	-0.257942	-0.0990991	-0.331674	-0.0936463	0.0286866	0.172594	0.127074	0.324798	0.26221	0.215979	0.0151731	0.140588	0.294215	0.183262	0.0367473	0.0981508	0.125415	-0.160266	-0.407776	-0.0286866	-0.0585586	-0.196302	-0.059981	0.258653	-0.0111427	-0.0981508	0.0779991	-0.0182551	0.429113	-0.182551	0.453058	-0.0682788
SP_0829	0.311522	-0.083926	-0.205548	-0.0502608	-0.585823	0.857515	-0.1477	0.426031	-0.554291	-0.0343765	-0.130631	0.155761	0.373637	0.0912755	0.0877193	0.169037	0.124704	0.288051	0.0853485	0.443575	0.457563	0.322191	0.113324	0.21432	-0.244666	-0.0955429	-0.270982	0.056899	-0.166904	-0.320057	-0.284732	-0.406591	-0.515647	-0.0410147	0.0637743	0.309862	0.384068	0.47321	0.63798	0.376245	-0.0950688	0.0528687	0.227833	0.147937	0.246325	-0.0810811	0.227596	0.134661	0.173068
SP_0830	0.194879	-0.20697	-0.0246562	0.247274	-0.364391	0.59744	-0.306306	0.164533	-0.302276	0.176624	0.0564248	0.132527	0.195116	0.0763395	0.0362731	-0.0068753	0.0782361	0.238028	0.0618777	0.258653	0.353722	0.151494	0.240161	0.183973	-0.112613	-0.0417259	-0.17615	0.0725462	-0.0983879	-0.140351	0.0182551	-0.429587	-0.531294	-0.188715	-0.126837	0.0156472	0.377904	0.351351	0.508298	0.321716	-0.0422001	-0.0576102	0.416074	0.0384068	0.189189	0.0426743	0.189189	0.202466	0.0168326
SP_0831	0.283784	-0.00260787	-0.128023	-0.0445709	-0.539355	0.709815	-0.1477	0.447368	-0.452821	0.0644855	-0.0353248	0.275723	0.348981	0.175202	0.0770507	0.150071	0.109531	0.213134	0.0666193	0.404694	0.596017	0.155761	-0.0253675	0.11285	-0.293741	-0.114509	-0.245851	0.00142248	-0.158843	-0.353722	-0.306306	-0.489331	-0.59175	-0.204836	0.116406	0.309862	0.291844	0.421053	0.607397	0.396159	-0.184448	-0.018018	0.256046	0.229256	0.121622	-0.0649597	0.109056	0.131816	0.112376
SP_0832	0.380512	0.0462304	-0.0296349	-0.0550024	-0.450688	0.652916	-0.12091	0.262447	-0.533665	0.0251304	-0.215268	0.0429113	0.228307	0.156235	0.257705	0.0855856	0.135609	0.315078	0.243006	0.572072	0.451636	0.292319	0.0649597	0.129208	0.0101944	-0.107397	-0.236131	0.00616406	-0.1477	-0.265055	-0.233286	-0.146278	-0.330725	-0.0289237	0.0500237	0.249407	0.286629	0.225936	0.42698	0.286155	-0.029872	0.011854	0.018018	0.166904	0.286629	-0.19725	0.188478	-0.0163585	0.330251
SP_0833	0.0403035	-0.114035	-0.315078	-0.0218113	-0.441679	0.505453	-0.321716	0.323376	-0.25486	0.169749	0.130394	0.290659	0.183499	0.0440967	-0.234945	-0.0886676	0.240635	0.13395	0.178521	0.421527	0.622096	0.0199147	0.168089	0.00308203	-0.0964912	0.0732575	-0.25083	0.0381697	0.0467046	-0.071835	-0.177098	-0.535562	-0.526079	-0.216453	-0.122333	-0.0350877	0.300616	0.110716	0.399241	0.263158	-0.168326	-0.0763395	0.330488	0.0206259	0.159554	0.0666193	0.0796586	0.181603	-0.0144618
SP_0834	-0.0365102	-0.264106	-0.135846	0.0490754	-0.568042	0.448791	-0.276434	0.287577	-0.483167	0.127312	-0.154813	0.275249	0.152442	0.0116169	-0.00995733	-0.165244	-0.0258416	0.293741	0.188241	0.521811	0.545519	-0.0170697	0.107397	-0.0668563	-0.0943575	-0.142959	-0.296349	-0.00142248	-0.0395922	-0.231389	-0.0685159	-0.335704	-0.614983	-0.378615	-0.104552	0.00308203	0.236368	0.392366	0.533665	0.36036	-0.145567	-0.12091	0.460882	-0.0263158	-0.012091	0.0196776	0.271456	0.0870081	-0.00545282
SP_0835	-0.0820294	-0.053817	-0.223566	-0.0315315	-0.151019	0.0822665	-0.289711	0.171882	-0.185633	0.20128	0.0213371	0.349692	0.203414	0.222143	-0.104078	-0.0862968	0.243717	0.130868	0.210289	0.364154	0.490991	-0.0561878	-0.109056	-0.210763	0.0765766	0.120673	-0.0312945	-0.0576102	0.159317	-0.0995733	-0.0699384	-0.161925	-0.215742	-0.169512	-0.020863	-0.0779991	-0.152679	-0.137506	0.0175439	0.374348	0.000474158	0.150782	-0.0116169	0.105026	-0.109294	0.0225225	-0.364865	0.133001	0.0104315
SP_0837	-0.139403	0.209578	-0.171645	-0.206022	-0.332859	0.0275012	0.00663822	0.134898	-0.105263	0.0834519	-0.169512	0.291607	0.325984	0.157895	-0.132053	-0.134187	0.271456	0.132764	-0.00782361	0.276671	0.433144	-0.126126	-0.0711238	-0.353959	-0.425083	-0.376719	-0.48459	-0.610242	-0.236131	-0.218113	-0.329303	-0.198672	-0.176861	-0.28165	0.112613	0.0101944	-0.195827	-0.25083	-0.201754	0.0500237	-0.252489	-0.0516833	-0.0426743	-0.0241821	-0.214083	-0.0222854	-0.16643	-0.114272	-0.237316
SP_0840	-0.0414889	-0.110005	-0.0301091	0.28568	-0.0960171	0.0410147	-0.0106686	0.0438596	-0.131342	-0.0697013	-0.372926	0.174016	0.290659	-0.0623518	-0.086771	0.105974	0.112138	0.385254	-0.0291607	0.0739687	-0.0327169	0.29303	-0.089853	0.0649597	-0.247511	-0.254149	-0.132527	0.0739687	-0.0199147	-0.366524	-0.222617	-0.205073	-0.056899	-0.546468	-0.141299	-0.086771	-0.0948317	0.325036	0.180417	-0.0398293	-0.065908	-0.092698	0.0222854	-0.0533428	-0.0877193	-0.0379327	-0.00782361	-0.0225225	-0.0580844
SP_0841	0.25486	-0.124229	0.141062	0.210052	-0.322902	0.377667	-0.0206259	0.16643	-0.474158	-0.0469417	-0.286392	0.313656	0.207444	0.0903272	0.198198	0.1899	-0.369369	0.39853	-0.129445	0.178758	0.260313	0.261024	-0.0708867	0.0706496	-0.248222	-0.268374	-0.274301	-0.062826	-0.410858	-0.25486	-0.13964	-0.243243	-0.346136	-0.133713	-0.0277383	0.167852	0.0488383	0.210289	0.397582	0.0779991	0.0222854	0.00379327	0.180891	0.0336652	-0.00260787	-0.201991	0.242769	-0.161925	0.122333
SP_0842	0.0101944	-0.365576	-0.101233	0.295401	-0.333807	0.419156	-0.449502	0.0787103	-0.319583	0.0436226	-0.213371	0.201754	0.157421	-0.125889	-0.190375	0.0201517	-0.0787103	0.275486	-0.0680417	0.133001	0.347558	0.0303461	0.00355619	0.0708867	-0.267425	-0.120673	-0.324087	-0.127074	-0.188715	-0.144144	-0.119725	-0.468706	-0.502134	-0.257231	-0.287577	-0.110953	0.183973	0.295401	0.39284	0.163822	-0.0625889	-0.203651	0.415363	0.000237079	-0.0187293	0.125889	0.0979137	0.0583215	-0.172594
SP_0843	0.068753	-0.190375	-0.140114	0.0715979	-0.490043	0.533902	-0.330488	0.343291	-0.378141	0.0884305	-0.124704	0.334756	0.455192	0.0462304	-0.125652	-0.161688	0.18184	0.324324	0.0296349	0.226648	0.454955	0.0260787	-0.167852	-0.0858227	-0.52276	-0.325747	-0.434803	-0.22973	-0.226411	-0.350877	-0.329303	-0.607871	-0.633713	-0.353722	0.00165955	0.138454	0.0471788	0.369844	0.457089	0.255334	-0.208393	-0.201754	0.164533	0.137269	0.00900901	0.0910384	-0.0744429	0.0908013	-0.132764
SP_0844	0.405168	0.119251	0.201991	-0.0663822	-0.158606	0.490517	-0.0903272	0.0398293	-0.303461	-0.0521574	-0.112613	-0.122807	0.243954	-0.023945	0.151731	0.280939	0.220247	0.316501	-0.197961	0.0474158	0.0324798	0.0692271	-0.0471788	0.177335	-0.293978	-0.229493	-0.0893789	-0.175913	-0.449976	-0.418208	-0.27193	0.0317686	-0.126837	0.147463	0.32385	0.395211	0.1055	0.358227	0.336652	0.579184	0.0339023	-0.0177809	-0.132527	0.167852	0.0962541	-0.129919	0.0732575	-0.0158843	0.173068
SP_0845	0.349455	-0.143196	-0.0123281	0.128734	-0.40019	0.690612	-0.25083	0.235657	-0.500948	-0.0312945	-0.131342	0.205548	0.364865	0.0486012	0.0113798	0.215505	0.00948317	0.328118	0.00640114	0.361309	0.451399	0.313656	0.0045045	0.242058	-0.301802	-0.205785	-0.227596	-0.0227596	-0.290659	-0.414889	-0.262921	-0.400664	-0.498578	-0.109768	-0.0327169	0.189663	0.254386	0.428876	0.613798	0.363917	-0.0422001	0.0440967	0.187055	0.226648	0.220958	-0.106449	0.164296	0.0948317	0.180891
SP_0846	0.292082	-0.109531	-0.130631	0.0339023	-0.561878	0.783784	-0.19559	0.370318	-0.562352	-0.00877193	-0.155524	0.263395	0.416785	0.0694642	0.00711238	0.092698	0.0723092	0.417971	0.11119	0.464675	0.498103	0.298957	0.0566619	0.206022	-0.285917	-0.219772	-0.334519	-0.056899	-0.330251	-0.376245	-0.262921	-0.40588	-0.542911	-0.154339	0.0410147	0.208393	0.328829	0.457326	0.660266	0.394026	-0.0751541	0.0286866	0.249407	0.196776	0.233049	-0.110479	0.297297	0.109531	0.206733
SP_0847	0.180654	-0.0490754	-0.128734	0.00213371	-0.562826	0.637506	-0.121622	0.413229	-0.448554	0.167852	-0.0189663	0.363205	0.362968	0.153864	0.00545282	-0.0725462	0.0642485	0.405405	0.183025	0.443101	0.548601	0.151494	0.0592698	0.045045	-0.237316	-0.132527	-0.263632	-0.0474158	-0.289474	-0.263158	-0.108582	-0.360123	-0.591987	-0.252489	0.11522	0.198198	0.286629	0.43267	0.625415	0.448791	-0.1688	-0.0156472	0.306306	0.142722	0.0400664	-0.0692271	0.274775	0.131342	0.131579
SP_0848	0.372451	-0.156472	-0.0187293	0.0308203	-0.442153	0.69156	-0.117828	0.286155	-0.578947	-0.184448	-0.25652	0.151257	0.442864	0.00877193	0.023945	0.173305	0.035799	0.45614	-0.00640114	0.420341	0.370081	0.338075	-0.0765766	0.139877	-0.410384	-0.348506	-0.282598	-0.0528687	-0.429825	-0.511854	-0.289948	-0.293267	-0.467994	-0.119014	-0.0142248	0.220958	0.152442	0.475581	0.586771	0.375059	-0.09578	0.100284	0.0697013	0.202466	0.207207	-0.213134	0.150308	0.0554765	0.183973
SP_0853	-0.156709	0.259602	0.303461	-0.0056899	0.269322	-0.593172	0.0910384	-0.1688	0.572072	0.233286	0.518966	0.105263	-0.1688	-0.00237079	-0.120436	-0.168563	0.219061	-0.194642	-0.105263	-0.242769	-0.149834	-0.560455	0.0253675	-0.199621	0.0154101	0.0673305	0.218824	-0.158132	-0.0184922	0.152679	0.407065	0.273352	0.199858	0.134661	0.0974395	-0.193931	-0.104315	-0.470839	-0.421053	0.0844002	-0.0829777	0.0068753	-0.0011854	-0.189663	-0.22973	0.0772878	-0.132053	-0.184211	-0.206733
SP_0856	0.00924609	0.463016	0.406828	0.0770507	0.367947	-0.520863	0.0779991	-0.102892	0.468706	0.241584	0.384305	0.0248933	-0.0391181	0.0772878	0.183025	0.110716	0.0640114	-0.204599	-0.0943575	-0.207207	-0.148649	-0.407065	-0.217876	-0.147463	0.11119	0.228544	0.483167	0.103604	0.0324798	0.0983879	0.242058	0.245851	0.248222	0.225936	0.223803	0.15505	-0.146515	-0.325747	-0.266951	0.0841631	0.00213371	0.0113798	-0.0955429	0.175913	-0.0803698	-0.0976766	-0.195353	-0.300142	-0.059744
SP_0857	-0.0386439	0.210526	0.514462	0.217402	0.779753	-0.460882	-0.123044	-0.414177	0.58606	0.395448	0.35467	-0.11688	-0.312233	0.248459	0.0670934	0.0699384	0.136321	-0.121622	0.110716	-0.349692	-0.362494	-0.107397	0.023945	0.10716	0.446183	0.460408	0.602655	0.17615	0.0282124	0.543623	0.531532	0.509246	0.484353	0.312233	0.00260787	-0.324087	0.0490754	-0.276434	-0.354196	0.0675676	0.342817	0.280939	-0.0407776	0.249407	0.0339023	0.372451	-0.242058	0.160977	0.148174
SP_0858	0.195353	0.198198	0.533428	0.310811	0.652442	-0.315315	-0.130868	-0.475107	0.406591	0.301802	0.0803698	-0.217639	-0.243717	0.359649	0.347558	0.14201	0.0163585	-0.117354	0.0438596	-0.178046	-0.147463	-0.0706496	-0.252015	-0.0877193	0.158843	0.296112	0.505453	0.304647	-0.00782361	0.33926	0.307729	0.369369	0.22973	0.174253	-0.131579	-0.190375	-0.074917	-0.0884305	-0.208393	0.123044	0.48459	0.358227	0.0286866	0.328592	0.0825036	0.42698	-0.323139	0.113087	0.192745
SP_0859	0.199858	0.249644	-0.220009	0.143433	-0.106686	-0.0341394	0.149123	0.0713608	0.0201517	-0.151968	-0.203414	0.0056899	0.358938	-0.0424372	0.0251304	-0.00663822	0.278568	0.0587956	0.0829777	0.0798957	-0.134661	0.16477	-0.00474158	0.128734	-0.175202	-0.117591	0.0225225	-0.0284495	0.0583215	-0.239687	-0.0464675	-0.200806	-0.0291607	-0.263395	-0.0521574	0.172119	-0.0820294	0.173305	0.012091	-0.0960171	-0.18184	0.098862	-0.0884305	0.0068753	-0.0293978	-0.14367	-0.103129	-0.133239	0.0192034
SP_0860	0.398056	0.152679	0.102418	0.00663822	0.065908	0.397582	0.0158843	-0.0912755	-0.17615	0.292556	-0.0215742	-0.15505	0.0630631	0.159791	0.279516	0.139877	0.337364	0.0248933	0.244666	0.12257	-0.000948317	0.217639	0.287814	0.238976	0.0825036	0.00758653	0.227833	0.203414	0.0248933	-0.0938834	0.0602181	0.137269	0.0324798	0.202703	0.119014	0.125652	0.23945	0.420578	0.341157	0.269796	0.316501	0.163348	-0.178521	0.199384	0.208393	0.223566	0.183973	0.328829	0.487909
SP_0872	-0.280939	0.0881935	0.351826	0.153864	0.805121	-0.695353	0.121385	-0.456615	0.631342	0.184211	0.31247	-0.178995	-0.491465	-0.0476529	-0.0609294	0.0192034	-0.198909	-0.226885	-0.13964	-0.574443	-0.51944	-0.164533	0.0422001	-0.000948317	0.41394	0.472736	0.534139	0.239687	0.107397	0.539829	0.501185	0.353248	0.444998	0.191323	-0.13229	-0.313419	-0.188004	-0.359649	-0.478663	-0.262447	0.207681	0.0611664	0.0163585	-0.0922238	-0.237316	0.272404	-0.201754	0.0232338	-0.172357
SP_0875	0.141062	-0.279042	-0.163348	-0.00995733	-0.609768	0.38881	-0.161214	0.243717	-0.519203	-0.193457	-0.426268	0.0737316	0.224988	-0.0801328	-0.0267899	-0.0950688	-0.118065	0.13395	-0.0540541	0.432432	0.436226	0.0308203	-0.203414	-0.292319	-0.533665	-0.307492	-0.400901	-0.0590327	-0.0471788	-0.289474	-0.364154	-0.348506	-0.576577	-0.310574	-0.192034	0.187055	0.0791844	0.477715	0.52845	0.0440967	-0.396396	-0.237079	0.130394	0.0704125	0.0502608	-0.12826	0.0471788	-0.184448	-0.147937
SP_0876	0.512802	0.113087	0.220958	-0.0993362	0.0488383	0.214083	0.059744	-0.0187293	-0.219298	-0.198672	-0.027027	-0.382409	0.014936	-0.102655	0.136558	0.157421	-0.0922238	0.0775249	-0.165007	-0.0109056	-0.119962	0.0618777	-0.188478	0.0794215	-0.100996	-0.10716	0.164533	0.00829777	-0.500237	-0.169986	0.0343765	0.124229	-0.185159	0.287814	0.0670934	0.298009	-0.00284495	0.227596	0.236842	0.238976	-0.0258416	0.163348	-0.150308	0.372688	0.194642	-0.302276	0.117117	-0.0908013	0.134661
SP_0877	0.0877193	-0.393789	0.0467046	0.133476	0.0246562	0.116643	-0.307729	-0.09578	-0.382646	0.0561878	-0.282124	0.232338	-0.142722	0.118065	-0.0379327	0.0324798	-0.387624	0.0713608	0.118065	0.0500237	0.259602	0.0753912	-0.301091	-0.192745	0.172594	-0.10716	-0.0459934	0.00474158	-0.0912755	-0.0165955	-0.149123	-0.108345	-0.172831	-0.191323	-0.186581	-0.121859	-0.209815	0.0974395	0.120673	-0.0170697	0.187767	-0.0142248	0.044808	0.253201	-0.182314	0.0768137	-0.16311	0.106923	0.209815
SP_0879	-0.113798	0.33357	0.112138	-0.115458	0.42698	-0.543623	0.192982	-0.328355	0.542674	0.144855	0.0981508	-0.164059	-0.115458	0.200806	0.068753	-0.0595069	0.115695	-0.0708867	0.0908013	-0.244429	-0.276908	-0.267662	-0.295401	-0.241347	0.176861	0.159791	0.30844	-0.0834519	-0.107634	0.256283	0.237079	0.583689	0.438596	0.113561	0.100759	-0.245614	-0.276434	-0.426743	-0.607397	0.0585586	0.315315	0.302276	-0.190138	0.224277	-0.140351	-0.00734945	-0.161925	-0.0893789	0.0218113
SP_0880	0.273589	-0.324324	-0.0948317	0.177098	-0.411569	0.475344	-0.301802	0.138928	-0.674253	-0.209341	-0.53651	0.0486012	0.109531	-0.135135	-0.0557136	-0.0374585	-0.274538	0.21835	0.00213371	0.397582	0.407539	0.347795	-0.00521574	-0.0125652	-0.326458	-0.330251	-0.390232	-0.0573732	-0.180417	-0.232338	-0.347321	-0.534851	-0.58606	-0.3945	-0.322902	0.170697	0.0924609	0.571598	0.606686	-0.123044	-0.339497	-0.212897	0.166904	0.0630631	0.0953058	-0.0312945	0.0924609	0.000711238	0.0305832
SP_0881	0.271693	-0.325036	0.102181	0.313182	-0.221432	0.260313	-0.291133	-0.0384068	-0.513514	-0.169749	-0.475107	0.101233	0.00189663	-0.0779991	0.0218113	0.0263158	-0.288762	0.266951	-0.254623	0.18018	0.331674	0.0277383	-0.239687	-0.177098	-0.305595	-0.351351	-0.40825	-0.176861	-0.341157	-0.248459	-0.255097	-0.386202	-0.516121	-0.436226	-0.27027	0.0706496	-0.0625889	0.305121	0.346373	-0.0142248	-0.184448	-0.313419	0.217876	0.0391181	-0.107871	0.0279753	-0.120199	-0.11688	-0.132053
SP_0882	0.169512	-0.208867	0.119251	-0.140588	-0.0832148	0.261972	-0.277383	-0.125652	-0.35467	0.098862	-0.360123	0.0791844	-0.059981	0.202703	0.0642485	0.0699384	-0.0661451	0.0654339	0.120199	0.0891418	0.311996	0.0481271	-0.235894	-0.256757	-0.212423	-0.238502	-0.198198	-0.23376	-0.136321	-0.0656709	-0.342579	0.00355619	-0.107871	0.0846373	-0.125415	-0.0151731	-0.26055	0.0625889	0.0234708	0.128023	0.21432	0.129208	-0.190849	0.184685	-0.0557136	0.148886	-0.217165	0.0504979	0.216453
SP_0883	-0.0948317	-0.437885	-0.331911	-0.0964912	-0.0362731	0.263632	-0.378378	-0.0806069	-0.235183	0.144144	-0.00972025	0.0433855	-0.180417	0.101233	-0.271219	-0.253912	-0.160028	-0.0189663	-0.141062	-0.221906	0.185396	0.0109056	0.0789474	-0.00829777	0.0277383	0.0841631	-0.22973	-0.21835	-0.0881935	0.225936	-0.0422001	-0.336652	-0.481745	-0.140114	-0.135372	-0.272641	-0.0723092	0.044808	0.029872	0.0132764	0.0376956	-0.0438596	0.0670934	0.104789	-0.117828	0.307492	-0.140825	0.288525	-0.196064
SP_0884	0.0234708	0.0457563	0.221195	-0.164059	-0.174253	0.0829777	0.0758653	0.0886676	-0.0265529	-0.107634	-0.206259	0.0469417	0.0336652	0.0817923	0.130156	0.143433	0.00663822	0.282598	-0.0853485	0.117354	0.127312	-0.182314	-0.281413	-0.338549	-0.406591	-0.252252	-0.223803	-0.292556	-0.477003	-0.140588	-0.0251304	0.181603	-0.1899	-0.038881	0.0457563	0.144381	-0.0578473	0.0187293	-0.0265529	0.311048	-0.106449	0.233997	0.169512	0.0962541	-0.06899	-0.260313	0.0137506	-0.20697	-0.243006
SP_0885	-0.0139877	-0.120199	0.33926	-0.0154101	0.361072	-0.108582	-0.351351	-0.31413	-0.0535799	0.202703	-0.0697013	0.0445709	-0.0308203	0.020863	-0.156235	-0.0139877	-0.0227596	0.0678046	-0.0296349	-0.144855	0.0469417	-0.0595069	-0.255571	-0.16643	-0.168326	-0.0422001	0.129682	-0.195116	-0.250593	0.0350877	-0.0457563	0.119488	-0.0256046	0.23945	-0.123992	-0.220958	-0.354196	-0.0592698	-0.0953058	0.105737	0.19156	0.0844002	-0.318872	0.222617	-0.156946	0.34092	-0.343291	0.0471788	0.0407776
SP_0886	0.0165955	-0.0490754	-0.0846373	-0.0045045	0.162636	0.0644855	-0.376719	-0.215031	-0.180417	0.158606	-0.227833	0.0322428	-0.0682788	0.153864	-0.0474158	0.143433	-0.0602181	-0.0974395	0.175913	0.159554	0.362494	0.114983	-0.154576	-0.00616406	0.187767	0.247511	0.206022	0.0528687	0.124704	0.0464675	-0.204599	-0.0353248	-0.050972	0.0908013	-0.267425	-0.221195	-0.210289	-0.0429113	-0.0699384	0.0189663	0.193694	0.171645	-0.109056	0.309862	-0.0393551	0.265529	-0.312707	0.0725462	0.211238
SP_0887	0.0459934	-0.240398	0	0.165481	0.00426743	0.0471788	-0.410621	-0.112376	-0.268848	-0.0694642	-0.397819	0.210526	-0.143433	0.154576	-0.179943	0.053817	-0.141062	0.172357	-0.0704125	0.226411	0.484827	0.0504979	-0.343054	-0.292793	-0.0713608	-0.0564248	-0.307255	-0.158369	-0.155998	0.0531057	-0.315078	-0.268611	-0.261498	-0.393077	-0.386913	-0.236605	-0.221906	-0.14936	-0.074917	-0.044808	-0.0301091	0.00308203	0.195827	0.10147	-0.131816	0.236842	-0.427928	-0.0322428	-0.0924609
SP_0892	0.0151731	-0.375771	-0.106923	0.0680417	0.0168326	0.111664	-0.496681	-0.219535	-0.38478	0.0571361	-0.388573	0.206259	0.0253675	0.108582	-0.218587	-0.0552394	-0.177809	0.149597	0.0756283	0.191086	0.429113	0.146989	-0.178521	-0.153627	-0.0998103	-0.131816	-0.162636	-0.227122	-0.0993362	-0.0694642	-0.269559	-0.246325	-0.322902	-0.234945	-0.361309	-0.26624	-0.336178	0.0374585	0.0566619	0.0438596	0.0701754	0.10147	-0.0782361	0.229256	-0.108819	0.16074	-0.330725	0.053817	0.0737316
SP_0893	0.207207	-0.126837	0.0938834	0.12091	-0.229493	0.182314	-0.34092	0.0384068	-0.456377	0.125889	-0.28734	0.203414	0.04789	0.0372214	-0.0635372	-0.207444	0.0981508	0.316501	0.0241821	0.345899	0.509246	0.0559507	-0.0730204	-0.182314	-0.248222	-0.24514	-0.369132	-0.207207	-0.141536	-0.196776	-0.255808	-0.477715	-0.539829	-0.394026	-0.341394	-0.045045	-0.239213	0.0571361	0.231863	0.0697013	-0.193457	-0.191086	0.032954	-0.0917496	-0.0917496	0.169986	-0.250593	-0.108345	-0.0403035
SP_0894	-0.275249	-0.190138	-0.30275	-0.144618	-0.25652	0.0656709	-0.154339	0.100759	-0.209104	0.39284	-0.210052	0.409673	-0.0109056	0.0846373	-0.182077	-0.292556	0.0704125	0.288762	0.403272	0.142959	0.366524	0.0723092	0.114983	-0.24111	0.0770507	0.0633001	-0.218113	-0.131105	0.209104	-0.00853485	-0.228544	-0.361546	-0.415363	-0.535799	-0.148649	-0.146752	-0.235894	0.0187293	0.0438596	-0.0286866	-0.210763	-0.17449	-0.0142248	-0.159791	-0.309388	-0.0998103	-0.0775249	-0.0424372	-0.148886
SP_0898	-0.0609294	-0.219061	0.0841631	-0.220721	-0.26221	0.285443	-0.045045	0.0637743	-0.500711	-0.0881935	-0.447606	0.114272	0.104552	-0.144381	0.0422001	0.153627	-0.145567	0.232338	-0.131579	0.044808	0.165007	0.065908	-0.077762	-0.216927	-0.445946	-0.407065	-0.363679	-0.387387	-0.246799	-0.415837	-0.397582	-0.158843	-0.225936	0.101707	0.0825036	0.307018	-0.333096	0.0931721	0.102892	0.0163585	-0.212186	-0.150782	-0.375059	-0.168089	-0.224988	-0.296823	-0.0272641	-0.225936	-0.170223
SP_0899	0.179232	-0.133239	-0.0405405	-0.173305	-0.180417	0.361783	-0.186107	0.0772878	-0.524182	0.0941204	-0.209578	0.31982	0.00355619	0.0331911	-0.06899	0.00711238	0.0704125	0.170934	0.0889047	0.38881	0.503793	0.146041	0.00900901	-0.059744	-0.0742058	-0.0827406	-0.158606	0.00995733	-0.0640114	-0.266003	-0.296586	-0.308203	-0.412044	-0.0936463	-0.141773	0.089853	-0.0704125	0.226174	0.435514	0.150545	-0.0142248	-0.0139877	-0.0813182	0.12826	-0.0289237	0.184685	-0.108819	-0.0526316	0.26221
SP_0901	-0.428402	-0.00426743	0.0623518	0.156472	0.331911	-0.382883	-0.198672	-0.0395922	0.503556	0.305121	0.288051	0.21266	-0.171408	0.0647226	-0.22973	-0.149123	0.214794	0.133239	0.0557136	-0.358701	-0.156235	-0.191797	-0.0493125	-0.0950688	0.182551	0.236131	0.0967283	-0.0165955	0.0697013	0.290659	0.245614	-0.0343765	0.10716	-0.252489	-0.0111427	-0.362257	-0.136083	-0.372214	-0.374822	-0.0137506	0.0201517	0.000948317	0.0552394	-0.130394	-0.169512	0.102418	-0.210289	0.114035	-0.3312
SP_0902	0.149597	-0.0407776	0.00237079	0.171645	-0.14533	0.114035	-0.106686	0.173779	-0.135135	-0.0855856	-0.242295	0.208867	0.295875	0.251067	0.221432	0.0796586	0.239213	0.190375	-0.0533428	0.00924609	0.0445709	0.0111427	-0.310574	-0.152679	-0.330725	-0.432432	-0.320531	-0.205785	-0.0272641	-0.302987	-0.157421	-0.254623	-0.0737316	-0.315315	0.12257	0.16311	-0.270744	-0.100047	-0.0820294	0.143196	0.129445	0.174016	-0.224514	0.014936	-0.0248933	-0.178758	-0.294452	0.0642485	-0.0109056
SP_0904	0.0267899	-0.398767	-0.140825	0.0211	-0.0706496	0.271219	-0.473684	-0.0739687	-0.502608	0.111427	-0.369606	0.201043	0.00758653	0.103841	-0.300379	-0.146752	-0.0011854	0.126363	0.188952	0.278805	0.458748	0.201754	-0.045045	-0.169749	-0.121622	-0.183499	-0.197013	-0.110716	-0.0272641	-0.0251304	-0.302987	-0.292793	-0.289948	-0.231863	-0.308203	-0.312945	-0.209341	0.197013	0.24348	-0.0192034	-0.0211	0.0144618	-0.183973	0.170223	-0.0111427	0.301565	-0.196776	0.292793	0.20863
SP_0905	-0.0500237	-0.233049	-0.16311	0.032954	-0.302276	0.280939	-0.274064	0.0355619	-0.476055	0.134187	-0.416074	0.279516	0.112613	0.178284	-0.0798957	-0.140351	-0.185633	0.198198	0.28734	0.332385	0.49431	0.276434	0.0417259	-0.0756283	-0.110716	-0.199384	-0.335704	-0.299668	-0.0753912	-0.0305832	-0.18587	-0.287814	-0.342342	-0.247748	-0.289	-0.20863	-0.172357	0.053817	0.105974	-0.108108	-0.0557136	0.0751541	0.0277383	0.0296349	-0.116169	0.0682788	0.0168326	0.0993362	0.0934092
SP_0907	0.29872	-0.283547	0.0462304	0.165007	0.036036	0.209578	-0.517781	-0.203888	-0.29137	-0.226411	-0.26221	-0.118065	0.0768137	-0.226885	-0.305358	0.0424372	0.0561878	0.175676	-0.277857	0.0241821	0.190612	0.0469417	-0.234945	-0.00165955	-0.341394	-0.168326	-0.225699	-0.238028	-0.277383	-0.225225	-0.370081	-0.365102	-0.350403	-0.125178	-0.333096	-0.00782361	-0.174016	0.162636	0.147463	0.158606	-0.141062	-0.18753	-0.0438596	0.0855856	0.0045045	0.168326	-0.458511	-0.059981	-0.136795
SP_0908	0.0872451	-0.213134	0.123044	0.0045045	-0.102418	0.183262	-0.380038	-0.0666193	-0.375771	0.0123281	-0.29872	0.102181	0.0158843	0.0374585	-0.023945	0.0350877	0.0192034	0.246799	-0.0227596	0.294689	0.387862	-0.0609294	-0.0279753	-0.10716	-0.22807	-0.408962	-0.259602	-0.343291	-0.342105	-0.265766	-0.083689	-0.0699384	-0.31247	-0.105974	-0.151019	-0.129445	-0.13229	0.0158843	0.0846373	0.176387	-0.0324798	0.121622	-0.1055	0.16074	0.117117	-0.105737	0.0222854	-0.0246562	0.0256046
SP_0909	-0.157895	-0.330251	-0.0206259	0.0225225	0.074917	0.181128	-0.357752	-0.0685159	-0.378378	0.144381	-0.0201517	-0.0201517	-0.0395922	-0.131105	-0.200806	0.0559507	-0.0678046	-0.0642485	-0.0130394	0.0670934	0.207207	0.115695	0.383594	0.0535799	0.0296349	-0.0943575	0.0654339	-0.0678046	0.0744429	-0.144144	-0.0367473	-0.184685	-0.215742	0.0395922	-0.115695	-0.18587	-0.110953	0.203177	0.121385	0.0405405	-0.103604	-0.00995733	-0.0945946	-0.0540541	0.0341394	0.0706496	-0.00260787	0.450688	-0.124704
SP_0910	0.282835	-0.221669	-0.140825	-0.192508	-0.413466	0.651019	-0.0851114	0.118303	-0.662873	-0.247037	-0.435989	0.0154101	0.230204	-0.198198	-0.0256046	0.0922238	0.0471788	0.285917	-0.13798	0.251304	0.21432	0.158132	-0.0822665	0.0917496	-0.40588	-0.439545	-0.345187	-0.170697	-0.434566	-0.581081	-0.379327	-0.122807	-0.379564	0.0557136	0.0649597	0.223329	0.0848743	0.573495	0.510906	0.210052	-0.0135135	-0.103841	-0.188952	0.144144	0.0429113	0.0398293	0.217165	-0.0438596	0.212186
SP_0911	0.0573732	-0.399953	0.175202	0.380749	-0.0827406	0.0979137	-0.408725	0.0139877	-0.36771	-0.0308203	-0.399953	0.0649597	0.0056899	-0.0552394	0.0614035	0.0535799	-0.315789	0.336652	-0.0678046	0.0725462	0.223803	0.0915126	-0.108819	-0.0438596	-0.178046	-0.247511	-0.26221	-0.183736	-0.130156	-0.140825	-0.0068753	-0.340209	-0.439782	-0.44642	-0.301091	-0.0192034	-0.163822	0.173779	0.167378	0.0116169	-0.19559	-0.164059	0.0998103	-0.0438596	-0.0775249	-0.26055	-0.112376	0.0315315	-0.278331
SP_0912	0.265292	-0.0675676	0.0834519	0.041963	0.167615	0.182314	-0.0372214	-0.186581	-0.18587	-0.0772878	-0.379564	-0.127786	-0.151968	0.154576	0.245851	0.493836	0.0879564	0.0694642	0.0350877	0.168089	-0.012091	0.239924	0.0369844	0.0969654	0.231389	0.00663822	0.153864	0.208156	0.0339023	-0.106923	-0.056899	0.296112	0.243717	0.0277383	-0.0763395	-0.0379327	0.124467	0.121147	0.0497866	0.125178	0.298246	0.307966	-0.166193	0.248459	0.176624	-0.139165	-0.0196776	0.0803698	0.354908
SP_0913	0.0595069	-0.162399	-0.0670934	0.197961	-0.270033	0.192982	-0.500711	0.110242	-0.280702	0.103129	-0.242532	0.357278	0.130868	0.173305	-0.178758	-0.0787103	-0.116406	0.365339	0.116169	0.35633	0.659554	0.0633001	-0.214557	-0.0905642	-0.162873	-0.165718	-0.4156	-0.321005	-0.295401	-0.0170697	-0.21432	-0.361309	-0.484827	-0.495021	-0.311996	-0.249407	-0.0106686	-0.027027	0.117354	0.141536	-0.0381697	0.00308203	0.398767	0.187293	0.00497866	0.100522	-0.083689	0.0289237	-0.0647226
SP_0914	0.110716	-0.126363	0.333333	0.59175	0.540541	-0.138217	-0.188952	-0.476766	0.330963	0.131816	-0.023945	-0.167378	-0.190612	0.251304	0.306306	0.347084	-0.280939	-0.21266	-0.00237079	-0.365102	-0.338549	0.083689	-0.0113798	0.117828	0.318397	0.321005	0.377904	0.20863	0.161451	0.441679	0.358701	0.219772	0.356567	0.153153	-0.159791	-0.16643	0.148412	-0.0936463	-0.225699	-0.105974	0.403509	0.195353	0.192982	0.196302	0.0756283	0.0855856	-0.224988	0.21266	0.0495495
SP_0916	-0.0540541	-0.399953	0.0891418	0.0237079	0.218113	0.0144618	-0.388573	-0.351351	-0.126837	-0.234471	-0.294689	-0.123518	-0.376719	-0.0317686	-0.139403	0.151731	-0.265055	-0.178758	-0.113561	-0.117117	0.0440967	0.0177809	-0.245851	-0.183973	0.0649597	-0.0405405	-0.119962	-0.116169	-0.00758653	0.118777	-0.215979	0.0825036	0.145092	0.169986	-0.311048	-0.206259	-0.21669	-0.171882	-0.284732	-0.157658	0.226885	0.11688	-0.0417259	0.0737316	0.0277383	0.18587	-0.344476	0.0533428	-0.0135135
SP_0918	0.227359	-0.377193	0.098862	0.365813	-0.0476529	0.108819	-0.521811	-0.114035	-0.262684	-0.0111427	-0.237553	0.0782361	-0.074917	0.0256046	-0.0666193	-0.0711238	-0.15339	0.18753	-0.0557136	0.123044	0.266951	0.108582	0.0872451	0.139165	-0.0616406	-0.268611	-0.289474	-0.239213	-0.116406	-0.0113798	0.0602181	-0.350166	-0.395211	-0.413229	-0.437174	-0.209578	0.0412518	0.0817923	0.135135	-0.0789474	-0.111427	-0.0801328	0.162636	0.074917	0.128734	-0.0137506	-0.11285	0.00142248	-0.0433855
SP_0919	0.202466	-0.510906	0.105737	0.183499	-0.0943575	0.296823	-0.455429	-0.0986249	-0.475581	-0.328829	-0.534376	-0.0464675	-0.155998	-0.142722	-0.0251304	0.123518	-0.22238	0.214083	-0.268374	0.00521574	0.145804	0.0540541	-0.295875	-0.107871	-0.243243	-0.296823	-0.443338	-0.234234	-0.215742	-0.208867	-0.332148	-0.290185	-0.353722	-0.211712	-0.230441	0.11854	-0.123281	0.165481	0.131579	-0.0256046	-0.133239	-0.227122	-0.0651968	-0.0279753	-0.0192034	-0.0602181	-0.300853	-0.121147	-0.178046
SP_0920	0.0862968	-0.383357	0.328592	0.116406	0.161451	-0.083926	-0.458748	-0.279753	-0.178046	-0.0948317	-0.267899	-0.167141	-0.335467	-0.232338	-0.178046	-0.125652	-0.136321	0.0727833	-0.235894	-0.1055	0.0744429	-0.281887	-0.238502	-0.3101	-0.286629	-0.238502	-0.166904	-0.242532	-0.270982	-0.0144618	-0.0367473	-0.0872451	-0.283784	-0.0644855	-0.260076	-0.0331911	-0.233049	0.103841	0.0533428	-0.00640114	-0.269085	-0.267662	-0.182551	-0.00545282	-0.0779991	0.0486012	-0.271456	-0.134187	-0.243006
SP_0921	-0.211	-0.175676	-0.0706496	0.139165	0.106211	-0.413703	-0.172119	-0.261735	0.217876	-0.0350877	-0.027027	0.0464675	-0.217402	-0.0621147	-0.391892	-0.426743	-0.011854	-0.136558	0.036036	-0.120199	-0.0289237	-0.223329	-0.105737	-0.482219	0.0227596	-0.0881935	-0.211238	-0.195827	0.101707	0.332859	-0.00948317	-0.161688	0.114509	-0.342579	-0.360835	-0.362731	-0.334519	-0.402798	-0.463964	-0.299905	-0.100284	-0.160977	0.127074	-0.301802	-0.305121	0.22973	-0.402086	0.0203888	-0.225462
SP_0922	0.124467	-0.384542	0.141062	0.56899	0.0545282	-0.0196776	-0.558796	-0.0220484	-0.142248	-0.322665	-0.292319	-0.0237079	-0.0267899	-0.101707	-0.0111427	0.129682	-0.372688	-0.0111427	-0.123518	-0.0146989	0.0339023	0.113561	-0.179232	0.12091	-0.0964912	-0.143196	-0.198909	-0.06899	0.0507349	0.11285	0.0609294	-0.302276	-0.100284	-0.15505	-0.394974	0	0.035799	0.0372214	-0.032954	-0.229018	-0.0111427	0.0156472	0.276671	-0.0232338	0.183973	0.0173068	-0.236131	0.0623518	-0.17449
SP_0923	0.307255	-0.26221	-0.0725462	-0.0611664	-0.308203	0.400901	-0.361546	0.0422001	-0.512565	-0.0706496	-0.338312	0.0983879	0.0443338	-0.0768137	0.0305832	-0.0787103	-0.029872	0.231626	0.0341394	0.252489	0.430773	-0.161451	-0.242769	-0.145567	-0.259839	-0.319109	-0.350166	-0.277383	-0.294452	-0.315078	-0.261024	-0.261972	-0.559033	-0.108345	-0.131579	0.184685	-0.123518	0.241347	0.290659	0.244666	-0.0265529	-0.120673	-0.0106686	0.151968	0.0116169	-0.0301091	-0.06899	-0.14201	0.0651968
SP_0924	-0.0993362	-0.0260787	-0.21669	0.14533	-0.11119	-0.113798	-0.256994	0.00711238	-0.0986249	0.165718	-0.317923	0.220958	-0.0189663	0.0137506	-0.083689	-0.334045	0.18018	0.238502	0.27193	0.167141	0.188478	0.0685159	-0.0732575	-0.0547653	0.110716	-0.124941	-0.285917	-0.0376956	0.20294	0.0189663	-0.150782	-0.249644	-0.0391181	-0.499052	-0.239924	-0.215268	-0.1899	-0.0986249	-0.0713608	-0.238265	0.144381	-0.209341	-0.098862	-0.14201	-0.0817923	0.250356	-0.0310574	-0.0886676	0.157895
SP_0925	-0.00924609	-0.28331	-0.0502608	0.187767	0.0106686	0.21266	-0.351588	-0.0132764	-0.315078	0.260313	-0.284969	0.256757	-0.053817	0.163348	-0.118777	-0.222143	-0.0782361	0.250356	0.330014	0.238739	0.368658	0.245614	-0.118777	-0.0865339	-0.014936	-0.0350877	-0.0806069	0.210526	-0.00948317	0.120673	-0.0199147	-0.266714	-0.33357	-0.331674	-0.327881	-0.30844	-0.083926	0.27762	0.351826	-0.100522	0.205073	0.0682788	0.00806069	0.196539	0.0433855	0.422712	0.0810811	0.282835	0.280939
SP_0926	0.352774	-0.0289237	0.275486	0.40588	0.0350877	0.125415	-0.205311	-0.162636	-0.207681	0.0203888	-0.391181	0.0407776	-0.111901	0.0604552	0.140825	0.21669	-0.149123	0.275249	-0.179943	0.0668563	0.320768	0.0514462	-0.221195	-0.00877193	-0.242532	-0.162399	-0.203414	-0.0865339	-0.313893	-0.151731	-0.147226	-0.304173	-0.333333	-0.372451	-0.296349	0.074917	-0.0860597	0.155761	0.201043	-0.00474158	-0.0666193	-0.165718	0.197961	0.0663822	-0.0682788	0.0720721	-0.106923	-0.168326	-0.0455192
SP_0928	-0.230204	0.163348	0.114272	-0.33689	-0.0609294	-0.219772	0.308914	0.23779	0.192271	0.0618777	0.103129	0.20697	0.151731	-0.11522	-0.0844002	-0.242769	0.0817923	0.206022	0.235657	-0.15339	-0.266003	-0.194642	-0.214794	-0.167141	-0.132527	-0.0704125	-0.00379327	-0.251304	-0.173542	0.0348506	0.117117	0.236131	0.146041	0.160266	0.270033	0.220721	-0.188004	-0.0874822	-0.04789	-0.00972025	-0.213134	-0.0881935	-0.264106	0.0500237	-0.181603	-0.322191	0.103841	-0.353248	-0.0701754
SP_0929	0.0974395	0.0324798	0.202466	0.206496	0.183025	0.0673305	0.00142248	-0.134187	0.012091	-0.203177	-0.123281	-0.153627	0.107397	-0.211238	0.143433	0.390232	-0.316027	-0.038881	-0.0398293	-0.159317	-0.279042	0.157658	0.0130394	0.209815	-0.012091	0.131342	0.211949	0.0789474	-0.130631	0.06899	-0.014936	0.0455192	0.257705	0.5211	-0.0761024	0.220721	0.0289237	-0.00734945	-0.0369844	-0.123281	0.13395	0.102655	0.0877193	-0.041963	0.107634	-0.145804	0.0438596	-0.126837	0.044808
SP_0930	0.235894	0.140588	0.190849	0.155524	0.399716	-0.131579	-0.0504979	-0.242295	0.0315315	0.119962	-0.193931	-0.0706496	-0.0521574	0.0350877	0.174253	0.215979	0.0974395	0.182077	-0.0170697	-0.20863	-0.232101	0.0642485	-0.0606923	0.143196	0.0595069	0.140588	0.310574	0.0844002	-0.127786	0.0514462	0.0889047	0.203651	0.214083	0.235183	-0.0507349	0.0256046	-0.234945	0.0237079	-0.0528687	0.0798957	0.276671	0.201991	-0.301802	0.103841	0.0158843	0.0810811	-0.141773	-0.102418	0.223092
SP_0931	-0.152916	-0.120673	-0.109294	0.0919867	-0.038881	-0.0393551	-0.193694	-0.0853485	-0.117591	0.215742	-0.265766	0.315789	-0.098862	0.277857	-0.113324	0.0163585	-0.0497866	0.16074	0.134187	0.24514	0.426743	0.0535799	0.00782361	-0.206259	0.0609294	0.00972025	-0.115458	-0.0810811	0.0068753	0.127786	-0.0277383	0.0194405	-0.0213371	-0.358464	-0.204599	-0.376008	-0.0825036	-0.077762	-0.0431484	0.0692271	0.0846373	0.138217	0.127786	0.0303461	-0.210763	0.180891	-0.068753	0.154101	0.0967283
SP_0932	-0.105737	-0.189663	-0.0426743	0.114035	-0.341157	0.171408	-0.264817	0.0699384	-0.304884	0.162399	-0.379327	0.348032	0.0682788	0.163585	-0.0614035	0.00165955	-0.164296	0.350166	0.176387	0.332622	0.552632	0.138454	0.0045045	-0.114272	-0.110242	-0.157658	-0.416548	-0.315552	-0.101944	-0.0417259	-0.183736	-0.183736	-0.253201	-0.394026	-0.275249	-0.20863	-0.0320057	-0.0471788	0.0109056	0.0260787	-0.0725462	-0.0694642	0.26221	-0.0910384	-0.182551	-0.0168326	0.0151731	-0.0469417	-0.0697013
SP_0933	0.0654339	-0.193457	0.225462	0.231152	-0.00758653	-0.132053	-0.28165	-0.229967	-0.183025	-0.00142248	-0.215742	-0.0822665	-0.174964	0.0557136	-0.0578473	-0.120673	-0.123044	0.071835	-0.273115	0.044808	0.156946	-0.142485	-0.10147	-0.261735	-0.162873	-0.297297	-0.205311	-0.248933	-0.202703	-0.0251304	0.0540541	-0.0379327	-0.158369	-0.316264	-0.202466	-0.232812	-0.210526	-0.0547653	-0.036036	0.0990991	-0.0976766	-0.0922238	0.00663822	-0.0327169	-0.16477	0.0374585	-0.13229	0.0284495	-0.129208
SP_0938	0.104078	0.388099	0.156235	0.228781	-0.0651968	-0.213134	-0.0365102	0.321479	0.391418	0.182551	0.305358	0.422475	0.221432	0.44642	0.190612	0.1477	0.149834	-0.0507349	0.176624	0.133239	0.351826	-0.240161	-0.397819	-0.255334	-0.0585586	0.119962	0.0322428	0.0312945	0.119962	0.164059	0.0431484	-0.128497	0.0905642	-0.177098	0.0666193	0.100996	0.0156472	-0.444761	-0.238502	0.176624	0.0675676	0.23945	0.364391	0.147226	0.0156472	-0.0865339	-0.353485	-0.0346136	-0.0265529
SP_0940	-0.127549	-0.103367	0.115695	0.183973	0.242058	-0.119014	-0.327406	0.0542911	0.134187	0.45211	0.301328	0.287577	-0.249407	0.184685	-0.134187	-0.115695	-0.30844	0.106449	0.267662	-0.1899	0.14533	0.0820294	0.0865339	0.174253	0.423186	0.444523	0.219061	0.159791	0.0889047	0.566145	0.32385	-0.0744429	-0.0367473	0.0154101	-0.140588	-0.219535	0.0403035	-0.154576	-0.00142248	-0.0414889	0.187055	0.0654339	0.241347	0.117828	0.0320057	0.171645	0.077762	0.176861	0.0945946
SP_0943	-0.279991	0.307255	0.11688	-0.173068	0.471076	-0.576577	0.204836	-0.059744	0.572546	0.268611	0.506401	0.131579	-0.295164	0.134661	-0.0725462	-0.00663822	0.0467046	-0.291607	-0.00189663	-0.425557	-0.276671	-0.290896	-0.0220484	-0.160503	0.410384	0.497155	0.49028	0.150782	0.201517	0.421053	0.297297	0.252015	0.393789	0.227833	0.203651	-0.0481271	-0.205311	-0.481034	-0.489094	-0.0426743	0.0483642	0.156709	-0.0526316	-0.027027	-0.295164	0.083689	-0.309151	-0.044808	-0.108108
SP_0946	0.04789	-0.170223	-0.455903	-0.122807	-0.27027	0.134661	-0.112376	0.0734945	-0.435277	-0.0633001	-0.167141	0.059981	-0.0256046	-0.238976	-0.288762	-0.240161	0.023945	-0.112138	-0.112376	-0.018018	0.0772878	0.0592698	0.0384068	-0.00734945	0.0365102	-0.0158843	-0.157895	0.035799	0.256046	-0.188004	-0.302987	-0.430536	-0.21835	-0.150308	-0.0116169	0.142959	-0.21266	0.179232	0.257231	-0.0832148	-0.092698	-0.31413	-0.292082	-0.119962	-0.19559	0.0770507	-0.0320057	-0.0379327	0.0950688
SP_0948	-0.179943	-0.0365102	-0.437648	-0.195353	-0.197487	0.00331911	-0.0713608	0.190849	-0.105974	0.0362731	0.0825036	0.203177	-0.104789	-0.127074	-0.362731	-0.192745	0.0452821	-0.147226	0.183499	0.0635372	0.175202	0.0692271	0.0938834	-0.0981508	0.238976	0.278094	-0.0533428	0.169986	0.430062	0.137032	-0.278568	-0.288762	0.035799	-0.083926	-0.00331911	0.0452821	-0.074917	-0.0981508	0.0218113	-0.121147	-0.107871	-0.180891	-0.0649597	-0.247511	-0.131105	0.065908	-0.0630631	0.0540541	0.0699384
SP_0950	-0.232812	-0.0746799	-0.464438	-0.196539	-0.158606	-0.125652	-0.233049	0.0794215	-0.0381697	0.103604	0.0201517	0.16311	0.0116169	-0.155998	-0.435277	-0.274775	0.193931	-0.0286866	0.209341	0.0566619	0.200095	-0.0782361	0.0303461	-0.0829777	0.178758	0.117828	-0.0810811	-0.0915126	0.313656	-0.0163585	-0.262684	-0.27027	-0.110479	-0.309862	-0.125178	-0.193931	-0.219298	-0.121859	-0.13798	0.0113798	-0.0974395	-0.168089	-0.0372214	-0.135372	-0.222143	0.0647226	-0.17449	0.0362731	-0.0758653
SP_0951	0.0595069	-0.271693	0.138217	0.10147	0.566619	-0.26624	-0.19156	-0.397582	0.109294	-0.0900901	-0.0362731	-0.191797	-0.338549	0.00545282	-0.129208	-0.0381697	-0.0675676	-0.223329	-0.385254	-0.548601	-0.374585	-0.206022	-0.26458	-0.259128	-0.0125652	0.00782361	0.14367	-0.0637743	-0.0981508	0.252252	0.0855856	0.0661451	0.169749	0.204836	-0.0407776	-0.0514462	-0.402323	-0.161688	-0.29303	-0.165007	0.0881935	0.00260787	-0.38715	0.109294	-0.151019	0.280465	-0.564723	0.0497866	-0.129445
SP_0952	0.160028	-0.200095	0.275249	0.18587	0.368895	-0.0433855	-0.109531	-0.34495	0.0734945	0.190375	-0.276434	-0.0550024	-0.36771	0.156709	0.159791	0.228544	-0.261261	0.092698	-0.0161214	-0.242295	0.0248933	-0.0296349	-0.326695	-0.206022	0.0336652	0.197487	0.230441	0.211949	-0.122807	0.19156	0.0763395	0.105737	-0.092698	-0.0512091	-0.276434	-0.0993362	-0.153153	0.0694642	-0.0201517	-0.110479	0.101944	-0.0203888	-0.108819	0.216927	-0.213845	0.0644855	-0.238028	-0.138217	0.0101944
SP_0953	0.378853	-0.053817	0.151019	0.275723	-0.178995	0.349929	-0.318397	0.0320057	-0.361309	0.0279753	-0.305832	0.0500237	0.15505	0.00758653	0.140351	-0.0251304	-0.0317686	0.256283	0.0213371	0.0938834	0.268611	0.0443338	-0.24111	0.0405405	-0.267899	-0.229018	-0.244429	-0.186818	-0.31982	-0.219298	-0.177335	-0.467283	-0.5	-0.223803	-0.216927	0.196539	-0.09578	0.293978	0.295638	0.135846	-0.00331911	-0.125889	0.215979	0.140351	-0.0422001	0.151019	-0.14936	-0.0436226	0.0284495
SP_0954	0.219772	0.158606	0.282124	-0.0365102	0.0661451	0.154576	-0.192982	0.0557136	-0.190138	-0.0701754	-0.0647226	0.209104	0.171408	0.0915126	0.00426743	0.32385	-0.139165	0.38478	-0.132527	0.164059	0.281176	0.272878	-0.308203	0.200332	-0.129682	0.0464675	0.00331911	-0.0900901	-0.489569	-0.197487	-0.267188	-0.0739687	-0.204125	0.111427	-0.044808	0.0739687	-0.116169	-0.0948317	0.135609	0.272641	0.0967283	0.275012	0.0305832	0.318397	0.119014	-0.0779991	-0.123044	-0.272641	0.133001
SP_0955	0.383831	-0.173068	-0.119488	0.00640114	-0.0817923	0.22238	-0.100759	-0.0170697	-0.538644	-0.463727	-0.426031	-0.0974395	-0.0310574	-0.137032	-0.04789	0.288762	-0.238502	0.217165	-0.34092	0.0761024	0.0621147	0.215979	-0.129682	0.0732575	-0.0372214	-0.240398	-0.265766	-0.219772	-0.385017	-0.259365	-0.31982	-0.192982	-0.178758	-0.0595069	-0.0995733	0.211238	-0.246088	-0.0436226	0.0595069	0.0633001	-0.0521574	0.112376	-0.092698	0.050972	0.0547653	-0.385965	-0.0791844	-0.176387	0.020863
SP_0956	0.137032	0.0232338	0.10716	0.0637743	-0.341394	0.330014	-0.192982	0.23376	-0.178758	0.179706	-0.248696	0.351826	0.342579	0.215979	0.170934	0.121147	0.0725462	0.477003	0.261972	0.22404	0.405168	0.0395922	-0.154101	-0.00640114	-0.285206	-0.198198	-0.328118	-0.392129	-0.313419	-0.149597	-0.176861	-0.180417	-0.267425	-0.158132	-0.0666193	0.108819	0.00663822	0.0199147	0.0905642	0.301565	-0.00806069	0.0528687	0.230678	0.0834519	-0.0720721	-0.155524	-0.0730204	-0.132053	0.00853485
SP_0957	0.0237079	-0.182551	0.320531	0.18184	0.246799	0.0737316	-0.243954	-0.322428	-0.0604552	0.261735	-0.31247	0.0576102	-0.0860597	0.28331	0.118777	0.21432	-0.138454	0.180417	0.0585586	0.00972025	0.195353	0.194879	-0.00355619	-0.164533	-0.123518	-0.0336652	0.0732575	-0.0542911	-0.165481	0.0706496	-0.0734945	-0.0874822	-0.233049	-0.227359	-0.361072	-0.247037	-0.169037	0.0701754	-0.0590327	-0.0611664	-0.0237079	0.177809	0.0945946	0.202703	-0.0692271	0.068753	-0.284021	0.0142248	-0.118777
SP_0958	-0.0495495	-0.255097	0.314841	0.340446	0.546942	-0.216216	-0.480322	-0.421764	0.254623	0.136558	0.00379327	-0.09578	-0.348506	0.0694642	-0.152442	0.0656709	-0.128734	0.0291607	-0.0158843	-0.303461	-0.0737316	-0.0595069	-0.275723	-0.0422001	0.237079	0.174253	0.156709	0.0583215	-0.0768137	0.339497	0.161925	0.0609294	0.121622	-0.106449	-0.353248	-0.444523	-0.146278	-0.20128	-0.255808	0.0320057	0.397345	0.0941204	0.1477	0.229967	-0.0175439	0.309388	-0.325747	0.241584	-0.0241821
SP_0962	0.0263158	-0.224751	-0.0220484	0.210526	-0.129445	0.147937	-0.53651	-0.0917496	-0.260787	-0.162636	-0.12091	0.0972025	0.00308203	-0.0884305	-0.334045	0.0986249	-0.0407776	-0.0817923	-0.0523945	0.509009	0.58606	0.171645	0.0526316	0.00829777	-0.130631	-0.110716	-0.226411	0.0218113	0.0998103	-0.104315	-0.283784	-0.350166	-0.203651	-0.177098	-0.527027	-0.348032	0.114509	-0.0433855	0.160266	-0.0384068	-0.00474158	0.0587956	0.309862	0.0312945	0.301328	0.252015	-0.103129	0.126363	0.0393551
SP_0963	-0.044808	-0.105974	0.214083	0.146041	0.381223	-0.126363	-0.413703	-0.344476	0.248696	0.0595069	0.220958	-0.237553	-0.217402	-0.157658	-0.0384068	0.0215742	0.0182551	0.0678046	-0.259365	-0.364865	-0.217402	-0.229967	-0.0706496	0.198435	0.231152	0.161688	0.0822665	-0.108819	-0.14533	0.0602181	0.143433	0.178758	0.0346136	0.0668563	0.0246562	-0.186818	0.0381697	-0.120436	-0.235657	0.322191	0.36605	-0.121147	0.09578	0.0552394	0.0251304	0.194168	-0.172119	0.108819	-0.169512
SP_0964	-0.206496	-0.0175439	-0.0732575	-0.0561878	0.222617	-0.279516	-0.287103	-0.250356	0.10716	-0.00237079	0.0101944	0.0144618	-0.0727833	0.168089	-0.144144	-0.121622	0.0220484	0.128497	-0.117828	0.0770507	0.132527	-0.183973	-0.170934	-0.134187	0.199858	0.0471788	-0.0395922	-0.250593	-0.201991	0.116406	0.0557136	0.330014	0.124467	-0.074917	-0.00379327	-0.398293	-0.209341	-0.385491	-0.42532	0.313419	0.334282	0.286392	0.0720721	0.199621	0.0225225	0.161214	-0.218113	0.0647226	-0.0324798
SP_0965	-0.0889047	-0.427217	-0.0851114	0.135372	0.425083	-0.139165	-0.542674	-0.33357	-0.0161214	-0.0521574	-0.0310574	-0.102181	-0.317449	-0.0576102	-0.511143	-0.176861	-0.0668563	-0.178758	-0.179943	-0.143196	0.0673305	-0.0725462	-0.180417	-0.132527	0.13798	0.0715979	0.0189663	-0.0113798	-0.0173068	0.343291	0.0578473	-0.0286866	0.0827406	0.00734945	-0.323139	-0.458274	-0.135846	-0.119251	-0.1266	-0.178758	0.135846	-0.0663822	-0.166193	0.266951	0.0265529	0.531769	-0.375771	0.303224	0.023945
SP_0966	-0.326932	-0.134898	-0.377667	0.00331911	-0.250356	-0.183025	-0.0573732	0.00284495	-0.020863	0.0753912	-0.179469	0.440493	0.0429113	0.131105	-0.285206	-0.134424	-0.0969654	0.0196776	-0.0381697	0.142959	0.421764	-0.0941204	-0.0566619	-0.402798	-0.133713	-0.136083	-0.374111	-0.241584	0.12826	-0.00592698	-0.211712	-0.301565	-0.127074	-0.550735	-0.172119	-0.248696	-0.24514	-0.305358	-0.225225	-0.118303	-0.074917	-0.0666193	0.180654	-0.185396	-0.393314	0.00853485	-0.162399	-0.059981	-0.231152
SP_0967	-0.0969654	0.0640114	0.121385	-0.00284495	0.265292	-0.125652	-0.142485	0.0192034	0.244192	0.247511	0.519915	-0.0960171	-0.132764	-0.177809	-0.150308	-0.036036	0.0666193	-0.0919867	-0.056899	-0.279991	-0.222854	-0.208867	0.145567	0.174964	0.322428	0.535088	0.440019	0.243717	0.108582	0.326221	0.347321	0.143433	0.133239	0.443101	0.13798	0.0111427	0.161451	-0.0459934	0.0644855	0.278805	0.0713608	-0.120199	0.0353248	-0.0279753	-0.0369844	0.175676	-0.011854	0.11854	-0.0410147
SP_0968	0.0834717	-0.197297	0.18212	-0.0701921	0.405739	0.16884	0.106237	-0.349775	0.00640266	-0.167655	-0.068295	-0.502016	-0.313019	-0.327721	0.071852	0.150107	-0.169552	-0.0974627	-0.17714	-0.559165	-0.661845	0.0391273	0.0353332	0.26986	0.151767	0.112876	0.208442	0.0815746	-0.200142	0.0597581	0.127105	0.2682	0.158881	0.452217	0.157932	0.165758	0.0725634	0.327247	0.0739862	-0.0365189	0.236898	-0.119042	-0.230021	0.0550154	-0.0241878	0.0915343	0.14987	0.146313	0.035096
SP_0970	-0.0158843	0.0199147	0.259602	0.255097	0.749881	-0.510431	-0.0519203	-0.535088	0.547416	0.133713	0.251304	-0.212423	-0.399478	0.0905642	-0.0275012	0.0303461	0.0663822	-0.188004	-0.255097	-0.545519	-0.507112	-0.208156	0.0128023	-0.0170697	0.332622	0.399004	0.423661	0.14367	0.0286866	0.499289	0.440256	0.338075	0.433618	0.225225	-0.105974	-0.322902	-0.118777	-0.354433	-0.454481	-0.000948317	0.345187	0.174253	-0.0244192	-0.0222854	-0.128497	0.383831	-0.416311	0.0912755	-0.0592698
SP_0972	0.105737	-0.117117	-0.0512091	-0.0343765	-0.0422001	0.247511	-0.0822665	-0.00142248	-0.092698	0.299905	0.13229	0.218824	-0.278094	0.167852	-0.0789474	-0.205073	0.0770507	0.110242	0.0101944	-0.185633	0.110242	-0.0296349	0.135372	-0.0213371	0.124229	0.0872451	-0.170223	0.0229967	-0.10147	0.192982	-0.0123281	-0.386439	-0.33357	-0.26055	0.00189663	-0.0587956	0.0322428	0.0422001	0.243006	0.15339	0.12826	-0.071835	0.190612	-0.0386439	-0.130868	0.256757	0.0336652	0.180891	0.116406
SP_0975	0.308203	0.45377	0.0680417	-0.14367	0.0739687	0.0045045	0.271219	0.00403035	0.0727833	0.148649	0.125415	0.000237079	-0.0986249	0.103129	0.147226	0.146752	0.0737316	-0.0516833	-0.0775249	-0.0334282	-0.00189663	0.104789	0.00474158	0.145092	0.0723092	0.336178	0.335941	0.353959	-0.00189663	0.0175439	-0.074917	0.0353248	-0.0135135	0.118777	0.149123	0.273115	0.0860597	0.161925	0.249407	0.0469417	-0.00853485	0.0540541	-0.103841	0.195353	0.0557136	0.0490754	0.108582	-0.286866	0.283784
SP_0977	0.130631	0.175913	-0.129445	0.317449	-0.0139877	0.0201517	-0.289948	0.213845	-0.0832148	0.0407776	0.127786	0.297771	0.17449	0.0981508	-0.117117	-0.102418	0.0701754	0.114983	-0.0246562	0.205548	0.279279	0.143433	0.0369844	0.29303	0.0663822	0.125889	-0.0787103	0.050972	-0.0445709	0.146752	0.0870081	-0.459222	-0.226174	-0.171171	-0.178046	-0.0614035	0.0708867	-0.101233	0.16643	-0.00592698	0.109531	0.156472	0.376719	0.0825036	0.207444	0.386439	-0.0343765	0.0730204	0.105263
SP_0978	0.10147	0.331911	-0.113561	0.0742058	-0.258179	0.259839	-0.0704125	0.420578	-0.271456	0.24348	0.00355619	0.472025	0.279042	0.274064	0.020863	0.0566619	0.175202	0.299668	0.201043	0.405405	0.514225	0.31247	0.014936	0.139403	0.0284495	0.17615	-0.0429113	0.143433	-0.0056899	-0.059744	-0.233049	-0.330488	-0.186818	-0.213845	0.0763395	0.11285	0.0637743	0.103604	0.340209	0.188952	-0.0286866	0.0974395	0.206022	0.0561878	0.0312945	0.23542	0.0128023	0.0834519	0.257468
SP_0979	0.0730204	0.257231	-0.113561	0.0158843	-0.11688	0.0642485	0.0770507	0.261972	-0.188952	0.129919	-0.112613	0.386676	0.122333	0.282361	0.0756283	-0.103367	0.125889	0.125178	0.0621147	0.111664	0.233523	0.23945	-0.141299	-0.0611664	-0.09578	-0.0481271	-0.136321	0.101944	0.0493125	-0.0737316	-0.257231	-0.392603	-0.156709	-0.319346	0.0938834	0.161214	-0.242769	0.0151731	0.109531	-0.139877	0.0132764	0.0858227	-0.0844002	-0.0234708	-0.108582	0.285443	-0.134187	-0.00734945	0.178995
SP_0980	-0.242769	0.0502608	-0.311522	-0.0872451	-0.279042	0.175202	0.0244192	0.428639	-0.146515	0.346136	0.0481271	0.606923	0.146989	0.186581	-0.0855856	-0.128497	-0.0486012	0.221432	0.208156	0.0253675	0.405168	0.0813182	-0.0872451	-0.0860597	-0.0215742	0.111901	-0.167852	0.0542911	0.0630631	0.0165955	-0.160503	-0.443812	-0.279279	-0.262684	0.108819	0.0692271	-0.160266	-0.0317686	0.1477	-0.0531057	0.0194405	-0.098862	0.0891418	-0.0908013	-0.31247	0.166904	0.0673305	0.0606923	0.012091
SP_0981	-0.102181	0.124941	0.121385	0.174016	0.613798	-0.662399	-0.0056899	-0.343528	0.619725	0.0822665	0.286392	0.0336652	-0.323613	0.122807	-0.0782361	0.0514462	0.0374585	-0.237316	-0.115932	-0.422712	-0.307492	-0.211238	-0.233997	-0.162162	0.370555	0.440493	0.347321	0.194879	0.27762	0.417734	0.188004	0.151494	0.406117	-0.00213371	-0.132527	-0.243954	-0.282361	-0.619488	-0.601707	-0.141299	0.268137	0.14533	-0.00403035	-0.0602181	-0.193694	0.175202	-0.566856	-0.120673	-0.124229
SP_0984	-0.501185	-0.174253	-0.101233	0.00995733	0.356093	-0.526079	-0.270507	-0.404931	0.418445	-0.0379327	-0.0199147	-0.133713	-0.439545	-0.148412	-0.388336	-0.149123	0.0381697	-0.238028	-0.152442	-0.286155	-0.142485	-0.29137	-0.140825	-0.386202	0.185633	0.292082	0.020863	-0.0476529	0.249881	0.339734	-0.0229967	0.00308203	0.157658	-0.184448	-0.33357	-0.48459	-0.298009	-0.5	-0.62826	-0.23779	-0.0393551	-0.0758653	0.0519203	-0.225936	-0.272404	0.207918	-0.488383	-0.0521574	-0.497155
SP_0985	-0.107634	-0.0175439	-0.104789	-0.18184	0.0173068	-0.23779	0.204836	-0.131105	0.0331911	-0.0742058	-0.255808	-0.1266	-0.37174	-0.0381697	0.110005	0.0331911	-0.0682788	0.0111427	-0.0782361	-0.13395	-0.21266	-0.0815552	0.0296349	-0.262921	0.156946	0.0407776	-0.0770507	0.0348506	0.14936	0.0791844	-0.103367	0.115458	0.0827406	-0.191797	0.00948317	0.111427	-0.218824	-0.15505	-0.227359	-0.0753912	0.0165955	0.0512091	-0.0279753	-0.214794	-0.0934092	-0.324087	0.0540541	-0.274538	-0.181603
SP_0986	-0.291133	0.142959	0.152916	0.0841631	0.694642	-0.669037	-0.0229967	-0.568516	0.782361	0.132764	0.371266	-0.242769	-0.367473	0.0398293	-0.157658	-0.0467046	0.197487	-0.37743	-0.12257	-0.478189	-0.492176	-0.303936	-0.0144618	-0.124229	0.365102	0.426743	0.438359	0.0896159	0.22404	0.448791	0.327643	0.405405	0.53817	0.134187	-0.0542911	-0.424135	-0.101707	-0.464438	-0.611901	0.00497866	0.311048	0.192271	0.0346136	0.0381697	-0.092698	0.286866	-0.391892	0.0896159	-0.171645
SP_0987	0.177809	-0.0879564	0.0452821	-0.00521574	0.381223	0.0331911	-0.222617	-0.284021	0.0369844	-0.0464675	-0.106686	-0.236368	-0.33689	-0.0974395	0.135846	0.162873	0.0886676	0.0414889	-0.0476529	-0.313419	-0.321242	0.0851114	-0.0137506	0.340683	0.352537	0.243006	0.149834	0.108345	0.0194405	0.102655	0.0339023	0.0974395	0.103604	0.306069	-0.197487	-0.0614035	-0.0981508	-0.123281	-0.195116	-0.0320057	0.465861	0.171171	-0.161214	0.0343765	0.153153	0.203888	-0.173779	-0.12091	0.156946
SP_0989	0.0844002	-0.00829777	0.00877193	-0.0303461	0.356093	0.194642	-0.0253675	-0.245851	-0.0374585	-0.0813182	0.014936	-0.407776	-0.0611664	-0.0692271	0.11119	0.281176	0.140825	-0.0983879	-0.279279	-0.349692	-0.497629	0.263158	0.331911	0.367947	0.153627	0.183736	0.261972	0.131579	-0.00284495	0.0327169	0.0222854	0.153864	0.286155	0.483879	0.18184	0.050972	0.0424372	0.0976766	-0.053817	0.123044	0.310337	0.225936	-0.318872	-0.0258416	0.184685	0.123992	-0.04789	0.29706	0.0993362
SP_0990	-0.36202	-0.0896159	-0.152679	-0.199858	0.190138	-0.0609294	0.242769	-0.00758653	0.219061	0.0542911	0.163822	-0.139403	-0.222143	-0.174253	-0.092698	-0.195827	0.0158843	-0.156709	-0.0592698	-0.448317	-0.473921	-0.0829777	0.251778	-0.0440967	0.0903272	0.176861	0.0682788	0.104552	0.0903272	0.276671	0.261735	-0.0585586	0.011854	0.102181	0.175676	-0.00806069	0.0175439	-0.00782361	-0.117354	-0.266477	-0.0673305	-0.100284	-0.160266	-0.265529	-0.206259	0.0756283	0.129682	0.208867	-0.28331
SP_0993	0.0561878	-0.206733	-0.142485	0.270033	-0.0640114	0.327406	-0.343054	0.0353248	-0.18587	0.245851	-0.0301091	0.252963	0.023945	0.305595	-0.0751541	0.045045	-0.182314	-0.0350877	0.138454	0.0256046	0.366999	0.201517	0.10147	0.169037	0.0488383	-0.0457563	-0.136321	-0.0557136	-0.0113798	0.188004	0.0464675	-0.33523	-0.179469	-0.220484	-0.100522	-0.199858	0.162873	0.136558	0.214557	0.0322428	0.273589	0.142248	0.288051	0.244903	0.0324798	0.304173	0.130156	0.530583	0.223566
SP_0997	0.335467	0.178758	0.342342	0.195827	0.110005	0.00142248	-0.023945	-0.140114	0.083926	0.0398293	-0.0737316	0.00948317	-0.106449	0.431484	0.47487	0.471313	0.0891418	-0.0381697	-0.140588	0.269085	0.306069	-0.0960171	-0.158132	-0.170223	-0.0616406	0.0806069	0.159317	0.209341	0.0362731	-0.045045	0.0144618	0.173542	0.0493125	0.0554765	-0.107397	0.0706496	0.0431484	-0.18753	-0.0649597	0.288525	0.161214	0.380512	0.158606	0.136321	0.167378	-0.0422001	-0.293978	-0.175439	0.117828
SP_0998	-0.162873	-0.178758	-0.0154101	-0.188952	-0.0663822	0.0979137	0.0218113	-0.0853485	-0.170223	-0.0282124	-0.396396	-0.068753	0.0500237	-0.0258416	0.113798	0.137269	0.245851	0.25889	0.135609	0.176861	-0.0535799	0.0251304	0.0182551	-0.236368	-0.014936	-0.0277383	-0.0339023	-0.0592698	0.0713608	-0.208156	-0.165244	0.288051	0.0938834	-0.00213371	-0.0635372	-0.0889047	-0.138928	0.0794215	-0.0990991	0.253675	0.0146989	0.083926	-0.178284	-0.133001	-0.131816	-0.180417	-0.218587	-0.0353248	-0.0972025
SP_0999	-0.0199147	-0.242532	0.317686	0.373637	0.0170697	0.0452821	-0.529872	-0.127549	-0.242769	0.13395	-0.433855	0.22973	0.119962	-0.00331911	-0.0320057	0.068753	-0.148649	0.420578	0.186818	0.342579	0.405642	0.224988	-0.134187	-0.0623518	-0.224514	-0.141773	-0.154576	-0.0931721	-0.101944	-0.100522	-0.161688	-0.302513	-0.365576	-0.369606	-0.536747	-0.169275	-0.141299	0.13798	0.18184	-0.0206259	-0.0654339	-0.0194405	0.244192	0.0872451	0.0528687	0.0732575	-0.187055	-0.165007	-0.112613
SP_1000	0.122096	-0.0751541	0.0713608	0.0462304	0.129919	-0.0393551	-0.166667	-0.19156	-0.0331911	0.125889	-0.13229	0.194405	0.0407776	0.151731	-0.218113	-0.0438596	-0.145804	0.152679	-0.0248933	-0.116406	0.186818	-0.00972025	-0.347084	-0.125652	-0.21432	-0.20697	-0.0922238	-0.217165	-0.358227	0.0362731	-0.0948317	0.00734945	-0.00663822	-0.132764	-0.0827406	-0.188241	-0.25889	-0.0184922	-0.00877193	0.0694642	0.264106	0.0583215	-0.126837	0.324798	-0.1899	0.220958	-0.0739687	0.0557136	0.232338
SP_1001	0.0621147	-0.0893789	-0.0474158	-0.00853485	0.0289237	0.130394	-0.207681	-0.150782	-0.0353248	0.273589	-0.270744	0.0967283	-0.027027	0.129208	0.0407776	-0.129682	0.136795	0.440256	0.266477	-0.00900901	0.176387	-0.00829777	-0.188004	-0.107397	0.0175439	0.0801328	-0.092935	-0.135609	-0.215505	0.027027	-0.0874822	-0.0561878	-0.301802	-0.268848	-0.235183	-0.200095	-0.20863	0.00853485	-0.0810811	0.165718	0.132053	-0.0168326	-0.0144618	0.0647226	-0.215505	0.100996	-0.214557	-0.0986249	0.00403035
SP_1002	0.0746799	-0.353485	-0.255571	0.050972	-0.221906	0.395685	-0.230678	0.0495495	-0.567093	-0.235657	-0.558559	0.0289237	0.0967283	-0.041963	-0.129445	0.153627	-0.377193	0.083689	-0.107634	0.158369	0.311048	0.328829	-0.238976	-0.0647226	-0.278094	-0.133001	-0.184211	0.0327169	-0.119251	-0.174253	-0.385491	-0.380275	-0.390706	-0.21266	-0.261972	0.0656709	-0.161925	0.434329	0.350166	-0.0990991	-0.0910384	0.00734945	0.0400664	0.199384	-0.111901	0.0810811	-0.0590327	0.0943575	-0.0011854
SP_1003	0.144144	-0.120199	0.00758653	-0.103604	-0.242769	0.463016	-0.182551	-0.101944	-0.454718	0.059744	-0.628734	0.0154101	0.0547653	0.122807	0.228781	0.200332	0.0194405	0.30275	0.276908	0.417971	0.476055	0.311285	-0.0457563	-0.080844	-0.238028	-0.156235	-0.246088	-0.106211	-0.083926	-0.284969	-0.473447	-0.140825	-0.334993	-0.0493125	-0.368895	-0.0056899	-0.161451	0.156946	0.102418	-0.0279753	0.0175439	0.112138	-0.080844	0.0286866	0.0881935	-0.0256046	-0.0651968	-0.21266	0.106211
SP_1004	-0.080844	-0.312707	-0.0770507	0.0104315	-0.188478	0.15339	-0.511617	0.0407776	-0.311048	-0.0438596	-0.334993	0.251067	0.133239	0.0184922	-0.232575	-0.0770507	-0.0398293	0.339023	0.132527	0.326221	0.497629	-0.00284495	-0.355145	-0.232338	-0.236605	-0.15339	-0.337127	-0.306543	-0.230441	-0.110242	-0.245377	-0.201991	-0.388099	-0.194405	-0.334993	-0.253675	-0.232812	-0.101233	0.0116169	0.177335	-0.00829777	0.103841	0.0585586	0.127312	-0.0355619	0.0213371	-0.251778	-0.0516833	-0.114035
SP_1005	-0.15339	-0.441441	0.126363	-0.0199147	0.110479	0.108108	-0.512328	-0.33357	-0.304647	0.0846373	-0.359175	0.0858227	-0.113798	0.00165955	-0.269559	-0.0576102	-0.157895	0.182551	-0.0934092	0.0291607	0.340209	0.0222854	-0.213134	-0.286155	-0.284732	-0.217639	-0.243954	-0.339497	-0.286629	-0.110479	-0.299194	-0.179943	-0.380275	-0.185159	-0.308914	-0.336415	-0.354908	0.0457563	0.0116169	0.0732575	0.000948317	-0.0293978	-0.121147	0.147937	-0.180891	0.229018	-0.318872	0.0782361	-0.176624
SP_1006	-0.0559507	-0.401849	0.0116169	0.0877193	0.166193	-0.0471788	-0.0317686	-0.315078	-0.225462	-0.151968	-0.382646	-0.362968	-0.252726	-0.234471	-0.124704	-0.125178	0.0585586	0.108819	-0.0486012	-0.0154101	-0.345187	0.0324798	0.193694	-0.226885	0.100522	-0.161925	0.0372214	0.108108	0.0246562	0.0218113	0.145092	0.220958	0.159554	-0.100284	-0.220958	-0.205548	-0.170934	0.210763	-0.0135135	-0.0552394	-0.0666193	-0.0763395	-0.252963	-0.219298	-0.0822665	-0.0391181	-0.00853485	0.167378	-0.0291607
SP_1007	0.16477	-0.185159	0.135135	0.47321	0.101707	0.0647226	-0.496918	-0.354908	-0.201517	-0.23779	-0.534139	-0.171882	0.038881	-0.199621	-0.135372	0.068753	-0.0355619	0.295401	-0.0829777	0.199147	0.162873	0.311048	-0.0637743	0.133001	-0.197724	-0.258416	-0.390232	-0.262684	-0.23376	-0.113324	-0.27762	-0.337601	-0.201043	-0.3312	-0.658843	-0.311048	-0.113798	-0.0820294	-0.147226	-0.29303	0.0244192	-0.0934092	0.195353	-0.114035	0.183973	0.200332	-0.222143	-0.113798	-0.182788
SP_1008	-0.0609294	-0.000474158	0.210052	0.344476	0.280939	-0.303936	-0.220247	-0.200569	0.086771	0.244429	-0.277383	0.174253	-0.314604	0.308914	0.0694642	0.140114	-0.204125	0.147226	0.167852	0.169749	0.307966	0.0604552	-0.152205	-0.240161	0.279279	0.275249	0.116643	0.166667	0.089853	0.3945	0.104078	0.0381697	0.0580844	-0.368421	-0.405168	-0.331911	-0.133239	-0.270744	-0.19559	-0.152679	0.062826	0.130868	0.249644	0.0870081	-0.0993362	0.092935	-0.222143	-0.0564248	-0.00165955
SP_1009	0.242532	-0.131579	-0.178046	-0.0886676	-0.116406	0.235894	-0.212423	-0.125178	-0.516121	-0.182551	-0.559033	-0.0225225	0.142959	-0.0910384	-0.0711238	0.0870081	0.157658	0.208393	-0.105737	0.182077	0.227122	0.0656709	-0.155998	-0.108819	-0.255571	-0.387624	-0.293741	-0.36605	-0.249644	-0.41963	-0.472973	-0.187055	-0.164533	-0.0789474	-0.146752	0.0732575	-0.407065	0.0625889	0.0194405	0.0678046	-0.0246562	-0.0400664	-0.364154	0.0756283	-0.0768137	-0.0303461	-0.274064	-0.146989	0.0943575
SP_1010	0.0872451	0.168326	0.065908	-0.0922238	-0.0334282	0.242769	0.152679	0.0410147	-0.196302	0.138691	-0.17046	0.137506	0.0912755	-0.0706496	0.0196776	0.177809	0.351114	0.536036	0.101707	0.215742	0.0227596	0.259602	0.264106	0.198672	0.0585586	0.0535799	0.0424372	0.0789474	-0.248222	-0.253675	-0.102892	0.0879564	0.0291607	0.0165955	0.0400664	0.0578473	0.0514462	0.164059	0.248933	0.264106	-0.020863	0.0156472	-0.106923	-0.161925	-0.0559507	-0.0225225	0.168563	-0.167378	0.22238
SP_1011	-0.0327169	-0.121147	-0.10147	0.0860597	0.0379327	-0.0862968	-0.320294	-0.13964	-0.00640114	0.0227596	0.00924609	0.211238	0.00616406	-0.0424372	-0.277146	-0.214557	0.183973	0.148886	-0.0327169	0.215979	0.345424	-0.0286866	-0.113324	-0.107871	-0.0647226	-0.0471788	-0.231152	-0.0881935	-0.0476529	-0.0554765	-0.0941204	-0.242295	-0.24348	-0.21266	-0.442864	-0.465861	-0.179943	-0.357278	-0.171645	-0.089853	0.112613	-0.0391181	0.00758653	-0.155998	-0.0739687	0.386439	-0.330251	-0.0900901	-0.0580844
SP_1012	-0.208393	-0.122807	-0.342579	-0.433855	-0.141536	-0.118303	0.171171	-0.167141	-0.0457563	-0.0199147	-0.128023	0.165244	-0.0222854	-0.146515	-0.311522	-0.235657	0.0350877	-0.0424372	-0.104078	-0.129208	0.0431484	-0.215268	-0.185396	-0.518018	-0.227359	0.0267899	-0.126363	-0.222854	-0.0146989	-0.152442	-0.343528	-0.133001	-0.238976	-0.10147	-0.0497866	-0.0260787	-0.474395	-0.119488	-0.145804	0.027027	-0.217876	-0.157421	-0.253201	-0.204599	-0.614035	-0.0331911	-0.38881	-0.317923	-0.265766
SP_1013	0.109056	0.0504979	0.27596	0.331437	0.765055	-0.385491	-0.0737316	-0.651968	0.480085	0.038881	0.157895	-0.558084	-0.336178	0.0241821	0.114272	0.15908	0.00237079	-0.332859	-0.257231	-0.472736	-0.590801	-0.153627	-0.0514462	0.0789474	0.31982	0.410858	0.596017	0.330251	0.0955429	0.431721	0.435989	0.50403	0.512565	0.434566	-0.0891418	-0.22973	-0.0173068	-0.135846	-0.32385	0.0422001	0.503319	0.220009	-0.0668563	0.196776	0.124229	0.3523	-0.204599	0.149834	0.0647226
SP_1014	-0.0758653	-0.245377	-0.190375	0.233997	-0.0784732	0.0737316	-0.51138	-0.115695	-0.0810811	0.135135	0.0163585	0.185159	-0.155998	0.0647226	-0.282598	-0.162399	-0.0469417	-0.0348506	0.128497	0.38146	0.54789	-0.0068753	0.124941	-0.0701754	0.16074	0.092935	-0.185159	0.0469417	0.0945946	0.241821	0.0685159	-0.273352	-0.296586	-0.293504	-0.49597	-0.522997	0.208393	-0.154101	0.0516833	-0.0315315	0.157895	0.0528687	0.474395	0.0220484	0.123992	0.40019	0.0116169	0.227833	0.023945
SP_1017	0.0369844	-0.29706	-0.20863	-0.0974395	-0.269322	0.397345	-0.0125652	0.0436226	-0.646752	-0.00379327	-0.544334	0.123755	-0.0488383	-0.146515	-0.059981	0.0964912	-0.262447	0.311285	0.138928	0.31413	0.241821	0.422001	0.202229	0.036036	0.0104315	-0.0545282	-0.0870081	0.207681	-0.0201517	-0.195353	-0.267662	-0.16643	-0.265766	-0.150545	-0.211475	0.0893789	-0.0272641	0.506401	0.53817	-0.0699384	-0.0680417	-0.0694642	-0.0699384	-0.0104315	-0.0317686	-0.117828	0.357752	-0.0841631	0.248459
SP_1018	-0.204362	-0.194642	-0.0611664	-0.272641	0.140114	-0.194168	0.06899	-0.109768	-0.121859	-0.00308203	-0.179232	0.0301091	-0.431247	0.0758653	-0.0542911	0.00379327	-0.250119	-0.0339023	-0.0526316	0.00877193	0.168563	-0.142959	-0.214794	-0.447843	0.191797	0.171645	0.116169	0.0725462	-0.0293978	0.16074	0.0320057	0.173068	-0.0692271	0.0263158	-0.27193	-0.263869	-0.455429	-0.282835	-0.251304	-0.122333	-0.0666193	0.128734	-0.131816	-0.0327169	-0.369844	-0.00355619	-0.26624	-0.130394	-0.12257
SP_1019	-0.190138	-0.424372	0.045045	0.0234708	0.125652	-0.155761	-0.141299	-0.351826	-0.125178	-0.0891418	-0.248222	-0.167378	-0.468231	-0.477003	-0.312945	-0.167378	-0.146752	0.20863	-0.178995	-0.0825036	-0.0813182	-0.0109056	0.203177	-0.0825036	-0.00237079	-0.0455192	-0.102655	0.0346136	-0.0900901	-0.0488383	0.0519203	-0.168563	-0.301802	-0.178046	-0.617828	-0.360123	-0.294452	-0.0253675	-0.0213371	-0.260787	-0.20128	-0.234471	0.0106686	-0.495021	-0.237079	0.0644855	0.0443338	-0.286866	-0.320057
SP_1021	-0.144618	0.0101944	0.044808	-0.243006	0.293741	-0.131105	0.133713	-0.316501	0.201991	-0.0609294	0.0834519	-0.229967	-0.178758	-0.119488	-0.0616406	0.0132764	0.180654	-0.0550024	-0.153864	-0.341868	-0.426268	-0.190849	0.0621147	-0.101233	0.0490754	0.22238	0.168563	-0.181128	-0.110953	0.12091	0.0924609	0.365813	0.240161	0.456615	0.0960171	-0.0229967	-0.223092	-0.173068	-0.287814	0.228544	0.0732575	0.166904	-0.162636	-0.126126	-0.13798	0.0220484	-0.24514	-0.0711238	-0.194879
SP_1023	0.0346136	0.0732575	0.181603	0.159554	-0.141536	0.011854	0.123281	-0.0779991	0.0403035	0.102418	-0.0469417	-0.0161214	-0.0251304	-0.207444	-0.00379327	-0.00972025	0.119014	0.409199	-0.154339	0.0109056	-0.113561	0.0170697	0.245614	0.0457563	-0.116169	-0.00165955	-0.0412518	0.0203888	-0.236842	-0.159317	0.166904	-0.0168326	-0.164059	-0.268137	-0.0711238	0.0253675	0.147226	0.196539	0.245614	0.262921	-0.22973	-0.224988	0.176861	-0.354908	-0.264106	-0.175676	0.233997	-0.248933	-0.16477
SP_1024	0.102892	0.192508	0.409199	0.294215	0.811285	-0.441441	0.0132764	-0.613324	0.516121	0.130394	0.152916	-0.436463	-0.376956	0.150545	0.199858	0.194168	0.00497866	-0.248696	-0.205785	-0.434566	-0.519915	-0.107397	-0.0455192	0.0405405	0.312945	0.391655	0.615695	0.32551	0.00995733	0.439071	0.422475	0.535088	0.539829	0.349929	-0.027027	-0.200332	-0.0523945	-0.14367	-0.322191	0.0502608	0.46918	0.293504	-0.0614035	0.203414	0.0772878	0.358227	-0.206733	0.134661	0.132764
SP_1025	-0.297297	-0.233523	-0.337127	0.135846	-0.347795	-0.118065	-0.270033	0.252252	-0.209578	-0.151494	0.0116169	0.417022	0.157658	-0.34092	-0.522523	-0.357041	-0.25083	0.12091	-0.15908	0.0464675	0.268137	-0.0585586	-0.123755	-0.0775249	-0.158369	-0.145092	-0.459934	-0.30441	-0.0376956	-0.092698	-0.1266	-0.570413	-0.378853	-0.351114	-0.196302	-0.0998103	-0.206733	-0.215505	0.00260787	-0.256283	-0.306069	-0.395922	0.183973	-0.337364	-0.315789	0.0348506	-0.0296349	-0.182551	-0.387862
SP_1026	-0.026673	0.282141	0.336435	0.157311	0.770316	-0.618102	0.188845	-0.38421	0.650347	0.182562	0.376504	-0.285342	-0.351728	0.119139	0.0897398	0.0567838	0.119732	-0.311185	-0.133721	-0.519353	-0.595223	-0.197617	-0.0578507	-0.0463517	0.382787	0.440164	0.62889	0.348409	0.186711	0.486871	0.455693	0.454034	0.602454	0.275147	0.0775295	-0.140478	-0.137633	-0.302768	-0.413135	-0.0521605	0.314149	0.181969	-0.130994	0.0745658	-0.0686385	0.281667	-0.286764	0.102424	0.0340229
SP_1027	-0.0161214	0.251304	0.307255	0.171645	0.80844	-0.569227	0.0649597	-0.513988	0.614035	0.176861	0.310574	-0.356567	-0.428639	0.0552394	-0.00403035	0.0884305	0.128497	-0.332148	-0.174016	-0.512328	-0.524893	-0.159791	0.00663822	0.0730204	0.389047	0.422001	0.596728	0.280228	0.113087	0.445235	0.426268	0.375296	0.532243	0.266951	-0.0673305	-0.28165	-0.127786	-0.304647	-0.406828	-0.0801328	0.362257	0.20697	-0.107871	0.126126	-0.0277383	0.364154	-0.230441	0.122807	0.0554765
SP_1028	0.113324	0.0284495	0.444998	0.121147	0.160266	0.0289237	0.178046	-0.132527	-0.0334282	0.268611	-0.201043	0.0327169	-0.0860597	0.0367473	0.181128	0.138217	-0.138691	0.390232	-0.00426743	-0.383594	-0.307966	0.103367	0.0701754	0.0972025	-0.0806069	-0.160266	0.00355619	-0.251541	-0.420104	0.0187293	0.137743	0.140114	0.0796586	-0.0376956	0.164059	0.19559	-0.10716	0.209815	0.125178	0.0858227	-0.0161214	-0.13964	-0.103604	-0.0234708	-0.311048	-0.170697	0.201991	-0.0919867	0.0296349
SP_1029	-0.29303	0.311522	0.249881	-0.0699384	0.575865	-0.682077	0.263395	-0.325036	0.662162	0.331911	0.260313	-0.0647226	-0.406354	0.152679	0.059981	-0.0884305	0.173068	-0.157421	-0.00237079	-0.45045	-0.442627	-0.329303	0.000237079	-0.253438	0.307255	0.394974	0.423423	0.0974395	0.15339	0.468231	0.409436	0.410621	0.439545	0.0974395	0.101707	-0.178284	-0.270744	-0.47321	-0.551683	-0.0715979	0.105026	0.129208	-0.161925	-0.140825	-0.348506	0.140825	-0.238265	-0.130868	-0.151257
SP_1030	0.0362731	-0.182788	0.458274	0.14936	0.380275	-0.13395	-0.195116	-0.262684	0.00711238	0.0296349	-0.00237079	-0.20294	-0.464438	-0.27193	-0.134898	0.213608	-0.110479	0.146278	-0.399953	-0.315078	-0.154339	-0.146515	0.0215742	-0.0678046	-0.0374585	0.0227596	0.0998103	0.0545282	-0.28734	0.0407776	0.126837	-0.00877193	-0.0602181	0.0772878	-0.157421	-0.0343765	-0.14533	-0.0493125	0.0310574	0.0708867	-0.0900901	-0.152679	-0.0694642	-0.154813	-0.0751541	-0.0587956	-0.0130394	-0.0779991	-0.263158
SP_1031	0.0848743	-0.408962	-0.140825	0.19322	0.111427	0.018018	-0.418919	-0.142248	-0.289474	0.0282124	-0.221432	0.176387	-0.0583215	0.168326	-0.263158	-0.25083	0.0293978	0.16311	-0.0834519	-0.0163585	0.172357	0.151257	-0.113087	-0.109768	-0.00497866	-0.246088	-0.32551	-0.166667	-0.0137506	0.0339023	-0.144381	-0.431484	-0.296823	-0.565671	-0.289948	-0.336652	-0.330488	-0.074917	0.00142248	-0.0474158	0.154576	0.0310574	-0.0889047	0.12257	-0.027027	0.243243	-0.37174	0.268374	0.0146989
SP_1032	-0.00165955	-0.348269	0.200095	0.268137	0.151257	0.112376	-0.52845	-0.390706	-0.165244	-0.0512091	-0.282835	-0.195116	-0.159554	-0.27027	-0.242769	0.148886	0.0277383	0.098862	-0.332148	-0.0810811	0.104315	0.00900901	0.119488	-0.0194405	-0.245614	-0.134424	-0.237316	-0.257942	-0.118777	-0.114746	-0.253201	-0.326932	-0.247274	-0.156235	-0.408725	-0.177809	-0.0983879	0.0403035	-0.0343765	-0.0123281	-0.171882	-0.297771	0.083926	-0.207918	-0.0540541	0.193457	-0.323376	-0.000711238	-0.401375
SP_1033	-0.16477	-0.230441	0.165481	0.00900901	0.320057	-0.120436	-0.290659	-0.389758	-0.0618777	0.0405405	-0.363917	-0.0578473	-0.228544	0.146278	-0.20697	0.0497866	-0.0877193	0.0934092	-0.0787103	0.0199147	0.16643	0.0426743	-0.269796	-0.38715	-0.112613	-0.092698	-0.0580844	-0.133001	-0.221669	0.120436	-0.162873	0.0559507	-0.0246562	-0.219772	-0.289	-0.399716	-0.354433	-0.125652	-0.199384	-0.00189663	0.102418	0.179232	-0.0938834	0.209104	-0.166193	0.234234	-0.325036	0.14201	-0.0953058
SP_1034	0.154813	-0.416548	-0.0184922	0.0910384	0.117354	0.0438596	-0.3945	-0.348981	-0.343291	-0.227596	-0.52679	-0.127312	-0.103604	-0.109056	-0.171408	-0.0263158	-0.165955	0.0770507	-0.28568	-0.0552394	0.0903272	-0.0165955	-0.274064	-0.223092	-0.288051	-0.273826	-0.240398	-0.318872	-0.255808	-0.117591	-0.265529	-0.245377	-0.341868	-0.246325	-0.359175	-0.0592698	-0.368421	0.173542	0.0474158	-0.023945	-0.092698	-0.0820294	-0.106923	0.184685	-0.156235	0.126363	-0.452347	-0.0948317	-0.175202
SP_1035	0.00165955	-0.213134	0.132053	0.29706	0.0248933	-0.0279753	-0.415363	-0.160977	-0.188241	0.117354	-0.38478	0.0656709	-0.0746799	-0.0744429	-0.151731	-0.150782	-0.0528687	0.31816	0.0512091	0.110479	0.293267	-0.00213371	-0.127312	-0.115458	-0.152442	-0.187293	-0.295875	-0.274064	-0.207444	-0.00806069	-0.062826	-0.261498	-0.303936	-0.446894	-0.365813	-0.264106	-0.154101	0.0320057	0.0353248	-0.0862968	-0.142485	-0.291844	0.0130394	-0.0758653	-0.208867	0.161688	-0.153627	0.0139877	-0.143196
SP_1036	-0.0493125	-0.114983	0.361546	0.0744429	0.476055	-0.401138	-0.119251	-0.483167	0.184685	-0.0550024	-0.26221	-0.321479	-0.304884	-0.0796586	0.0045045	0.0592698	-0.253675	-0.0234708	-0.164296	-0.364865	-0.308677	-0.228307	-0.42532	-0.303461	0.00331911	0.0374585	0.223092	-0.0953058	-0.22238	0.178521	0.0834519	0.38715	0.220958	0.131342	-0.183262	-0.165718	-0.404694	-0.135846	-0.399241	-0.0860597	0.103367	-0.014936	-0.20863	0.153627	-0.255571	0.0343765	-0.3312	-0.183973	-0.160977
SP_1038	0.227359	-0.151257	0.145804	0.330725	0.509246	-0.326221	-0.396633	-0.467283	0.1899	-0.107397	0.0877193	-0.348743	-0.357515	0.0822665	-0.117591	-0.06899	0.111901	-0.220247	-0.393551	-0.146515	-0.114035	-0.224277	-0.0455192	-0.14367	0.160266	0.131105	0.0744429	0.0253675	0.0234708	0.37909	0.257942	0.0113798	0.0583215	-0.0654339	-0.35064	-0.361783	-0.0986249	-0.355619	-0.335941	0.0592698	0.208393	0.160503	0.083689	0.0801328	0.173305	0.333333	-0.538881	0.192034	-0.145567
SP_1039	-0.0068753	-0.395685	0.167378	0.255571	-0.00640114	0.134424	-0.525367	-0.134661	-0.158369	-0.0931721	-0.0410147	-0.0056899	-0.0426743	-0.22238	-0.392129	-0.0606923	-0.346373	-0.00924609	-0.28568	-0.131105	0.221906	-0.0547653	-0.149834	-0.0215742	-0.402323	-0.264343	-0.277146	-0.265292	-0.347084	0.0445709	-0.0886676	-0.314841	-0.276434	0.00545282	-0.307966	-0.22973	-0.00355619	0.09578	0.150308	-0.113561	-0.0756283	-0.246325	0.152442	0.0640114	0.0248933	0.267188	0.00403035	0.147937	-0.191323
SP_1040	-0.256757	-0.501422	0.0905642	0.0962541	0.594358	-0.278094	-0.485775	-0.657421	0.109531	-0.00995733	-0.118303	-0.351826	-0.497155	-0.211238	-0.407776	-0.100047	-0.112138	-0.118303	-0.289474	-0.399716	-0.225699	-0.171645	-0.0367473	-0.186107	0.141773	0.0751541	0.0697013	-0.124704	-0.0723092	0.276197	0.105263	0.0585586	0.0296349	-0.012091	-0.39284	-0.541489	-0.330014	-0.199384	-0.35064	-0.0801328	0.178995	-0.0469417	-0.137506	0.029872	-0.14533	0.321954	-0.366287	0.214794	-0.298957
SP_1041	-0.162873	-0.344002	-0.139877	0.0656709	0.00474158	0.160028	-0.377904	-0.0699384	-0.145567	-0.101944	-0.346373	0.193931	0.020863	0.172831	-0.151494	0.0976766	0.00782361	0.320531	0.0144618	0.110716	0.182788	0.136558	-0.141536	-0.0559507	0.0253675	-0.0934092	-0.383831	-0.267425	-0.149123	0.0844002	-0.183973	-0.0407776	-0.00995733	-0.236605	-0.183736	-0.311285	-0.0519203	-0.218587	-0.21669	0.115932	0.284021	0.230441	0.176387	0.0990991	0.0649597	0.0960171	-0.215031	0.12826	-0.0699384
SP_1042	-0.0348506	-0.368421	0.180891	0.46918	0.400664	-0.216453	-0.435752	-0.34495	0.0922238	0.0547653	-0.119251	-0.100759	-0.353722	0.012091	-0.0680417	0.148412	-0.268137	-0.00426743	-0.133239	-0.297534	-0.0872451	-0.036036	-0.0623518	0.041963	0.313656	0.0931721	0.0056899	-0.0365102	0.0910384	0.299194	0.179469	-0.0267899	0.144144	-0.236605	-0.291607	-0.327406	-0.0789474	-0.219298	-0.242058	-0.0720721	0.238739	-0.114035	0.131342	-0.00616406	-0.09578	0.0606923	-0.243717	0.238028	-0.129919
SP_1043	-0.0291607	-0.310811	0.236842	0.183499	0.4578	-0.215979	-0.548364	-0.470839	0.0803698	-0.0950688	-0.0889047	-0.377193	-0.23542	-0.270982	-0.305832	-0.104315	0.114035	0.0336652	-0.121859	-0.124704	-0.171882	-0.0403035	-0.050972	-0.00806069	0.0111427	0.00497866	0.0341394	-0.124229	-0.0884305	0.119725	0.124704	0.0355619	-0.0303461	0.056899	-0.458274	-0.461356	-0.192034	-0.188715	-0.261735	-0.00924609	0.102892	0.0443338	-0.194405	-0.0168326	0.114983	0.19559	-0.353011	0.124941	-0.214557
SP_1044	-0.141299	-0.381223	-0.044808	0.179469	0.182314	-0.0467046	-0.489094	-0.160028	-0.261498	0.014936	-0.375771	0.106686	-0.128023	0.146752	-0.151494	0.127312	-0.155524	-0.00237079	0.136321	0.249881	0.346373	0.122807	-0.195353	-0.217876	0.117354	0.0500237	0.059981	0.103841	0.179706	0.106923	-0.103841	-0.0915126	-0.0625889	-0.189426	-0.428876	-0.409199	-0.271219	-0.0708867	-0.0424372	-0.0445709	0.14367	0.26624	-0.0177809	0.230441	0.0367473	0.132764	-0.316975	0.243717	0.0493125
SP_1045	-0.128497	0.0889047	-0.0592698	0.0135135	-0.0542911	-0.300616	-0.204125	0.0557136	0.107634	0.0106686	0.0177809	0.208156	0.068753	0.0225225	-0.26055	-0.332622	0.172357	0.0203888	-0.168563	-0.0139877	0.249881	-0.485301	-0.45211	-0.490517	-0.282598	-0.24348	-0.319109	-0.418682	-0.210052	-0.00972025	-0.105026	-0.220009	-0.146989	-0.347795	0.0504979	-0.0872451	-0.346847	-0.367473	-0.269085	0.0258416	-0.206496	-0.248459	-0.0832148	0.0215742	-0.305595	0.113798	-0.384305	-0.100996	-0.287814
SP_1046	-0.00758653	-0.147226	0.188952	0.284969	0.226174	-0.0972025	-0.297771	-0.246562	0.098862	0.0495495	-0.194642	0.0851114	-0.206733	0.140825	-0.145804	-0.0521574	-0.0113798	0.163822	0.068753	0.00829777	0.146041	0.103129	-0.233997	-0.202466	0.00237079	0.103604	-0.122096	0.0182551	-0.0523945	0.29303	-0.0561878	-0.183262	-0.0277383	-0.283784	-0.499763	-0.336415	-0.19322	-0.208867	-0.179232	-0.0879564	0.137506	0.0815552	0.274064	-0.0644855	-0.134187	0.406828	-0.431484	0.0429113	-0.053817
SP_1047	-0.24348	-0.272878	0.0379327	0.22238	0.521574	-0.452821	-0.438359	-0.382409	0.19322	-0.0334282	-0.0661451	-0.112138	-0.374822	-0.158132	-0.374348	-0.124941	-0.183736	-0.111427	-0.183499	-0.296586	-0.154576	-0.156709	-0.0779991	-0.195116	0.146989	0.14201	0.107871	-0.0101944	0.0391181	0.428402	0.0990991	-0.0614035	0.134661	-0.09578	-0.337364	-0.317449	-0.303461	-0.227833	-0.312707	-0.23945	0.0436226	-0.0244192	0.0365102	0.0165955	-0.0201517	0.263158	-0.332622	0.0706496	-0.244666
SP_1048	0.298246	-0.105737	0.143196	-0.029872	0.397819	-0.0206259	-0.0630631	-0.342579	-0.104315	-0.0533428	-0.110242	-0.277857	-0.265766	0.239687	0.0564248	0.181366	0.0673305	-0.130156	-0.231863	-0.0220484	-0.0403035	-0.00260787	-0.11119	-0.259365	0.129208	0.038881	0.25652	0.173779	-0.0739687	0.0993362	-0.0137506	0.205073	0.134187	0.0429113	-0.0495495	-0.0953058	-0.201754	-0.0296349	-0.0507349	0.192271	0.129919	0.25083	-0.300142	0.319109	0.0410147	0.0500237	-0.414177	0.203177	0.203177
SP_1049	0.129919	0.0488383	-0.00900901	-0.201991	0.272404	0.107634	-0.114983	-0.117354	-0.126126	-0.137743	-0.0704125	-0.337127	-0.0350877	-0.0784732	-0.115932	0.0194405	0.124941	-0.0146989	-0.119014	-0.0554765	-0.154101	0.0891418	-0.244192	0.132053	0.0156472	0.014936	0.178284	0.0941204	-0.253438	-0.0194405	-0.00545282	0.333096	0.183499	0.371266	0.142248	-0.0765766	-0.0514462	0.162162	0.0670934	0.140588	0.344002	0.178758	-0.4789	0.398056	0.169749	0.317923	0.0464675	0.25083	0.332385
SP_1050	-0.0758653	-0.0192034	-0.0841631	-0.0550024	-0.477715	-0.050972	0.120199	0.485538	-0.175202	0.0391181	0.0576102	0.53817	0.325273	-0.0881935	-0.165718	-0.296112	-0.318397	0.111427	0.212186	0.108819	0.272641	-0.165007	-0.225225	-0.304884	-0.305358	-0.315789	-0.325984	-0.303224	-0.128971	-0.0708867	-0.0457563	-0.314604	-0.24917	-0.215268	0.201043	0.331437	-0.109294	0.000474158	0.202229	-0.0972025	-0.367236	-0.318872	0.0436226	-0.134898	-0.387862	-0.315552	0.161925	-0.149597	-0.0713608
SP_1051	0.3101	-0.0275012	0.239687	0.370081	0.032954	0.0104315	-0.187767	0.0633001	-0.226174	-0.0922238	-0.234471	0.198672	0.0161214	0.0640114	0.0137506	0.0253675	-0.152679	0.154813	-0.0623518	0.0905642	0.213134	0.0490754	-0.462067	-0.182314	-0.216453	-0.195353	-0.135846	0.053817	-0.232575	-0.020863	-0.098862	-0.300853	-0.124704	-0.178046	-0.190612	0.0912755	-0.226174	-0.00403035	0.190375	-0.105737	0.011854	-0.0590327	-0.0192034	0.0609294	-0.0967283	0.175913	-0.214794	-0.0469417	0.169037
SP_1052	0.0715979	-0.257705	-0.183736	0.00924609	-0.00877193	0.129919	-0.316501	-0.173779	-0.366761	-0.0910384	-0.476292	0.0784732	0.0573732	0.0303461	-0.226885	-0.133476	0.0668563	0.215268	-0.023945	0.197013	0.313182	0.0291607	-0.265055	-0.220009	-0.199858	-0.318397	-0.355856	-0.299905	-0.242058	-0.0810811	-0.285443	-0.14367	-0.107397	-0.158369	-0.315789	-0.252726	-0.372214	-0.0950688	-0.0734945	-0.0713608	0.152205	-0.0293978	-0.219061	0.119251	-0.0998103	0.332385	-0.280465	0.0068753	0.132527
SP_1053	0.0580844	-0.0142248	0.316738	0.020863	0.266951	-0.148174	-0.328829	-0.244903	0.123281	0.212897	0.0317686	-0.137506	-0.19322	-0.00545282	-0.0339023	-0.271456	0.179232	0.15339	-0.086771	-0.190375	-0.0433855	-0.312945	-0.181603	-0.149123	-0.143433	-0.00711238	0.023945	-0.217639	-0.25652	0.128497	0.21669	0.0308203	-0.216453	-0.0137506	-0.0573732	-0.0334282	-0.217165	-0.00829777	-0.044808	0.274775	-0.00426743	-0.0673305	-0.164533	0.0872451	-0.154813	0.256994	-0.272404	-0.0616406	-0.119488
SP_1057	0.125652	-0.177809	0.0232338	0.36036	0.059981	0.0324798	-0.610242	-0.14936	-0.219535	-0.0723092	-0.40019	0.143433	0.14936	-0.0315315	-0.150308	-0.00829777	0.0227596	0.273352	-0.0229967	0.201754	0.380038	0.0746799	-0.277383	0.0595069	-0.234471	-0.259128	-0.339023	-0.311522	-0.186344	-0.179706	-0.239213	-0.436226	-0.330014	-0.37909	-0.400901	-0.169275	-0.218587	-0.0675676	-0.0151731	-0.0365102	0.0697013	-0.0341394	0.044808	0.144144	0.0787103	0.198198	-0.325273	-0.0642485	-0.0580844
SP_1059	-0.0941204	-0.222854	-0.363679	-0.377667	-0.192745	0.232575	-0.0621147	-0.0301091	-0.309388	-0.109294	-0.261972	0.0232338	0.0194405	-0.361546	-0.317212	-0.15505	-0.0635372	0.111427	0.159317	0.0440967	0.0704125	0.213608	-0.0272641	-0.029872	-0.0706496	-0.0106686	-0.122333	0.0229967	0.0139877	-0.234471	-0.441916	-0.300142	-0.334993	-0.0614035	-0.222854	-0.0403035	-0.236131	0.160028	0.142485	-0.211949	-0.108819	-0.181128	-0.317686	-0.0746799	-0.135135	-0.108345	0.0440967	-0.201043	0.0265529
SP_1060	-0.257705	-0.182077	0.0367473	0.0630631	0.0832148	-0.400427	-0.345899	-0.229018	0.200806	0.0284495	0.0199147	-0.0163585	-0.27596	-0.294927	-0.456615	-0.301802	0.0327169	0.0215742	-0.201043	-0.203177	0.0192034	-0.488146	-0.0651968	-0.433381	-0.165481	-0.112376	-0.22404	-0.342579	-0.116169	0.133001	-0.00663822	-0.215742	-0.21835	-0.383357	-0.187055	-0.230441	-0.256046	-0.284258	-0.28734	-0.0244192	-0.358227	-0.3312	0.0711238	-0.263158	-0.254149	-0.0981508	-0.187293	-0.143196	-0.554528
SP_1061	-0.161451	-0.161214	0.243717	0.211475	0.375533	-0.437885	-0.366524	-0.355145	0.284495	-0.144855	-0.0794215	-0.208393	-0.309151	-0.266477	-0.343054	-0.150545	0.0483642	0.0104315	-0.289	-0.280228	-0.176861	-0.261024	-0.23542	-0.304647	-0.138454	-0.152679	-0.190612	-0.210526	-0.0884305	0.140351	-0.0623518	-0.139877	0.0374585	-0.35064	-0.251778	-0.221669	-0.284732	-0.319346	-0.391181	-0.213371	-0.171408	-0.295164	-0.0915126	-0.161688	-0.083689	0.0462304	-0.376482	-0.0900901	-0.452584
SP_1062	0.0222854	-0.113324	0.318634	0.328355	0.722617	-0.239213	-0.355856	-0.442627	0.280465	-0.00758653	0.0872451	-0.385728	-0.283073	-0.0381697	-0.175439	0.150545	0.154339	-0.134424	-0.177572	-0.270033	-0.307018	0.0751541	-0.0324798	0.0642485	0.175676	0.247985	0.389047	0.268611	0.0395922	0.295164	0.208393	0.12826	0.289711	0.152916	-0.301328	-0.403272	-0.083689	-0.128023	-0.23945	-0.0666193	0.208393	0.187293	-0.145804	0.13229	0.201517	0.364865	-0.399716	0.349218	-0.0504979
SP_1063	-0.137269	-0.30275	0.325984	0.203414	0.645567	-0.304173	-0.495733	-0.569938	0.18018	0.0874822	-0.100047	-0.271219	-0.399953	-0.142959	-0.233523	-0.0855856	-0.143907	-0.00379327	-0.164533	-0.429587	-0.238739	-0.154813	-0.256994	-0.10147	0.0969654	0.0948317	0.160028	-0.092698	-0.162636	0.270507	0.125652	0.161925	0.0953058	0.0471788	-0.216453	-0.357752	-0.284732	-0.100759	-0.262447	-0.0779991	0.187293	-0.137269	-0.268374	0.156709	-0.121622	0.332148	-0.334519	0.114746	-0.136558
SP_1065	-0.279991	-0.109294	0.141299	0.200095	0.447131	-0.397819	-0.290422	-0.341868	0.369369	0.247748	0.161688	-0.00331911	-0.33689	0.112138	-0.235894	-0.0917496	0.164296	-0.126837	-0.0369844	-0.269559	-0.0981508	-0.265529	0.0367473	-0.187293	0.244192	0.152679	0.0782361	-0.110242	0.123044	0.392603	0.242295	0.185159	0.320768	-0.0945946	-0.100284	-0.471788	-0.1055	-0.361783	-0.44239	0.0564248	0.232575	0.0386439	0.0891418	-0.0889047	-0.163585	0.403983	-0.311759	0.340683	-0.157895
SP_1068	-0.0455192	-0.311522	-0.0727833	-0.162162	-0.178995	0.391418	-0.0739687	-0.118065	-0.403035	-0.237079	-0.323613	-0.41394	-0.0884305	-0.398056	-0.0196776	0.0860597	-0.118303	0.0649597	-0.274538	-0.0495495	-0.1688	-0.0165955	0.118777	-0.036036	-0.228781	-0.12257	-0.0580844	0.0272641	-0.181366	-0.288525	-0.132527	0.0395922	-0.220958	0.229018	0.0858227	0.220247	0.0260787	0.479848	0.301802	0.195827	-0.134661	-0.16643	-0.184922	-0.11854	-0.00403035	-0.183499	0.291844	0.00521574	-0.166904
SP_1069	-0.00924609	-0.519915	-0.0246562	0.0685159	-0.115932	0.362257	-0.389995	-0.14533	-0.448317	-0.22973	-0.273589	-0.32385	-0.124467	-0.407776	-0.242058	-0.0291607	-0.0557136	0.0995733	-0.241821	0.0417259	-0.0324798	0.0056899	0.135135	-0.0559507	-0.210289	-0.229493	-0.218113	-0.0260787	-0.142485	-0.195827	-0.129445	-0.154339	-0.266003	0.0564248	-0.115695	0.0111427	0.0580844	0.375533	0.338786	0.156709	-0.114272	-0.210289	-0.0860597	-0.121385	0.17449	-0.0583215	0.18184	0.183262	-0.171645
SP_1070	0.107634	-0.186344	0.0813182	0.154576	0.273826	0.0263158	-0.332148	-0.382172	-0.0706496	-0.0585586	-0.0967283	-0.460171	-0.127312	-0.205311	-0.110953	0.0433855	0.262921	0.036036	-0.0967283	0.0289237	-0.262921	0.0580844	0.298009	0.150308	0.114035	0.0317686	0.170223	0.100996	0.0232338	0.00995733	0.164533	0.20697	0.139877	0.201754	-0.131342	-0.195116	0.0945946	0.108108	0.0502608	0.262921	0.190138	0.17449	-0.208867	0.0229967	0.37743	-0.0213371	0.0758653	0.211475	0.0711238
SP_1071	0.000948317	-0.0922238	0.275486	0.219772	0.51541	-0.167378	-0.472736	-0.592698	0.283784	0.0782361	0.114746	-0.445946	-0.362494	-0.158843	-0.128023	0.00995733	-0.0279753	-0.0523945	-0.238976	-0.390232	-0.266003	-0.229018	-0.104552	0.0587956	0.211238	0.249407	0.211238	-0.0566619	-0.204836	0.244429	0.141773	0.254149	0.121859	0.212423	-0.0533428	-0.252489	-0.000711238	-0.144618	-0.250356	0.22404	0.289948	-0.0815552	-0.0218113	0.141773	0.0855856	0.200332	-0.125889	0.0820294	-0.12091
SP_1075	-0.0256881	0.108059	0.50713	0.25471	0.847829	-0.484095	0.109989	-0.448879	0.558023	0.186088	0.285584	-0.238188	-0.388578	0.153526	0.111556	0.226007	-0.212621	-0.0832151	-0.0850241	-0.450688	-0.435492	0.0958782	0.00928632	0.138933	0.382428	0.463834	0.577199	0.291253	-0.0347332	0.530767	0.458889	0.421623	0.426326	0.276298	-0.18452	-0.294268	-0.0897276	-0.310187	-0.35879	-0.173425	0.276901	0.25869	0.0535471	0.113727	0.0274972	0.187897	-0.202008	0.0600596	-0.0349745
SP_1077	-0.202703	-0.219535	0.185396	0.23542	0.523708	-0.449976	-0.194642	-0.548601	0.351588	0.0220484	0.0746799	-0.267662	-0.539829	0.120199	-0.119962	-0.0654339	0.0139877	-0.181603	-0.273826	-0.158606	-0.139165	-0.230204	0.0258416	-0.275723	0.333807	0.251067	0.172357	0.123044	0.0855856	0.408725	0.304884	0.252015	0.207681	-0.129919	-0.414651	-0.63229	-0.115932	-0.388336	-0.468706	-0.0168326	0.179706	0.146278	0.28331	-0.0725462	-0.0621147	0.385254	-0.433855	0.151731	-0.25652
SP_1082	0.0341394	-0.0787103	0.273352	0.06899	0.437411	-0.338312	0.00948317	-0.403509	0.104789	0.116406	-0.15908	-0.259839	-0.273352	0.117591	0.175439	0.16477	-0.13229	0.0225225	-0.0825036	-0.114746	-0.294689	0.0573732	0.139165	-0.0938834	0.234234	0.225936	0.472973	0.27596	0.109768	0.243954	0.268848	0.456377	0.322191	0.156235	-0.144855	-0.136795	-0.168089	-0.0213371	-0.138217	0.0666193	0.118065	0.260313	-0.26221	0.092935	0.0284495	-0.178284	-0.124941	-0.121859	0.116406
SP_1083	-0.450688	-0.43267	-0.0341394	0.00640114	0.0355619	-0.0184922	-0.0343765	-0.185633	-0.123518	0.288288	-0.198435	0.0642485	-0.232575	-0.143196	-0.0803698	0.0132764	-0.270744	0.0587956	0.0661451	-0.16074	-0.0905642	-0.00165955	0.43504	-0.190849	0.128734	0.225225	0.0585586	-0.000237079	0.236131	0.229493	0.118303	-0.00237079	-0.071835	0.00592698	-0.157421	-0.135372	-0.059981	0.114035	0.0336652	-0.0822665	-0.174727	-0.225699	0.0915126	-0.385254	-0.381935	-0.0701754	0.0550024	0.0540541	-0.36036
SP_1087	0.116406	0.175676	0.581792	0.0682788	0.596491	-0.391892	0.269559	-0.379564	0.264106	0.156472	0.0704125	-0.178046	-0.311759	0.177572	0.334756	0.33689	-0.197961	0.0194405	-0.219298	-0.326221	-0.422001	-0.0365102	-0.0341394	-0.0578473	0.197013	0.242295	0.590801	0.26221	-0.1688	0.188952	0.337127	0.646041	0.40256	0.364154	0.128023	0.027027	-0.165007	-0.0727833	-0.177809	0.110716	0.187293	0.276908	-0.199621	0.120199	-0.0858227	-0.0827406	-0.0699384	-0.197961	0.104078
SP_1088	-0.297297	-0.0519203	0.22404	0.247511	0.247985	-0.340209	-0.520389	-0.119962	0.140351	0.228307	0.117354	0.215742	-0.21835	-0.0488383	-0.271693	-0.0763395	-0.144381	0.1477	0.0810811	0.0713608	0.264106	-0.0324798	0.14367	0.00474158	0.220247	0.280228	0.011854	-0.151731	0.000711238	0.362968	0.103604	-0.151731	-0.123518	-0.150782	-0.391181	-0.393551	-0.0694642	-0.362731	-0.218824	-0.0758653	-0.126126	0.00711238	0.403272	-0.1055	0.0834519	0.121859	-0.177572	-0.050972	-0.325273
SP_1089	-0.103604	0.145567	0.280228	0.348506	0.367947	-0.395685	-0.283073	-0.152442	0.261498	0.331911	0.100047	0.205311	-0.0343765	0.157421	-0.0900901	-0.153153	0.121622	0.227122	0.234234	0.0936463	0.164296	0.000948317	0.000711238	-0.0981508	0.156709	0.157895	0.101944	-0.0429113	-0.0123281	0.308914	0.19322	-0.0381697	0.0559507	-0.280228	-0.281413	-0.371029	-0.175913	-0.322902	-0.257231	-0.00474158	0.0585586	0.0739687	0.187055	-0.0969654	-0.0779991	0.296112	-0.320294	0.125652	-0.0637743
SP_1093	-0.117117	0.0810811	-0.00663822	0.171171	0.104552	0.027027	-0.0775249	-0.20128	-0.0763395	0.205785	-0.263395	-0.0552394	-0.00616406	0.106686	0.11119	-0.100284	-0.0694642	-0.0384068	0.20128	0.0350877	0.0851114	0.169986	-0.0528687	-0.0732575	0.0630631	-0.0123281	-0.04789	-0.0158843	0.115932	0.0855856	-0.110005	-0.0467046	0.0912755	-0.132764	-0.0128023	-0.0592698	-0.128734	0.0426743	-0.038881	-0.25889	0.164296	-0.165718	-0.155761	0.0715979	-0.0640114	0.243954	0.0355619	0.175202	0.112138
SP_1095	0.216216	0.0229967	-0.195827	-0.0516833	-0.652205	0.675439	-0.0431484	0.422949	-0.45045	-0.135846	-0.244666	0.220721	0.48862	-0.0277383	0.0346136	0.151257	0.174964	0.35799	0.0768137	0.386202	0.399716	0.204125	-0.0263158	0.119014	-0.443575	-0.347795	-0.418445	-0.201991	-0.288288	-0.577762	-0.398767	-0.465149	-0.53082	-0.31982	0.145804	0.351114	0.222854	0.437885	0.498578	0.353959	-0.257231	-0.029872	0.18587	0.0573732	0.0519203	-0.322191	0.221432	0.0165955	-0.00355619
SP_1096	-0.197961	-0.607871	-0.21669	0.083689	-0.0609294	0.119251	-0.217639	0.0187293	-0.403746	-0.242532	-0.114746	-0.163822	-0.210289	-0.430773	-0.40588	-0.15505	-0.188715	-0.175439	-0.297297	-0.109768	-0.0694642	-0.148649	0.155524	-0.256757	-0.0981508	-0.224751	-0.161214	0.0203888	0.0471788	-0.0661451	0.0459934	-0.314604	-0.221669	-0.105263	-0.0595069	-0.0440967	-0.0765766	0.26624	0.259128	-0.125178	-0.340446	-0.352537	-0.145804	-0.240872	-0.129682	-0.0770507	0.0649597	0.415126	-0.320768
SP_1097	-0.442864	-0.134187	-0.0144618	-0.156235	0.19725	-0.105026	-0.0990991	-0.230678	0.393789	0.223803	0.298483	0.0730204	-0.232101	0.174016	-0.195827	-0.124229	0.074917	-0.0784732	-0.12091	-0.370555	-0.0540541	-0.180654	-0.0429113	-0.219535	0.032954	0.232338	0.00165955	-0.0983879	-0.00189663	0.218113	0.0526316	0.00213371	-0.0832148	-0.0858227	-0.0158843	-0.427454	-0.147463	-0.334282	-0.390232	0.122096	0.123518	0.119725	0.122333	-0.0787103	-0.272404	0.233286	-0.280228	0.171645	-0.372451
SP_1099	0.0531057	0.00616406	0.102181	-0.0554765	-0.247748	0.285206	0.0424372	0.26624	-0.238028	0.0293978	-0.179232	0.0142248	0.172831	-0.0203888	0.198672	0.259365	-0.0163585	0.240398	0.184685	0.211	0.100759	0.0983879	0.179943	-0.0706496	-0.0915126	0.0474158	0.0469417	-0.0445709	-0.0998103	-0.11854	0.00308203	-0.0661451	-0.252489	0.0106686	0.0635372	0.298009	0.116643	0.206022	0.160266	0.22238	-0.430062	0.0656709	0.0765766	-0.116169	-0.0877193	-0.548601	0.0310574	-0.0203888	-0.216927
SP_1100	0.309388	-0.176861	-0.0111427	-0.135372	-0.449502	0.627786	-0.0289237	0.322428	-0.770744	-0.225462	-0.383594	0.0855856	0.296823	-0.144144	0.0573732	0.240635	-0.168563	0.358227	-0.15339	0.305358	0.252489	0.315552	-0.0234708	0.15339	-0.362968	-0.357278	-0.339023	-0.160503	-0.365102	-0.463253	-0.390232	-0.210763	-0.383357	0.0998103	0.156709	0.437648	0.0746799	0.431484	0.606449	0.158843	-0.211949	-0.14533	-0.195116	0.101944	0.123755	-0.30441	0.293504	-0.146515	0.121859
SP_1103	-0.000237079	-0.500711	0.0177809	0.254386	0.0128023	0.161214	-0.736842	-0.0761024	-0.268374	-0.0706496	-0.011854	0.0116169	-0.00829777	-0.183025	-0.418208	-0.246325	-0.115932	0.00758653	-0.148174	-0.0301091	0.213845	-0.124467	-0.0948317	0.011854	-0.186818	-0.299668	-0.310811	-0.276908	-0.187293	0.0502608	-0.0350877	-0.43101	-0.325984	-0.135846	-0.267662	-0.225699	-0.0462304	0.113087	0.196064	0.109531	0.0938834	-0.143907	0.187055	0.168326	0.159554	0.344002	-0.111664	0.367236	-0.0784732
SP_1104	-0.107397	-0.00640114	-0.157421	-0.104552	0.166193	-0.116643	-0.205311	-0.0310574	0.102655	0.20294	0.279279	0.000237079	0.0637743	0.163348	-0.18184	-0.205311	0.188004	-0.192034	-0.196064	-0.247748	0.0322428	-0.336652	-0.183499	-0.197724	-0.107397	-0.00640114	0.0995733	-0.136083	-0.089853	0.0633001	0.172119	-0.0583215	-0.1266	0.0317686	0.226648	-0.196064	-0.239213	-0.136558	-0.142959	0.334282	0.237079	0.195116	-0.220009	0.246562	-0.184448	0.279991	-0.224277	0.435752	-0.0865339
SP_1111	0.0139877	-0.163585	0.0872451	-0.0156472	-0.220958	0.123992	-0.238976	0.0810811	-0.158843	0.0825036	-0.142485	0.272404	-0.110242	0.0614035	-0.0744429	-0.012091	-0.127549	0.301802	-0.0144618	0.137269	0.440256	-0.213371	-0.199858	-0.231152	-0.156946	-0.15908	-0.288525	-0.264106	-0.377904	-0.0924609	-0.0564248	-0.177809	-0.479848	-0.395448	-0.152679	-0.126126	-0.0277383	0.00806069	0.0810811	0.233997	-0.158132	-0.0651968	0.299905	0.0476529	-0.240635	-0.0950688	-0.0282124	-0.083926	-0.172594
SP_1112	0.178521	-0.454718	-0.0734945	0.104315	-0.24917	0.256046	-0.38146	0.0355619	-0.679943	-0.144381	-0.38715	0.239687	0.0561878	-0.207207	-0.315552	-0.0993362	-0.237079	0.38146	-0.130631	0.332622	0.459222	0.190612	-0.108345	-0.110479	-0.253675	-0.309151	-0.353485	-0.117117	-0.261972	-0.310574	-0.343054	-0.445235	-0.546468	-0.349455	-0.370555	-0.0464675	-0.228781	0.277857	0.481508	0.0649597	-0.201517	-0.211	0.0045045	0.00474158	-0.0403035	-0.0187293	-0.0661451	-0.107397	0.0196776
SP_1114	-0.119962	-0.0796586	0.190849	0.19322	0.430536	-0.188004	-0.32551	-0.184211	-0.0694642	0.297534	-0.141062	0.288762	-0.0779991	0.0708867	-0.125652	0.0694642	-0.132764	0.309625	0.126363	-0.0697013	0.104552	0.229967	-0.150308	0.165007	0.221195	0.148412	0.19322	0.0791844	-0.102655	0.0886676	0.0232338	-0.0156472	0.023945	-0.0412518	-0.260313	-0.358938	-0.333096	-0.137269	-0.056899	-0.117828	0.352774	0.125652	-0.149597	0.18587	-0.0763395	0.332859	-0.113798	-0.0101944	0.19156
SP_1115	-0.178758	0.0656709	0.167141	0.265055	0.54955	-0.681366	-0.19559	-0.321242	0.4578	0.22404	0.0881935	0.0670934	-0.314604	0.113087	-0.143196	-0.0798957	-0.0561878	-0.0184922	0.0424372	-0.272404	-0.128971	-0.18184	-0.179232	-0.220484	0.375533	0.348981	0.276434	0.0417259	0.166193	0.480322	0.261735	0.0900901	0.270507	-0.192745	-0.271456	-0.330963	-0.381697	-0.59578	-0.583926	-0.199858	0.0699384	0.0462304	-0.0184922	-0.0424372	-0.246325	0.0576102	-0.458985	-0.14936	-0.176861
SP_1116	-0.0516833	-0.30441	0.207681	0.252489	0.450925	-0.0768137	-0.380275	-0.494547	0.0445709	0.164533	-0.133001	0.0514462	-0.185159	0.0336652	-0.354433	-0.0305832	-0.162873	0.11119	-0.0573732	-0.263632	0.0301091	0.129919	-0.0798957	-0.071835	0.00213371	-0.0471788	-0.0981508	-0.20863	-0.242295	0.244903	-0.120436	-0.131579	0.0260787	-0.204125	-0.334993	-0.438834	-0.211238	-0.105737	-0.158132	-0.142722	0.231626	-0.0960171	0.0571361	0.132527	-0.14201	0.428639	-0.300142	0.239213	-0.0256046
SP_1118	-0.101944	-0.0651968	0.236368	0.103367	0.466572	-0.260313	-0.191086	-0.293504	-0.0801328	0.245377	-0.192982	0.126837	-0.261498	0.0481271	-0.0187293	0.0891418	-0.204125	0.280465	-0.035799	-0.202466	-0.0310574	0.152916	-0.0711238	0.0125652	0.281887	0.283073	0.280465	0.0412518	-0.114272	0.0998103	-0.00165955	0.077762	-0.0232338	-0.0267899	-0.191323	-0.195116	-0.45045	-0.124941	-0.186818	-0.0962541	0.0367473	0.0275012	-0.209578	0.0168326	-0.252726	0.115695	-0.314841	-0.197724	-0.0486012
SP_1119	0.20128	0.0128023	0.238028	0.330725	0.487672	-0.188952	-0.257942	-0.296349	0.311048	0.00592698	0.140825	-0.106923	-0.0761024	0.245851	0.0519203	0.151257	0.120199	-0.146041	-0.0673305	-0.139165	-0.140351	0.0860597	-0.189426	0.0301091	0.140351	0.278094	0.290896	0.188952	0.0908013	0.349929	0.205073	0.0832148	0.263158	0.231152	-0.360597	-0.282361	-0.0950688	-0.33523	-0.295401	0.0151731	0.393551	0.408725	0.0822665	0.173542	0.145092	0.394737	-0.58037	0.117117	0.098862
SP_1120	-0.169037	-0.449976	-0.0135135	0.138928	0.27596	0.041963	-0.358227	-0.243243	0.0825036	-0.0542911	-0.123518	-0.0531057	-0.191323	-0.234708	-0.371503	-0.119251	0.0794215	0.292082	-0.201517	-0.430062	-0.251778	-0.0165955	-0.1477	0.0303461	-0.0756283	-0.0407776	-0.203414	-0.122807	-0.231389	0.0305832	-0.0350877	-0.253201	-0.197961	-0.317686	-0.210526	-0.265055	-0.13798	0.0874822	-0.0348506	0.0438596	0.0967283	-0.185159	0.0211	-0.056899	-0.176624	0.247274	-0.238028	0.149834	-0.300853
SP_1121	0.0758653	-0.122807	0.175439	0.0787103	0.221432	-0.112138	-0.264343	-0.186818	0.182788	0.146278	0.133476	0.0369844	-0.160266	0.13798	-0.0948317	-0.00758653	-0.0158843	0.0464675	-0.112613	-0.192271	0.118065	-0.278568	-0.320294	-0.218113	-0.0580844	0.116169	0.0711238	-0.108108	-0.237079	0.169512	0.189189	0.0341394	-0.169749	-0.011854	-0.165481	-0.249881	-0.157421	-0.215505	-0.15339	0.289711	0.14936	0.131579	0.0561878	0.166193	-0.218824	0.127074	-0.351114	0.0737316	-0.123281
SP_1122	0.0116169	-0.0981508	0.231389	0.220958	0.382646	-0.194168	-0.376956	-0.40422	0.208393	0.177572	0.0874822	-0.130156	-0.235894	-0.12826	-0.137269	0.0142248	0.0256046	-0.0708867	-0.092698	-0.196776	0.0471788	-0.316027	0.0611664	-0.065908	0.044808	0.108819	0.148174	-0.193931	-0.167141	0.140114	0.207444	-0.0414889	-0.132527	0.053817	-0.315078	-0.289474	-0.0844002	-0.178046	-0.252015	0.00972025	-0.0554765	-0.0981508	0.0976766	0.0154101	-0.0896159	0.14367	-0.299668	0.0225225	-0.270744
SP_1123	0.0104315	-0.436463	-0.0990991	0.0187293	-0.216927	0.169275	-0.460882	-0.0668563	-0.363917	-0.138217	-0.342342	0.147226	0.152205	-0.286155	-0.406828	-0.160977	-0.0699384	0.253201	-0.140588	0.0938834	0.303698	-0.0592698	-0.320768	-0.204836	-0.523234	-0.394263	-0.337127	-0.287103	-0.311048	-0.366999	-0.330725	-0.405168	-0.531057	-0.262684	-0.342105	-0.11688	-0.289	0.244429	0.270507	0.0732575	-0.177809	-0.19725	-0.103841	0.092935	-0.149123	0.0426743	-0.157421	-0.166667	-0.164296
SP_1124	-0.0540541	-0.171882	0.126363	0.213845	-0.0810811	0.044808	-0.364391	0.0900901	-0.0893789	-0.00497866	-0.185633	0.252489	0.115695	0.0822665	-0.00948317	0.108582	-0.0945946	0.257942	-0.0893789	0.138928	0.323139	-0.16074	-0.405642	-0.185633	-0.272404	-0.100996	-0.166193	-0.0962541	-0.202466	-0.0673305	0.00355619	-0.103841	-0.212423	-0.165718	-0.130394	-0.0547653	-0.0732575	0.000711238	0.0915126	0.285206	0.109531	0.0725462	0.210052	0.136558	-0.106686	0.0903272	-0.168326	-0.0184922	-0.115458
SP_1125	0.089853	-0.0573732	0.140825	0.246562	0.195116	-0.150308	-0.211949	-0.262921	0.142248	0.00758653	-0.230441	-0.0161214	-0.0391181	0.0540541	-0.0587956	-0.173068	0.183025	0.364391	-0.00165955	-0.00663822	-0.0237079	-0.0533428	-0.158369	-0.125889	-0.136558	-0.00995733	-0.115695	-0.130868	-0.248696	0.129919	0.0855856	-0.0825036	-0.197487	-0.368658	-0.425083	-0.279991	-0.197961	-0.0602181	-0.183025	0.0813182	0.0237079	0.100047	0.238739	-0.053817	-0.0934092	0.257705	-0.374585	-0.128971	-0.181603
SP_1126	0.11285	-0.224751	0.0490754	0.0512091	-0.167378	0.430062	-0.240398	-0.0187293	-0.409199	-0.0798957	-0.532954	0.0986249	0.13964	0.0192034	-0.0395922	0.237079	0.113324	0.482693	-0.0753912	0.313182	0.358464	0.247274	-0.109531	-0.0737316	-0.453295	-0.276434	-0.286155	-0.0734945	-0.348269	-0.373163	-0.366761	-0.247511	-0.406591	-0.295638	-0.250593	-0.0500237	-0.0670934	0.323376	0.324087	0.198198	-0.103367	0.0938834	-0.00260787	0.0798957	0.056899	-0.012091	-0.0445709	-0.0535799	-0.0436226
SP_1127	-0.0817923	-0.141536	0.40991	0.151257	0.240161	-0.149834	-0.263869	-0.326221	0.0908013	0.0327169	-0.215031	-0.157183	-0.202703	-0.145092	-0.0566619	0.129445	-0.0891418	0.206022	-0.272404	-0.13964	0.0165955	-0.182077	-0.193931	-0.27193	-0.342817	-0.0464675	0.0177809	-0.139403	-0.375059	-0.0540541	-0.00734945	0.0056899	-0.295164	-0.150545	-0.289474	-0.168563	-0.175202	0.103604	-0.0417259	0.140825	-0.185159	-0.0438596	0.152442	-0.00995733	-0.175913	0.0367473	-0.225462	-0.141773	-0.474158
SP_1131	0.00829777	-0.211238	0.345661	0.220247	0.57065	-0.126126	-0.31247	-0.431247	0.121622	0.0256046	-0.130156	-0.163585	-0.238976	-0.0523945	-0.161451	0.100522	-0.101944	-0.00995733	-0.140588	-0.34092	-0.15339	-0.0398293	-0.385965	-0.163585	-0.0893789	0.131342	0.22973	0.118303	-0.189189	0.158132	-0.0256046	0.0609294	0.0550024	0.0858227	-0.215031	-0.22238	-0.24917	0.0905642	-0.0862968	-0.0213371	0.196302	-0.0011854	-0.134898	0.189426	-0.144381	0.445946	-0.42532	0.190612	-0.0533428
SP_1132	0.0265529	-0.234945	0.134661	0.288762	0.0395922	0.0514462	-0.427217	-0.285206	-0.285917	0.0130394	-0.440967	0.0393551	-0.00853485	-0.000474158	-0.00426743	-0.0142248	-0.118303	0.245851	-0.107397	0.12257	0.298246	0.117828	-0.121385	-0.138217	-0.196064	-0.199621	-0.263632	-0.263395	-0.155998	-0.174253	-0.276197	-0.289474	-0.334519	-0.361783	-0.405405	-0.175913	-0.311996	0.0417259	-0.0566619	-0.0531057	-0.0723092	-0.157183	0.0813182	-0.0886676	-0.168326	0.211475	-0.402798	-0.0791844	-0.210526
SP_1134	-0.209815	-0.318634	0.132764	0.238028	0.38715	-0.0365102	-0.439782	-0.335704	0.239687	0.148412	-0.100284	0.0156472	-0.248222	0.0972025	-0.0943575	0.104789	0.0514462	0.141773	0.0173068	-0.267425	-0.0666193	0.0346136	-0.0514462	-0.0177809	0.123044	0.312707	0.0483642	-0.000474158	0.0542911	0.290422	0.0571361	-0.0862968	-0.0889047	-0.130156	-0.388336	-0.414177	-0.0879564	-0.180891	-0.324561	-0.00900901	0.137506	0.116406	0.187293	-0.071835	-0.111901	0.294689	-0.494073	0.102181	-0.318397
SP_1135	-0.0609294	-0.369844	-0.0623518	0.0476529	0.00284495	0.0403035	-0.30275	-0.215031	-0.288762	0.204362	-0.384305	0.139877	-0.151019	0.112613	-0.106449	-0.183262	0.00663822	0.238739	0.114272	0.272641	0.32551	0.0791844	0.0440967	-0.216216	-0.0493125	-0.0972025	-0.0587956	0.0694642	-0.0045045	0.00545282	0.0286866	-0.0886676	-0.30844	-0.275723	-0.486724	-0.424609	-0.209104	0.117354	0.148412	-0.0412518	0.0528687	0.106686	-0.089853	0.0763395	-0.0500237	0.229967	-0.0720721	-0.0490754	0.106211
SP_1136	-0.422238	-0.266477	-0.0862968	0.0132764	0.0196776	-0.130156	-0.44073	-0.162162	-0.00237079	0.162399	-0.27027	0.24348	-0.0132764	-0.0666193	-0.413703	-0.279516	0.0130394	0.370081	0.201991	0.125889	0.297297	-0.038881	-0.151494	-0.208867	-0.103367	-0.00758653	-0.211712	-0.285206	-0.167852	0.0725462	-0.080844	-0.158843	-0.284021	-0.380986	-0.442864	-0.499763	-0.285206	-0.0964912	-0.138928	0.0324798	-0.0305832	0.0125652	0.189663	0.0187293	-0.212186	0.222617	-0.175439	-0.0630631	-0.25486
SP_1137	-0.0469417	-0.295875	0.101233	0.275723	0.249644	-0.105974	-0.487909	-0.300142	-0.0960171	0.0602181	-0.422238	0.0711238	-0.0457563	-0.0630631	-0.183262	-0.0772878	-0.109768	0.334993	0.156709	0.0232338	0.134661	0.106686	-0.28165	-0.0469417	-0.0308203	-0.0471788	-0.038881	-0.0983879	-0.169749	0.0206259	-0.0706496	-0.135609	-0.211238	-0.327169	-0.524182	-0.40019	-0.317449	0.0462304	-0.0775249	-0.100284	0.119962	0.00995733	0.0128023	0.144144	-0.108582	0.224988	-0.287814	-0.0391181	-0.0353248
SP_1138	-0.102418	-0.0590327	0.192508	0.344239	0.146041	-0.389995	-0.371503	-0.188241	0.242295	0.19322	0.0943575	0.0199147	-0.228544	-0.0341394	-0.068753	-0.244192	-0.200095	-0.0232338	0.207207	0.146515	0.10147	-0.301565	0.0772878	-0.154339	0.267188	0.186107	0.13229	0.0704125	0.0772878	0.477952	0.458037	0.0886676	0.0116169	-0.158132	-0.279042	-0.269796	0.178995	-0.156946	-0.0578473	0.0497866	0.0507349	-0.0142248	0.413229	-0.00331911	0.0490754	0.0422001	0.102181	0.0132764	-0.00521574
SP_1139	0.0386439	-0.238028	0.0400664	0.337838	0.201043	-0.0564248	-0.276908	-0.332622	-0.0592698	-0.0817923	-0.292319	0.0393551	-0.0417259	-0.172594	-0.246562	-0.0429113	-0.292793	0.276197	-0.174253	-0.18587	-0.00284495	0.0315315	-0.408013	-0.00782361	-0.0519203	0.0237079	-0.0858227	-0.103367	-0.364391	0.0263158	-0.0566619	-0.114746	-0.163822	-0.224751	-0.370555	-0.256046	-0.226885	0.045045	0.00142248	-0.0938834	0.143907	-0.229256	0.142248	0.136083	-0.27762	0.276197	-0.189189	-0.160028	-0.0872451
SP_1140	0.117117	-0.184448	0.0455192	0.299905	0.412755	-0.123281	-0.493599	-0.420816	-0.0910384	-0.0156472	-0.281413	-0.0751541	-0.161688	0.0554765	-0.17615	0.0111427	0.10147	-0.0445709	-0.0692271	0.0056899	0.0720721	0.0192034	-0.163585	-0.10716	0.0905642	-0.0135135	0.0248933	-0.0187293	0.00260787	0.147226	-0.139403	-0.0426743	0.150308	-0.0609294	-0.32385	-0.320057	-0.243243	-0.0955429	-0.157421	-0.0554765	0.299905	0.0853485	-0.100996	0.167852	0.0827406	0.510669	-0.460645	0.194642	0.165244
SP_1141	-0.0068753	-0.302513	-0.20128	0.0341394	0.0813182	-0.144144	-0.30844	-0.16311	-0.152679	-0.032954	-0.273352	0.109294	-0.0855856	-0.0699384	-0.192745	-0.267188	-0.014936	0.0678046	-0.0533428	-0.165718	0.0462304	-0.226174	-0.411807	-0.256046	-0.0213371	-0.123044	-0.141299	-0.18184	-0.00711238	-0.0706496	-0.0964912	-0.166667	-0.173779	-0.24348	-0.182788	-0.115458	-0.487435	-0.0742058	-0.15908	-0.0455192	0.0983879	-0.163822	-0.292556	0.0701754	-0.331674	0.165007	-0.428402	-0.104315	-0.035799
SP_1142	0.0936463	-0.328592	0.0592698	0.253201	0.269559	-0.15505	-0.449028	-0.36605	-0.023945	-0.187767	-0.00426743	-0.135846	-0.210526	-0.289948	-0.451636	-0.299194	-0.0286866	-0.00474158	-0.388099	-0.157895	-0.0165955	-0.205073	-0.206733	-0.11119	-0.148412	-0.173779	-0.173068	-0.16477	-0.322902	0.0751541	0.092698	-0.185396	-0.199147	-0.106449	-0.427928	-0.374822	-0.183262	-0.0661451	-0.0493125	-0.0782361	0.0782361	-0.194879	0.0545282	-0.000948317	-0.0860597	0.53817	-0.304647	0.053817	-0.144618
SP_1143	-0.0611664	-0.352063	-0.0583215	0.141773	0.111901	0.00284495	-0.316501	-0.278805	-0.309625	0.0761024	-0.508535	0.0855856	-0.174253	0.0488383	-0.23542	-0.192982	0.00616406	0.244429	0.0213371	0.213845	0.28331	0.141062	-0.0803698	-0.241347	-0.100759	-0.148886	-0.199384	-0.0151731	-0.0739687	0.0395922	-0.106686	-0.149597	-0.199621	-0.383831	-0.464201	-0.423661	-0.269322	0.09578	0.0903272	-0.174253	0.0293978	-0.045045	-0.154339	0.0334282	-0.119725	0.395922	-0.182077	0.0578473	0.071835
SP_1144	-0.220721	-0.207444	-0.501897	-0.283784	-0.376719	0.286155	-0.0884305	0.311048	-0.192745	-0.0173068	0.036036	0.252963	0.238502	-0.0263158	-0.309862	-0.308914	-0.134424	-0.172119	0.104078	-0.0945946	0.169037	-0.0135135	-0.261735	-0.151494	-0.17449	-0.0322428	-0.196064	-0.117828	0.0443338	0.00260787	-0.231389	-0.346373	-0.255097	-0.00995733	0.138217	0.0106686	-0.0678046	0.137743	0.16477	-0.127786	-0.0924609	-0.188478	-0.174253	0.171171	-0.266714	0.120673	-0.0379327	0.184685	0.0123281
SP_1145	0.0822665	-0.366524	0.0635372	0.16643	0.154813	-0.0189663	-0.474158	-0.374348	-0.268848	-0.138454	-0.514936	-0.106923	-0.195353	-0.221906	-0.261735	-0.0846373	-0.036036	0.274538	-0.240872	-0.0279753	0.146515	-0.0533428	-0.236368	-0.199621	-0.232338	-0.253201	-0.313656	-0.311285	-0.305595	-0.119962	-0.304647	-0.23542	-0.295875	-0.334756	-0.453295	-0.201517	-0.365813	0.0621147	-0.0407776	-0.0820294	-0.117591	-0.280228	-0.0832148	-0.0137506	-0.139877	0.21669	-0.393314	-0.178046	-0.22238
SP_1150	0.012091	-0.286866	-0.035799	0.108345	-0.0289237	0.16643	-0.182314	-0.10147	-0.274775	-0.176861	-0.519678	0.0936463	-0.0995733	0.207444	0.0528687	0.269559	-0.321716	0.208867	-0.165955	0.0775249	0.266477	0.192271	-0.260313	-0.215031	-0.0948317	-0.0953058	-0.342579	-0.182077	-0.193457	-0.0011854	-0.334045	-0.146989	-0.210526	-0.376956	-0.162636	-0.074917	-0.129445	-0.0834519	-0.126126	-0.0862968	-0.0471788	0.044808	0.110479	0.0647226	-0.137743	-0.117591	-0.274064	-0.0310574	-0.206022
SP_1154	0.0637743	-0.345899	0.035799	0.275012	-0.0151731	0.106923	-0.509483	-0.114035	-0.42935	-0.114983	-0.341631	0.24917	-0.0512091	-0.123992	-0.34661	0.000711238	-0.293504	0.375771	-0.228781	0.154101	0.436226	0.227122	-0.24111	0.00355619	-0.179706	-0.217402	-0.363679	-0.153153	-0.348743	-0.165481	-0.339497	-0.4789	-0.425557	-0.398056	-0.484116	-0.273589	-0.294452	-0.0151731	0.177809	-0.0685159	0.0303461	-0.115932	0.176624	0.0111427	-0.0592698	0.238739	-0.147226	-0.0903272	-0.0542911
SP_1156	-0.326221	-0.185633	-0.0386439	0.215979	0.439545	-0.429113	-0.360597	-0.523234	0.311759	0.0296349	-0.0791844	-0.06899	-0.368658	0.0376956	-0.256283	-0.105737	-0.0339023	-0.0559507	-0.178046	-0.0995733	-0.0106686	0.0168326	-0.0158843	-0.16311	0.287103	0.238976	0.0490754	0.0514462	0.144381	0.331674	0.00877193	0.0170697	0.0974395	-0.317686	-0.561166	-0.684685	-0.221195	-0.427691	-0.524419	-0.319109	0.137743	0.0279753	0.194168	-0.0625889	-0.0715979	0.421053	-0.466335	-0.0841631	-0.278568
SP_1157	-0.33689	-0.15339	0.0713608	0.19725	-0.000474158	-0.230204	-0.424135	0.0203888	-0.0972025	0.0500237	-0.0945946	0.209104	-0.17615	-0.346847	-0.393314	-0.160503	-0.0282124	0.210052	-0.142248	-0.116406	0.0990991	-0.0606923	0.108582	-0.0111427	-0.032954	-0.0680417	-0.298009	-0.266003	0.0128023	-0.0327169	-0.14533	-0.487672	-0.197487	-0.339734	-0.21432	-0.138454	-0.277146	-0.247274	-0.135609	-0.217876	-0.347558	-0.389758	0.0199147	-0.472736	-0.203177	-0.00426743	-0.0983879	-0.151494	-0.43267
SP_1160	0.0488383	-0.100996	0.0116169	0.187767	-0.141062	0.209815	-0.50569	0.0189663	-0.348981	0.134661	-0.173068	0.277383	0.0770507	-0.044808	-0.154576	-0.0806069	0.0317686	0.271219	0.00640114	0.266951	0.51707	-0.0625889	-0.164059	0.038881	-0.0995733	-0.103367	-0.244429	-0.146752	-0.171882	-0.190612	-0.229018	-0.379801	-0.353248	-0.211	-0.176387	-0.0457563	-0.100759	0.10147	0.286155	0.248459	0.110953	-0.185633	0.201754	0.0881935	-0.0367473	0.366524	-0.0656709	-0.0104315	0.114509
SP_1161	-0.216453	-0.447606	0.174253	0.0874822	0.416311	-0.125178	-0.408487	-0.476055	-0.0725462	0.045045	-0.0855856	-0.0161214	-0.486961	-0.0775249	-0.286392	0.160503	-0.286155	-0.00972025	-0.393789	-0.215268	0.0758653	-0.0462304	0.0184922	-0.139165	0.0915126	0.0557136	0.0158843	-0.0452821	-0.183973	0.0998103	-0.0211	-0.0234708	-0.144381	-0.0633001	-0.290659	-0.475344	-0.195116	-0.169512	-0.0905642	-0.00640114	0.128971	0.0296349	0.00497866	0.0372214	-0.104552	0.178284	-0.166667	0.106449	-0.231389
SP_1162	0.092935	-0.0350877	0.162162	0.187055	0.100522	-0.218587	-0.34092	-0.00213371	-0.0559507	0.0317686	-0.0336652	0.171882	-0.172119	0.112138	-0.0225225	0.056899	-0.171882	-0.0194405	-0.04789	0.142485	0.353959	-0.263158	-0.343054	-0.309862	0.0936463	0.14936	0.0312945	-0.0550024	-0.0630631	0.176861	0.0704125	-0.0481271	-0.157421	-0.0580844	-0.181366	-0.0602181	-0.155998	-0.30441	-0.1477	0.0855856	-0.0789474	0.0445709	0.146041	0.0879564	-0.140114	0.0275012	-0.386913	-0.105974	-0.124229
SP_1163	-0.102655	-0.463253	0.0891418	0.0673305	0.255334	-0.0265529	-0.288762	-0.276908	-0.0886676	0.0851114	-0.12091	-0.0194405	-0.342105	-0.00782361	-0.209104	-0.0564248	-0.133713	-0.0218113	-0.206733	-0.35064	-0.0343765	-0.110716	0.0625889	-0.31413	-0.00853485	0.0199147	-0.134424	-0.212897	-0.0452821	0.246325	-0.0822665	-0.209341	-0.152916	-0.113561	-0.215979	-0.193694	-0.269322	-0.121622	-0.235894	-0.125415	-0.181366	-0.218587	-0.044808	-0.233049	-0.330963	0.184922	-0.522997	0.167852	-0.376719
SP_1164	0.0893789	-0.303936	0.134898	0.170223	-0.11854	0.0981508	-0.347084	0.131579	-0.458037	0.0305832	-0.221432	0.309862	-0.0542911	-0.111664	-0.0436226	0.0194405	-0.191323	0.31247	-0.104789	0.0372214	0.234945	-0.06899	-0.0855856	-0.0486012	-0.0395922	-0.167852	-0.233997	-0.199147	-0.170223	-0.17615	-0.0682788	-0.346373	-0.404457	-0.240635	-0.0936463	0.100284	-0.206496	0.0614035	0.21432	0.143433	-0.143433	-0.210052	0.0284495	-0.145092	-0.247037	-0.09578	-0.139403	-0.0768137	-0.110953
SP_1166	-0.0557136	-0.346136	0.244666	-0.000237079	0.515647	-0.207681	-0.284021	-0.49834	-0.0474158	-0.0917496	-0.0656709	-0.227596	-0.463727	-0.158606	-0.209815	0.0229967	-0.149834	-0.134898	-0.399004	-0.333807	-0.222143	-0.107871	0.0123281	-0.259839	0.0697013	0.128734	0.16477	0.0220484	-0.0770507	0.171882	-0.0395922	0.0225225	0.0116169	0.183025	-0.207681	-0.195353	-0.362257	-0.158132	-0.235894	-0.0711238	-0.0604552	-0.0374585	-0.279042	-0.151257	-0.174727	0.199147	-0.519678	0.012091	-0.213371
SP_1167	-0.211	-0.421053	-0.118303	0.242532	0.041963	-0.0293978	-0.31413	-0.320768	-0.151968	-0.0993362	-0.255097	-0.0905642	-0.215979	-0.113087	-0.118777	0.0540541	-0.173542	-0.12826	-0.35064	-0.0175439	0.101944	-0.210763	0.0429113	-0.261972	-0.0310574	-0.00426743	-0.0851114	0.0490754	0.173542	0.0282124	-0.0862968	-0.0611664	0.0220484	-0.0699384	-0.24917	-0.175676	-0.136558	0.0232338	-0.0744429	0.0248933	0.0592698	-0.195116	0.194642	-0.232812	-0.164296	0.296349	-0.218824	0.0571361	-0.22404
SP_1168	-0.128023	-0.377904	0.102892	0.0467046	0.187767	0.100284	-0.338075	-0.387624	-0.196539	-0.17046	-0.205785	-0.292793	-0.26221	-0.196064	-0.134187	0.125178	-0.221669	-0.0950688	-0.412992	-0.129445	0.000474158	-0.00616406	-0.0128023	-0.242532	-0.123518	0.0275012	-0.00640114	0.0362731	-0.0794215	-0.0782361	-0.253201	-0.0955429	-0.175676	0.0469417	-0.157658	-0.117828	-0.175676	0.0801328	-0.0817923	0.0192034	-0.116643	-0.14936	-0.092935	-0.184685	-0.151731	0.14367	-0.331674	0.107397	-0.326221
SP_1169	0.0151731	-0.209104	0.0595069	-0.053817	0.309862	-0.0644855	-0.350166	-0.326458	-0.188952	0.0507349	-0.0663822	-0.182314	-0.191323	0.00782361	-0.13229	0.0443338	0.0457563	-0.0649597	-0.303698	-0.119725	0.0272641	-0.121622	-0.0512091	-0.167852	0.0587956	-0.00829777	0.161451	-0.0623518	-0.0656709	-0.071835	-0.126126	0.1055	0.00900901	0.0580844	0.023945	-0.135135	-0.318872	0.0471788	-0.0471788	0.323613	0.116643	0.0284495	-0.292319	0.160266	-0.0995733	0.199147	-0.384305	0.220484	0.00474158
SP_1170	0.0116169	-0.423423	0.230915	0.0910384	0.220721	-0.0135135	-0.369844	-0.298246	-0.295401	0.0763395	-0.382409	0.0523945	-0.231863	0.0666193	-0.0339023	-0.0908013	-0.157421	0.147226	-0.041963	-0.0633001	0.0938834	0.0540541	-0.171171	-0.336415	-0.115458	-0.178995	-0.119962	-0.108582	-0.0573732	0.0369844	-0.174016	-0.157183	-0.204599	-0.209104	-0.285443	-0.128497	-0.441679	0.0557136	0.000474158	-0.0467046	0.0104315	-0.0635372	-0.238739	-0.0367473	-0.239924	0.214083	-0.463016	0.0433855	-0.0339023
SP_1171	-0.389047	-0.399478	-0.121385	-0.056899	0.124229	-0.247985	-0.33689	-0.230678	-0.0296349	0.0374585	-0.0343765	0.218587	-0.0803698	-0.10716	-0.586297	-0.413466	-0.190375	0.0381697	-0.146989	-0.240398	0.108819	-0.157421	-0.292556	-0.40991	-0.139403	-0.246562	-0.323613	-0.427217	-0.217165	0.0531057	-0.188478	-0.268374	-0.224514	-0.407302	-0.166667	-0.486486	-0.478189	-0.28568	-0.261735	-0.175676	-0.0535799	-0.250119	-0.156946	0.0260787	-0.406117	0.174727	-0.321005	0.132764	-0.317449
SP_1172	-0.16477	-0.329303	-0.038881	0.251067	0.109294	-0.0350877	-0.164533	-0.0948317	-0.227359	0.213371	-0.351351	0.226648	-0.160977	0.0336652	-0.171645	-0.256283	-0.134187	0.352063	0.0725462	-0.0523945	0.106449	0.167378	0.0673305	-0.12091	0.0507349	-0.0742058	-0.214557	-0.080844	-0.0761024	0.165718	0.0642485	-0.225936	-0.163822	-0.472262	-0.268374	-0.272878	-0.225936	0.100522	0.0490754	-0.275723	-0.104315	-0.282124	-0.0554765	-0.206496	-0.359649	0.303224	-0.112138	0.13964	-0.0742058
SP_1173	0.11119	-0.203414	0.230204	0.251541	-0.00474158	0.0251304	-0.401612	-0.0128023	-0.362731	-0.0621147	-0.273826	0.237079	-0.0794215	-0.100522	-0.212423	-0.0542911	-0.204599	0.242058	-0.0723092	0.260787	0.376956	0.204362	-0.182788	-0.102181	-0.165244	-0.128497	-0.277383	-0.0317686	-0.127786	0.00379327	-0.234708	-0.382409	-0.239924	-0.219772	-0.391892	-0.0483642	-0.163348	-0.00474158	0.253912	-0.148412	-0.106449	-0.19725	0.0476529	-0.092935	-0.0410147	0.268611	-0.215979	-0.125889	0.0514462
SP_1174	0.211475	-0.282124	0.00924609	0.248696	-0.343291	0.381697	-0.320057	0.248459	-0.541726	-0.0699384	-0.302987	0.273352	0.264343	-0.159791	-0.127312	0.132764	-0.264817	0.289711	0.0585586	0.219298	0.348981	0.292556	0.0433855	0.179469	-0.288051	-0.31247	-0.274064	-0.18184	-0.171645	-0.272878	-0.196776	-0.468468	-0.393314	-0.238265	-0.195116	0.187055	0.0398293	0.412281	0.504267	0.0286866	-0.244903	-0.168326	0.127074	0.0045045	-0.0220484	-0.186344	0.125415	0.0576102	0.0414889
SP_1175	0.152205	-0.358701	-0.0137506	0.12257	-0.0350877	0.244192	-0.38478	-0.176624	-0.419393	-0.0246562	-0.517307	0.157658	-0.020863	0.092698	-0.0343765	0.136795	-0.151968	0.287577	-0.109056	0.0903272	0.366287	0.098862	-0.23945	-0.132764	-0.190849	-0.275249	-0.371266	-0.296349	-0.253438	-0.208867	-0.366999	-0.327881	-0.393789	-0.395211	-0.251541	-0.0798957	-0.253438	0.0595069	0.0813182	0.0730204	0.0697013	-0.0618777	-0.0123281	0.149834	-0.149834	0.0260787	-0.28331	-0.0265529	-0.0452821
SP_1182	-0.194879	0.012091	0.139403	0.0794215	0.348743	-0.323139	0.0116169	-0.0308203	0.574443	0.203888	0.481982	0.0713608	0.00948317	0.158369	-0.198435	-0.0732575	-0.0277383	-0.328118	0.12091	-0.429113	-0.379564	-0.13798	-0.0855856	-0.0471788	0.157421	0.289474	0.384068	0.150782	0.21266	0.520863	0.399241	0.31413	0.484827	0.226411	0.256283	-0.156235	0.214794	-0.138217	-0.225699	-0.0860597	0.103129	0.0564248	-0.127549	0.220958	-0.0723092	0.110005	-0.106686	0.307018	0.0561878
SP_1184	-0.0720721	-0.276434	0.032954	0.00474158	-0.253912	0.135846	-0.420104	0.0123281	-0.320057	0.119725	-0.243954	0.355619	0.0106686	0.0654339	-0.213845	-0.0972025	-0.12091	0.337127	0.0403035	0.367947	0.64936	-0.0711238	-0.175202	-0.324087	-0.22973	-0.161451	-0.388336	-0.31247	-0.262447	-0.0922238	-0.243006	-0.252963	-0.507824	-0.36771	-0.311522	-0.24514	-0.115695	-0.0580844	0.117117	0.185633	-0.154576	-0.0950688	0.235657	0.0317686	-0.159317	0.0469417	-0.169986	-0.105026	-0.173305
SP_1185	-0.0637743	-0.432907	-0.0194405	0.018018	0.0995733	0.149597	-0.44073	-0.293267	-0.303461	0.0884305	-0.439071	0.149597	-0.185633	0.0523945	-0.14936	0.0616406	-0.109294	0.256757	-0.0635372	0.0545282	0.355145	0.074917	-0.161688	-0.161925	-0.0855856	-0.0884305	-0.19322	-0.142722	-0.174964	-0.11854	-0.28734	-0.230204	-0.410384	-0.329066	-0.44073	-0.388099	-0.296586	0.0400664	0.00308203	0.00355619	0.0967283	0.00142248	-0.0144618	0.124229	-0.173068	0.221669	-0.321005	-0.0229967	-0.09578
SP_1186	0.13229	-0.241347	0.148412	0.225225	0.116169	0.217639	-0.490517	-0.0545282	-0.0810811	0.119962	-0.0950688	0.184922	0.181366	0.160266	-0.135135	0.0433855	0.0407776	0.140588	0.244903	0.0993362	0.235657	0.263869	-0.119251	0.142722	-0.130868	-0.0557136	-0.00900901	-0.0237079	-0.0559507	0.0756283	-0.0673305	-0.285443	-0.163348	-0.083926	-0.419393	-0.273352	-0.00640114	0.129445	0.158369	0.0512091	0.215742	0.237079	0.137743	0.334993	0.177098	0.312945	-0.29303	0.248696	0.202466
SP_1187	-0.0647226	-0.484827	-0.0908013	-0.00545282	-0.074917	0.195827	-0.412518	-0.10147	-0.487672	0.0260787	-0.459222	0.199621	-0.0768137	0.0177809	-0.266714	-0.148174	-0.101707	0.162636	-0.0272641	0.0955429	0.389758	0.102892	-0.165955	-0.26624	-0.232338	-0.308914	-0.377904	-0.265529	-0.116406	-0.133476	-0.343291	-0.417496	-0.41394	-0.361546	-0.388573	-0.25652	-0.392129	0.110005	0.0765766	-0.123044	-0.0564248	-0.125415	-0.101944	0.0161214	-0.269322	0.32954	-0.358464	0.127074	-0.0813182
SP_1189	-0.0865339	-0.653864	-0.0614035	0.108819	-0.0507349	0.216927	-0.479848	-0.202229	-0.518018	-0.0673305	-0.569701	0.172831	-0.0666193	-0.0673305	-0.266951	-0.194405	-0.296349	0.343054	0.0583215	0.172357	0.327643	0.252726	-0.180654	-0.196064	-0.178284	-0.290896	-0.356567	-0.174727	-0.203414	-0.137743	-0.290659	-0.342342	-0.509957	-0.475581	-0.532243	-0.376008	-0.298246	0.273115	0.211949	-0.157421	-0.0516833	-0.107397	-0.00924609	0.112613	-0.107871	0.158369	-0.222854	0.0609294	-0.068753
SP_1190	-0.0768137	-0.451399	-0.135609	0.32551	0.0429113	-0.0673305	-0.635609	-0.0557136	-0.15908	-0.102892	-0.169037	0.172594	-0.0104315	-0.165007	-0.412755	-0.292556	-0.184922	0.191086	0.0260787	0.100047	0.289	-0.0384068	-0.187055	-0.0146989	-0.0104315	-0.0642485	-0.303224	-0.276908	-0.105263	0.174253	-0.00142248	-0.354433	-0.348032	-0.356567	-0.524182	-0.375771	-0.098862	-0.0469417	0.0305832	-0.179232	-0.116643	-0.20863	0.25889	0.143907	0.106686	0.185159	-0.282361	0.0303461	-0.229967
SP_1191	-0.0218113	-0.352063	-0.0196776	0.0787103	-0.0405405	0.135135	-0.407302	-0.121147	-0.495258	-0.145092	-0.447606	0.142959	-0.018018	-0.117591	-0.219298	-0.0303461	-0.190375	0.220721	-0.257231	0.045045	0.30678	0.0452821	-0.26458	-0.0822665	-0.247985	-0.313182	-0.416785	-0.408962	-0.28568	-0.267899	-0.35064	-0.322428	-0.366999	-0.292556	-0.22807	-0.10716	-0.361783	0.115932	0.123992	0.0184922	-0.0146989	-0.187055	-0.0348506	0.0986249	-0.174016	0.206022	-0.266003	0.00616406	-0.152679
SP_1192	0.14201	-0.293267	0.0938834	0.133239	-0.182551	0.175913	-0.36036	0.0751541	-0.332859	-0.035799	-0.363205	0.173542	0.06899	-0.0215742	-0.0391181	-0.127549	-0.0789474	0.360835	0.0296349	0.131579	0.274775	-0.0315315	-0.285917	-0.125652	-0.239924	-0.187767	-0.372688	-0.353248	-0.230204	-0.0765766	-0.16643	-0.266003	-0.467994	-0.343291	-0.248933	0.0618777	-0.102181	0.204836	0.221669	0.0753912	-0.256757	-0.260313	0.128023	0.127786	-0.0886676	-0.00924609	-0.297771	-0.185159	-0.197724
SP_1193	0.501185	0.0142248	0.178284	0.209815	0.158606	0.0953058	-0.197013	0.0137506	-0.0647226	-0.230204	-0.00331911	-0.0858227	0.156472	0.130394	0.121859	0.170223	-0.103604	0.0765766	-0.249881	-0.123755	-0.0322428	0.0758653	-0.558321	0.199384	-0.107397	-0.0502608	0.0258416	-0.0379327	-0.289237	-0.0414889	-0.0452821	0.0502608	0.0101944	0.0998103	-0.000948317	0.155524	-0.0289237	0.108582	0.176387	0.221432	0.29303	0.103841	-0.0426743	0.576339	0.244429	0.0663822	-0.301802	-0.00972025	0.225936
SP_1194	-0.0550024	-0.188241	-0.152679	-0.0346136	0.0263158	-0.166904	-0.131342	-0.164059	-0.190375	-0.062826	-0.368895	0.146989	-0.103841	-0.0640114	-0.251778	-0.193931	0.0165955	-0.0531057	-0.0934092	-0.00829777	0.176387	-0.0993362	-0.356804	-0.457563	-0.239687	-0.28331	-0.233286	-0.0953058	0.0317686	-0.141299	-0.344002	-0.285443	-0.13964	-0.339497	-0.264343	-0.182077	-0.523945	-0.111427	-0.140351	-0.332148	-0.038881	-0.18753	-0.347795	-0.0732575	-0.349218	0.266003	-0.371503	-0.106686	-0.0422001
SP_1198	-0.33926	-0.303461	-0.253675	-0.276197	-0.363917	0.231389	-0.141536	0.10716	-0.41963	0.164533	-0.280702	0.36605	-0.124229	0.0315315	-0.0879564	-0.134661	-0.178521	0.133001	0.341631	0.247037	0.441916	0.141773	0.0846373	-0.211238	0.056899	-0.0758653	-0.291844	-0.164296	0.154101	-0.155998	-0.348032	-0.221906	-0.341631	-0.19559	-0.110479	-0.0732575	-0.248696	0.0234708	0.0635372	-0.0540541	-0.103367	-0.0320057	0.0113798	-0.251541	-0.273352	-0.0334282	0.0637743	-0.0317686	-0.0376956
SP_1200	-0.0813182	0.115458	0.00663822	0.140588	-0.0343765	-0.302513	-0.185633	-0.0602181	-0.0794215	-0.00758653	-0.239687	0.398767	-0.00663822	-0.0825036	-0.188004	-0.0467046	-0.184922	0.200332	-0.0293978	0.169749	0.391181	-0.0497866	-0.345424	-0.209578	-0.0784732	-0.0825036	-0.211712	-0.170223	-0.127074	-0.151257	-0.358938	-0.211712	-0.0787103	-0.338312	-0.176624	-0.0730204	-0.346136	-0.268848	-0.115932	-0.190612	-0.0832148	-0.220009	0.0128023	-0.0827406	-0.215031	0.0272641	-0.165007	-0.419156	-0.023945
SP_1201	-0.0770507	-0.158369	0.47155	0.208867	0.428165	-0.108108	-0.115458	-0.37743	0.160503	0.246088	-0.0542911	0.000711238	-0.313419	0.122807	0.208867	0.355145	-0.24917	0.103604	-0.216216	-0.44808	-0.207207	0.0327169	0.0184922	-0.0519203	0.0376956	0.128023	0.209104	0.036036	-0.104552	0.0969654	0.0822665	0.24111	0.184448	0.132764	0.0379327	-0.0163585	-0.114272	0.00403035	-0.151731	0.108345	0.219535	0.0471788	-0.0519203	-0.0616406	-0.179706	0.00616406	-0.175913	0.0139877	-0.131342
SP_1202	-0.00189663	-0.28331	0.247037	0.243717	-0.050972	0.0877193	-0.389995	-0.0414889	-0.428402	0.0796586	-0.348743	0.295401	0.0417259	-0.0381697	-0.00189663	0.0796586	-0.230441	0.356567	-0.109768	0.083926	0.255097	0.121385	-0.110479	-0.107634	-0.271693	-0.149123	-0.16477	-0.138217	-0.173305	-0.227596	-0.238739	-0.256994	-0.338549	-0.138691	-0.127549	0.0753912	-0.261024	0.214557	0.28568	0.165718	-0.0851114	-0.0642485	0	-0.0969654	-0.104789	0.0104315	-0.16477	-0.117591	-0.114272
SP_1203	-0.311996	-0.13395	0.339734	0.178995	0.690849	-0.615932	-0.018018	-0.563774	0.491228	0.0557136	0.188004	-0.235894	-0.358464	-0.231626	-0.136083	-0.0699384	-0.156709	-0.268374	-0.130631	-0.585823	-0.575154	-0.1266	-0.059744	-0.172594	0.160503	0.301565	0.452347	0.184211	0.230441	0.248696	0.187767	0.204362	0.332148	0.219535	-0.206022	-0.242532	-0.403983	-0.223092	-0.444049	-0.27596	0.0640114	-0.0706496	-0.174253	-0.269085	-0.263632	0.198909	-0.437174	-0.0533428	-0.31247
SP_1207	-0.200569	-0.0452821	0.29137	0.344239	0.321479	-0.331437	-0.0365102	-0.220009	0.292793	0.0623518	0.0241821	0.110716	-0.239213	-0.139403	-0.0343765	0.166667	-0.396159	0.169986	-0.0438596	-0.289711	-0.155761	0.032954	-0.136083	0.0381697	0.210526	0.439308	0.231863	0.169275	-0.0322428	0.215979	0.165007	0.098862	0.0865339	0.029872	-0.257468	-0.106211	-0.0972025	-0.162162	-0.243006	-0.144618	0.0123281	-0.0848743	0.357278	-0.267899	-0.284021	0.0495495	-0.148649	-0.278805	-0.305832
SP_1211	0.0725462	-0.236131	0.0429113	-0.199384	-0.135609	0.455903	-0.258653	-0.0215742	-0.48293	0.118777	-0.217165	0.100522	-0.0139877	-0.0635372	-0.132764	0.0685159	-0.0455192	0.186818	0.167852	0.219772	0.338549	0.339497	0.178046	0.0464675	-0.0654339	-0.00711238	-0.0955429	-0.0277383	-0.027027	-0.165718	-0.424372	-0.175913	-0.261261	0.065908	-0.104315	0.0305832	-0.0142248	0.287577	0.319109	0.0405405	-0.17449	-0.167852	-0.248459	-0.0403035	-0.0116169	0.0566619	-0.0547653	0.0469417	0.173305
SP_1212	-0.0284495	0.0559507	0.200569	0.330488	0.265292	-0.203177	-0.0758653	-0.152679	0.311285	0.138928	0.0616406	0.256283	0.0611664	0.341631	0.188715	0.0848743	-0.194168	0.0943575	0.206022	0.0564248	0.0293978	-0.0602181	-0.245614	-0.0874822	0.218113	0.270507	0.284021	0.156709	-0.0855856	0.311048	0.322665	0.309625	0.135846	-0.0590327	-0.103129	-0.210763	0.114035	-0.0637743	-0.143433	0.140351	0.327643	0.351351	0.48293	0.329066	0.0137506	0.170697	-0.171408	0.0229967	0.107871
SP_1213	0.232338	-0.0184922	0.280465	0.503793	0.191323	-0.0879564	-0.364628	-0.138928	-0.0222854	0.0462304	-0.171645	0.180654	0.089853	-0.0922238	-0.0128023	-0.0943575	-0.111901	0.417971	0.0531057	-0.0547653	-0.00853485	0.111901	-0.17046	0.262921	-0.0412518	-0.0267899	-0.0405405	-0.117117	-0.331911	-0.00924609	0.114509	-0.233286	-0.255097	-0.274301	-0.249881	-0.0590327	-0.0452821	0.121147	0.12257	-0.0293978	0.0056899	-0.112376	0.137032	0.027027	-0.0452821	0.156709	-0.125178	-0.176861	0.045045
SP_1214	-0.115458	-0.210052	0.0476529	0.252252	0.215268	-0.274775	-0.40019	-0.280465	0.0182551	0.183262	-0.216453	0.11119	-0.151257	0.0552394	-0.253675	-0.109294	-0.188004	0.229256	0.105263	0.0680417	0.261735	-0.0440967	-0.0881935	-0.207444	0.112613	0.0699384	-0.0244192	-0.165955	-0.151731	0.249644	0.0623518	-0.0540541	-0.178995	-0.428639	-0.455429	-0.501897	-0.204836	-0.154339	-0.190138	-0.029872	-0.0125652	0.0206259	0.246088	0.121385	-0.122807	0.0559507	-0.207444	0.0438596	-0.183025
SP_1215	0.00711238	-0.128734	0.233523	0.252252	0.212897	-0.198198	-0.472973	-0.179469	-0.0862968	0.175202	-0.114746	0.112376	0.098862	0.0886676	-0.25652	-0.328118	0.0374585	0.26221	0.0829777	0.140114	0.238265	0.0222854	-0.127074	-0.111427	-0.154813	-0.281176	-0.163348	-0.324561	-0.25889	0.116406	0.0604552	-0.0827406	-0.0950688	-0.266477	-0.283547	-0.413229	-0.259128	-0.130868	-0.0784732	-0.0512091	0.00806069	-0.0426743	-0.156472	0.177335	0.0504979	0.27762	-0.22807	0.14367	0.0486012
SP_1218	0.451636	-0.056899	0.0794215	0.220009	-0.233523	0.501422	-0.0998103	0.146278	-0.486249	-0.237079	-0.424609	0.117354	0.394263	0.00521574	0.0874822	0.355856	-0.059744	0.416311	-0.280939	0.203888	0.262447	0.326458	-0.191323	0.184685	-0.485301	-0.394263	-0.349929	-0.195827	-0.50166	-0.460171	-0.364391	-0.333333	-0.370792	-0.226885	-0.044808	0.277383	0.0779991	0.377904	0.402798	0.103604	-0.111901	-0.083689	0.0616406	0.201754	0.0678046	-0.0640114	-0.0308203	-0.106211	0.0196776
SP_1220	0.197961	0.184448	-0.0284495	-0.181366	-0.0798957	0.280702	0.0675676	0.0730204	-0.32385	0.011854	-0.144855	-0.270982	0.0225225	-0.167141	0.267425	0.364154	0.0523945	0.0279753	-0.138217	-0.0206259	-0.0211	0.153627	0.206733	0.31816	0.0267899	0.119014	0.162162	0.0277383	-0.0142248	-0.317923	-0.152205	-0.0286866	-0.0998103	0.393789	0.146278	0.375533	-0.0699384	0.15505	0.127312	0.188241	-0.023945	-0.00355619	-0.281176	-0.15505	-0.0848743	-0.153864	0.104552	-0.102892	0.0260787
SP_1221	0.209578	-0.177335	0.172831	0.420341	0.0720721	0.012091	-0.488383	-0.0182551	-0.328592	-0.0232338	-0.120436	0.268374	-0.0282124	-0.0614035	-0.150545	-0.012091	-0.135609	0.246325	-0.148649	0.0782361	0.288051	0.129445	-0.074917	0.159554	0.0222854	-0.175676	-0.301091	-0.206259	-0.17046	-0.0775249	-0.0962541	-0.464438	-0.253201	-0.291844	-0.267899	-0.0813182	-0.165007	-0.144855	0.0865339	-0.0279753	0.0623518	-0.154813	0.121147	-0.115695	-0.0398293	0.219535	-0.237553	0.0414889	0.0244192
SP_1222	-0.0438596	-0.0801328	0.120199	0.0858227	-0.0308203	-0.169275	0.0723092	0.0768137	0.0346136	0.0417259	0.234708	0.289948	-0.0621147	-0.1055	-0.175439	-0.128734	-0.338312	0.0692271	-0.190612	-0.295638	-0.0798957	-0.115695	0.125178	-0.0184922	-0.103841	-0.176387	-0.128734	-0.206259	-0.248933	0.0609294	0.230915	-0.10716	-0.012091	0.0194405	0.160028	0.139877	-0.083926	-0.133239	-0.0528687	-0.0630631	-0.106449	-0.110479	0.0343765	-0.299194	-0.27193	-0.144144	0.190375	-0.0673305	-0.0938834
SP_1223	-0.161214	0.0275012	0.33357	0.450213	0.350166	-0.307018	-0.226648	-0.166193	0.246088	0.176387	0.1055	0.0163585	-0.151494	-0.138691	-0.0730204	0.0135135	-0.0277383	0.127312	-0.141773	-0.297297	-0.13964	-0.178284	0.06899	0.119014	0.0471788	0.0699384	0.0877193	-0.138454	-0.156472	0.121385	0.342579	-0.0151731	0.0919867	-0.0391181	-0.0433855	-0.121385	-0.0618777	-0.121622	-0.194642	-0.00545282	-0.0535799	-0.178995	0.147463	-0.279753	-0.230678	0.220484	-0.0706496	0.0931721	-0.282598
SP_1225	-0.0199147	-0.0720721	0.323613	0.224277	0.523234	-0.188241	0.0820294	-0.356093	0.195116	0.0426743	-0.0459934	-0.108108	-0.449739	0.11119	0.196776	0.441916	-0.191086	0.0170697	-0.0915126	-0.0827406	-0.203651	0.217639	0.149834	0.0794215	0.385017	0.417971	0.491702	0.565908	0.106449	0.220484	0.257942	0.342579	0.259602	0.16477	-0.286866	-0.236842	0.0514462	-0.0832148	-0.117828	-0.13229	0.21266	0.360835	0.125889	-0.018018	0.151257	0.014936	-0.0161214	-0.0981508	0.0512091
SP_1226	0.157904	0.145931	0.404007	0.339873	0.471104	-0.127201	0.241954	-0.248355	0.313082	-0.0489598	-0.0260803	-0.27491	-0.317823	0.0851165	0.355403	0.486871	-0.238634	-0.0892656	-0.12969	-0.370814	-0.495169	0.222868	0.217414	0.330389	0.258313	0.243969	0.368087	0.330982	0.0124474	0.291032	0.381957	0.305376	0.469089	0.246103	0.000118547	0.134669	0.208168	0.00260803	-0.202122	-0.219311	0.209828	0.253216	0.125185	-0.0927035	0.100528	-0.0571395	0.15577	0.0334301	0.0802561
SP_1228	0.0322428	-0.083689	0.366761	0.177572	0.682314	-0.23945	-0.133713	-0.496681	0.358464	0.228307	0.177335	-0.157183	-0.421527	0.119251	0.0611664	0.204599	0.00806069	0.0282124	-0.214557	-0.53817	-0.408013	-0.0244192	0.0369844	0.138691	0.368658	0.430299	0.400427	0.156235	-0.0263158	0.308914	0.312945	0.23779	0.175202	0.122807	-0.0656709	-0.240398	-0.0981508	-0.218587	-0.290659	0.16311	0.313419	0.148649	-0.0853485	0.0132764	-0.180891	0.187055	-0.362968	0.0592698	-0.0625889
SP_1229	0.133713	0.041963	0.309862	0.125652	0.357515	0.0464675	-0.184685	-0.356804	0.13964	0.249881	-0.00237079	-0.249644	-0.100759	0.20128	0.272641	0.183973	0.0471788	-0.180891	-0.00284495	-0.197961	-0.126837	-0.109768	-0.170697	-0.123281	-0.00829777	0.33689	0.422712	0.238028	0.114509	0.169512	0.0194405	0.178284	0.0497866	0.271219	0.0848743	0.15908	-0.00853485	0.284258	0.127549	0.386913	0.294215	0.162399	0.0267899	0.349692	0.0609294	0.268848	-0.300142	0.163822	0.068753
SP_1233	0.0931721	-0.174253	0.316027	0.115458	0.0486012	0.0680417	-0.275723	-0.226174	-0.0739687	0.000474158	-0.396159	-0.0170697	-0.152916	-0.0844002	0.0348506	0.163585	-0.044808	0.150545	0.102418	0.071835	0.181366	-0.0678046	-0.208393	-0.244192	-0.194168	-0.200806	-0.130868	-0.112613	-0.174016	-0.141773	-0.221195	-0.211712	-0.263869	-0.308203	-0.386676	-0.0635372	-0.123044	0.0912755	-0.000948317	-0.0339023	-0.104552	-0.092935	0.128971	0.0469417	-0.123281	-0.0874822	-0.226174	-0.14533	-0.124467
SP_1234	-0.16311	-0.471076	-0.089853	0.128971	-0.283073	0.153627	-0.434092	0.0215742	-0.434803	-0.108582	-0.430773	0.240398	0.110953	-0.18184	-0.310337	-0.195827	-0.337601	0.326458	0.00189663	0.237079	0.440493	0.0258416	-0.322665	-0.251541	-0.315552	-0.278805	-0.421053	-0.277146	-0.246562	-0.184448	-0.240635	-0.321005	-0.476766	-0.397345	-0.362731	-0.175913	-0.217639	0.206022	0.204599	0.00260787	-0.157421	-0.263158	0.167378	-0.00213371	-0.273115	0.0986249	-0.11119	-0.0322428	-0.205311
SP_1235	-0.213371	-0.151968	-0.0675676	-0.0170697	0.0889047	0.0941204	-0.0334282	-0.242058	-0.146515	0.41963	0.0557136	0.10147	-0.423661	0.083926	-0.0633001	-0.0341394	-0.130631	-0.160028	-0.145092	-0.140588	0.165007	-0.00806069	0.511143	-0.0220484	0.276197	0.146278	-0.0348506	0.012091	0.130394	0.211238	0.0699384	-0.118777	-0.0512091	-0.0331911	0.00331911	-0.189426	0.059744	-0.0168326	0.0720721	-0.103604	0.104078	-0.24514	0.0798957	-0.221669	-0.276671	0.399953	0.17046	0.240635	0.00426743
SP_1236	-0.142248	-0.449265	0.179232	-0.0317686	0.388573	-0.133713	-0.296586	-0.422475	-0.246799	0.183025	-0.104078	-0.00284495	-0.3312	-0.285443	-0.396159	-0.308914	-0.247748	0.193694	-0.151019	-0.292556	-0.0697013	0.10716	0.135609	-0.0964912	0.00711238	-0.0855856	-0.0481271	-0.175439	-0.240635	0.0708867	-0.0175439	-0.185633	-0.306069	-0.0739687	-0.389047	-0.346373	-0.473684	0.035799	-0.00355619	-0.227122	-0.0104315	-0.256994	-0.248696	-0.156472	-0.299194	0.353959	-0.202703	0.0301091	-0.176861
SP_1237	-0.376245	-0.233523	0.174964	0.0647226	0.403746	-0.330251	-0.157658	-0.325273	0.167378	0.251304	0.0832148	0.143433	-0.516358	-0.0222854	-0.278568	-0.121147	0.0132764	0.0919867	-0.233286	-0.299431	-0.0803698	-0.142248	0.227833	-0.206733	0.23542	0.128734	-0.0972025	-0.127549	0.00829777	0.289711	0.145092	-0.077762	0.0322428	-0.262447	-0.0972025	-0.342342	-0.204836	-0.401375	-0.279753	-0.106923	-0.0806069	-0.224514	-0.0481271	-0.374348	-0.376482	0.217639	-0.24348	0.0398293	-0.327169
SP_1238	-0.0301091	-0.0151731	0.521574	0.339972	0.784732	-0.475818	-0.162399	-0.469654	0.221669	0.224751	0.0146989	-0.0917496	-0.493362	0.178521	0.150071	0.195827	-0.253438	-0.00592698	-0.0734945	-0.316738	-0.268611	0.18184	0.0561878	0.0592698	0.522523	0.387387	0.431484	0.230441	0.105263	0.434566	0.251541	0.247274	0.334045	0.0668563	-0.250119	-0.29303	-0.260313	-0.344239	-0.386202	-0.252726	0.229256	0.153153	-0.0699384	-0.0045045	-0.0125652	0.182077	-0.376956	0.00592698	-0.00260787
SP_1240	-0.209341	-0.330251	0.256994	0.279279	0.589379	-0.395448	-0.473921	-0.610479	0.201991	-0.0011854	-0.0730204	-0.20294	-0.537221	-0.0803698	-0.34661	-0.102418	-0.225699	-0.151494	-0.191323	-0.244903	-0.0945946	-0.0443338	-0.0924609	-0.160266	0.199384	0.137269	0.0775249	0.0011854	-0.0291607	0.413466	0.133476	0.108345	0.127786	-0.11119	-0.477477	-0.66074	-0.180417	-0.265529	-0.366287	-0.280939	0.168563	-0.018018	0.0282124	-0.00853485	-0.0768137	0.479848	-0.329777	0.197724	-0.161451
SP_1241	0.0865339	0.0296349	0.0656709	-0.159317	-0.123281	0.324561	0.1266	0.153864	-0.356567	0.120199	0.00426743	-0.113324	0.0139877	0.0813182	0.21835	0.269559	-0.105026	0.0324798	-0.24111	-0.0374585	0.0109056	0.128497	0.122807	-0.0182551	-0.0673305	0.10716	0.247037	0.249407	-0.0500237	-0.154576	-0.0725462	0.062826	-0.0682788	0.314367	0.321005	0.356804	-0.0590327	0.322665	0.353248	0.369369	-0.0386439	0.071835	-0.189426	0.00829777	-0.0881935	-0.128971	0.152205	0.108108	0.0723092
SP_1242	0.188004	0.130868	0.102655	-0.0834519	-0.247748	0.36605	0.126126	0.272404	-0.394974	0.0476529	-0.00379327	-0.100522	0.142722	0.0225225	0.231389	0.238739	-0.00355619	0.16074	-0.266951	0.108582	0.0960171	0.125415	0.11285	0.0654339	-0.224751	-0.0443338	0.11119	0.197724	-0.145092	-0.295638	-0.0912755	-0.0526316	-0.186344	0.181603	0.313656	0.429587	0.00189663	0.369844	0.466809	0.407539	-0.137032	0.014936	-0.120436	-0.0353248	0.0199147	-0.173779	0.262684	0.0384068	0.0557136
SP_1245	0.133239	-0.213608	-0.0675676	0.0135135	-0.204362	0.310337	0.122807	0.16643	-0.579896	0.00877193	-0.302987	0.182314	0.110716	0.0355619	0.0372214	0.299905	-0.240161	0.1055	-0.0763395	0.12091	0.169512	0.322428	0.0787103	-0.0654339	-0.111664	-0.0535799	0.00640114	0.184211	0.0955429	-0.224277	-0.233286	-0.209104	-0.140114	-0.0578473	0.0412518	0.217402	-0.151968	0.319583	0.440019	0.0853485	-0.0860597	-0.0123281	-0.183736	-0.0542911	-0.188241	-0.233997	0.0704125	0.143196	0.122333
SP_1246	0.0758653	-0.344476	-0.309388	-0.114746	-0.353959	0.450688	0.0723092	0.291844	-0.69559	0.000237079	-0.253438	0.272641	0.145804	-0.0106686	-0.154101	0.018018	-0.327881	0.0386439	0.0948317	0.279042	0.340446	0.210289	0.092935	-0.0931721	-0.0934092	-0.100996	-0.0154101	0.161214	-0.0372214	-0.125415	-0.0806069	-0.214794	-0.279753	0.0585586	0.0305832	0.148886	-0.000711238	0.469654	0.615932	-0.0256046	-0.191797	-0.0519203	-0.161451	0.145804	-0.131579	-0.0972025	0.294452	0.202466	0.286866
SP_1247	-0.436937	0.0723092	0.222854	0.0552394	0.564723	-0.69559	0.152679	-0.322191	0.581555	0.274064	0.419393	-0.0177809	-0.466809	0.00972025	-0.150545	-0.0789474	-0.120673	-0.337838	0.0476529	-0.323613	-0.298246	-0.255571	0.128023	-0.293741	0.457326	0.493125	0.522285	0.315789	0.346847	0.550498	0.444049	0.389284	0.517307	0.245377	-0.0879564	-0.35064	-0.188715	-0.518492	-0.513988	-0.25083	0.0668563	0.0642485	-0.00924609	-0.246325	-0.224988	0.124467	-0.147226	0.0251304	-0.158606
SP_1249	0.232812	0.0682788	0.172357	0.303224	-0.0550024	0.0765766	-0.272641	0.10716	-0.0336652	0.260313	0.0206259	0.401138	0.221195	0.394263	0.0832148	-0.0327169	0.211475	0.359649	0.129208	0.31247	0.432907	0.0533428	-0.0670934	-0.0201517	-0.124941	-0.0832148	-0.166667	-0.125178	-0.201991	0.0251304	0.12257	-0.23945	-0.298246	-0.36202	-0.174016	-0.169986	0.0661451	-0.114509	0.117117	0.311048	0.106686	0.257705	0.284732	0.156235	0.0720721	0.136558	-0.21432	0.083689	0.0976766
SP_1250	-0.174964	-0.391892	-0.150782	0.0910384	-0.371977	0.152679	-0.479611	0.196539	-0.336652	-0.197961	-0.279516	0.417259	0.224751	-0.164533	-0.410621	-0.165244	-0.059981	0.3312	-0.0908013	0.260313	0.459934	-0.0317686	-0.316501	-0.226885	-0.412518	-0.433618	-0.644618	-0.384542	-0.189426	-0.266003	-0.363679	-0.552157	-0.461593	-0.520152	-0.282361	-0.134424	-0.196776	-0.0825036	0.0948317	-0.00355619	-0.17046	-0.222617	0.170223	-0.0806069	-0.13229	0.018018	-0.180417	-0.103604	-0.278568
SP_1251	0.232338	-0.44239	-0.0279753	0.411569	-0.0144618	0.137506	-0.51707	-0.0113798	-0.201754	-0.188241	-0.131579	0.0173068	-0.0765766	-0.0374585	-0.151731	-0.0320057	0.0497866	0.173068	-0.342105	-0.0165955	0.136795	-0.0967283	-0.10147	0.00308203	-0.154813	-0.208393	-0.361072	-0.133713	-0.122096	-0.0229967	0.0770507	-0.456852	-0.400664	-0.398293	-0.294927	-0.102181	0.0220484	-0.00758653	0.127074	0.139403	-0.0407776	-0.0730204	0.185633	-0.0194405	0.105974	0.0481271	-0.287814	0.128971	-0.239687
SP_1253	0.0685159	-0.224277	0.210526	0.386913	0.156946	0.0651968	-0.399716	-0.0192034	-0.0125652	0.0542911	0.0192034	0.164296	-0.0661451	0.100759	-0.0353248	0.0739687	0.123992	0.275249	-0.181128	-0.00924609	0.134424	0.035799	-0.0291607	0.0146989	-0.0101944	0.0111427	-0.191323	-0.0595069	-0.100522	0.0516833	0.108108	-0.324087	-0.261261	-0.292556	-0.258179	-0.0955429	0.0151731	-0.125415	-0.0218113	0.167141	0.0395922	0.0339023	0.343765	-0.0917496	0.00782361	0.220721	-0.405642	0.0964912	-0.283547
SP_1255	0.0455192	0.098862	0.0523945	-0.102418	0.270033	-0.13229	-0.00142248	-0.268848	-0.0225225	-0.0801328	-0.404931	-0.190138	-0.065908	0.163822	0.0972025	0.238502	0.308203	0.105026	0.00640114	0.176624	-0.068753	0.153627	0.0547653	-0.151968	0.0248933	-0.0438596	0.0893789	-0.0353248	0.0168326	-0.0400664	-0.151968	0.303936	0.305121	-0.0452821	-0.0635372	-0.0770507	-0.203888	-0.0860597	-0.269085	0.101944	0.0713608	0.377193	-0.300853	0.0791844	0.09578	-0.0661451	-0.302276	-0.0116169	0.0879564
SP_1256	-0.218824	-0.166193	-0.51944	-0.00853485	-0.3312	-0.0391181	-0.423661	0.256283	-0.108819	0.0211	0.178758	0.319583	0.0815552	-0.136083	-0.490043	-0.549787	0.0834519	0.00379327	-0.0346136	0.103604	0.420104	-0.318872	-0.0986249	-0.121147	-0.0514462	-0.211949	-0.459459	-0.296349	-0.00331911	-0.00308203	-0.0502608	-0.52845	-0.361072	-0.397582	-0.0734945	-0.213845	-0.126837	-0.234945	-0.0232338	0.00284495	-0.0142248	-0.253675	0.147463	-0.0763395	-0.0879564	0.237553	0.0199147	0.137269	-0.123281
SP_1257	-0.387624	-0.458274	-0.027027	0.214557	-0.0365102	-0.0635372	-0.472025	-0.148412	-0.117117	-0.0855856	-0.245851	-0.0289237	-0.142485	-0.391892	-0.44073	-0.171645	-0.204125	0.244192	-0.142485	-0.0104315	0.152916	-0.0507349	0.0874822	-0.128497	-0.1266	-0.0934092	-0.354196	-0.315789	-0.155761	0.0431484	-0.0504979	-0.358938	-0.348269	-0.364865	-0.506875	-0.378853	-0.14201	-0.0813182	-0.13395	-0.168326	-0.343291	-0.364865	0.306069	-0.376956	-0.248933	0.0590327	-0.130394	-0.00284495	-0.608108
[truncated: 703 more rows]
[truncated: 1,470 more columns]

## Sheet: Pearson Correlation Matrix
	SP_0003	SP_0004	SP_0006	SP_0007	SP_0010	SP_0012	SP_0013	SP_0019	SP_0020	SP_0021	SP_0022	SP_0023	SP_0025	SP_0026	SP_0029	SP_0030	SP_0031	SP_0032	SP_0033	SP_0034	SP_0035	SP_0040	SP_0041	SP_0042	SP_0043	SP_0044	SP_0045	SP_0046	SP_0047	SP_0048	SP_0049	SP_0050	SP_0051	SP_0054	SP_0055	SP_0056	SP_0057	SP_0058	SP_0060	SP_0061	SP_0062	SP_0063	SP_0064	SP_0065	SP_0066	SP_0067	SP_0068	SP_0069	SP_0071
[truncated: 1,519 more rows]
[truncated: 1,470 more columns]
