# Supplementary material for: A genome-wide atlas of antibiotic susceptibility targets and pathways to tolerance
Source: Nat Commun. 2022 Jun 7;13:3165. doi: 10.1038/s41467-022-30967-4 (PMC9174251; doi:10.1038/s41467-022-30967-4)
Supplement: Supplementary file 9 — Supplementary Data 6 [file 41467_2022_30967_MOESM9_ESM.xlsx]

## Sheet: Sheet1
Node1	Node2	Correlation_MAX	Stability_MAX	Interaction_x	Overlap	locus	Gene.Description	Location.Tag	Product	Tag1	Category1	Gene.Name	locus	Gene.Description	Location.Tag	Product	Tag1	Category1	Gene.Name
SP_2175	SP_2176	0.989525	100	P	SP	SP_2175	D-alanyl transfer protein DltB	Membrane	D-alanyl.transfer.protein.DltB	Metabolism	Various Metabolism	dltB	SP_2176	D-alanine--poly(phosphoribitol) ligase subunit 1	Intracellular	D-alanine--poly(phosphoribitol).ligase.subunit.1.(EC.6.1.1.13)	Metabolism	Various Metabolism	dltA
SP_2173	SP_2175	0.986133	100	P	SP	SP_2173	Poly(glycerophosphate chain) D-alanine transfer protein DltD	Membrane	Poly(glycerophosphate.chain).D-alanine.transfer.protein.DltD	Metabolism	Various Metabolism	dltD	SP_2175	D-alanyl transfer protein DltB	Membrane	D-alanyl.transfer.protein.DltB	Metabolism	Various Metabolism	dltB
SP_1396	SP_1400	0.97348	100	P	SP	SP_1396	na	Membrane	Phosphate.transport.ATP-binding.protein.PstB.(TC.3.A.1.7.1)	Environmental Information Processing	Membrane Transport	pstB	SP_1400	Phosphate ABC transporter periplasmic phosphate-binding protein	Membrane	Phosphate.ABC.transporter.periplasmic.phosphate-binding.protein.PstS.(TC.3.A.1.7.1)	Environmental Information Processing	Membrane Transport	PstS
SP_2173	SP_2176	0.973212	100	P	SP	SP_2173	Poly(glycerophosphate chain) D-alanine transfer protein DltD	Membrane	Poly(glycerophosphate.chain).D-alanine.transfer.protein.DltD	Metabolism	Various Metabolism	dltD	SP_2176	D-alanine--poly(phosphoribitol) ligase subunit 1	Intracellular	D-alanine--poly(phosphoribitol).ligase.subunit.1.(EC.6.1.1.13)	Metabolism	Various Metabolism	dltA
SP_2224	SP_2225	0.970306	100	P	SP	SP_2224	M16 family peptidase	Intracellular	FIG009210:.peptidase.M16.family	Genetic Information Processing	Folding Sorting Degradation	na	SP_2225	M16 family peptidase	Intracellular	FIG001621:.Zinc.protease	Genetic Information Processing	Folding Sorting Degradation	na
SP_0282	SP_0284	0.966707	100	P	SP	SP_0282	PTS system mannose-specific transporter subunit IID	Membrane	PTS.system.mannose-specific.IID.component	Environmental Information Processing	Membrane Transport	na	SP_0284	PTS system mannose-specific transporter subunit IIAB	Membrane	PTS.system.mannose-specific.IIB.component.(EC.2.7.1.69)./.PTS.system.mannose-specific.IIA.component.(EC.2.7.1.69)	Environmental Information Processing	Membrane Transport	na
SP_0282	SP_0283	0.961699	100	P	SP	SP_0282	PTS system mannose-specific transporter subunit IID	Membrane	PTS.system.mannose-specific.IID.component	Environmental Information Processing	Membrane Transport	na	SP_0283	PTS system mannose-specific transporter subunit IIC	Membrane	PTS.system.mannose-specific.IIC.component	Environmental Information Processing	Membrane Transport	na
SP_1396	SP_1397	0.960639	100	P	SP	SP_1396	na	Membrane	Phosphate.transport.ATP-binding.protein.PstB.(TC.3.A.1.7.1)	Environmental Information Processing	Membrane Transport	pstB	SP_1397	na	Membrane	Phosphate.transport.ATP-binding.protein.PstB.(TC.3.A.1.7.1)	Environmental Information Processing	Membrane Transport	pstB
SP_1889	SP_1890	0.959934	100	P	SP	SP_1889	Oligopeptide transport ATP-binding protein AmiD	Membrane	Oligopeptide.transport.system.permease.protein.OppC.(TC.3.A.1.5.1)	Environmental Information Processing	Membrane Transport	amiD	SP_1890	Oligopeptide transport ATP-binding protein AmiF	Membrane	Oligopeptide.transport.system.permease.protein.OppB.(TC.3.A.1.5.1)	Environmental Information Processing	Membrane Transport	amiC
SP_0283	SP_0284	0.954543	100	P	SP	SP_0283	PTS system mannose-specific transporter subunit IIC	Membrane	PTS.system.mannose-specific.IIC.component	Environmental Information Processing	Membrane Transport	na	SP_0284	PTS system mannose-specific transporter subunit IIAB	Membrane	PTS.system.mannose-specific.IIB.component.(EC.2.7.1.69)./.PTS.system.mannose-specific.IIA.component.(EC.2.7.1.69)	Environmental Information Processing	Membrane Transport	na
SP_1375	SP_1376	0.950846	100	P	SP	SP_1375	3-dehydroquinate synthase	Intracellular	3-dehydroquinate.synthase.(EC.4.2.3.4)	Metabolism	Amino Acid Metabolism	AroB	SP_1376	Shikimate 5-dehydrogenase	Intracellular	Shikimate/quinate.5-dehydrogenase.I.beta.(EC.1.1.1.282)	Metabolism	Amino Acid Metabolism	AroE
SP_1888	SP_1890	0.94962	100	P	SP	SP_1888	Oligopeptide transport ATP-binding protein AmiE	Membrane	Oligopeptide.transport.ATP-binding.protein.OppD.(TC.3.A.1.5.1)	Environmental Information Processing	Membrane Transport	amiE	SP_1890	Oligopeptide transport ATP-binding protein AmiF	Membrane	Oligopeptide.transport.system.permease.protein.OppB.(TC.3.A.1.5.1)	Environmental Information Processing	Membrane Transport	amiC
SP_0394	SP_0395	0.947936	100	P	SP	SP_0394	PTS system mannitol-specific transporter subunit IIBC	Membrane	PTS.system.mannitol-specific.IIB.component.(EC.2.7.1.69)./.PTS.system.mannitol-specific.IIC.component.(EC.2.7.1.69)	Environmental Information Processing	Membrane Transport	na	SP_0395	transcriptional regulator	Intracellular	Mannitol.operon.activator.BglG.family	Genetic Information Processing	Transcription	na
SP_0846	SP_0847	0.947815	100	P	SP	SP_0846	ABC-type uncharacterized transport system ATPase component	Intracellular	Putative.deoxyribose-specific.ABC.transporter.ATP-binding.protein	Environmental Information Processing	Membrane Transport	yufO	SP_0847	ABC-type uncharacterized transport system permease componen	Membrane	Putative.deoxyribose-specific.ABC.transporter.permease.protein	Environmental Information Processing	Membrane Transport	na
SP_1887	SP_1888	0.951162	100	P	SP	SP_1887	Oligopeptide transport ATP-binding protein AmiF	Membrane	Oligopeptide.transport.ATP-binding.protein.OppF.(TC.3.A.1.5.1)	Environmental Information Processing	Membrane Transport	amiF	SP_1888	Oligopeptide transport ATP-binding protein AmiE	Membrane	Oligopeptide.transport.ATP-binding.protein.OppD.(TC.3.A.1.5.1)	Environmental Information Processing	Membrane Transport	amiE
SP_1888	SP_1889	0.946183	100	P	SP	SP_1888	Oligopeptide transport ATP-binding protein AmiE	Membrane	Oligopeptide.transport.ATP-binding.protein.OppD.(TC.3.A.1.5.1)	Environmental Information Processing	Membrane Transport	amiE	SP_1889	Oligopeptide transport ATP-binding protein AmiD	Membrane	Oligopeptide.transport.system.permease.protein.OppC.(TC.3.A.1.5.1)	Environmental Information Processing	Membrane Transport	amiD
SP_1241	SP_1242	0.935811	100	P	SP	SP_1241	Amino acid ABC transporter premease component	Membrane	Glutamine.ABC.transporter.periplasmic.glutamine-binding.protein.(TC.3.A.1.3.2)./.Glutamine.transport.system.permease.protein.GlnP.(TC.3.A.1.3.2)	Environmental Information Processing	Membrane Transport	GlnP	SP_1242	na	Membrane	Amino.acid.ABC.transporter.ATP-binding.protein	Metabolism	Amino Acid Metabolism	na
SP_1397	SP_1400	0.93152	100	P	SP	SP_1397	na	Membrane	Phosphate.transport.ATP-binding.protein.PstB.(TC.3.A.1.7.1)	Environmental Information Processing	Membrane Transport	pstB	SP_1400	Phosphate ABC transporter periplasmic phosphate-binding protein	Membrane	Phosphate.ABC.transporter.periplasmic.phosphate-binding.protein.PstS.(TC.3.A.1.7.1)	Environmental Information Processing	Membrane Transport	PstS
SP_1527	SP_1715	0.931443	100	P	SP	SP_1527	oligopeptide transporter	Membrane	Oligopeptide.ABC.transporter.periplasmic.oligopeptide-binding.protein.OppA.(TC.3.A.1.5.1)	Environmental Information Processing	Membrane Transport	na	SP_1715	ABC transporter ATP-binding protein	Membrane	ABC-type.multidrug.transport.system.ATPase.component	Environmental Information Processing	Membrane Transport	na
SP_0845	SP_0846	0.9367	100	P	SP	SP_0845	Periplasmic binding domain of basic membrane lipoprotein	Membrane	Nucleoside-binding.protein	Environmental Information Processing	Membrane Transport	na	SP_0846	ABC-type uncharacterized transport system ATPase component	Intracellular	Putative.deoxyribose-specific.ABC.transporter.ATP-binding.protein	Environmental Information Processing	Membrane Transport	yufO
SP_0479	SP_0480	0.929817	100	P	SP	SP_0479	Trk family potassium uptake protein	Membrane	Potassium.uptake.protein.TrkH	Environmental Information Processing	Membrane Transport	na	SP_0480	potassium transporter peripheral membrane protein sapG	Membrane	Trk.system.potassium.uptake.protein.TrkA	Environmental Information Processing	Membrane Transport	trkA
SP_2061	SP_2064	0.928505	100	P	SP	SP_2061	na	na	FIG01114641:.hypothetical.protein	Hypothetical/Unknown	Hypothetical/Unknown	na	SP_2064	haloacid dehalogenase-like family	na	hydrolase.haloacid.dehalogenase-like.family	Metabolism	Various Metabolism	na
SP_1396	SP_1399	0.927448	100	P	SP	SP_1396	na	Membrane	Phosphate.transport.ATP-binding.protein.PstB.(TC.3.A.1.7.1)	Environmental Information Processing	Membrane Transport	pstB	SP_1399	Phosphate ABC transporter permease component	Membrane	Phosphate.transport.system.permease.protein.PstC.(TC.3.A.1.7.1)	Environmental Information Processing	Membrane Transport	PstC
SP_1887	SP_1889	0.958985	100	P	SP	SP_1887	Oligopeptide transport ATP-binding protein AmiF	Membrane	Oligopeptide.transport.ATP-binding.protein.OppF.(TC.3.A.1.5.1)	Environmental Information Processing	Membrane Transport	amiF	SP_1889	Oligopeptide transport ATP-binding protein AmiD	Membrane	Oligopeptide.transport.system.permease.protein.OppC.(TC.3.A.1.5.1)	Environmental Information Processing	Membrane Transport	amiD
SP_2173	SP_2174	0.925194	100	P	SP	SP_2173	Poly(glycerophosphate chain) D-alanine transfer protein DltD	Membrane	Poly(glycerophosphate.chain).D-alanine.transfer.protein.DltD	Metabolism	Various Metabolism	dltD	SP_2174	D-alanine--poly(phosphoribitol) ligase subunit 2	Intracellular	D-alanine--poly(phosphoribitol).ligase.subunit.2.(EC.6.1.1.13)	Metabolism	Various Metabolism	dltC
SP_1398	SP_1400	0.925029	100	P	SP	SP_1398	Phosphate ABC transporter permease component	Membrane	Phosphate.transport.system.permease.protein.PstA.(TC.3.A.1.7.1)	Environmental Information Processing	Membrane Transport	PstA	SP_1400	Phosphate ABC transporter periplasmic phosphate-binding protein	Membrane	Phosphate.ABC.transporter.periplasmic.phosphate-binding.protein.PstS.(TC.3.A.1.7.1)	Environmental Information Processing	Membrane Transport	PstS
SP_1396	SP_1398	0.92385	100	P	SP	SP_1396	na	Membrane	Phosphate.transport.ATP-binding.protein.PstB.(TC.3.A.1.7.1)	Environmental Information Processing	Membrane Transport	pstB	SP_1398	Phosphate ABC transporter permease component	Membrane	Phosphate.transport.system.permease.protein.PstA.(TC.3.A.1.7.1)	Environmental Information Processing	Membrane Transport	PstA
SP_1875	SP_1876	0.940493	100	P	SP	SP_1875	segregation and condensation protein B	Intracellular	Segregation.and.condensation.protein.B	Cellular Processes	Cell Division	scpB	SP_1876	segregation and condensation protein A	Intracellular	Segregation.and.condensation.protein.A	Cellular Processes	Cell Division	scpA
SP_1890	SP_1891	0.921605	100	P	SP	SP_1890	Oligopeptide transport ATP-binding protein AmiF	Membrane	Oligopeptide.transport.system.permease.protein.OppB.(TC.3.A.1.5.1)	Environmental Information Processing	Membrane Transport	amiC	SP_1891	oligopeptide transporter	Membrane	Oligopeptide.ABC.transporter.periplasmic.oligopeptide-binding.protein.OppA.(TC.3.A.1.5.1)	Environmental Information Processing	Membrane Transport	na
SP_1831	SP_1833	0.920722	100	P	SP	SP_1831	phosphatase	Intracellular	FIG01114460:.hypothetical.protein	Environmental Information Processing	Signal Transduction	na	SP_1833	Cell wall surface anchor family protein	Cell Wall	cell.wall.surface.anchor.family.protein	Cellular Processes	Structural Proteins	na
SP_1399	SP_1400	0.912597	100	P	SP	SP_1399	Phosphate ABC transporter permease component	Membrane	Phosphate.transport.system.permease.protein.PstC.(TC.3.A.1.7.1)	Environmental Information Processing	Membrane Transport	PstC	SP_1400	Phosphate ABC transporter periplasmic phosphate-binding protein	Membrane	Phosphate.ABC.transporter.periplasmic.phosphate-binding.protein.PstS.(TC.3.A.1.7.1)	Environmental Information Processing	Membrane Transport	PstS
SP_0845	SP_0848	0.918919	100	P	SP	SP_0845	Periplasmic binding domain of basic membrane lipoprotein	Membrane	Nucleoside-binding.protein	Environmental Information Processing	Membrane Transport	na	SP_0848	ABC-type uncharacterized transport system permease componen	Membrane	Putative.deoxyribose-specific.ABC.transporter.permease.protein	Environmental Information Processing	Membrane Transport	yufQ
SP_0682	SP_0872	0.910714	100	P	SP	SP_0682	hypothetical protein	na	FIG01114438:.possible.membrane.protein	Hypothetical/Unknown	Hypothetical/Unknown	na	SP_0872	D-alanyl-D-alanine carboxypeptidase	Membrane	D-alanyl-D-alanine.carboxypeptidase.(EC.3.4.16.4)	Metabolism	Cell Wall Metabolism	dacA
SP_1889	SP_1891	0.910462	100	P	SP	SP_1889	Oligopeptide transport ATP-binding protein AmiD	Membrane	Oligopeptide.transport.system.permease.protein.OppC.(TC.3.A.1.5.1)	Environmental Information Processing	Membrane Transport	amiD	SP_1891	oligopeptide transporter	Membrane	Oligopeptide.ABC.transporter.periplasmic.oligopeptide-binding.protein.OppA.(TC.3.A.1.5.1)	Environmental Information Processing	Membrane Transport	na
SP_2063	SP_2065	0.910085	100	P	SP	SP_2063	na	Cell Wall	Group.B.streptococcal.surface.immunogenic.protein	Hypothetical/Unknown	Hypothetical/Unknown	na	SP_2065	Multi antimicrobial extrusion (MATE) family transporter	Membrane	Multi.antimicrobial.extrusion.(MATE).family.transporter	Environmental Information Processing	Membrane Transport	na
SP_0799	SP_1943	0.909436	100	P	SP	SP_0799	Signal transduction histidine kinase	Membrane	Two.component.system.sensor.histidine.kinase.CiaH.(EC.2.7.3.-)	Environmental Information Processing	Signal Transduction	ciaH	SP_1943	acetyltransferase GNAT family	Intracellular	PhnO.protein	Metabolism	Various Metabolism	na
SP_2174	SP_2175	0.903411	100	P	SP	SP_2174	D-alanine--poly(phosphoribitol) ligase subunit 2	Intracellular	D-alanine--poly(phosphoribitol).ligase.subunit.2.(EC.6.1.1.13)	Metabolism	Various Metabolism	dltC	SP_2175	D-alanyl transfer protein DltB	Membrane	D-alanyl.transfer.protein.DltB	Metabolism	Various Metabolism	dltB
SP_1887	SP_1890	0.946894	100	P	SP	SP_1887	Oligopeptide transport ATP-binding protein AmiF	Membrane	Oligopeptide.transport.ATP-binding.protein.OppF.(TC.3.A.1.5.1)	Environmental Information Processing	Membrane Transport	amiF	SP_1890	Oligopeptide transport ATP-binding protein AmiF	Membrane	Oligopeptide.transport.system.permease.protein.OppB.(TC.3.A.1.5.1)	Environmental Information Processing	Membrane Transport	amiC
SP_0502	SP_1518	0.901733	100	P	SP	SP_0502	Glutamine synthetase type I	Intracellular	Glutamine.synthetase.type.I.(EC.6.3.1.2)	Metabolism	Amino Acid Metabolism	glnA	SP_1518	Hypothetical Protein	na	FIG004453:.protein.YceG.like	Hypothetical/Unknown	Hypothetical/Unknown	na
SP_2175	SP_2177	0.901603	100	P	SP	SP_2175	D-alanyl transfer protein DltB	Membrane	D-alanyl.transfer.protein.DltB	Metabolism	Various Metabolism	dltB	SP_2177	na	na	component.involved.in.D-alanylation.of.teichoic.acids.putative	Hypothetical/Unknown	Hypothetical/Unknown	na
SP_2036	SP_2038	0.900846	100	P	SP	SP_2036	na	Membrane	Ascorbate-specific.PTS.system.EIIA.component.(EC.2.7.1.-)	Environmental Information Processing	Membrane Transport	na	SP_2038	PTS system ascorbate-specific transporter subunit IIC	Membrane	Ascorbate-specific.PTS.system.EIIC.component	Environmental Information Processing	Membrane Transport	ulaA
SP_2173	SP_2177	0.900575	100	P	SP	SP_2173	Poly(glycerophosphate chain) D-alanine transfer protein DltD	Membrane	Poly(glycerophosphate.chain).D-alanine.transfer.protein.DltD	Metabolism	Various Metabolism	dltD	SP_2177	na	na	component.involved.in.D-alanylation.of.teichoic.acids.putative	Hypothetical/Unknown	Hypothetical/Unknown	na
SP_0200	SP_0201	0.900559	100	P	SP	SP_0200	Competence-induced protein Ccs4	Intracellular	Competence-induced.protein.Ccs4	Cellular Processes	Cellular Community	na	SP_0201	na	na	hypothetical.protein	Hypothetical/Unknown	Hypothetical/Unknown	na
SP_2176	SP_2177	0.899738	100	P	SP	SP_2176	D-alanine--poly(phosphoribitol) ligase subunit 1	Intracellular	D-alanine--poly(phosphoribitol).ligase.subunit.1.(EC.6.1.1.13)	Metabolism	Various Metabolism	dltA	SP_2177	na	na	component.involved.in.D-alanylation.of.teichoic.acids.putative	Hypothetical/Unknown	Hypothetical/Unknown	na
SP_1397	SP_1399	0.898468	100	P	SP	SP_1397	na	Membrane	Phosphate.transport.ATP-binding.protein.PstB.(TC.3.A.1.7.1)	Environmental Information Processing	Membrane Transport	pstB	SP_1399	Phosphate ABC transporter permease component	Membrane	Phosphate.transport.system.permease.protein.PstC.(TC.3.A.1.7.1)	Environmental Information Processing	Membrane Transport	PstC
SP_1026	SP_1027	0.926916	100	P	SP	SP_1026	na	na	Pneumococcal.vaccine.antigen.A.homolog	Hypothetical/Unknown	Hypothetical/Unknown	na	SP_1027	na	na	Extracellular.protein	Hypothetical/Unknown	Hypothetical/Unknown	na
SP_2220	SP_2228	0.898207	100	P	SP	SP_2220	cobalt transporter ATP-binding subunit	Membrane	ATPase.component.of.general.energizing.module.of.ECF.transporters	Environmental Information Processing	Membrane Transport	cbiO1	SP_2228	inosine 5'-monophosphate dehydrogenase	Intracellular	Inosine-5'-monophosphate.dehydrogenase.(EC.1.1.1.205)./.CBS.domain	Metabolism	Nucleotide Metabolism	guaB
SP_0800	SP_1027	0.901375	100	P	SP	SP_0800	hypothetical protein	na	FIG01114180:.hypothetical.protein	Hypothetical/Unknown	Hypothetical/Unknown	na	SP_1027	na	na	Extracellular.protein	Hypothetical/Unknown	Hypothetical/Unknown	na
SP_2027	SP_2057	0.897774	100	P	SP	SP_2027	na	na	MORN.motif.family.protein	Hypothetical/Unknown	Hypothetical/Unknown	na	SP_2057	peptidoglycan O-acetyltransferase OatA	Membrane	Acyltransferase.family	Metabolism	Cell Wall Metabolism	oaTA
SP_1305	SP_1306	0.897744	100	P	SP	SP_1305	Hypothetical Protein	na	hypothetical.protein	Hypothetical/Unknown	Hypothetical/Unknown	na	SP_1306	NADP-specific glutamate dehydrogenase	Intracellular	NADP-specific.glutamate.dehydrogenase.(EC.1.4.1.4)	Metabolism	Amino Acid Metabolism	GdhA
SP_1888	SP_1891	0.897299	100	P	SP	SP_1888	Oligopeptide transport ATP-binding protein AmiE	Membrane	Oligopeptide.transport.ATP-binding.protein.OppD.(TC.3.A.1.5.1)	Environmental Information Processing	Membrane Transport	amiE	SP_1891	oligopeptide transporter	Membrane	Oligopeptide.ABC.transporter.periplasmic.oligopeptide-binding.protein.OppA.(TC.3.A.1.5.1)	Environmental Information Processing	Membrane Transport	na
SP_0374	SP_0799	0.896491	100	P	SP	SP_0374	na	na	hypothetical.protein	Hypothetical/Unknown	Hypothetical/Unknown	na	SP_0799	Signal transduction histidine kinase	Membrane	Two.component.system.sensor.histidine.kinase.CiaH.(EC.2.7.3.-)	Environmental Information Processing	Signal Transduction	ciaH
SP_0829	SP_0846	0.93267	100	P	SP	SP_0829	phosphopentomutase	Intracellular	Phosphopentomutase.(EC.5.4.2.7)	Metabolism	Carbohydrate Metabolism	deoB	SP_0846	ABC-type uncharacterized transport system ATPase component	Intracellular	Putative.deoxyribose-specific.ABC.transporter.ATP-binding.protein	Environmental Information Processing	Membrane Transport	yufO
SP_2062	SP_2063	0.895501	98	P	SP	SP_2062	DNA-binding transcriptional regulator MarR family	Intracellular	Transcriptional.regulator.MarR.family	Genetic Information Processing	Transcription	marR	SP_2063	na	Cell Wall	Group.B.streptococcal.surface.immunogenic.protein	Hypothetical/Unknown	Hypothetical/Unknown	na
SP_1821	SP_1833	0.895088	100	P	SP	SP_1821	na	Intracellular	Catabolite.control.protein.A	Genetic Information Processing	Transcription	na	SP_1833	Cell wall surface anchor family protein	Cell Wall	cell.wall.surface.anchor.family.protein	Cellular Processes	Structural Proteins	na
SP_0360	SP_1661	0.894062	100	P	SP	SP_0360	UDP-N-acetylglucosamine 2-epimerase	Capsule	UDP-N-acetylglucosamine.2-epimerase.(EC.5.1.3.14)	Metabolism	Capsule Metabolism	cps4L	SP_1661	Cell division septum initiation protein	Intracellular	Cell.division.initiation.protein.DivIVA	Cellular Processes	Cell Division	DivIVA
SP_0846	SP_0848	0.902086	100	P	SP	SP_0846	ABC-type uncharacterized transport system ATPase component	Intracellular	Putative.deoxyribose-specific.ABC.transporter.ATP-binding.protein	Environmental Information Processing	Membrane Transport	yufO	SP_0848	ABC-type uncharacterized transport system permease componen	Membrane	Putative.deoxyribose-specific.ABC.transporter.permease.protein	Environmental Information Processing	Membrane Transport	yufQ
SP_1343	SP_1344	0.893439	100	P	SP	SP_1343	Putative prolyl oligopeptidase family protein	Intracellular	Protease.II.(EC.3.4.21.83).oligopeptidase.family.protein	Genetic Information Processing	Folding Sorting Degradation	na	SP_1344	na	na	Lanthionine.biosynthesis.protein.LanL	Hypothetical/Unknown	Hypothetical/Unknown	na
SP_0817	SP_2035	0.888809	100	P	SP	SP_0817	MutT/nudix family protein	Intracellular	Mutator.mutT.protein.(78-dihydro-8-oxoguanine-triphosphatase).(EC.3.6.1.-)	Genetic Information Processing	Dna Repair And Editing	na	SP_2035	3-keto-L-gulonate-6-phosphate decarboxylase	Intracellular	3-keto-L-gulonate.6-phosphate.decarboxylase	Metabolism	Carbohydrate Metabolism	ulaD
SP_1135	SP_1143	0.88678	100	P	SP	SP_1135	na	na	FIG01115536:.hypothetical.protein	Hypothetical/Unknown	Hypothetical/Unknown	na	SP_1143	na	na	Phage-related.protein	Hypothetical/Unknown	Hypothetical/Unknown	na
SP_2061	SP_2065	0.916074	100	P	SP	SP_2061	na	na	FIG01114641:.hypothetical.protein	Hypothetical/Unknown	Hypothetical/Unknown	na	SP_2065	Multi antimicrobial extrusion (MATE) family transporter	Membrane	Multi.antimicrobial.extrusion.(MATE).family.transporter	Environmental Information Processing	Membrane Transport	na
SP_0913	SP_1184	0.886271	100	P	SP	SP_0913	ABC transporter permease	Membrane	ABC.transporter.permease.protein	Environmental Information Processing	Membrane Transport	na	SP_1184	6-phospho-beta-galactosidase	Intracellular	6-phospho-beta-galactosidase.(EC.3.2.1.85)	Metabolism	Carbohydrate Metabolism	lacG
SP_1275	SP_1276	0.885923	100	P	SP	SP_1275	Carbamoyl-phosphate synthase large subunit	Intracellular	Carbamoyl-phosphate.synthase.large.chain.(EC.6.3.5.5)	Metabolism	Nucleotide Metabolism	CarB	SP_1276	Carbamoyl-phosphate synthase small subunit	Intracellular	Carbamoyl-phosphate.synthase.small.chain.(EC.6.3.5.5)	Metabolism	Nucleotide Metabolism	CarA
SP_1860	SP_2207	0.885877	85	P	SP	SP_1860	Choline transporter	Membrane	L-proline.glycine.betaine.binding.ABC.transporter.protein.ProX.(TC.3.A.1.12.1)./.Osmotic.adaptation	Environmental Information Processing	Membrane Transport	proWX	SP_2207	na	Membrane	Competence.protein.F.homolog.phosphoribosyltransferase.domain;.protein.YhgH.required.for.utilization.of.DNA.as.sole.source.of.carbon.and.energy	Environmental Information Processing	Membrane Transport	comFC
SP_0539	SP_0886	0.884699	95	P	SP	SP_0539	Bacteriocin	Extracellular	Bacteriocin-like.peptide.M.BlpM	Cellular Processes	Cellular Community	blpM	SP_0886	Type I restriction-modification system DNA methylase subunit	Intracellular	Type.I.restriction-modification.system.DNA-methyltransferase.subunit.M.(EC.2.1.1.72)	Genetic Information Processing	Dna Repair And Editing	hsdM
SP_0845	SP_0847	0.88361	100	P	SP	SP_0845	Periplasmic binding domain of basic membrane lipoprotein	Membrane	Nucleoside-binding.protein	Environmental Information Processing	Membrane Transport	na	SP_0847	ABC-type uncharacterized transport system permease componen	Membrane	Putative.deoxyribose-specific.ABC.transporter.permease.protein	Environmental Information Processing	Membrane Transport	na
SP_0140	SP_0253	0.883293	99	P	SP	SP_0140	na	na	na	na	Hypothetical/Unknown	na	SP_0253	glycerol dehydrogenase	Intracellular	Glycerol.dehydrogenase.(EC.1.1.1.6)	Metabolism	Carbohydrate Metabolism	gldA
SP_1397	SP_1398	0.882362	100	P	SP	SP_1397	na	Membrane	Phosphate.transport.ATP-binding.protein.PstB.(TC.3.A.1.7.1)	Environmental Information Processing	Membrane Transport	pstB	SP_1398	Phosphate ABC transporter permease component	Membrane	Phosphate.transport.system.permease.protein.PstA.(TC.3.A.1.7.1)	Environmental Information Processing	Membrane Transport	PstA
SP_2064	SP_2066	0.881024	100	P	SP	SP_2064	haloacid dehalogenase-like family	na	hydrolase.haloacid.dehalogenase-like.family	Metabolism	Various Metabolism	na	SP_2066	threonine synthase	Intracellular	Threonine.synthase.(EC.4.2.3.1)	Metabolism	Amino Acid Metabolism	thrC
SP_1374	SP_1375	0.879681	93	P	SP	SP_1374	Chorismate synthase	Intracellular	Chorismate.synthase.(EC.4.2.3.5)	Metabolism	Amino Acid Metabolism	AroC	SP_1375	3-dehydroquinate synthase	Intracellular	3-dehydroquinate.synthase.(EC.4.2.3.4)	Metabolism	Amino Acid Metabolism	AroB
SP_1291	SP_2061	0.879526	89	P	SP	SP_1291	Cof family protein	na	Promiscuous.sugar.phosphatase.YidA.haloacid.dehalogenase-like.phosphatase.family	Hypothetical/Unknown	Hypothetical/Unknown	na	SP_2061	na	na	FIG01114641:.hypothetical.protein	Hypothetical/Unknown	Hypothetical/Unknown	na
SP_1316	SP_1322	0.879275	100	P	SP	SP_1316	V-type ATPase	Intracellular	V-type.ATP.synthase.subunit.B.(EC.3.6.3.14)	Environmental Information Processing	Membrane Transport	NtpB	SP_1322	V-type ATPase	Intracellular	V-type.ATP.synthase.subunit.I.(EC.3.6.3.14)	Environmental Information Processing	Membrane Transport	NtpI
SP_0682	SP_0800	0.885965	100	P	SP	SP_0682	hypothetical protein	na	FIG01114438:.possible.membrane.protein	Hypothetical/Unknown	Hypothetical/Unknown	na	SP_0800	hypothetical protein	na	FIG01114180:.hypothetical.protein	Hypothetical/Unknown	Hypothetical/Unknown	na
SP_1943	SP_2228	0.878819	100	P	SP	SP_1943	acetyltransferase GNAT family	Intracellular	PhnO.protein	Metabolism	Various Metabolism	na	SP_2228	inosine 5'-monophosphate dehydrogenase	Intracellular	Inosine-5'-monophosphate.dehydrogenase.(EC.1.1.1.205)./.CBS.domain	Metabolism	Nucleotide Metabolism	guaB
SP_2061	SP_2066	0.878572	100	P	SP	SP_2061	na	na	FIG01114641:.hypothetical.protein	Hypothetical/Unknown	Hypothetical/Unknown	na	SP_2066	threonine synthase	Intracellular	Threonine.synthase.(EC.4.2.3.1)	Metabolism	Amino Acid Metabolism	thrC
SP_0831	SP_0845	0.876863	100	P	SP	SP_0831	purine nucleoside phosphorylase	Intracellular	Purine.nucleoside.phosphorylase.(EC.2.4.2.1);.N-Ribosylnicotinamide.phosphorylase.(EC.2.4.2.1).##.possible	Metabolism	Nucleotide Metabolism	na	SP_0845	Periplasmic binding domain of basic membrane lipoprotein	Membrane	Nucleoside-binding.protein	Environmental Information Processing	Membrane Transport	na
SP_0880	SP_1527	0.876448	89	P	SP	SP_0880	Cysteine sulfinate desulfinase/cysteine desulfurase or related enzyme	Intracellular	Putative.cysteine.desulfurase.associated.with.tRNA.4-thiouridine.synthase	Metabolism	Amino Acid Metabolism	nifS	SP_1527	oligopeptide transporter	Membrane	Oligopeptide.ABC.transporter.periplasmic.oligopeptide-binding.protein.OppA.(TC.3.A.1.5.1)	Environmental Information Processing	Membrane Transport	na
SP_1026	SP_2228	0.87589	100	P	SP	SP_1026	na	na	Pneumococcal.vaccine.antigen.A.homolog	Hypothetical/Unknown	Hypothetical/Unknown	na	SP_2228	inosine 5'-monophosphate dehydrogenase	Intracellular	Inosine-5'-monophosphate.dehydrogenase.(EC.1.1.1.205)./.CBS.domain	Metabolism	Nucleotide Metabolism	guaB
SP_2065	SP_2066	0.87547	100	P	SP	SP_2065	Multi antimicrobial extrusion (MATE) family transporter	Membrane	Multi.antimicrobial.extrusion.(MATE).family.transporter	Environmental Information Processing	Membrane Transport	na	SP_2066	threonine synthase	Intracellular	Threonine.synthase.(EC.4.2.3.1)	Metabolism	Amino Acid Metabolism	thrC
SP_0800	SP_0986	0.874118	99	P	SP	SP_0800	hypothetical protein	na	FIG01114180:.hypothetical.protein	Hypothetical/Unknown	Hypothetical/Unknown	na	SP_0986	hypothetical protein	na	Integral.membrane.protein	Hypothetical/Unknown	Hypothetical/Unknown	na
SP_0577	SP_0641	0.873994	96	P	SP	SP_0577	PTS system beta-glucosides-specific transporter subunit IIABC	Membrane	PTS.system.beta-glucoside-specific.IIB.component.(EC.2.7.1.69)./.PTS.system.beta-glucoside-specific.IIC.component.(EC.2.7.1.69)./.PTS.system.beta-glucoside-specific.IIA.component.(EC.2.7.1.69)	Environmental Information Processing	Membrane Transport	na	SP_0641	serine protease	Intracellular	C5a.peptidase.precursor.(EC.3.4.21.-)	Genetic Information Processing	Folding Sorting Degradation	na
SP_0696	SP_1027	0.872661	100	P	SP	SP_0696	na	na	na	na	Hypothetical/Unknown	na	SP_1027	na	na	Extracellular.protein	Hypothetical/Unknown	Hypothetical/Unknown	na
SP_0202	SP_0205	0.872378	100	P	SP	SP_0202	anaerobic ribonucleoside triphosphate reductase	Intracellular	Ribonucleotide.reductase.of.class.III.(anaerobic).large.subunit.(EC.1.17.4.2)	Metabolism	Nucleotide Metabolism	nrdD	SP_0205	Anaerobic ribonucleoside-triphosphate reductase-activating protein (EC 1.97.1.-)	Intracellular	Ribonucleotide.reductase.of.class.III.(anaerobic).activating.protein.(EC.1.97.1.4)	Metabolism	Nucleotide Metabolism	na
SP_2061	SP_2063	0.872326	100	P	SP	SP_2061	na	na	FIG01114641:.hypothetical.protein	Hypothetical/Unknown	Hypothetical/Unknown	na	SP_2063	na	Cell Wall	Group.B.streptococcal.surface.immunogenic.protein	Hypothetical/Unknown	Hypothetical/Unknown	na
SP_0831	SP_0847	0.871977	100	P	SP	SP_0831	purine nucleoside phosphorylase	Intracellular	Purine.nucleoside.phosphorylase.(EC.2.4.2.1);.N-Ribosylnicotinamide.phosphorylase.(EC.2.4.2.1).##.possible	Metabolism	Nucleotide Metabolism	na	SP_0847	ABC-type uncharacterized transport system permease componen	Membrane	Putative.deoxyribose-specific.ABC.transporter.permease.protein	Environmental Information Processing	Membrane Transport	na
SP_1759	SP_1765	0.871961	97	P	SP	SP_1759	accessory Sec system translocase SecA2	Membrane	Protein.export.cytoplasm.protein.SecA2.ATPase.RNA.helicase.(TC.3.A.5.1.1)	Genetic Information Processing	Folding Sorting Degradation	secA2	SP_1765	glycosyl transferase family 8	Intracellular	Putative.CDP-glycerol:glycerophosphate.glycerophosphotransferase.(EC.2.7.8.-)	Metabolism	Various Metabolism	na
SP_0697	SP_0698	0.871529	100	P	SP	SP_0697	na	na	na	na	Hypothetical/Unknown	na	SP_0698	ABC2-family transport protein	Membrane	Putative.membrane.spanning.protein	Environmental Information Processing	Membrane Transport	na
SP_0696	SP_0800	0.879801	100	P	SP	SP_0696	na	na	na	na	Hypothetical/Unknown	na	SP_0800	hypothetical protein	na	FIG01114180:.hypothetical.protein	Hypothetical/Unknown	Hypothetical/Unknown	na
SP_0020	SP_0346	0.87035	100	P	SP	SP_0020	cytidine/deoxycytidylate deaminase	Intracellular	tRNA-specific.adenosine-34.deaminase.(EC.3.5.4.-)	Metabolism	Nucleotide Metabolism	tadA	SP_0346	capsular polysaccharide biosynthesis protein Cps4A	Capsule	Exopolysaccharide.biosynthesis.transcriptional.activator.EpsA	Metabolism	Capsule Metabolism	cps4A
SP_1189	SP_1319	0.869442	100	P	SP	SP_1189	na	na	hypothetical.protein	Hypothetical/Unknown	Hypothetical/Unknown	na	SP_1319	V-type ATPase	Intracellular	V-type.ATP.synthase.subunit.C.(EC.3.6.3.14)	Environmental Information Processing	Membrane Transport	NtpC
SP_0584	SP_1784	0.86939	96	P	SP	SP_0584	na	na	transcription.regulator.probable	Hypothetical/Unknown	Hypothetical/Unknown	na	SP_1784	na	na	FIG01114441:.hypothetical.protein	Hypothetical/Unknown	Hypothetical/Unknown	na
SP_0881	SP_0926	0.869144	94	P	SP	SP_0881	(Thiamine biosynthesis protein ThiI) (tRNA 4-thiouridine synthase)	Intracellular	tRNA.S(4)U.4-thiouridine.synthase.(former.ThiI)	Metabolism	Cofactor And Vitamin Metabolism	thiI	SP_0926	AraC family transcriptional regulator	Intracellular	FIG01115386:.hypothetical.protein	Genetic Information Processing	Transcription	na
SP_0010	SP_2066	0.869112	95	P	SP	SP_0010	na	Cell Wall	FIG01114299:.hypothetical.protein	Metabolism	Antibiotic Response/Sensing	penP	SP_2066	threonine synthase	Intracellular	Threonine.synthase.(EC.4.2.3.1)	Metabolism	Amino Acid Metabolism	thrC
SP_1004	SP_1184	0.869037	100	P	SP	SP_1004	na	na	Streptococcal.histidine.triad.protein	Hypothetical/Unknown	Hypothetical/Unknown	na	SP_1184	6-phospho-beta-galactosidase	Intracellular	6-phospho-beta-galactosidase.(EC.3.2.1.85)	Metabolism	Carbohydrate Metabolism	lacG
SP_0374	SP_0872	0.910147	100	P	SP	SP_0374	na	na	hypothetical.protein	Hypothetical/Unknown	Hypothetical/Unknown	na	SP_0872	D-alanyl-D-alanine carboxypeptidase	Membrane	D-alanyl-D-alanine.carboxypeptidase.(EC.3.4.16.4)	Metabolism	Cell Wall Metabolism	dacA
SP_0139	SP_2159	0.868743	88	P	SP	SP_0139	na	na	FIG01114613:.hypothetical.protein	Hypothetical/Unknown	Hypothetical/Unknown	na	SP_2159	na	Intracellular	Fucolectin-related.protein	Metabolism	Carbohydrate Metabolism	na
SP_1376	SP_1377	0.868296	92	P	SP	SP_1376	Shikimate 5-dehydrogenase	Intracellular	Shikimate/quinate.5-dehydrogenase.I.beta.(EC.1.1.1.282)	Metabolism	Amino Acid Metabolism	AroE	SP_1377	3-dehydroquinate dehydratase I	Intracellular	3-dehydroquinate.dehydratase.I.(EC.4.2.1.10)	Metabolism	Amino Acid Metabolism	AroD
SP_1887	SP_1891	0.868174	100	P	SP	SP_1887	Oligopeptide transport ATP-binding protein AmiF	Membrane	Oligopeptide.transport.ATP-binding.protein.OppF.(TC.3.A.1.5.1)	Environmental Information Processing	Membrane Transport	amiF	SP_1891	oligopeptide transporter	Membrane	Oligopeptide.ABC.transporter.periplasmic.oligopeptide-binding.protein.OppA.(TC.3.A.1.5.1)	Environmental Information Processing	Membrane Transport	na
SP_1112	SP_1527	0.867613	100	P	SP	SP_1112	degV family protein	Membrane	Hypothetical.protein.DUF194.DegV.family	Environmental Information Processing	Membrane Transport	na	SP_1527	oligopeptide transporter	Membrane	Oligopeptide.ABC.transporter.periplasmic.oligopeptide-binding.protein.OppA.(TC.3.A.1.5.1)	Environmental Information Processing	Membrane Transport	na
SP_1034	SP_1145	0.867396	100	P	SP	SP_1034	iron ABC transporter permease	Membrane	Iron.compound.ABC.uptake.transporter.permease.protein.PiaC	Environmental Information Processing	Membrane Transport	na	SP_1145	na	na	hypothetical.protein	Hypothetical/Unknown	Hypothetical/Unknown	na
SP_1661	SP_2220	0.887387	100	P	SP	SP_1661	Cell division septum initiation protein	Intracellular	Cell.division.initiation.protein.DivIVA	Cellular Processes	Cell Division	DivIVA	SP_2220	cobalt transporter ATP-binding subunit	Membrane	ATPase.component.of.general.energizing.module.of.ECF.transporters	Environmental Information Processing	Membrane Transport	cbiO1
SP_2062	SP_2065	0.865774	96	P	SP	SP_2062	DNA-binding transcriptional regulator MarR family	Intracellular	Transcriptional.regulator.MarR.family	Genetic Information Processing	Transcription	marR	SP_2065	Multi antimicrobial extrusion (MATE) family transporter	Membrane	Multi.antimicrobial.extrusion.(MATE).family.transporter	Environmental Information Processing	Membrane Transport	na
SP_0010	SP_0374	0.865402	100	P	SP	SP_0010	na	Cell Wall	FIG01114299:.hypothetical.protein	Metabolism	Antibiotic Response/Sensing	penP	SP_0374	na	na	hypothetical.protein	Hypothetical/Unknown	Hypothetical/Unknown	na
SP_1184	SP_1316	0.865344	93	P	SP	SP_1184	6-phospho-beta-galactosidase	Intracellular	6-phospho-beta-galactosidase.(EC.3.2.1.85)	Metabolism	Carbohydrate Metabolism	lacG	SP_1316	V-type ATPase	Intracellular	V-type.ATP.synthase.subunit.B.(EC.3.6.3.14)	Environmental Information Processing	Membrane Transport	NtpB
SP_1374	SP_1376	0.865029	92	P	SP	SP_1374	Chorismate synthase	Intracellular	Chorismate.synthase.(EC.4.2.3.5)	Metabolism	Amino Acid Metabolism	AroC	SP_1376	Shikimate 5-dehydrogenase	Intracellular	Shikimate/quinate.5-dehydrogenase.I.beta.(EC.1.1.1.282)	Metabolism	Amino Acid Metabolism	AroE
SP_0374	SP_0391	0.865102	100	P	SP	SP_0374	na	na	hypothetical.protein	Hypothetical/Unknown	Hypothetical/Unknown	na	SP_0391	choline binding protein	Cell Wall	Choline.binding.protein.J	Cellular Processes	Cellular Community	na
SP_0616	SP_1075	0.875085	100	P	SP	SP_0616	beta-lactam resistance factor	Cell Wall	tRNA-dependent.lipid.II-Ala--L-alanine.ligase	Metabolism	Cell Wall Metabolism	fibB	SP_1075	glycosyl transferase CpoA	Membrane	Glycosyltransferase.LafB.responsible.for.the.formation.of.Gal-Glc-DAG	Metabolism	Carbohydrate Metabolism	cpoA
SP_0374	SP_0986	0.862392	98	P	SP	SP_0374	na	na	hypothetical.protein	Hypothetical/Unknown	Hypothetical/Unknown	na	SP_0986	hypothetical protein	na	Integral.membrane.protein	Hypothetical/Unknown	Hypothetical/Unknown	na
SP_1001	SP_1436	0.859489	99	P	SP	SP_1001	amino acid permease	Membrane	Cationic.amino.acid.transporter.-.APC.Superfamily	Environmental Information Processing	Membrane Transport	na	SP_1436	Hypothetical Protein	Membrane	Substrate-specific.component.BL0695.of.predicted.ECF.transporter	Hypothetical/Unknown	Hypothetical/Unknown	na
SP_1024	SP_1027	0.873637	100	P	SP	SP_1024	Serine hydroxymethyltransferase (SHMT) (Serine methylase) (EC 2.1.2.1)	Intracellular	Serine.hydroxymethyltransferase.(EC.2.1.2.1)	Metabolism	Amino Acid Metabolism	glyA	SP_1027	na	na	Extracellular.protein	Hypothetical/Unknown	Hypothetical/Unknown	na
SP_0020	SP_1466	0.859147	100	P	SP	SP_0020	cytidine/deoxycytidylate deaminase	Intracellular	tRNA-specific.adenosine-34.deaminase.(EC.3.5.4.-)	Metabolism	Nucleotide Metabolism	tadA	SP_1466	Hemolysin	Intracellular	Hemolysin.III	Cellular Processes	Cellular Community	na
SP_0151	SP_0152	0.859136	99	P	SP	SP_0151	ABC transporter ATP-binding protein	Membrane	Methionine.ABC.transporter.ATP-binding.protein	Environmental Information Processing	Membrane Transport	na	SP_0152	ABC transporter permease	Membrane	Methionine.ABC.transporter.permease.protein	Environmental Information Processing	Membrane Transport	na
SP_1466	SP_2220	0.858916	100	P	SP	SP_1466	Hemolysin	Intracellular	Hemolysin.III	Cellular Processes	Cellular Community	na	SP_2220	cobalt transporter ATP-binding subunit	Membrane	ATPase.component.of.general.energizing.module.of.ECF.transporters	Environmental Information Processing	Membrane Transport	cbiO1
SP_0496	SP_1715	0.858718	84	P	SP	SP_0496	Na/Pi cotransporter II-like protein	Membrane	Sodium-dependent.phosphate.transporter	Environmental Information Processing	Membrane Transport	na	SP_1715	ABC transporter ATP-binding protein	Membrane	ABC-type.multidrug.transport.system.ATPase.component	Environmental Information Processing	Membrane Transport	na
SP_0907	SP_1032	0.858084	82	P	SP	SP_0907	putative capsular polysaccharide biosynthesis protein	na	Beta-13-glucosyltransferase	Metabolism	Capsule Metabolism	na	SP_1032	iron-compound ABC transporter iron compound-binding protein	Membrane	Iron.compound.ABC.uptake.transporter.substrate-binding.protein.PiaA	Environmental Information Processing	Membrane Transport	na
SP_2031	SP_2032	0.857901	99	P	SP	SP_2031	L-ascorbate 6-phosphate lactonase	Intracellular	Probable.L-ascorbate-6-phosphate.lactonase.UlaG.(EC.3.1.1.-).(L-ascorbate.utilization.protein.G)	Metabolism	Carbohydrate Metabolism	na	SP_2032	na	Intracellular	Transcriptional.antiterminator.with.PTS.regulation.domain.SPy0181.ortholog	Genetic Information Processing	Transcription	na
SP_0799	SP_1518	0.862664	100	P	SP	SP_0799	Signal transduction histidine kinase	Membrane	Two.component.system.sensor.histidine.kinase.CiaH.(EC.2.7.3.-)	Environmental Information Processing	Signal Transduction	ciaH	SP_1518	Hypothetical Protein	na	FIG004453:.protein.YceG.like	Hypothetical/Unknown	Hypothetical/Unknown	na
SP_1398	SP_1399	0.85742	94	P	SP	SP_1398	Phosphate ABC transporter permease component	Membrane	Phosphate.transport.system.permease.protein.PstA.(TC.3.A.1.7.1)	Environmental Information Processing	Membrane Transport	PstA	SP_1399	Phosphate ABC transporter permease component	Membrane	Phosphate.transport.system.permease.protein.PstC.(TC.3.A.1.7.1)	Environmental Information Processing	Membrane Transport	PstC
SP_1832	SP_2034	0.857365	98	P	SP	SP_1832	phosphatase	Intracellular	FIG01114460:.hypothetical.protein	Environmental Information Processing	Signal Transduction	na	SP_2034	L-xylulose 5-phosphate 3-epimerase	Intracellular	L-xylulose.5-phosphate.3-epimerase.(EC.5.1.3.-)	Metabolism	Carbohydrate Metabolism	na
SP_1623	SP_2057	0.856935	100	P	SP	SP_1623	Putative cation transporter ATPase	Membrane	Cation-transporting.ATPase.E1-E2.family	Environmental Information Processing	Membrane Transport	na	SP_2057	peptidoglycan O-acetyltransferase OatA	Membrane	Acyltransferase.family	Metabolism	Cell Wall Metabolism	oaTA
SP_1316	SP_1317	0.856807	99	P	SP	SP_1316	V-type ATPase	Intracellular	V-type.ATP.synthase.subunit.B.(EC.3.6.3.14)	Environmental Information Processing	Membrane Transport	NtpB	SP_1317	V-type ATPase	Intracellular	V-type.ATP.synthase.subunit.A.(EC.3.6.3.14)	Environmental Information Processing	Membrane Transport	NtpA
SP_0391	SP_0696	0.863442	100	P	SP	SP_0391	choline binding protein	Cell Wall	Choline.binding.protein.J	Cellular Processes	Cellular Community	na	SP_0696	na	na	na	na	Hypothetical/Unknown	na
SP_1816	SP_1859	0.867236	100	P	SP	SP_1816	anthranilate synthase component II	Intracellular	Anthranilate.synthase.amidotransferase.component.(EC.4.1.3.27).@.Para-aminobenzoate.synthase.amidotransferase.component.(EC.2.6.1.85)	Metabolism	Amino Acid Metabolism	trpG	SP_1859	na	Membrane	Ribosyl.nicotinamide.transporter.PnuC-like	Environmental Information Processing	Membrane Transport	na
SP_1759	SP_1761	0.85587	100	P	SP	SP_1759	accessory Sec system translocase SecA2	Membrane	Protein.export.cytoplasm.protein.SecA2.ATPase.RNA.helicase.(TC.3.A.5.1.1)	Genetic Information Processing	Folding Sorting Degradation	secA2	SP_1761	accessory Sec system protein Asp2	Membrane	Accessory.secretory.protein.Asp2	Genetic Information Processing	Folding Sorting Degradation	asp2
SP_0530	SP_0904	0.854953	99	P	SP	SP_0530	na	na	na	na	Hypothetical/Unknown	na	SP_0904	hypothetical protein	na	ABC.transporter.substrate-binding.protein	Hypothetical/Unknown	Hypothetical/Unknown	ycgQ
SP_1796	SP_1797	0.861309	100	P	SP	SP_1796	na	Membrane	ABC.transporter.substrate-binding.protein	Environmental Information Processing	Membrane Transport	na	SP_1797	na	Membrane	ABC-type.sugar.transport.system.permease.component	Environmental Information Processing	Membrane Transport	na
SP_1175	SP_1185	0.854573	100	P	SP	SP_1175	na	na	Streptococcal.histidine.triad.protein	Hypothetical/Unknown	Hypothetical/Unknown	na	SP_1185	PTS system lactose-specific IIBC components	Membrane	PTS.system.lactose-specific.IIB.component.(EC.2.7.1.69)./.PTS.system.lactose-specific.IIC.component.(EC.2.7.1.69)	Environmental Information Processing	Membrane Transport	na
SP_1884	SP_1885	0.854069	88	P	SP	SP_1884	PTS system trehalose-specific IIB component	Membrane	PTS.system.trehalose-specific.IIB.component.(EC.2.7.1.69)./.PTS.system.trehalose-specific.IIC.component.(EC.2.7.1.69)./.PTS.system.trehalose-specific.IIA.component.(EC.2.7.1.69)	Environmental Information Processing	Membrane Transport	na	SP_1885	na	Intracellular	Trehalose.operon.transcriptional.repressor	Genetic Information Processing	Transcription	na
SP_1013	SP_1360	0.908013	100	P	SP	SP_1013	Aspartate-semialdehyde dehydrogenase (EC 1.2.1.11)	Intracellular	Aspartate-semialdehyde.dehydrogenase.(EC.1.2.1.11)	Metabolism	Amino Acid Metabolism	na	SP_1360	Homoserine kinase	Intracellular	Homoserine.kinase.(EC.2.7.1.39)	Metabolism	Amino Acid Metabolism	ThrB
SP_0113	SP_2177	0.852579	94	P	SP	SP_0113	argininosuccinate synthase	Intracellular	Argininosuccinate.synthase.(EC.6.3.4.5)	Metabolism	Amino Acid Metabolism	argG	SP_2177	na	na	component.involved.in.D-alanylation.of.teichoic.acids.putative	Hypothetical/Unknown	Hypothetical/Unknown	na
SP_2063	SP_2066	0.852499	100	P	SP	SP_2063	na	Cell Wall	Group.B.streptococcal.surface.immunogenic.protein	Hypothetical/Unknown	Hypothetical/Unknown	na	SP_2066	threonine synthase	Intracellular	Threonine.synthase.(EC.4.2.3.1)	Metabolism	Amino Acid Metabolism	thrC
SP_0020	SP_2220	0.852108	100	P	SP	SP_0020	cytidine/deoxycytidylate deaminase	Intracellular	tRNA-specific.adenosine-34.deaminase.(EC.3.5.4.-)	Metabolism	Nucleotide Metabolism	tadA	SP_2220	cobalt transporter ATP-binding subunit	Membrane	ATPase.component.of.general.energizing.module.of.ECF.transporters	Environmental Information Processing	Membrane Transport	cbiO1
SP_0800	SP_1518	0.880327	100	P	SP	SP_0800	hypothetical protein	na	FIG01114180:.hypothetical.protein	Hypothetical/Unknown	Hypothetical/Unknown	na	SP_1518	Hypothetical Protein	na	FIG004453:.protein.YceG.like	Hypothetical/Unknown	Hypothetical/Unknown	na
SP_1013	SP_1024	0.923186	100	P	SP	SP_1013	Aspartate-semialdehyde dehydrogenase (EC 1.2.1.11)	Intracellular	Aspartate-semialdehyde.dehydrogenase.(EC.1.2.1.11)	Metabolism	Amino Acid Metabolism	na	SP_1024	Serine hydroxymethyltransferase (SHMT) (Serine methylase) (EC 2.1.2.1)	Intracellular	Serine.hydroxymethyltransferase.(EC.2.1.2.1)	Metabolism	Amino Acid Metabolism	glyA
SP_0366	SP_1397	0.851554	96	P	SP	SP_0366	oligopeptide transporter	Membrane	Oligopeptide.ABC.transporter.periplasmic.oligopeptide-binding.protein.OppA.(TC.3.A.1.5.1)	Environmental Information Processing	Membrane Transport	na	SP_1397	na	Membrane	Phosphate.transport.ATP-binding.protein.PstB.(TC.3.A.1.7.1)	Environmental Information Processing	Membrane Transport	pstB
SP_0986	SP_1875	0.851354	93	P	SP	SP_0986	hypothetical protein	na	Integral.membrane.protein	Hypothetical/Unknown	Hypothetical/Unknown	na	SP_1875	segregation and condensation protein B	Intracellular	Segregation.and.condensation.protein.B	Cellular Processes	Cell Division	scpB
SP_0831	SP_0846	0.858701	100	P	SP	SP_0831	purine nucleoside phosphorylase	Intracellular	Purine.nucleoside.phosphorylase.(EC.2.4.2.1);.N-Ribosylnicotinamide.phosphorylase.(EC.2.4.2.1).##.possible	Metabolism	Nucleotide Metabolism	na	SP_0846	ABC-type uncharacterized transport system ATPase component	Intracellular	Putative.deoxyribose-specific.ABC.transporter.ATP-binding.protein	Environmental Information Processing	Membrane Transport	yufO
SP_0098	SP_0101	0.850716	96	P	SP	SP_0098	na	Membrane	FIG015389:.hypothetical.membrane.associated.protein	Hypothetical/Unknown	Hypothetical/Unknown	na	SP_0101	transporter	Membrane	Cyanate.permease	Environmental Information Processing	Membrane Transport	CynX
SP_0615	SP_0616	0.85065	99	P	SP	SP_0615	Lipid II:glycine glycyltransferase (Peptidoglycan interpeptide bridge formation enzyme)	Cell Wall	tRNA-dependent.lipid.II--L-alanine.ligase	Metabolism	Cell Wall Metabolism	fibA	SP_0616	beta-lactam resistance factor	Cell Wall	tRNA-dependent.lipid.II-Ala--L-alanine.ligase	Metabolism	Cell Wall Metabolism	fibB
SP_2122	SP_2160	0.84934	98	P	SP	SP_2122	na	na	Macrolide-efflux.protein	Hypothetical/Unknown	Hypothetical/Unknown	na	SP_2160	na	Intracellular	putative.large.secreted.protein	Metabolism	Carbohydrate Metabolism	na
SP_0595	SP_0599	0.848968	89	P	SP	SP_0595	na	na	FIG01115113:.hypothetical.protein	Hypothetical/Unknown	Hypothetical/Unknown	na	SP_0599	ABC-type antimicrobial peptide transport system permease component	Membrane	ABC.transporter.membrane-spanning.permease.Pep.export.Vex3	Environmental Information Processing	Membrane Transport	vex1
SP_1052	SP_1143	0.848944	88	P	SP	SP_1052	na	na	conserved.domain.protein	Hypothetical/Unknown	Hypothetical/Unknown	na	SP_1143	na	na	Phage-related.protein	Hypothetical/Unknown	Hypothetical/Unknown	na
SP_0829	SP_0831	0.874348	100	P	SP	SP_0829	phosphopentomutase	Intracellular	Phosphopentomutase.(EC.5.4.2.7)	Metabolism	Carbohydrate Metabolism	deoB	SP_0831	purine nucleoside phosphorylase	Intracellular	Purine.nucleoside.phosphorylase.(EC.2.4.2.1);.N-Ribosylnicotinamide.phosphorylase.(EC.2.4.2.1).##.possible	Metabolism	Nucleotide Metabolism	na
SP_0616	SP_0694	0.85467	100	P	SP	SP_0616	beta-lactam resistance factor	Cell Wall	tRNA-dependent.lipid.II-Ala--L-alanine.ligase	Metabolism	Cell Wall Metabolism	fibB	SP_0694	hypothetical protein	na	FIG01115436:.hypothetical.protein	Hypothetical/Unknown	Hypothetical/Unknown	na
SP_0686	SP_1134	0.846763	96	P	SP	SP_0686	hypothetical protein	na	immunity.protein.probable	Hypothetical/Unknown	Hypothetical/Unknown	na	SP_1134	na	na	prophage.ps3.protein.13	Hypothetical/Unknown	Hypothetical/Unknown	na
SP_1068	SP_1544	0.857752	100	P	SP	SP_1068	Phosphoenolpyruvate carboxylase (EC 4.1.1.31)	Intracellular	Phosphoenolpyruvate.carboxylase.(EC.4.1.1.31)	Metabolism	Carbohydrate Metabolism	ppC	SP_1544	Aspartate aminotransferase	Intracellular	Aspartate.aminotransferase.(EC.2.6.1.1)	Metabolism	Amino Acid Metabolism	AspC
SP_0872	SP_1875	0.84657	99	P	SP	SP_0872	D-alanyl-D-alanine carboxypeptidase	Membrane	D-alanyl-D-alanine.carboxypeptidase.(EC.3.4.16.4)	Metabolism	Cell Wall Metabolism	dacA	SP_1875	segregation and condensation protein B	Intracellular	Segregation.and.condensation.protein.B	Cellular Processes	Cell Division	scpB
SP_0829	SP_0847	0.866761	100	P	SP	SP_0829	phosphopentomutase	Intracellular	Phosphopentomutase.(EC.5.4.2.7)	Metabolism	Carbohydrate Metabolism	deoB	SP_0847	ABC-type uncharacterized transport system permease componen	Membrane	Putative.deoxyribose-specific.ABC.transporter.permease.protein	Environmental Information Processing	Membrane Transport	na
SP_0799	SP_2223	0.845745	96	P	SP	SP_0799	Signal transduction histidine kinase	Membrane	Two.component.system.sensor.histidine.kinase.CiaH.(EC.2.7.3.-)	Environmental Information Processing	Signal Transduction	ciaH	SP_2223	na	na	Transcriptional.regulator.in.cluster.with.unspecified.monosaccharide.ABC.transport.system	Hypothetical/Unknown	Hypothetical/Unknown	na
SP_1370	SP_1376	0.903746	100	P	SP	SP_1370	Shikimate kinase I	Intracellular	Shikimate.kinase.I.(EC.2.7.1.71)	Metabolism	Amino Acid Metabolism	AroK	SP_1376	Shikimate 5-dehydrogenase	Intracellular	Shikimate/quinate.5-dehydrogenase.I.beta.(EC.1.1.1.282)	Metabolism	Amino Acid Metabolism	AroE
SP_1780	SP_1860	0.845576	86	P	SP	SP_1780	Oligoendopeptidase F	Intracellular	Oligoendopeptidase.F.(EC.3.4.24.-)	Genetic Information Processing	Folding Sorting Degradation	na	SP_1860	Choline transporter	Membrane	L-proline.glycine.betaine.binding.ABC.transporter.protein.ProX.(TC.3.A.1.12.1)./.Osmotic.adaptation	Environmental Information Processing	Membrane Transport	proWX
SP_0695	SP_0872	0.855619	100	P	SP	SP_0695	Molybdopterin or thiamine biosynthesis adenylyltransferase	Intracellular	Molybdopterin.biosynthesis.protein.MoeB	Metabolism	Cofactor And Vitamin Metabolism	thiF	SP_0872	D-alanyl-D-alanine carboxypeptidase	Membrane	D-alanyl-D-alanine.carboxypeptidase.(EC.3.4.16.4)	Metabolism	Cell Wall Metabolism	dacA
SP_1759	SP_1767	0.844974	86	P	SP	SP_1759	accessory Sec system translocase SecA2	Membrane	Protein.export.cytoplasm.protein.SecA2.ATPase.RNA.helicase.(TC.3.A.5.1.1)	Genetic Information Processing	Folding Sorting Degradation	secA2	SP_1767	glycosyl transferase family 8	Intracellular	Glycosyl.transferase.family.8	Metabolism	Various Metabolism	na
SP_0696	SP_0872	0.907065	100	P	SP	SP_0696	na	na	na	na	Hypothetical/Unknown	na	SP_0872	D-alanyl-D-alanine carboxypeptidase	Membrane	D-alanyl-D-alanine.carboxypeptidase.(EC.3.4.16.4)	Metabolism	Cell Wall Metabolism	dacA
SP_0012	SP_0829	0.857515	100	P	SP	SP_0012	Hypoxanthine-guanine phosphoribosyltransferase	Intracellular	Hypoxanthine-guanine.phosphoribosyltransferase.(EC.2.4.2.8)	Metabolism	Nucleotide Metabolism	HptA	SP_0829	phosphopentomutase	Intracellular	Phosphopentomutase.(EC.5.4.2.7)	Metabolism	Carbohydrate Metabolism	deoB
SP_0616	SP_0872	0.843424	100	P	SP	SP_0616	beta-lactam resistance factor	Cell Wall	tRNA-dependent.lipid.II-Ala--L-alanine.ligase	Metabolism	Cell Wall Metabolism	fibB	SP_0872	D-alanyl-D-alanine carboxypeptidase	Membrane	D-alanyl-D-alanine.carboxypeptidase.(EC.3.4.16.4)	Metabolism	Cell Wall Metabolism	dacA
SP_0880	SP_1890	0.843272	84	P	SP	SP_0880	Cysteine sulfinate desulfinase/cysteine desulfurase or related enzyme	Intracellular	Putative.cysteine.desulfurase.associated.with.tRNA.4-thiouridine.synthase	Metabolism	Amino Acid Metabolism	nifS	SP_1890	Oligopeptide transport ATP-binding protein AmiF	Membrane	Oligopeptide.transport.system.permease.protein.OppB.(TC.3.A.1.5.1)	Environmental Information Processing	Membrane Transport	amiC
SP_0616	SP_2057	0.85633	100	P	SP	SP_0616	beta-lactam resistance factor	Cell Wall	tRNA-dependent.lipid.II-Ala--L-alanine.ligase	Metabolism	Cell Wall Metabolism	fibB	SP_2057	peptidoglycan O-acetyltransferase OatA	Membrane	Acyltransferase.family	Metabolism	Cell Wall Metabolism	oaTA
SP_0101	SP_1644	0.842946	100	P	SP	SP_0101	transporter	Membrane	Cyanate.permease	Environmental Information Processing	Membrane Transport	CynX	SP_1644	Putative D-aminoacyl-tRNA deacylase	Intracellular	D-tyrosyl-tRNA(Tyr).deacylase.(EC.3.6.1.n1)	Genetic Information Processing	Translation	Dtd
SP_0800	SP_1360	0.842889	89	P	SP	SP_0800	hypothetical protein	na	FIG01114180:.hypothetical.protein	Hypothetical/Unknown	Hypothetical/Unknown	na	SP_1360	Homoserine kinase	Intracellular	Homoserine.kinase.(EC.2.7.1.39)	Metabolism	Amino Acid Metabolism	ThrB
SP_1524	SP_1527	0.842825	85	P	SP	SP_1524	class II aminotransferase	na	Aspartate.aminotransferase.(EC.2.6.1.1)	Metabolism	Amino Acid Metabolism	na	SP_1527	oligopeptide transporter	Membrane	Oligopeptide.ABC.transporter.periplasmic.oligopeptide-binding.protein.OppA.(TC.3.A.1.5.1)	Environmental Information Processing	Membrane Transport	na
SP_0696	SP_1288	0.84282	80	P	SP	SP_0696	na	na	na	na	Hypothetical/Unknown	na	SP_1288	Putative DNA-binding protein	Intracellular	Signal.recognition.particle.associated.protein	Genetic Information Processing	Transcription	na
SP_1004	SP_1316	0.842773	82	P	SP	SP_1004	na	na	Streptococcal.histidine.triad.protein	Hypothetical/Unknown	Hypothetical/Unknown	na	SP_1316	V-type ATPase	Intracellular	V-type.ATP.synthase.subunit.B.(EC.3.6.3.14)	Environmental Information Processing	Membrane Transport	NtpB
SP_0360	SP_2220	0.841635	100	P	SP	SP_0360	UDP-N-acetylglucosamine 2-epimerase	Capsule	UDP-N-acetylglucosamine.2-epimerase.(EC.5.1.3.14)	Metabolism	Capsule Metabolism	cps4L	SP_2220	cobalt transporter ATP-binding subunit	Membrane	ATPase.component.of.general.energizing.module.of.ECF.transporters	Environmental Information Processing	Membrane Transport	cbiO1
SP_0366	SP_1396	0.841612	91	P	SP	SP_0366	oligopeptide transporter	Membrane	Oligopeptide.ABC.transporter.periplasmic.oligopeptide-binding.protein.OppA.(TC.3.A.1.5.1)	Environmental Information Processing	Membrane Transport	na	SP_1396	na	Membrane	Phosphate.transport.ATP-binding.protein.PstB.(TC.3.A.1.7.1)	Environmental Information Processing	Membrane Transport	pstB
SP_2063	SP_2064	0.841526	89	P	SP	SP_2063	na	Cell Wall	Group.B.streptococcal.surface.immunogenic.protein	Hypothetical/Unknown	Hypothetical/Unknown	na	SP_2064	haloacid dehalogenase-like family	na	hydrolase.haloacid.dehalogenase-like.family	Metabolism	Various Metabolism	na
SP_1143	SP_1319	0.851588	100	P	SP	SP_1143	na	na	Phage-related.protein	Hypothetical/Unknown	Hypothetical/Unknown	na	SP_1319	V-type ATPase	Intracellular	V-type.ATP.synthase.subunit.C.(EC.3.6.3.14)	Environmental Information Processing	Membrane Transport	NtpC
SP_0097	SP_0099	0.860835	100	P	SP	SP_0097	na	na	Putative.uncharacterized.protein.spr0086	Hypothetical/Unknown	Hypothetical/Unknown	na	SP_0099	na	na	FIG04612:.Integral.membrane.protein.(putative)	Hypothetical/Unknown	Hypothetical/Unknown	na
SP_0847	SP_0848	0.841154	90	P	SP	SP_0847	ABC-type uncharacterized transport system permease componen	Membrane	Putative.deoxyribose-specific.ABC.transporter.permease.protein	Environmental Information Processing	Membrane Transport	na	SP_0848	ABC-type uncharacterized transport system permease componen	Membrane	Putative.deoxyribose-specific.ABC.transporter.permease.protein	Environmental Information Processing	Membrane Transport	yufQ
SP_1154	SP_1380	0.840642	99	P	SP	SP_1154	immunoglobulin A1 protease	Extracellular	IgA1.protease.(EC.3.4.24.13)	Cellular Processes	Cellular Community	na	SP_1380	Hypothetical Protein	na	ABC.transporter.permease.protein	Hypothetical/Unknown	Hypothetical/Unknown	na
SP_1370	SP_1377	0.8402	90	P	SP	SP_1370	Shikimate kinase I	Intracellular	Shikimate.kinase.I.(EC.2.7.1.71)	Metabolism	Amino Acid Metabolism	AroK	SP_1377	3-dehydroquinate dehydratase I	Intracellular	3-dehydroquinate.dehydratase.I.(EC.4.2.1.10)	Metabolism	Amino Acid Metabolism	AroD
SP_0010	SP_1623	0.852537	100	P	SP	SP_0010	na	Cell Wall	FIG01114299:.hypothetical.protein	Metabolism	Antibiotic Response/Sensing	penP	SP_1623	Putative cation transporter ATPase	Membrane	Cation-transporting.ATPase.E1-E2.family	Environmental Information Processing	Membrane Transport	na
SP_1247	SP_1876	0.882172	100	P	SP	SP_1247	Chromosome segregation ATPase	Intracellular	Chromosome.partition.protein.smc	Cellular Processes	Cell Division	Smc	SP_1876	segregation and condensation protein A	Intracellular	Segregation.and.condensation.protein.A	Cellular Processes	Cell Division	scpA
SP_0800	SP_0872	0.871977	100	P	SP	SP_0800	hypothetical protein	na	FIG01114180:.hypothetical.protein	Hypothetical/Unknown	Hypothetical/Unknown	na	SP_0872	D-alanyl-D-alanine carboxypeptidase	Membrane	D-alanyl-D-alanine.carboxypeptidase.(EC.3.4.16.4)	Metabolism	Cell Wall Metabolism	dacA
SP_0374	SP_0800	0.85633	100	P	SP	SP_0374	na	na	hypothetical.protein	Hypothetical/Unknown	Hypothetical/Unknown	na	SP_0800	hypothetical protein	na	FIG01114180:.hypothetical.protein	Hypothetical/Unknown	Hypothetical/Unknown	na
SP_2064	SP_2065	0.90256	100	P	SP	SP_2064	haloacid dehalogenase-like family	na	hydrolase.haloacid.dehalogenase-like.family	Metabolism	Various Metabolism	na	SP_2065	Multi antimicrobial extrusion (MATE) family transporter	Membrane	Multi.antimicrobial.extrusion.(MATE).family.transporter	Environmental Information Processing	Membrane Transport	na
SP_0913	SP_1004	0.837007	83	P	SP	SP_0913	ABC transporter permease	Membrane	ABC.transporter.permease.protein	Environmental Information Processing	Membrane Transport	na	SP_1004	na	na	Streptococcal.histidine.triad.protein	Hypothetical/Unknown	Hypothetical/Unknown	na
SP_1943	SP_2223	0.836986	99	P	SP	SP_1943	acetyltransferase GNAT family	Intracellular	PhnO.protein	Metabolism	Various Metabolism	na	SP_2223	na	na	Transcriptional.regulator.in.cluster.with.unspecified.monosaccharide.ABC.transport.system	Hypothetical/Unknown	Hypothetical/Unknown	na
SP_1024	SP_1026	0.850098	100	P	SP	SP_1024	Serine hydroxymethyltransferase (SHMT) (Serine methylase) (EC 2.1.2.1)	Intracellular	Serine.hydroxymethyltransferase.(EC.2.1.2.1)	Metabolism	Amino Acid Metabolism	glyA	SP_1026	na	na	Pneumococcal.vaccine.antigen.A.homolog	Hypothetical/Unknown	Hypothetical/Unknown	na
SP_0886	SP_1264	0.836394	88	P	SP	SP_0886	Type I restriction-modification system DNA methylase subunit	Intracellular	Type.I.restriction-modification.system.DNA-methyltransferase.subunit.M.(EC.2.1.1.72)	Genetic Information Processing	Dna Repair And Editing	hsdM	SP_1264	Hypothetical Protein	Membrane	Glutamate.synthase.[NADPH	Hypothetical/Unknown	Hypothetical/Unknown	na
SP_2022	SP_2157	0.836176	84	P	SP	SP_2022	PTS system cellobiose-specific IIC component	Membrane	PTS.system.cellobiose-specific.IIC.component.(EC.2.7.1.69)	Environmental Information Processing	Membrane Transport	celB	SP_2157	na	Intracellular	Lactaldehyde.dehydrogenase.involved.in.fucose.or.rhamnose.utilization.(EC.1.2.1.22)	Metabolism	Carbohydrate Metabolism	na
SP_1075	SP_1943	0.836008	95	P	SP	SP_1075	glycosyl transferase CpoA	Membrane	Glycosyltransferase.LafB.responsible.for.the.formation.of.Gal-Glc-DAG	Metabolism	Carbohydrate Metabolism	cpoA	SP_1943	acetyltransferase GNAT family	Intracellular	PhnO.protein	Metabolism	Various Metabolism	na
SP_2034	SP_2038	0.835683	99	P	SP	SP_2034	L-xylulose 5-phosphate 3-epimerase	Intracellular	L-xylulose.5-phosphate.3-epimerase.(EC.5.1.3.-)	Metabolism	Carbohydrate Metabolism	na	SP_2038	PTS system ascorbate-specific transporter subunit IIC	Membrane	Ascorbate-specific.PTS.system.EIIC.component	Environmental Information Processing	Membrane Transport	ulaA
SP_0872	SP_1027	0.836652	100	P	SP	SP_0872	D-alanyl-D-alanine carboxypeptidase	Membrane	D-alanyl-D-alanine.carboxypeptidase.(EC.3.4.16.4)	Metabolism	Cell Wall Metabolism	dacA	SP_1027	na	na	Extracellular.protein	Hypothetical/Unknown	Hypothetical/Unknown	na
SP_0391	SP_0872	0.842817	100	P	SP	SP_0391	choline binding protein	Cell Wall	Choline.binding.protein.J	Cellular Processes	Cellular Community	na	SP_0872	D-alanyl-D-alanine carboxypeptidase	Membrane	D-alanyl-D-alanine.carboxypeptidase.(EC.3.4.16.4)	Metabolism	Cell Wall Metabolism	dacA
SP_0893	SP_1601	0.835402	94	P	SP	SP_0893	Arginine pathway regulatory protein ArgR	Intracellular	Arginine.pathway.regulatory.protein.ArgR.repressor.of.arg.regulon	Genetic Information Processing	Transcription	argR	SP_1601	Hypothetical Protein	na	FIG01115025:.hypothetical.protein	Hypothetical/Unknown	Hypothetical/Unknown	na
SP_0892	SP_1319	0.835127	86	P	SP	SP_0892	putative type I restriction-modification system R subunit	Intracellular	Type.I.restriction-modification.system.restriction.subunit.R.(EC.3.1.21.3)	Genetic Information Processing	Dna Repair And Editing	hsdR	SP_1319	V-type ATPase	Intracellular	V-type.ATP.synthase.subunit.C.(EC.3.6.3.14)	Environmental Information Processing	Membrane Transport	NtpC
SP_0799	SP_1075	0.846141	100	P	SP	SP_0799	Signal transduction histidine kinase	Membrane	Two.component.system.sensor.histidine.kinase.CiaH.(EC.2.7.3.-)	Environmental Information Processing	Signal Transduction	ciaH	SP_1075	glycosyl transferase CpoA	Membrane	Glycosyltransferase.LafB.responsible.for.the.formation.of.Gal-Glc-DAG	Metabolism	Carbohydrate Metabolism	cpoA
SP_0857	SP_2240	0.833779	100	P	SP	SP_0857	na	na	na	na	Hypothetical/Unknown	na	SP_2240	Chromosome segregation protein Spo0J	Intracellular	Chromosome.(plasmid).partitioning.protein.ParB	Cellular Processes	Cell Division	na
SP_0148	SP_2228	0.833775	96	P	SP	SP_0148	na	Membrane	L-Cystine.ABC.transporter.periplasmic.cystine-binding.protein.TcyA	Environmental Information Processing	Membrane Transport	na	SP_2228	inosine 5'-monophosphate dehydrogenase	Intracellular	Inosine-5'-monophosphate.dehydrogenase.(EC.1.1.1.205)./.CBS.domain	Metabolism	Nucleotide Metabolism	guaB
SP_0739	SP_1014	0.833147	82	P	SP	SP_0739	Multidrug efflux pump	Membrane	transcriptional.regulator.MerR.family	Environmental Information Processing	Membrane Transport	pmrA	SP_1014	dihydrodipicolinate synthase (EC 4.3.3.7)	Intracellular	4-hydroxy-tetrahydrodipicolinate.synthase.(EC.4.3.3.7)	Metabolism	Amino Acid Metabolism	dapA
SP_0496	SP_2034	0.833055	96	P	SP	SP_0496	Na/Pi cotransporter II-like protein	Membrane	Sodium-dependent.phosphate.transporter	Environmental Information Processing	Membrane Transport	na	SP_2034	L-xylulose 5-phosphate 3-epimerase	Intracellular	L-xylulose.5-phosphate.3-epimerase.(EC.5.1.3.-)	Metabolism	Carbohydrate Metabolism	na
SP_0892	SP_1322	0.833012	98	P	SP	SP_0892	putative type I restriction-modification system R subunit	Intracellular	Type.I.restriction-modification.system.restriction.subunit.R.(EC.3.1.21.3)	Genetic Information Processing	Dna Repair And Editing	hsdR	SP_1322	V-type ATPase	Intracellular	V-type.ATP.synthase.subunit.I.(EC.3.6.3.14)	Environmental Information Processing	Membrane Transport	NtpI
SP_1029	SP_1604	0.832837	96	P	SP	SP_1029	RNA methyltransferase	Intracellular	23S.rRNA.(Uracil-5-).-methyltransferase.RumA.(EC.2.1.1.-).##.LSU.rRNA.m(5)U1939	Genetic Information Processing	Translation	na	SP_1604	Hypothetical Protein	na	FIG01114090:.hypothetical.protein	Hypothetical/Unknown	Hypothetical/Unknown	na
SP_1026	SP_2220	0.831823	98	P	SP	SP_1026	na	na	Pneumococcal.vaccine.antigen.A.homolog	Hypothetical/Unknown	Hypothetical/Unknown	na	SP_2220	cobalt transporter ATP-binding subunit	Membrane	ATPase.component.of.general.energizing.module.of.ECF.transporters	Environmental Information Processing	Membrane Transport	cbiO1
SP_1112	SP_1828	0.83107	83	P	SP	SP_1112	degV family protein	Membrane	Hypothetical.protein.DUF194.DegV.family	Environmental Information Processing	Membrane Transport	na	SP_1828	UDP-glucose 4-epimerase	Intracellular	UDP-glucose.4-epimerase.(EC.5.1.3.2)	Metabolism	Carbohydrate Metabolism	na
SP_0010	SP_0696	0.881223	100	P	SP	SP_0010	na	Cell Wall	FIG01114299:.hypothetical.protein	Metabolism	Antibiotic Response/Sensing	penP	SP_0696	na	na	na	na	Hypothetical/Unknown	na
SP_0846	SP_1887	0.83064	98	P	SP	SP_0846	ABC-type uncharacterized transport system ATPase component	Intracellular	Putative.deoxyribose-specific.ABC.transporter.ATP-binding.protein	Environmental Information Processing	Membrane Transport	yufO	SP_1887	Oligopeptide transport ATP-binding protein AmiF	Membrane	Oligopeptide.transport.ATP-binding.protein.OppF.(TC.3.A.1.5.1)	Environmental Information Processing	Membrane Transport	amiF
SP_1143	SP_1172	0.830313	83	P	SP	SP_1143	na	na	Phage-related.protein	Hypothetical/Unknown	Hypothetical/Unknown	na	SP_1172	na	na	hypothetical.protein	Hypothetical/Unknown	Hypothetical/Unknown	na
SP_0595	SP_1399	0.830219	85	P	SP	SP_0595	na	na	FIG01115113:.hypothetical.protein	Hypothetical/Unknown	Hypothetical/Unknown	na	SP_1399	Phosphate ABC transporter permease component	Membrane	Phosphate.transport.system.permease.protein.PstC.(TC.3.A.1.7.1)	Environmental Information Processing	Membrane Transport	PstC
SP_0986	SP_1027	0.830139	100	P	SP	SP_0986	hypothetical protein	na	Integral.membrane.protein	Hypothetical/Unknown	Hypothetical/Unknown	na	SP_1027	na	na	Extracellular.protein	Hypothetical/Unknown	Hypothetical/Unknown	na
SP_0800	SP_1623	0.829864	73	P	SP	SP_0800	hypothetical protein	na	FIG01114180:.hypothetical.protein	Hypothetical/Unknown	Hypothetical/Unknown	na	SP_1623	Putative cation transporter ATPase	Membrane	Cation-transporting.ATPase.E1-E2.family	Environmental Information Processing	Membrane Transport	na
SP_0831	SP_1887	0.829862	100	P	SP	SP_0831	purine nucleoside phosphorylase	Intracellular	Purine.nucleoside.phosphorylase.(EC.2.4.2.1);.N-Ribosylnicotinamide.phosphorylase.(EC.2.4.2.1).##.possible	Metabolism	Nucleotide Metabolism	na	SP_1887	Oligopeptide transport ATP-binding protein AmiF	Membrane	Oligopeptide.transport.ATP-binding.protein.OppF.(TC.3.A.1.5.1)	Environmental Information Processing	Membrane Transport	amiF
SP_1024	SP_1291	0.829395	99	P	SP	SP_1024	Serine hydroxymethyltransferase (SHMT) (Serine methylase) (EC 2.1.2.1)	Intracellular	Serine.hydroxymethyltransferase.(EC.2.1.2.1)	Metabolism	Amino Acid Metabolism	glyA	SP_1291	Cof family protein	na	Promiscuous.sugar.phosphatase.YidA.haloacid.dehalogenase-like.phosphatase.family	Hypothetical/Unknown	Hypothetical/Unknown	na
SP_0056	SP_1445	0.828668	97	P	SP	SP_0056	adenylosuccinate lyase	Intracellular	Adenylosuccinate.lyase.(EC.4.3.2.2)	Metabolism	Nucleotide Metabolism	purB	SP_1445	GMP synthase	Intracellular	GMP.synthase.[glutamine-hydrolyzing	Metabolism	Nucleotide Metabolism	GuaA
SP_1319	SP_1391	0.828495	88	P	SP	SP_1319	V-type ATPase	Intracellular	V-type.ATP.synthase.subunit.C.(EC.3.6.3.14)	Environmental Information Processing	Membrane Transport	NtpC	SP_1391	Hypothetical Protein	Membrane	FIG01114591:.hypothetical.protein	Hypothetical/Unknown	Hypothetical/Unknown	na
SP_0380	SP_1989	0.828406	87	P	SP	SP_0380	na	na	FIG01113991:.hypothetical.protein	Hypothetical/Unknown	Hypothetical/Unknown	na	SP_1989	transcriptional regulator PlcR	Intracellular	Transcriptional.regulator	Genetic Information Processing	Transcription	na
SP_2129	SP_2186	0.828167	85	P	SP	SP_2129	PTS system ascorbate-specific transporter subunit IIC	Membrane	FIG00732228:.membrane.protein	Environmental Information Processing	Membrane Transport	ulaA	SP_2186	glycerol kinase	Intracellular	Glycerol.kinase.(EC.2.7.1.30)	Metabolism	Lipid Metabolism	glpK
SP_1518	SP_1943	0.827989	97	P	SP	SP_1518	Hypothetical Protein	na	FIG004453:.protein.YceG.like	Hypothetical/Unknown	Hypothetical/Unknown	na	SP_1943	acetyltransferase GNAT family	Intracellular	PhnO.protein	Metabolism	Various Metabolism	na
SP_0834	SP_0847	0.827958	85	P	SP	SP_0834	hemolysin-related protein	Extracellular	Thiol-activated.cytolysin;.Streptolysin.O	Cellular Processes	Cellular Community	na	SP_0847	ABC-type uncharacterized transport system permease componen	Membrane	Putative.deoxyribose-specific.ABC.transporter.permease.protein	Environmental Information Processing	Membrane Transport	na
SP_0892	SP_1264	0.841868	100	P	SP	SP_0892	putative type I restriction-modification system R subunit	Intracellular	Type.I.restriction-modification.system.restriction.subunit.R.(EC.3.1.21.3)	Genetic Information Processing	Dna Repair And Editing	hsdR	SP_1264	Hypothetical Protein	Membrane	Glutamate.synthase.[NADPH	Hypothetical/Unknown	Hypothetical/Unknown	na
SP_0791	SP_1552	0.827492	79	P	SP	SP_0791	Oxidoreductase aldo/keto reductase family	Intracellular	Oxidoreductase.aldo/keto.reductase.family	Metabolism	Various Metabolism	ydhF	SP_1552	Cation efflux family protein	Membrane	Cobalt-zinc-cadmium.resistance.protein	Environmental Information Processing	Membrane Transport	na
SP_0614	SP_1903	0.827473	97	P	SP	SP_0614	tributyrin esterase	Intracellular	Tributyrin.esterase	Metabolism	Lipid Metabolism	estA	SP_1903	na	na	Cysteinyl-tRNA.synthetase.related.protein	Hypothetical/Unknown	Hypothetical/Unknown	na
SP_1005	SP_1322	0.827001	92	P	SP	SP_1005	na	na	na	na	Hypothetical/Unknown	na	SP_1322	V-type ATPase	Intracellular	V-type.ATP.synthase.subunit.I.(EC.3.6.3.14)	Environmental Information Processing	Membrane Transport	NtpI
SP_0847	SP_1400	0.826934	100	P	SP	SP_0847	ABC-type uncharacterized transport system permease componen	Membrane	Putative.deoxyribose-specific.ABC.transporter.permease.protein	Environmental Information Processing	Membrane Transport	na	SP_1400	Phosphate ABC transporter periplasmic phosphate-binding protein	Membrane	Phosphate.ABC.transporter.periplasmic.phosphate-binding.protein.PstS.(TC.3.A.1.7.1)	Environmental Information Processing	Membrane Transport	PstS
SP_0800	SP_1026	0.900362	100	P	SP	SP_0800	hypothetical protein	na	FIG01114180:.hypothetical.protein	Hypothetical/Unknown	Hypothetical/Unknown	na	SP_1026	na	na	Pneumococcal.vaccine.antigen.A.homolog	Hypothetical/Unknown	Hypothetical/Unknown	na
SP_0664	SP_0758	0.848032	100	P	SP	SP_0664	involved in virulence; zinc metalloprotease anchor protein	Membrane	Zinc.metalloprotease.zmpB.precursor.(EC.3.4.24.-)	Genetic Information Processing	Folding Sorting Degradation	zmpB	SP_0758	PTS system component	Membrane	PTS.system.maltose.and.glucose-specific.IIC.component.(EC.2.7.1.69)./.PTS.system.maltose.and.glucose-specific.IIB.component.(EC.2.7.1.69)./.PTS.system.maltose.and.glucose-specific.IIA.component.(EC.2.7.1.69)	Environmental Information Processing	Membrane Transport	exp5
SP_0682	SP_1875	0.826143	72	P	SP	SP_0682	hypothetical protein	na	FIG01114438:.possible.membrane.protein	Hypothetical/Unknown	Hypothetical/Unknown	na	SP_1875	segregation and condensation protein B	Intracellular	Segregation.and.condensation.protein.B	Cellular Processes	Cell Division	scpB
SP_1026	SP_1661	0.836465	100	P	SP	SP_1026	na	na	Pneumococcal.vaccine.antigen.A.homolog	Hypothetical/Unknown	Hypothetical/Unknown	na	SP_1661	Cell division septum initiation protein	Intracellular	Cell.division.initiation.protein.DivIVA	Cellular Processes	Cell Division	DivIVA
SP_1005	SP_1340	0.825767	80	P	SP	SP_1005	na	na	na	na	Hypothetical/Unknown	na	SP_1340	Hypothetical Protein	na	FIG01114340:.hypothetical.protein	Hypothetical/Unknown	Hypothetical/Unknown	na
SP_1832	SP_1833	0.825002	97	P	SP	SP_1832	phosphatase	Intracellular	FIG01114460:.hypothetical.protein	Environmental Information Processing	Signal Transduction	na	SP_1833	Cell wall surface anchor family protein	Cell Wall	cell.wall.surface.anchor.family.protein	Cellular Processes	Structural Proteins	na
SP_0010	SP_1075	0.847829	100	P	SP	SP_0010	na	Cell Wall	FIG01114299:.hypothetical.protein	Metabolism	Antibiotic Response/Sensing	penP	SP_1075	glycosyl transferase CpoA	Membrane	Glycosyltransferase.LafB.responsible.for.the.formation.of.Gal-Glc-DAG	Metabolism	Carbohydrate Metabolism	cpoA
SP_1396	SP_1821	0.824411	79	P	SP	SP_1396	na	Membrane	Phosphate.transport.ATP-binding.protein.PstB.(TC.3.A.1.7.1)	Environmental Information Processing	Membrane Transport	pstB	SP_1821	na	Intracellular	Catabolite.control.protein.A	Genetic Information Processing	Transcription	na
SP_0857	SP_1026	0.824212	84	P	SP	SP_0857	na	na	na	na	Hypothetical/Unknown	na	SP_1026	na	na	Pneumococcal.vaccine.antigen.A.homolog	Hypothetical/Unknown	Hypothetical/Unknown	na
SP_0892	SP_1034	0.823615	82	P	SP	SP_0892	putative type I restriction-modification system R subunit	Intracellular	Type.I.restriction-modification.system.restriction.subunit.R.(EC.3.1.21.3)	Genetic Information Processing	Dna Repair And Editing	hsdR	SP_1034	iron ABC transporter permease	Membrane	Iron.compound.ABC.uptake.transporter.permease.protein.PiaC	Environmental Information Processing	Membrane Transport	na
SP_0010	SP_0758	0.823142	100	P	SP	SP_0010	na	Cell Wall	FIG01114299:.hypothetical.protein	Metabolism	Antibiotic Response/Sensing	penP	SP_0758	PTS system component	Membrane	PTS.system.maltose.and.glucose-specific.IIC.component.(EC.2.7.1.69)./.PTS.system.maltose.and.glucose-specific.IIB.component.(EC.2.7.1.69)./.PTS.system.maltose.and.glucose-specific.IIA.component.(EC.2.7.1.69)	Environmental Information Processing	Membrane Transport	exp5
SP_1826	SP_1828	0.859649	100	P	SP	SP_1826	na	Membrane	ABC.transporter.substrate-binding.protein	Environmental Information Processing	Membrane Transport	na	SP_1828	UDP-glucose 4-epimerase	Intracellular	UDP-glucose.4-epimerase.(EC.5.1.3.2)	Metabolism	Carbohydrate Metabolism	na
SP_0846	SP_1888	0.822633	96	P	SP	SP_0846	ABC-type uncharacterized transport system ATPase component	Intracellular	Putative.deoxyribose-specific.ABC.transporter.ATP-binding.protein	Environmental Information Processing	Membrane Transport	yufO	SP_1888	Oligopeptide transport ATP-binding protein AmiE	Membrane	Oligopeptide.transport.ATP-binding.protein.OppD.(TC.3.A.1.5.1)	Environmental Information Processing	Membrane Transport	amiE
SP_1075	SP_2231	0.83601	100	P	SP	SP_1075	glycosyl transferase CpoA	Membrane	Glycosyltransferase.LafB.responsible.for.the.formation.of.Gal-Glc-DAG	Metabolism	Carbohydrate Metabolism	cpoA	SP_2231	H+-transporting ATP synthase subunit c	Membrane	ABC.transporter.permease.protein	Environmental Information Processing	Membrane Transport	na
SP_0327	SP_1693	0.856093	100	P	SP	SP_0327	na	Intracellular	Oligohyaluronate.lyase.(EC.4.2.2.-)	Metabolism	Carbohydrate Metabolism	na	SP_1693	na	na	na	na	Hypothetical/Unknown	na
SP_1145	SP_1340	0.822902	97	P	SP	SP_1145	na	na	hypothetical.protein	Hypothetical/Unknown	Hypothetical/Unknown	na	SP_1340	Hypothetical Protein	na	FIG01114340:.hypothetical.protein	Hypothetical/Unknown	Hypothetical/Unknown	na
SP_1661	SP_2228	0.839995	100	P	SP	SP_1661	Cell division septum initiation protein	Intracellular	Cell.division.initiation.protein.DivIVA	Cellular Processes	Cell Division	DivIVA	SP_2228	inosine 5'-monophosphate dehydrogenase	Intracellular	Inosine-5'-monophosphate.dehydrogenase.(EC.1.1.1.205)./.CBS.domain	Metabolism	Nucleotide Metabolism	guaB
SP_0913	SP_0932	0.821722	85	P	SP	SP_0913	ABC transporter permease	Membrane	ABC.transporter.permease.protein	Environmental Information Processing	Membrane Transport	na	SP_0932	gamma-glutamyl phosphate reductase	Intracellular	Gamma-glutamyl.phosphate.reductase.(EC.1.2.1.41)	Metabolism	Amino Acid Metabolism	proA
SP_0374	SP_1623	0.850403	100	P	SP	SP_0374	na	na	hypothetical.protein	Hypothetical/Unknown	Hypothetical/Unknown	na	SP_1623	Putative cation transporter ATPase	Membrane	Cation-transporting.ATPase.E1-E2.family	Environmental Information Processing	Membrane Transport	na
SP_1604	SP_2057	0.821016	79	P	SP	SP_1604	Hypothetical Protein	na	FIG01114090:.hypothetical.protein	Hypothetical/Unknown	Hypothetical/Unknown	na	SP_2057	peptidoglycan O-acetyltransferase OatA	Membrane	Acyltransferase.family	Metabolism	Cell Wall Metabolism	oaTA
SP_0886	SP_0892	0.820753	82	P	SP	SP_0886	Type I restriction-modification system DNA methylase subunit	Intracellular	Type.I.restriction-modification.system.DNA-methyltransferase.subunit.M.(EC.2.1.1.72)	Genetic Information Processing	Dna Repair And Editing	hsdM	SP_0892	putative type I restriction-modification system R subunit	Intracellular	Type.I.restriction-modification.system.restriction.subunit.R.(EC.3.1.21.3)	Genetic Information Processing	Dna Repair And Editing	hsdR
SP_0616	SP_1604	0.851114	100	P	SP	SP_0616	beta-lactam resistance factor	Cell Wall	tRNA-dependent.lipid.II-Ala--L-alanine.ligase	Metabolism	Cell Wall Metabolism	fibB	SP_1604	Hypothetical Protein	na	FIG01114090:.hypothetical.protein	Hypothetical/Unknown	Hypothetical/Unknown	na
SP_0932	SP_1184	0.82069	89	P	SP	SP_0932	gamma-glutamyl phosphate reductase	Intracellular	Gamma-glutamyl.phosphate.reductase.(EC.1.2.1.41)	Metabolism	Amino Acid Metabolism	proA	SP_1184	6-phospho-beta-galactosidase	Intracellular	6-phospho-beta-galactosidase.(EC.3.2.1.85)	Metabolism	Carbohydrate Metabolism	lacG
SP_1052	SP_1322	0.82067	76	P	SP	SP_1052	na	na	conserved.domain.protein	Hypothetical/Unknown	Hypothetical/Unknown	na	SP_1322	V-type ATPase	Intracellular	V-type.ATP.synthase.subunit.I.(EC.3.6.3.14)	Environmental Information Processing	Membrane Transport	NtpI
SP_1004	SP_1124	0.820519	80	P	SP	SP_1004	na	na	Streptococcal.histidine.triad.protein	Hypothetical/Unknown	Hypothetical/Unknown	na	SP_1124	na	Cell Wall	Glycogen.synthase.ADP-glucose.transglucosylase.(EC.2.4.1.21)	Metabolism	Cell Wall Metabolism	glgA
SP_0099	SP_1645	0.820405	99	P	SP	SP_0099	na	na	FIG04612:.Integral.membrane.protein.(putative)	Hypothetical/Unknown	Hypothetical/Unknown	na	SP_1645	Putative guanosine-3'5'-bis(diphosphate) 3'-pyrophosphohydrolase	Intracellular	GTP.pyrophosphokinase.(EC.2.7.6.5).(p)ppGpp.synthetase.I	Metabolism	Nucleotide Metabolism	RelA
SP_1397	SP_1665	0.820173	82	P	SP	SP_1397	na	Membrane	Phosphate.transport.ATP-binding.protein.PstB.(TC.3.A.1.7.1)	Environmental Information Processing	Membrane Transport	pstB	SP_1665	YlmE Protein	na	Hypothetical.protein.YggS.proline.synthase.co-transcribed.bacterial.homolog.PROSC	Cellular Processes	Cell Division	YlmE
SP_0751	SP_1264	0.820141	79	P	SP	SP_0751	Branched-chain amino acid transport system permease protein LivM	Membrane	Branched-chain.amino.acid.transport.system.permease.protein.LivM.(TC.3.A.1.4.1)	Environmental Information Processing	Membrane Transport	livM	SP_1264	Hypothetical Protein	Membrane	Glutamate.synthase.[NADPH	Hypothetical/Unknown	Hypothetical/Unknown	na
SP_1644	SP_1645	0.819971	98	P	SP	SP_1644	Putative D-aminoacyl-tRNA deacylase	Intracellular	D-tyrosyl-tRNA(Tyr).deacylase.(EC.3.6.1.n1)	Genetic Information Processing	Translation	Dtd	SP_1645	Putative guanosine-3'5'-bis(diphosphate) 3'-pyrophosphohydrolase	Intracellular	GTP.pyrophosphokinase.(EC.2.7.6.5).(p)ppGpp.synthetase.I	Metabolism	Nucleotide Metabolism	RelA
SP_0319	SP_0342	0.819875	97	P	SP	SP_0319	na	na	predicted.4-deoxy-L-threo-5-hexosulose-uronate.ketol-isomerase.(EC.5.3.1.17)	Hypothetical/Unknown	Hypothetical/Unknown	na	SP_0342	Glucan 16-alpha-glucosidase (EC 3.2.1.70)	Intracellular	Glucan.16-alpha-glucosidase.(EC.3.2.1.70)	Metabolism	Carbohydrate Metabolism	na
SP_0872	SP_1518	0.849505	100	P	SP	SP_0872	D-alanyl-D-alanine carboxypeptidase	Membrane	D-alanyl-D-alanine.carboxypeptidase.(EC.3.4.16.4)	Metabolism	Cell Wall Metabolism	dacA	SP_1518	Hypothetical Protein	na	FIG004453:.protein.YceG.like	Hypothetical/Unknown	Hypothetical/Unknown	na
SP_0706	SP_1318	0.850166	100	P	SP	SP_0706	hypothetical protein	na	FIG01114547:.hypothetical.protein	Hypothetical/Unknown	Hypothetical/Unknown	na	SP_1318	V-type ATPase	Intracellular	V-type.ATP.synthase.subunit.F.(EC.3.6.3.14)	Environmental Information Processing	Membrane Transport	NtpG
SP_0450	SP_0525	0.819107	76	P	SP	SP_0450	L-threonine dehydratase (EC 4.3.1.19) (Threonine deaminase)	Intracellular	Threonine.dehydratase.(EC.4.3.1.19)	Metabolism	Amino Acid Metabolism	ilvA	SP_0525	DNA-binding response regulator	Intracellular	BlpS.protein	Genetic Information Processing	Transcription	blpS
SP_1399	SP_1831	0.818976	93	P	SP	SP_1399	Phosphate ABC transporter permease component	Membrane	Phosphate.transport.system.permease.protein.PstC.(TC.3.A.1.7.1)	Environmental Information Processing	Membrane Transport	PstC	SP_1831	phosphatase	Intracellular	FIG01114460:.hypothetical.protein	Environmental Information Processing	Signal Transduction	na
SP_0907	SP_1034	0.818382	80	P	SP	SP_0907	putative capsular polysaccharide biosynthesis protein	na	Beta-13-glucosyltransferase	Metabolism	Capsule Metabolism	na	SP_1034	iron ABC transporter permease	Membrane	Iron.compound.ABC.uptake.transporter.permease.protein.PiaC	Environmental Information Processing	Membrane Transport	na
SP_0799	SP_1466	0.818215	69	P	SP	SP_0799	Signal transduction histidine kinase	Membrane	Two.component.system.sensor.histidine.kinase.CiaH.(EC.2.7.3.-)	Environmental Information Processing	Signal Transduction	ciaH	SP_1466	Hemolysin	Intracellular	Hemolysin.III	Cellular Processes	Cellular Community	na
SP_0892	SP_1189	0.823613	99	P	SP	SP_0892	putative type I restriction-modification system R subunit	Intracellular	Type.I.restriction-modification.system.restriction.subunit.R.(EC.3.1.21.3)	Genetic Information Processing	Dna Repair And Editing	hsdR	SP_1189	na	na	hypothetical.protein	Hypothetical/Unknown	Hypothetical/Unknown	na
SP_0330	SP_1725	0.817219	75	P	SP	SP_0330	Sugar binding transcriptional regulator RegR	Intracellular	Transcriptional.regulator.RegR.rpressor.of.hyaluronate.and.KDG.utilization	Genetic Information Processing	Transcription	RegR	SP_1725	Sucrose operon repressor ScrR	Intracellular	Sucrose.operon.repressor.ScrR.LacI.family	Genetic Information Processing	Transcription	scrR
SP_0872	SP_1361	0.817128	80	P	SP	SP_0872	D-alanyl-D-alanine carboxypeptidase	Membrane	D-alanyl-D-alanine.carboxypeptidase.(EC.3.4.16.4)	Metabolism	Cell Wall Metabolism	dacA	SP_1361	Homoserine dehydrogenase	Intracellular	Homoserine.dehydrogenase.(EC.1.1.1.3)	Metabolism	Amino Acid Metabolism	Hom
SP_0502	SP_0872	0.816851	97	P	SP	SP_0502	Glutamine synthetase type I	Intracellular	Glutamine.synthetase.type.I.(EC.6.3.1.2)	Metabolism	Amino Acid Metabolism	glnA	SP_0872	D-alanyl-D-alanine carboxypeptidase	Membrane	D-alanyl-D-alanine.carboxypeptidase.(EC.3.4.16.4)	Metabolism	Cell Wall Metabolism	dacA
SP_0830	SP_0847	0.819346	98	P	SP	SP_0830	hypothetical protein	na	FIG01114713:.hypothetical.protein	Hypothetical/Unknown	Hypothetical/Unknown	na	SP_0847	ABC-type uncharacterized transport system permease componen	Membrane	Putative.deoxyribose-specific.ABC.transporter.permease.protein	Environmental Information Processing	Membrane Transport	na
SP_0374	SP_1075	0.816372	99	P	SP	SP_0374	na	na	hypothetical.protein	Hypothetical/Unknown	Hypothetical/Unknown	na	SP_1075	glycosyl transferase CpoA	Membrane	Glycosyltransferase.LafB.responsible.for.the.formation.of.Gal-Glc-DAG	Metabolism	Carbohydrate Metabolism	cpoA
SP_1075	SP_1518	0.816336	99	P	SP	SP_1075	glycosyl transferase CpoA	Membrane	Glycosyltransferase.LafB.responsible.for.the.formation.of.Gal-Glc-DAG	Metabolism	Carbohydrate Metabolism	cpoA	SP_1518	Hypothetical Protein	na	FIG004453:.protein.YceG.like	Hypothetical/Unknown	Hypothetical/Unknown	na
SP_0010	SP_2231	0.852537	100	P	SP	SP_0010	na	Cell Wall	FIG01114299:.hypothetical.protein	Metabolism	Antibiotic Response/Sensing	penP	SP_2231	H+-transporting ATP synthase subunit c	Membrane	ABC.transporter.permease.protein	Environmental Information Processing	Membrane Transport	na
SP_0502	SP_1075	0.815456	74	P	SP	SP_0502	Glutamine synthetase type I	Intracellular	Glutamine.synthetase.type.I.(EC.6.3.1.2)	Metabolism	Amino Acid Metabolism	glnA	SP_1075	glycosyl transferase CpoA	Membrane	Glycosyltransferase.LafB.responsible.for.the.formation.of.Gal-Glc-DAG	Metabolism	Carbohydrate Metabolism	cpoA
SP_0010	SP_1518	0.815098	94	P	SP	SP_0010	na	Cell Wall	FIG01114299:.hypothetical.protein	Metabolism	Antibiotic Response/Sensing	penP	SP_1518	Hypothetical Protein	na	FIG004453:.protein.YceG.like	Hypothetical/Unknown	Hypothetical/Unknown	na
SP_1875	SP_1878	0.841631	100	P	SP	SP_1875	segregation and condensation protein B	Intracellular	Segregation.and.condensation.protein.B	Cellular Processes	Cell Division	scpB	SP_1878	CBS domain protein	na	Inosine-5'-monophosphate.dehydrogenase.(EC.1.1.1.205)	Hypothetical/Unknown	Hypothetical/Unknown	na
SP_1828	SP_1891	0.814995	74	P	SP	SP_1828	UDP-glucose 4-epimerase	Intracellular	UDP-glucose.4-epimerase.(EC.5.1.3.2)	Metabolism	Carbohydrate Metabolism	na	SP_1891	oligopeptide transporter	Membrane	Oligopeptide.ABC.transporter.periplasmic.oligopeptide-binding.protein.OppA.(TC.3.A.1.5.1)	Environmental Information Processing	Membrane Transport	na
SP_1145	SP_1292	0.814353	87	P	SP	SP_1145	na	na	hypothetical.protein	Hypothetical/Unknown	Hypothetical/Unknown	na	SP_1292	Putative SAP Domain protein	na	SAP.domain.protein	Hypothetical/Unknown	Hypothetical/Unknown	na
SP_1721	SP_1797	0.813519	89	P	SP	SP_1721	fructokinase	Intracellular	Fructokinase.(EC.2.7.1.4)	Metabolism	Carbohydrate Metabolism	scrK	SP_1797	na	Membrane	ABC-type.sugar.transport.system.permease.component	Environmental Information Processing	Membrane Transport	na
SP_0682	SP_1027	0.813143	83	P	SP	SP_0682	hypothetical protein	na	FIG01114438:.possible.membrane.protein	Hypothetical/Unknown	Hypothetical/Unknown	na	SP_1027	na	na	Extracellular.protein	Hypothetical/Unknown	Hypothetical/Unknown	na
SP_0374	SP_1247	0.812694	73	P	SP	SP_0374	na	na	hypothetical.protein	Hypothetical/Unknown	Hypothetical/Unknown	na	SP_1247	Chromosome segregation ATPase	Intracellular	Chromosome.partition.protein.smc	Cellular Processes	Cell Division	Smc
SP_0374	SP_1518	0.842155	100	P	SP	SP_0374	na	na	hypothetical.protein	Hypothetical/Unknown	Hypothetical/Unknown	na	SP_1518	Hypothetical Protein	na	FIG004453:.protein.YceG.like	Hypothetical/Unknown	Hypothetical/Unknown	na
SP_0696	SP_1518	0.877126	100	P	SP	SP_0696	na	na	na	na	Hypothetical/Unknown	na	SP_1518	Hypothetical Protein	na	FIG004453:.protein.YceG.like	Hypothetical/Unknown	Hypothetical/Unknown	na
SP_0448	SP_0599	0.812533	86	P	SP	SP_0448	na	na	FIG01114432:.hypothetical.protein	Hypothetical/Unknown	Hypothetical/Unknown	na	SP_0599	ABC-type antimicrobial peptide transport system permease component	Membrane	ABC.transporter.membrane-spanning.permease.Pep.export.Vex3	Environmental Information Processing	Membrane Transport	vex1
SP_0799	SP_0872	0.827406	100	P	SP	SP_0799	Signal transduction histidine kinase	Membrane	Two.component.system.sensor.histidine.kinase.CiaH.(EC.2.7.3.-)	Environmental Information Processing	Signal Transduction	ciaH	SP_0872	D-alanyl-D-alanine carboxypeptidase	Membrane	D-alanyl-D-alanine.carboxypeptidase.(EC.3.4.16.4)	Metabolism	Cell Wall Metabolism	dacA
SP_0445	SP_2184	0.811905	71	P	SP	SP_0445	acetolactate synthase catalytic subunit (EC 2.2.1.6)	Intracellular	Acetolactate.synthase.large.subunit.(EC.2.2.1.6)	Metabolism	Amino Acid Metabolism	ilvB	SP_2184	Glycerol uptake facilitator protein	Membrane	Glycerol.uptake.facilitator.protein	Environmental Information Processing	Membrane Transport	glpF
SP_1466	SP_2228	0.811551	71	P	SP	SP_1466	Hemolysin	Intracellular	Hemolysin.III	Cellular Processes	Cellular Community	na	SP_2228	inosine 5'-monophosphate dehydrogenase	Intracellular	Inosine-5'-monophosphate.dehydrogenase.(EC.1.1.1.205)./.CBS.domain	Metabolism	Nucleotide Metabolism	guaB
SP_1479	SP_2240	0.826932	100	P	SP	SP_1479	Peptidoglycan N-acetylglucosamine deacetylase A	Cell Wall	polysaccharide.deacetylase.family.protein	Metabolism	Cell Wall Metabolism	PgdA	SP_2240	Chromosome segregation protein Spo0J	Intracellular	Chromosome.(plasmid).partitioning.protein.ParB	Cellular Processes	Cell Division	na
SP_1644	SP_1828	0.811133	98	P	SP	SP_1644	Putative D-aminoacyl-tRNA deacylase	Intracellular	D-tyrosyl-tRNA(Tyr).deacylase.(EC.3.6.1.n1)	Genetic Information Processing	Translation	Dtd	SP_1828	UDP-glucose 4-epimerase	Intracellular	UDP-glucose.4-epimerase.(EC.5.1.3.2)	Metabolism	Carbohydrate Metabolism	na
SP_1322	SP_1326	0.810953	96	P	SP	SP_1322	V-type ATPase	Intracellular	V-type.ATP.synthase.subunit.I.(EC.3.6.3.14)	Environmental Information Processing	Membrane Transport	NtpI	SP_1326	Putative neuraminidase B	Intracellular	Sialidase.(EC.3.2.1.18)	Metabolism	Carbohydrate Metabolism	NanB
SP_0599	SP_1527	0.810428	88	P	SP	SP_0599	ABC-type antimicrobial peptide transport system permease component	Membrane	ABC.transporter.membrane-spanning.permease.Pep.export.Vex3	Environmental Information Processing	Membrane Transport	vex1	SP_1527	oligopeptide transporter	Membrane	Oligopeptide.ABC.transporter.periplasmic.oligopeptide-binding.protein.OppA.(TC.3.A.1.5.1)	Environmental Information Processing	Membrane Transport	na
SP_1291	SP_1557	0.81016	76	P	SP	SP_1291	Cof family protein	na	Promiscuous.sugar.phosphatase.YidA.haloacid.dehalogenase-like.phosphatase.family	Hypothetical/Unknown	Hypothetical/Unknown	na	SP_1557	DegV family protein	na	DegV.family.protein	Hypothetical/Unknown	Hypothetical/Unknown	na
SP_1164	SP_1221	0.809895	77	P	SP	SP_1164	acetoin dehydrogenase E1 component subunit alpha	Intracellular	Acetoin.dehydrogenase.E1.component.alpha-subunit.(EC.1.2.4.-)	Metabolism	Cofactor And Vitamin Metabolism	na	SP_1221	Putative type II restriction endonuclease	Intracellular	Type.II.restriction.endonuclease	Genetic Information Processing	Dna Repair And Editing	na
SP_0682	SP_0696	0.809853	88	P	SP	SP_0682	hypothetical protein	na	FIG01114438:.possible.membrane.protein	Hypothetical/Unknown	Hypothetical/Unknown	na	SP_0696	na	na	na	na	Hypothetical/Unknown	na
SP_0694	SP_1087	0.822191	99	P	SP	SP_0694	hypothetical protein	na	FIG01115436:.hypothetical.protein	Hypothetical/Unknown	Hypothetical/Unknown	na	SP_1087	ATP-dependent DNA helicase PcrA	Intracellular	ATP-dependent.DNA.helicase.UvrD/PcrA	Genetic Information Processing	Replication	pcrA
SP_1052	SP_1292	0.809213	95	P	SP	SP_1052	na	na	conserved.domain.protein	Hypothetical/Unknown	Hypothetical/Unknown	na	SP_1292	Putative SAP Domain protein	na	SAP.domain.protein	Hypothetical/Unknown	Hypothetical/Unknown	na
SP_0097	SP_1644	0.808657	87	P	SP	SP_0097	na	na	Putative.uncharacterized.protein.spr0086	Hypothetical/Unknown	Hypothetical/Unknown	na	SP_1644	Putative D-aminoacyl-tRNA deacylase	Intracellular	D-tyrosyl-tRNA(Tyr).deacylase.(EC.3.6.1.n1)	Genetic Information Processing	Translation	Dtd
SP_0176	SP_0314	0.808633	97	P	SP	SP_0176	34-dihydroxy-2-butanone 4-phosphate synthase	Intracellular	34-dihydroxy-2-butanone.4-phosphate.synthase.(EC.4.1.99.12)./.GTP.cyclohydrolase.II.(EC.3.5.4.25)	Metabolism	Cofactor And Vitamin Metabolism	ribAB	SP_0314	hyaluronidase	Capsule	Hyaluronate.lyase.precursor.(EC.4.2.2.1)	Metabolism	Capsule Metabolism	na
SP_0831	SP_0843	0.808563	91	P	SP	SP_0831	purine nucleoside phosphorylase	Intracellular	Purine.nucleoside.phosphorylase.(EC.2.4.2.1);.N-Ribosylnicotinamide.phosphorylase.(EC.2.4.2.1).##.possible	Metabolism	Nucleotide Metabolism	na	SP_0843	deoxyribose-phosphate aldolase	Intracellular	Deoxyribose-phosphate.aldolase.(EC.4.1.2.4)	Metabolism	Carbohydrate Metabolism	deoC
SP_0587	SP_1890	0.808133	68	P	SP	SP_0587	na	na	hypothetical.protein	Hypothetical/Unknown	Hypothetical/Unknown	na	SP_1890	Oligopeptide transport ATP-binding protein AmiF	Membrane	Oligopeptide.transport.system.permease.protein.OppB.(TC.3.A.1.5.1)	Environmental Information Processing	Membrane Transport	amiC
SP_0450	SP_2022	0.807986	73	P	SP	SP_0450	L-threonine dehydratase (EC 4.3.1.19) (Threonine deaminase)	Intracellular	Threonine.dehydratase.(EC.4.3.1.19)	Metabolism	Amino Acid Metabolism	ilvA	SP_2022	PTS system cellobiose-specific IIC component	Membrane	PTS.system.cellobiose-specific.IIC.component.(EC.2.7.1.69)	Environmental Information Processing	Membrane Transport	celB
SP_1005	SP_1189	0.807595	73	P	SP	SP_1005	na	na	na	na	Hypothetical/Unknown	na	SP_1189	na	na	hypothetical.protein	Hypothetical/Unknown	Hypothetical/Unknown	na
SP_0829	SP_1645	0.828355	100	P	SP	SP_0829	phosphopentomutase	Intracellular	Phosphopentomutase.(EC.5.4.2.7)	Metabolism	Carbohydrate Metabolism	deoB	SP_1645	Putative guanosine-3'5'-bis(diphosphate) 3'-pyrophosphohydrolase	Intracellular	GTP.pyrophosphokinase.(EC.2.7.6.5).(p)ppGpp.synthetase.I	Metabolism	Nucleotide Metabolism	RelA
SP_0913	SP_1322	0.807385	60	P	SP	SP_0913	ABC transporter permease	Membrane	ABC.transporter.permease.protein	Environmental Information Processing	Membrane Transport	na	SP_1322	V-type ATPase	Intracellular	V-type.ATP.synthase.subunit.I.(EC.3.6.3.14)	Environmental Information Processing	Membrane Transport	NtpI
SP_0892	SP_1185	0.839023	100	P	SP	SP_0892	putative type I restriction-modification system R subunit	Intracellular	Type.I.restriction-modification.system.restriction.subunit.R.(EC.3.1.21.3)	Genetic Information Processing	Dna Repair And Editing	hsdR	SP_1185	PTS system lactose-specific IIBC components	Membrane	PTS.system.lactose-specific.IIB.component.(EC.2.7.1.69)./.PTS.system.lactose-specific.IIC.component.(EC.2.7.1.69)	Environmental Information Processing	Membrane Transport	na
SP_1292	SP_1625	0.806958	76	P	SP	SP_1292	Putative SAP Domain protein	na	SAP.domain.protein	Hypothetical/Unknown	Hypothetical/Unknown	na	SP_1625	Cadmium resistance transporter	Membrane	Cadmium.resistance.protein	Environmental Information Processing	Membrane Transport	Cad
SP_0847	SP_1396	0.806732	63	P	SP	SP_0847	ABC-type uncharacterized transport system permease componen	Membrane	Putative.deoxyribose-specific.ABC.transporter.permease.protein	Environmental Information Processing	Membrane Transport	na	SP_1396	na	Membrane	Phosphate.transport.ATP-binding.protein.PstB.(TC.3.A.1.7.1)	Environmental Information Processing	Membrane Transport	pstB
SP_1687	SP_1764	0.806357	82	P	SP	SP_1687	na	na	na	na	Hypothetical/Unknown	na	SP_1764	glycosyl transferase family 2	Intracellular	Beta-13-glucosyltransferase	Metabolism	Various Metabolism	na
SP_1185	SP_1189	0.843291	100	P	SP	SP_1185	PTS system lactose-specific IIBC components	Membrane	PTS.system.lactose-specific.IIB.component.(EC.2.7.1.69)./.PTS.system.lactose-specific.IIC.component.(EC.2.7.1.69)	Environmental Information Processing	Membrane Transport	na	SP_1189	na	na	hypothetical.protein	Hypothetical/Unknown	Hypothetical/Unknown	na
SP_0830	SP_0846	0.844713	100	P	SP	SP_0830	hypothetical protein	na	FIG01114713:.hypothetical.protein	Hypothetical/Unknown	Hypothetical/Unknown	na	SP_0846	ABC-type uncharacterized transport system ATPase component	Intracellular	Putative.deoxyribose-specific.ABC.transporter.ATP-binding.protein	Environmental Information Processing	Membrane Transport	yufO
SP_1063	SP_1071	0.805711	65	P	SP	SP_1063	ABC transporter permease	Membrane	ABC-2.transporter.permease.protein.putative	Environmental Information Processing	Membrane Transport	na	SP_1071	ABC transporter ATP-binding protein	Membrane	ABC.transporter.ATP-binding.protein	Environmental Information Processing	Membrane Transport	na
SP_0097	SP_0101	0.825036	99	P	SP	SP_0097	na	na	Putative.uncharacterized.protein.spr0086	Hypothetical/Unknown	Hypothetical/Unknown	na	SP_0101	transporter	Membrane	Cyanate.permease	Environmental Information Processing	Membrane Transport	CynX
SP_0846	SP_1644	0.809625	97	P	SP	SP_0846	ABC-type uncharacterized transport system ATPase component	Intracellular	Putative.deoxyribose-specific.ABC.transporter.ATP-binding.protein	Environmental Information Processing	Membrane Transport	yufO	SP_1644	Putative D-aminoacyl-tRNA deacylase	Intracellular	D-tyrosyl-tRNA(Tyr).deacylase.(EC.3.6.1.n1)	Genetic Information Processing	Translation	Dtd
SP_0904	SP_1319	0.872926	100	P	SP	SP_0904	hypothetical protein	na	ABC.transporter.substrate-binding.protein	Hypothetical/Unknown	Hypothetical/Unknown	ycgQ	SP_1319	V-type ATPase	Intracellular	V-type.ATP.synthase.subunit.C.(EC.3.6.3.14)	Environmental Information Processing	Membrane Transport	NtpC
SP_0682	SP_1518	0.826507	100	P	SP	SP_0682	hypothetical protein	na	FIG01114438:.possible.membrane.protein	Hypothetical/Unknown	Hypothetical/Unknown	na	SP_1518	Hypothetical Protein	na	FIG004453:.protein.YceG.like	Hypothetical/Unknown	Hypothetical/Unknown	na
SP_1008	SP_1430	0.804647	70	P	SP	SP_1008	peptidase T	Intracellular	Tripeptide.aminopeptidase.(EC.3.4.11.4)	Genetic Information Processing	Folding Sorting Degradation	na	SP_1430	na	na	na	na	Hypothetical/Unknown	na
SP_0010	SP_0800	0.804468	95	P	SP	SP_0010	na	Cell Wall	FIG01114299:.hypothetical.protein	Metabolism	Antibiotic Response/Sensing	penP	SP_0800	hypothetical protein	na	FIG01114180:.hypothetical.protein	Hypothetical/Unknown	Hypothetical/Unknown	na
SP_1026	SP_1466	0.813602	99	P	SP	SP_1026	na	na	Pneumococcal.vaccine.antigen.A.homolog	Hypothetical/Unknown	Hypothetical/Unknown	na	SP_1466	Hemolysin	Intracellular	Hemolysin.III	Cellular Processes	Cellular Community	na
SP_1026	SP_1604	0.803845	77	P	SP	SP_1026	na	na	Pneumococcal.vaccine.antigen.A.homolog	Hypothetical/Unknown	Hypothetical/Unknown	na	SP_1604	Hypothetical Protein	na	FIG01114090:.hypothetical.protein	Hypothetical/Unknown	Hypothetical/Unknown	na
SP_2062	SP_2066	0.803134	88	P	SP	SP_2062	DNA-binding transcriptional regulator MarR family	Intracellular	Transcriptional.regulator.MarR.family	Genetic Information Processing	Transcription	marR	SP_2066	threonine synthase	Intracellular	Threonine.synthase.(EC.4.2.3.1)	Metabolism	Amino Acid Metabolism	thrC
SP_0099	SP_1644	0.80308	94	P	SP	SP_0099	na	na	FIG04612:.Integral.membrane.protein.(putative)	Hypothetical/Unknown	Hypothetical/Unknown	na	SP_1644	Putative D-aminoacyl-tRNA deacylase	Intracellular	D-tyrosyl-tRNA(Tyr).deacylase.(EC.3.6.1.n1)	Genetic Information Processing	Translation	Dtd
SP_0830	SP_1644	0.802634	66	P	SP	SP_0830	hypothetical protein	na	FIG01114713:.hypothetical.protein	Hypothetical/Unknown	Hypothetical/Unknown	na	SP_1644	Putative D-aminoacyl-tRNA deacylase	Intracellular	D-tyrosyl-tRNA(Tyr).deacylase.(EC.3.6.1.n1)	Genetic Information Processing	Translation	Dtd
SP_0846	SP_1400	0.802325	94	P	SP	SP_0846	ABC-type uncharacterized transport system ATPase component	Intracellular	Putative.deoxyribose-specific.ABC.transporter.ATP-binding.protein	Environmental Information Processing	Membrane Transport	yufO	SP_1400	Phosphate ABC transporter periplasmic phosphate-binding protein	Membrane	Phosphate.ABC.transporter.periplasmic.phosphate-binding.protein.PstS.(TC.3.A.1.7.1)	Environmental Information Processing	Membrane Transport	PstS
SP_1644	SP_1890	0.802261	57	P	SP	SP_1644	Putative D-aminoacyl-tRNA deacylase	Intracellular	D-tyrosyl-tRNA(Tyr).deacylase.(EC.3.6.1.n1)	Genetic Information Processing	Translation	Dtd	SP_1890	Oligopeptide transport ATP-binding protein AmiF	Membrane	Oligopeptide.transport.system.permease.protein.OppB.(TC.3.A.1.5.1)	Environmental Information Processing	Membrane Transport	amiC
SP_0682	SP_0697	0.802214	88	P	SP	SP_0682	hypothetical protein	na	FIG01114438:.possible.membrane.protein	Hypothetical/Unknown	Hypothetical/Unknown	na	SP_0697	na	na	na	na	Hypothetical/Unknown	na
SP_0800	SP_1604	0.801553	47	P	SP	SP_0800	hypothetical protein	na	FIG01114180:.hypothetical.protein	Hypothetical/Unknown	Hypothetical/Unknown	na	SP_1604	Hypothetical Protein	na	FIG01114090:.hypothetical.protein	Hypothetical/Unknown	Hypothetical/Unknown	na
SP_1132	SP_1145	0.8011	61	P	SP	SP_1132	na	na	hypothetical.protein	Hypothetical/Unknown	Hypothetical/Unknown	na	SP_1145	na	na	hypothetical.protein	Hypothetical/Unknown	Hypothetical/Unknown	na
SP_0374	SP_0970	0.814841	100	P	SP	SP_0374	na	na	hypothetical.protein	Hypothetical/Unknown	Hypothetical/Unknown	na	SP_0970	formamidopyrimidine-DNA glycosylase	Intracellular	Formamidopyrimidine-DNA.glycosylase.(EC.3.2.2.23)	Genetic Information Processing	Dna Repair And Editing	fpg
SP_1433	SP_1470	0.821954	100	P	SP	SP_1433	Transcriptional regulator AraC family	Intracellular	Transcriptional.regulator.AraC.family	Genetic Information Processing	Transcription	na	SP_1470	Thiamine biosynthesis protein	Intracellular	Hypothetical.similar.to.thiamin.biosynthesis.lipoprotein.ApbE	Metabolism	Cofactor And Vitamin Metabolism	ApbE
SP_1005	SP_1393	0.800284	91	P	SP	SP_1005	na	na	na	na	Hypothetical/Unknown	na	SP_1393	Putative transcriptional regulator GntR family	Intracellular	Predicted.transcriptional.regulator.of.pyridoxine.metabolism	Genetic Information Processing	Transcription	na
SP_0044	SP_0045	0.79963	57	P	SP	SP_0044	phosphoribosylaminoimidazole-succinocarboxamide synthase	Intracellular	Phosphoribosylaminoimidazole-succinocarboxamide.synthase.(EC.6.3.2.6)	Metabolism	Nucleotide Metabolism	purC	SP_0045	phosphoribosylformylglycinamidine synthase	Intracellular	Phosphoribosylformylglycinamidine.synthase.synthetase.subunit.(EC.6.3.5.3)./.Phosphoribosylformylglycinamidine.synthase.glutamine.amidotransferase.subunit.(EC.6.3.5.3)	Metabolism	Nucleotide Metabolism	na
SP_1004	SP_1322	0.799316	67	P	SP	SP_1004	na	na	Streptococcal.histidine.triad.protein	Hypothetical/Unknown	Hypothetical/Unknown	na	SP_1322	V-type ATPase	Intracellular	V-type.ATP.synthase.subunit.I.(EC.3.6.3.14)	Environmental Information Processing	Membrane Transport	NtpI
SP_1763	SP_1765	0.822665	100	P	SP	SP_1763	preprotein translocase subunit SecY	Membrane	Preprotein.translocase.SecY2.subunit.(TC.3.A.5.1.1)	Genetic Information Processing	Folding Sorting Degradation	secY	SP_1765	glycosyl transferase family 8	Intracellular	Putative.CDP-glycerol:glycerophosphate.glycerophosphotransferase.(EC.2.7.8.-)	Metabolism	Various Metabolism	na
SP_1323	SP_1326	0.79859	64	P	SP	SP_1323	Hypothetical Protein	na	V-type.ATP.synthase.subunit.G.(EC.3.6.3.14)	Hypothetical/Unknown	Hypothetical/Unknown	na	SP_1326	Putative neuraminidase B	Intracellular	Sialidase.(EC.3.2.1.18)	Metabolism	Carbohydrate Metabolism	NanB
SP_1400	SP_1645	0.802513	96	P	SP	SP_1400	Phosphate ABC transporter periplasmic phosphate-binding protein	Membrane	Phosphate.ABC.transporter.periplasmic.phosphate-binding.protein.PstS.(TC.3.A.1.7.1)	Environmental Information Processing	Membrane Transport	PstS	SP_1645	Putative guanosine-3'5'-bis(diphosphate) 3'-pyrophosphohydrolase	Intracellular	GTP.pyrophosphokinase.(EC.2.7.6.5).(p)ppGpp.synthetase.I	Metabolism	Nucleotide Metabolism	RelA
SP_0595	SP_0880	0.798158	76	P	SP	SP_0595	na	na	FIG01115113:.hypothetical.protein	Hypothetical/Unknown	Hypothetical/Unknown	na	SP_0880	Cysteine sulfinate desulfinase/cysteine desulfurase or related enzyme	Intracellular	Putative.cysteine.desulfurase.associated.with.tRNA.4-thiouridine.synthase	Metabolism	Amino Acid Metabolism	nifS
SP_0626	SP_1890	0.801565	93	P	SP	SP_0626	Branched-chain amino acid transport system carrier protein	Membrane	Branched-chain.amino.acid.transport.system.carrier.protein	Environmental Information Processing	Membrane Transport	brnQ	SP_1890	Oligopeptide transport ATP-binding protein AmiF	Membrane	Oligopeptide.transport.system.permease.protein.OppB.(TC.3.A.1.5.1)	Environmental Information Processing	Membrane Transport	amiC
SP_0751	SP_0892	0.797692	52	P	SP	SP_0751	Branched-chain amino acid transport system permease protein LivM	Membrane	Branched-chain.amino.acid.transport.system.permease.protein.LivM.(TC.3.A.1.4.1)	Environmental Information Processing	Membrane Transport	livM	SP_0892	putative type I restriction-modification system R subunit	Intracellular	Type.I.restriction-modification.system.restriction.subunit.R.(EC.3.1.21.3)	Genetic Information Processing	Dna Repair And Editing	hsdR
SP_1767	SP_1768	0.795401	89	P	SP	SP_1767	glycosyl transferase family 8	Intracellular	Glycosyl.transferase.family.8	Metabolism	Various Metabolism	na	SP_1768	na	na	Nucleotide.sugar.synthetase-like.protein	Hypothetical/Unknown	Hypothetical/Unknown	na
SP_1264	SP_1315	0.79432	84	P	SP	SP_1264	Hypothetical Protein	Membrane	Glutamate.synthase.[NADPH	Hypothetical/Unknown	Hypothetical/Unknown	na	SP_1315	V-type ATPase	Intracellular	V-type.ATP.synthase.subunit.D.(EC.3.6.3.14)	Environmental Information Processing	Membrane Transport	NtpD
SP_0892	SP_1315	0.794103	62	P	SP	SP_0892	putative type I restriction-modification system R subunit	Intracellular	Type.I.restriction-modification.system.restriction.subunit.R.(EC.3.1.21.3)	Genetic Information Processing	Dna Repair And Editing	hsdR	SP_1315	V-type ATPase	Intracellular	V-type.ATP.synthase.subunit.D.(EC.3.6.3.14)	Environmental Information Processing	Membrane Transport	NtpD
SP_0153	SP_0154	0.794092	61	P	SP	SP_0153	na	na	Substrate-specific.component.BL0695.of.predicted.ECF.transporter	Hypothetical/Unknown	Hypothetical/Unknown	na	SP_0154	na	Membrane	Catalyzes.the.cleavage.of.p-aminobenzoyl-glutamate.to.p-aminobenzoate.and.glutamate.subunit.A	Hypothetical/Unknown	Hypothetical/Unknown	na
SP_0920	SP_1145	0.793777	57	P	SP	SP_0920	carboxynorspermidine decarboxylase	Intracellular	Carboxynorspermidine.decarboxylase	Metabolism	Various Metabolism	nspC	SP_1145	na	na	hypothetical.protein	Hypothetical/Unknown	Hypothetical/Unknown	na
SP_1126	SP_1527	0.793775	61	P	SP	SP_1126	putative glycerate kinase (EC 2.7.1.31)	Intracellular	Glycerate.kinase.(EC.2.7.1.31)	Metabolism	Amino Acid Metabolism	na	SP_1527	oligopeptide transporter	Membrane	Oligopeptide.ABC.transporter.periplasmic.oligopeptide-binding.protein.OppA.(TC.3.A.1.5.1)	Environmental Information Processing	Membrane Transport	na
SP_1953	SP_2032	0.793339	49	P	SP	SP_1953	toxin secretion ABC transporter ATP-binding protein/permease	Membrane	toxin.secretion.ABC.transporter.ATP-binding/permease.protein	Environmental Information Processing	Membrane Transport	na	SP_2032	na	Intracellular	Transcriptional.antiterminator.with.PTS.regulation.domain.SPy0181.ortholog	Genetic Information Processing	Transcription	na
SP_0735	SP_1382	0.792109	51	P	SP	SP_0735	6-phospho-beta-glucosidase	Intracellular	6-phospho-beta-glucosidase.(EC.3.2.1.86)	Metabolism	Carbohydrate Metabolism	ascB	SP_1382	Putative amylase	Intracellular	Cytoplasmic.alpha-amylase.(EC.3.2.1.1)	Metabolism	Carbohydrate Metabolism	Amy
SP_0530	SP_0575	0.792556	91	P	SP	SP_0530	na	na	na	na	Hypothetical/Unknown	na	SP_0575	na	na	DNA/RNA.HELICASE.(DEAD/DEAH.BOX.FAMILY)	Hypothetical/Unknown	Hypothetical/Unknown	na
SP_0453	SP_0875	0.796066	69	N	SP	SP_0453	na	Intracellular	IS1380-Spn1.transposase	Genetic Information Processing	Mobile Element/Pseudogene	na	SP_0875	DNA-binding transcriptional regulator of sugar metabolism DeoR/GlpR family	Intracellular	Transcriptional.repressor.of.the.fructose.operon.DeoR.family	Genetic Information Processing	Transcription	na
SP_1518	SP_1725	0.813467	99	N	SP	SP_1518	Hypothetical Protein	na	FIG004453:.protein.YceG.like	Hypothetical/Unknown	Hypothetical/Unknown	na	SP_1725	Sucrose operon repressor ScrR	Intracellular	Sucrose.operon.repressor.ScrR.LacI.family	Genetic Information Processing	Transcription	scrR
SP_1890	SP_2197	0.798874	64	N	SP	SP_1890	Oligopeptide transport ATP-binding protein AmiF	Membrane	Oligopeptide.transport.system.permease.protein.OppB.(TC.3.A.1.5.1)	Environmental Information Processing	Membrane Transport	amiC	SP_2197	ABC thiamin transporter thiamin-binding component	Membrane	Hydroxymethylpyrimidine.ABC.transporter.substrate-binding.component	Environmental Information Processing	Membrane Transport	ThiY
SP_1725	SP_2231	0.807661	63	N	SP	SP_1725	Sucrose operon repressor ScrR	Intracellular	Sucrose.operon.repressor.ScrR.LacI.family	Genetic Information Processing	Transcription	scrR	SP_2231	H+-transporting ATP synthase subunit c	Membrane	ABC.transporter.permease.protein	Environmental Information Processing	Membrane Transport	na
SP_0391	SP_1725	0.870792	100	N	SP	SP_0391	choline binding protein	Cell Wall	Choline.binding.protein.J	Cellular Processes	Cellular Community	na	SP_1725	Sucrose operon repressor ScrR	Intracellular	Sucrose.operon.repressor.ScrR.LacI.family	Genetic Information Processing	Transcription	scrR
SP_1623	SP_1725	0.813854	77	N	SP	SP_1623	Putative cation transporter ATPase	Membrane	Cation-transporting.ATPase.E1-E2.family	Environmental Information Processing	Membrane Transport	na	SP_1725	Sucrose operon repressor ScrR	Intracellular	Sucrose.operon.repressor.ScrR.LacI.family	Genetic Information Processing	Transcription	scrR
SP_0800	SP_1725	0.823376	99	N	SP	SP_0800	hypothetical protein	na	FIG01114180:.hypothetical.protein	Hypothetical/Unknown	Hypothetical/Unknown	na	SP_1725	Sucrose operon repressor ScrR	Intracellular	Sucrose.operon.repressor.ScrR.LacI.family	Genetic Information Processing	Transcription	scrR
SP_0010	SP_0330	0.817745	83	N	SP	SP_0010	na	Cell Wall	FIG01114299:.hypothetical.protein	Metabolism	Antibiotic Response/Sensing	penP	SP_0330	Sugar binding transcriptional regulator RegR	Intracellular	Transcriptional.regulator.RegR.rpressor.of.hyaluronate.and.KDG.utilization	Genetic Information Processing	Transcription	RegR
SP_0986	SP_1398	0.825232	68	N	SP	SP_0986	hypothetical protein	na	Integral.membrane.protein	Hypothetical/Unknown	Hypothetical/Unknown	na	SP_1398	Phosphate ABC transporter permease component	Membrane	Phosphate.transport.system.permease.protein.PstA.(TC.3.A.1.7.1)	Environmental Information Processing	Membrane Transport	PstA
SP_0374	SP_1725	0.872451	100	N	SP	SP_0374	na	na	hypothetical.protein	Hypothetical/Unknown	Hypothetical/Unknown	na	SP_1725	Sucrose operon repressor ScrR	Intracellular	Sucrose.operon.repressor.ScrR.LacI.family	Genetic Information Processing	Transcription	scrR
SP_1400	SP_1875	0.830832	90	N	SP	SP_1400	Phosphate ABC transporter periplasmic phosphate-binding protein	Membrane	Phosphate.ABC.transporter.periplasmic.phosphate-binding.protein.PstS.(TC.3.A.1.7.1)	Environmental Information Processing	Membrane Transport	PstS	SP_1875	segregation and condensation protein B	Intracellular	Segregation.and.condensation.protein.B	Cellular Processes	Cell Division	scpB
SP_0800	SP_1396	0.845992	90	N	SP	SP_0800	hypothetical protein	na	FIG01114180:.hypothetical.protein	Hypothetical/Unknown	Hypothetical/Unknown	na	SP_1396	na	Membrane	Phosphate.transport.ATP-binding.protein.PstB.(TC.3.A.1.7.1)	Environmental Information Processing	Membrane Transport	pstB
SP_0010	SP_1725	0.847008	93	N	SP	SP_0010	na	Cell Wall	FIG01114299:.hypothetical.protein	Metabolism	Antibiotic Response/Sensing	penP	SP_1725	Sucrose operon repressor ScrR	Intracellular	Sucrose.operon.repressor.ScrR.LacI.family	Genetic Information Processing	Transcription	scrR
SP_0445	SP_0768	0.872798	100	N	SP	SP_0445	acetolactate synthase catalytic subunit (EC 2.2.1.6)	Intracellular	Acetolactate.synthase.large.subunit.(EC.2.2.1.6)	Metabolism	Amino Acid Metabolism	ilvB	SP_0768	ribosomal RNA large subunit methyltransferase N	Intracellular	Ribosomal.RNA.large.subunit.methyltransferase.N.(EC.2.1.1.-)	Genetic Information Processing	Translation	rlmN
SP_0986	SP_1400	0.911533	100	N	SP	SP_0986	hypothetical protein	na	Integral.membrane.protein	Hypothetical/Unknown	Hypothetical/Unknown	na	SP_1400	Phosphate ABC transporter periplasmic phosphate-binding protein	Membrane	Phosphate.ABC.transporter.periplasmic.phosphate-binding.protein.PstS.(TC.3.A.1.7.1)	Environmental Information Processing	Membrane Transport	PstS
SP_0986	SP_1396	0.921394	100	N	SP	SP_0986	hypothetical protein	na	Integral.membrane.protein	Hypothetical/Unknown	Hypothetical/Unknown	na	SP_1396	na	Membrane	Phosphate.transport.ATP-binding.protein.PstB.(TC.3.A.1.7.1)	Environmental Information Processing	Membrane Transport	pstB
SP_0986	SP_1397	0.929352	100	N	SP	SP_0986	hypothetical protein	na	Integral.membrane.protein	Hypothetical/Unknown	Hypothetical/Unknown	na	SP_1397	na	Membrane	Phosphate.transport.ATP-binding.protein.PstB.(TC.3.A.1.7.1)	Environmental Information Processing	Membrane Transport	pstB
SP_1839	SP_1840	0.956358	80	P	P	SP_1839	na	Membrane	Lipid.A.export.ATP-binding/permease.protein.MsbA	Environmental Information Processing	Membrane Transport	na	SP_1840	na	Membrane	Lipid.A.export.ATP-binding/permease.protein.MsbA	Environmental Information Processing	Membrane Transport	na
SP_0728	SP_0729	0.947008	77	P	P	SP_0728	Copper-exporting ATPase	Membrane	Copper-exporting.ATPase.(EC.3.6.3.4)	Environmental Information Processing	Membrane Transport	na	SP_0729	Copper-translocating P-type ATPase	Membrane	Lead.cadmium.zinc.and.mercury.transporting.ATPase.(EC.3.6.3.3).(EC.3.6.3.5);.Copper-translocating.P-type.ATPase.(EC.3.6.3.4)	Environmental Information Processing	Membrane Transport	na
SP_0645	SP_1381	0.939724	78	P	P	SP_0645	Phosphotransferase system mannitol/fructose-specific IIA domain	Membrane	PTS.system.galactose-specific.IIA.component.(EC.2.7.1.69)	Environmental Information Processing	Membrane Transport	ptsN	SP_1381	Putative ABC transporter ATP-binding protein	Membrane	ABC.transporter.ATP-binding.protein	Environmental Information Processing	Membrane Transport	na
SP_1504	SP_1505	0.928305	98	P	P	SP_1504	Hypothetical Protein	na	TPR-repeat-containing.protein	Hypothetical/Unknown	Hypothetical/Unknown	na	SP_1505	Hypothetical Protein (Membrane protein)	Membrane	FIG01113973:.possible.membrane.protein	Hypothetical/Unknown	Hypothetical/Unknown	na
SP_0169	SP_0789	0.921855	75	P	P	SP_0169	na	na	na	na	Hypothetical/Unknown	na	SP_0789	DNA-binding transcriptional regulator PadR family	Intracellular	Transcriptional.regulator.PadR.family	Genetic Information Processing	Transcription	na
SP_1031	SP_1581	0.920325	75	P	P	SP_1031	na	na	FIG01113997:.hypothetical.protein	Hypothetical/Unknown	Hypothetical/Unknown	na	SP_1581	Hypothetical Protein	na	hypothetical.protein	Hypothetical/Unknown	Hypothetical/Unknown	na
SP_0883	SP_1031	0.919986	75	P	P	SP_0883	hypothetical protein	na	FIG01116675:.hypothetical.protein	Hypothetical/Unknown	Hypothetical/Unknown	na	SP_1031	na	na	FIG01113997:.hypothetical.protein	Hypothetical/Unknown	Hypothetical/Unknown	na
SP_1581	SP_1723	0.918704	75	P	P	SP_1581	Hypothetical Protein	na	hypothetical.protein	Hypothetical/Unknown	Hypothetical/Unknown	na	SP_1723	na	na	FIG01113976:.hypothetical.protein	Hypothetical/Unknown	Hypothetical/Unknown	na
SP_1675	SP_1676	0.918268	80	P	P	SP_1675	Hypothetical Protein	Intracellular	N-acetylmannosamine.kinase.(EC.2.7.1.60)	Metabolism	Carbohydrate Metabolism	na	SP_1676	na	na	na	na	Hypothetical/Unknown	na
SP_0133	SP_0136	0.918042	92	P	P	SP_0133	na	Intracellular	Exopolysaccharide.biosynthesis.glycosyltransferase.EpsF.(EC.2.4.1.-)	Metabolism	Carbohydrate Metabolism	na	SP_0136	na	Intracellular	Beta-13-glucosyltransferase	Metabolism	Carbohydrate Metabolism	na
SP_0596	SP_0883	0.916498	75	P	P	SP_0596	na	na	FIG01115113:.hypothetical.protein	Hypothetical/Unknown	Hypothetical/Unknown	na	SP_0883	hypothetical protein	na	FIG01116675:.hypothetical.protein	Hypothetical/Unknown	Hypothetical/Unknown	na
SP_1282	SP_1840	0.913843	80	P	P	SP_1282	ABC transporter ATPase component	Membrane	ABC.transporter.ATP-binding.protein	Environmental Information Processing	Membrane Transport	na	SP_1840	na	Membrane	Lipid.A.export.ATP-binding/permease.protein.MsbA	Environmental Information Processing	Membrane Transport	na
SP_0596	SP_1932	0.909734	75	P	P	SP_0596	na	na	FIG01115113:.hypothetical.protein	Hypothetical/Unknown	Hypothetical/Unknown	na	SP_1932	na	na	FIG01115741:.hypothetical.protein	Hypothetical/Unknown	Hypothetical/Unknown	na
SP_0883	SP_1581	0.907082	75	P	P	SP_0883	hypothetical protein	na	FIG01116675:.hypothetical.protein	Hypothetical/Unknown	Hypothetical/Unknown	na	SP_1581	Hypothetical Protein	na	hypothetical.protein	Hypothetical/Unknown	Hypothetical/Unknown	na
SP_0883	SP_1372	0.904876	75	P	P	SP_0883	hypothetical protein	na	FIG01116675:.hypothetical.protein	Hypothetical/Unknown	Hypothetical/Unknown	na	SP_1372	Hypothetical Protein	na	FIG01116936:.hypothetical.protein	Hypothetical/Unknown	Hypothetical/Unknown	na
SP_0596	SP_1581	0.903885	75	P	P	SP_0596	na	na	FIG01115113:.hypothetical.protein	Hypothetical/Unknown	Hypothetical/Unknown	na	SP_1581	Hypothetical Protein	na	hypothetical.protein	Hypothetical/Unknown	Hypothetical/Unknown	na
SP_1282	SP_1839	0.901522	80	P	P	SP_1282	ABC transporter ATPase component	Membrane	ABC.transporter.ATP-binding.protein	Environmental Information Processing	Membrane Transport	na	SP_1839	na	Membrane	Lipid.A.export.ATP-binding/permease.protein.MsbA	Environmental Information Processing	Membrane Transport	na
SP_0459	SP_1976	0.901244	100	P	P	SP_0459	formate acetyltransferase	Intracellular	Pyruvate.formate-lyase.(EC.2.3.1.54)	Metabolism	Carbohydrate Metabolism	na	SP_1976	pyruvate formate-lyase-activating enzyme	Intracellular	Pyruvate.formate-lyase.activating.enzyme.(EC.1.97.1.4)	Metabolism	Amino Acid Metabolism	pflA
SP_1031	SP_1372	0.899655	75	P	P	SP_1031	na	na	FIG01113997:.hypothetical.protein	Hypothetical/Unknown	Hypothetical/Unknown	na	SP_1372	Hypothetical Protein	na	FIG01116936:.hypothetical.protein	Hypothetical/Unknown	Hypothetical/Unknown	na
SP_1059	SP_1723	0.899357	75	P	P	SP_1059	na	na	hypothetical.protein	Hypothetical/Unknown	Hypothetical/Unknown	na	SP_1723	na	na	FIG01113976:.hypothetical.protein	Hypothetical/Unknown	Hypothetical/Unknown	na
SP_0522	SP_0523	0.899152	92	P	P	SP_0522	ABC-type multidrug transport system ATPase component	Membrane	ABC.transporter.ATP-binding.protein.EcsA	Environmental Information Processing	Membrane Transport	ccmA	SP_0523	ABC transporter permease protein	Membrane	ABC.transporter.permease.protein.EscB	Environmental Information Processing	Membrane Transport	ecsB
SP_1415	SP_2056	0.898745	78	P	P	SP_1415	Glucosamine-6-phosphate deaminase	Intracellular	Glucosamine-6-phosphate.deaminase.(EC.3.5.99.6)	Metabolism	Carbohydrate Metabolism	NagB	SP_2056	N-acetylglucosamine-6-phosphate deacetylase	Intracellular	N-acetylglucosamine-6-phosphate.deacetylase.(EC.3.5.1.25)	Metabolism	Carbohydrate Metabolism	nagA
SP_1381	SP_1581	0.897634	75	P	P	SP_1381	Putative ABC transporter ATP-binding protein	Membrane	ABC.transporter.ATP-binding.protein	Environmental Information Processing	Membrane Transport	na	SP_1581	Hypothetical Protein	na	hypothetical.protein	Hypothetical/Unknown	Hypothetical/Unknown	na
SP_2073	SP_2075	0.897187	98	P	P	SP_2073	na	Membrane	Lipid.A.export.ATP-binding/permease.protein.MsbA	Environmental Information Processing	Membrane Transport	na	SP_2075	na	Membrane	Lipid.A.export.ATP-binding/permease.protein.MsbA	Environmental Information Processing	Membrane Transport	na
SP_1381	SP_1723	0.89619	75	P	P	SP_1381	Putative ABC transporter ATP-binding protein	Membrane	ABC.transporter.ATP-binding.protein	Environmental Information Processing	Membrane Transport	na	SP_1723	na	na	FIG01113976:.hypothetical.protein	Hypothetical/Unknown	Hypothetical/Unknown	na
SP_1372	SP_1381	0.89509	75	P	P	SP_1372	Hypothetical Protein	na	FIG01116936:.hypothetical.protein	Hypothetical/Unknown	Hypothetical/Unknown	na	SP_1381	Putative ABC transporter ATP-binding protein	Membrane	ABC.transporter.ATP-binding.protein	Environmental Information Processing	Membrane Transport	na
SP_0596	SP_1744	0.894744	75	P	P	SP_0596	na	na	FIG01115113:.hypothetical.protein	Hypothetical/Unknown	Hypothetical/Unknown	na	SP_1744	Ribosomal silencing factor RsfS	Intracellular	Ribosomal.silencing.factor.RsfA.(former.Iojap)	Genetic Information Processing	Translation	rsfS
SP_1372	SP_1744	0.893982	75	P	P	SP_1372	Hypothetical Protein	na	FIG01116936:.hypothetical.protein	Hypothetical/Unknown	Hypothetical/Unknown	na	SP_1744	Ribosomal silencing factor RsfS	Intracellular	Ribosomal.silencing.factor.RsfA.(former.Iojap)	Genetic Information Processing	Translation	rsfS
SP_0986	SP_1664	0.892991	100	P	P	SP_0986	hypothetical protein	na	Integral.membrane.protein	Hypothetical/Unknown	Hypothetical/Unknown	na	SP_1664	Hypothetical Protein	Membrane	FIG001960:.FtsZ-interacting.protein.related.to.cell.division	Cellular Processes	Cell Division	YlmF/SepF
SP_2032	SP_2035	0.892731	89	P	P	SP_2032	na	Intracellular	Transcriptional.antiterminator.with.PTS.regulation.domain.SPy0181.ortholog	Genetic Information Processing	Transcription	na	SP_2035	3-keto-L-gulonate-6-phosphate decarboxylase	Intracellular	3-keto-L-gulonate.6-phosphate.decarboxylase	Metabolism	Carbohydrate Metabolism	ulaD
SP_1190	SP_1191	0.892453	89	P	P	SP_1190	na	Intracellular	Tagatose.16-diphosphate.aldolase.(EC.4.1.2.40)	Metabolism	Carbohydrate Metabolism	lacD	SP_1191	na	Intracellular	Tagatose-6-phosphate.kinase.(EC.2.7.1.144)	Metabolism	Carbohydrate Metabolism	lacC
SP_1372	SP_1656	0.892107	75	P	P	SP_1372	Hypothetical Protein	na	FIG01116936:.hypothetical.protein	Hypothetical/Unknown	Hypothetical/Unknown	na	SP_1656	Hypothetical Protein	na	FIG01116634:.hypothetical.protein	Hypothetical/Unknown	Hypothetical/Unknown	na
SP_1059	SP_1198	0.890808	75	P	P	SP_1059	na	na	hypothetical.protein	Hypothetical/Unknown	Hypothetical/Unknown	na	SP_1198	Phosphotransferase system mannitol/fructose-specific IIA domain	Membrane	PTS.system.galactose-specific.IIA.component.(EC.2.7.1.69)	Environmental Information Processing	Membrane Transport	ptsN
SP_1059	SP_1581	0.890483	75	P	P	SP_1059	na	na	hypothetical.protein	Hypothetical/Unknown	Hypothetical/Unknown	na	SP_1581	Hypothetical Protein	na	hypothetical.protein	Hypothetical/Unknown	Hypothetical/Unknown	na
SP_1059	SP_1744	0.889405	75	P	P	SP_1059	na	na	hypothetical.protein	Hypothetical/Unknown	Hypothetical/Unknown	na	SP_1744	Ribosomal silencing factor RsfS	Intracellular	Ribosomal.silencing.factor.RsfA.(former.Iojap)	Genetic Information Processing	Translation	rsfS
SP_0789	SP_0816	0.888913	76	P	P	SP_0789	DNA-binding transcriptional regulator PadR family	Intracellular	Transcriptional.regulator.PadR.family	Genetic Information Processing	Transcription	na	SP_0816	hypothetical protein	na	FIG01114027:.hypothetical.protein	Hypothetical/Unknown	Hypothetical/Unknown	na
SP_1059	SP_1390	0.888664	75	P	P	SP_1059	na	na	hypothetical.protein	Hypothetical/Unknown	Hypothetical/Unknown	na	SP_1390	UDP-N-acetylenolpyruvoylglucosamine reductase	Intracellular	UDP-N-acetylenolpyruvoylglucosamine.reductase.(EC.1.1.1.158)	Metabolism	Cell Wall Metabolism	MurB
SP_0789	SP_1581	0.888374	75	P	P	SP_0789	DNA-binding transcriptional regulator PadR family	Intracellular	Transcriptional.regulator.PadR.family	Genetic Information Processing	Transcription	na	SP_1581	Hypothetical Protein	na	hypothetical.protein	Hypothetical/Unknown	Hypothetical/Unknown	na
SP_1198	SP_1581	0.887691	75	P	P	SP_1198	Phosphotransferase system mannitol/fructose-specific IIA domain	Membrane	PTS.system.galactose-specific.IIA.component.(EC.2.7.1.69)	Environmental Information Processing	Membrane Transport	ptsN	SP_1581	Hypothetical Protein	na	hypothetical.protein	Hypothetical/Unknown	Hypothetical/Unknown	na
SP_0303	SP_0310	0.886272	81	P	P	SP_0303	6-phospho-beta-glucosidase	Intracellular	6-phospho-beta-glucosidase.(EC.3.2.1.86)	Metabolism	Carbohydrate Metabolism	na	SP_0310	cellobiose phosphotransferase system IIC component	Membrane	PTS.system.cellobiose-specific.IIC.component.(EC.2.7.1.69)	Environmental Information Processing	Membrane Transport	celD
SP_1031	SP_1723	0.885541	75	P	P	SP_1031	na	na	FIG01113997:.hypothetical.protein	Hypothetical/Unknown	Hypothetical/Unknown	na	SP_1723	na	na	FIG01113976:.hypothetical.protein	Hypothetical/Unknown	Hypothetical/Unknown	na
SP_0645	SP_1372	0.884939	75	P	P	SP_0645	Phosphotransferase system mannitol/fructose-specific IIA domain	Membrane	PTS.system.galactose-specific.IIA.component.(EC.2.7.1.69)	Environmental Information Processing	Membrane Transport	ptsN	SP_1372	Hypothetical Protein	na	FIG01116936:.hypothetical.protein	Hypothetical/Unknown	Hypothetical/Unknown	na
SP_0520	SP_0789	0.884909	75	P	P	SP_0520	na	na	Hypothetical.protein.in.cluster.with.Ecs.transporter.(in.Streptococci)	Hypothetical/Unknown	Hypothetical/Unknown	na	SP_0789	DNA-binding transcriptional regulator PadR family	Intracellular	Transcriptional.regulator.PadR.family	Genetic Information Processing	Transcription	na
SP_0596	SP_1372	0.884859	75	P	P	SP_0596	na	na	FIG01115113:.hypothetical.protein	Hypothetical/Unknown	Hypothetical/Unknown	na	SP_1372	Hypothetical Protein	na	FIG01116936:.hypothetical.protein	Hypothetical/Unknown	Hypothetical/Unknown	na
SP_0789	SP_2096	0.882315	75	P	P	SP_0789	DNA-binding transcriptional regulator PadR family	Intracellular	Transcriptional.regulator.PadR.family	Genetic Information Processing	Transcription	na	SP_2096	N-acetyldiaminopimelate deacetylase	Intracellular	N-acetyl-LL-diaminopimelate.deacetylase.(EC.3.5.1.47)	Metabolism	Amino Acid Metabolism	na
SP_1162	SP_1164	0.881992	96	P	P	SP_1162	dihydrolipoamide acetyltransferase	Intracellular	Dihydrolipoamide.acetyltransferase.component.(E2).of.acetoin.dehydrogenase.complex.(EC.2.3.1.-)	Metabolism	Carbohydrate Metabolism	na	SP_1164	acetoin dehydrogenase E1 component subunit alpha	Intracellular	Acetoin.dehydrogenase.E1.component.alpha-subunit.(EC.1.2.4.-)	Metabolism	Cofactor And Vitamin Metabolism	na
SP_0306	SP_0310	0.881934	81	P	P	SP_0306	transcriptional regulator	Intracellular	Transcriptional.antiterminator.of.lichenan.operon.BglG.family	Genetic Information Processing	Transcription	na	SP_0310	cellobiose phosphotransferase system IIC component	Membrane	PTS.system.cellobiose-specific.IIC.component.(EC.2.7.1.69)	Environmental Information Processing	Membrane Transport	celD
SP_0596	SP_1381	0.881354	75	P	P	SP_0596	na	na	FIG01115113:.hypothetical.protein	Hypothetical/Unknown	Hypothetical/Unknown	na	SP_1381	Putative ABC transporter ATP-binding protein	Membrane	ABC.transporter.ATP-binding.protein	Environmental Information Processing	Membrane Transport	na
SP_0308	SP_0310	0.880787	81	P	P	SP_0308	cellobiose phosphotransferase system IIA component	Membrane	PTS.system.cellobiose-specific.IIA.component.(EC.2.7.1.69)	Environmental Information Processing	Membrane Transport	celC	SP_0310	cellobiose phosphotransferase system IIC component	Membrane	PTS.system.cellobiose-specific.IIC.component.(EC.2.7.1.69)	Environmental Information Processing	Membrane Transport	celD
SP_0342	SP_1634	0.880476	85	P	P	SP_0342	Glucan 16-alpha-glucosidase (EC 3.2.1.70)	Intracellular	Glucan.16-alpha-glucosidase.(EC.3.2.1.70)	Metabolism	Carbohydrate Metabolism	na	SP_1634	Hypothetical Protein	na	Esterase/lipase	Hypothetical/Unknown	Hypothetical/Unknown	na
SP_1325	SP_1715	0.880166	91	P	P	SP_1325	Hypothetical Protein	na	Nucleoside-diphosphate-sugar.epimerases	Hypothetical/Unknown	Hypothetical/Unknown	na	SP_1715	ABC transporter ATP-binding protein	Membrane	ABC-type.multidrug.transport.system.ATPase.component	Environmental Information Processing	Membrane Transport	na
SP_0166	SP_0167	0.879515	92	P	P	SP_0166	Pyridoxal-dependent decarboxylase	Intracellular	pyridoxal-dependent.decarboxylase.Orn/Lys/Arg.family	Metabolism	Amino Acid Metabolism	na	SP_0167	na	na	FIG01119245:.hypothetical.protein	Hypothetical/Unknown	Hypothetical/Unknown	na
SP_0166	SP_0523	0.879401	90	P	P	SP_0166	Pyridoxal-dependent decarboxylase	Intracellular	pyridoxal-dependent.decarboxylase.Orn/Lys/Arg.family	Metabolism	Amino Acid Metabolism	na	SP_0523	ABC transporter permease protein	Membrane	ABC.transporter.permease.protein.EscB	Environmental Information Processing	Membrane Transport	ecsB
SP_0091	SP_1860	0.87802	93	P	P	SP_0091	ABC transporter permease	Membrane	Multiple.sugar.ABC.transporter.membrane-spanning.permease.protein.MsmG	Environmental Information Processing	Membrane Transport	UgpE	SP_1860	Choline transporter	Membrane	L-proline.glycine.betaine.binding.ABC.transporter.protein.ProX.(TC.3.A.1.12.1)./.Osmotic.adaptation	Environmental Information Processing	Membrane Transport	proWX
SP_0394	SP_0453	0.877924	93	P	P	SP_0394	PTS system mannitol-specific transporter subunit IIBC	Membrane	PTS.system.mannitol-specific.IIB.component.(EC.2.7.1.69)./.PTS.system.mannitol-specific.IIC.component.(EC.2.7.1.69)	Environmental Information Processing	Membrane Transport	na	SP_0453	na	Intracellular	IS1380-Spn1.transposase	Genetic Information Processing	Mobile Element/Pseudogene	na
SP_0133	SP_0134	0.877896	82	P	P	SP_0133	na	Intracellular	Exopolysaccharide.biosynthesis.glycosyltransferase.EpsF.(EC.2.4.1.-)	Metabolism	Carbohydrate Metabolism	na	SP_0134	na	na	Exopolysaccharide.biosynthesis.glycosyltransferase.EpsF.(EC.2.4.1.-)	Hypothetical/Unknown	Hypothetical/Unknown	na
SP_1031	SP_1059	0.877873	75	P	P	SP_1031	na	na	FIG01113997:.hypothetical.protein	Hypothetical/Unknown	Hypothetical/Unknown	na	SP_1059	na	na	hypothetical.protein	Hypothetical/Unknown	Hypothetical/Unknown	na
SP_1852	SP_1853	0.877155	95	P	P	SP_1852	galactose-1-phosphate uridylyltransferase	Intracellular	Galactose-1-phosphate.uridylyltransferase.(EC.2.7.7.10)	Metabolism	Carbohydrate Metabolism	galT	SP_1853	galactokinase	Intracellular	Galactokinase.(EC.2.7.1.6)	Metabolism	Carbohydrate Metabolism	galK
SP_1198	SP_1723	0.877105	75	P	P	SP_1198	Phosphotransferase system mannitol/fructose-specific IIA domain	Membrane	PTS.system.galactose-specific.IIA.component.(EC.2.7.1.69)	Environmental Information Processing	Membrane Transport	ptsN	SP_1723	na	na	FIG01113976:.hypothetical.protein	Hypothetical/Unknown	Hypothetical/Unknown	na
SP_0951	SP_1031	0.876962	75	P	P	SP_0951	transcriptional regulator possibly of competence genes	Intracellular	FIG01114257:.hypothetical.protein	Genetic Information Processing	Transcription	na	SP_1031	na	na	FIG01113997:.hypothetical.protein	Hypothetical/Unknown	Hypothetical/Unknown	na
SP_2061	SP_2062	0.876527	96	P	P	SP_2061	na	na	FIG01114641:.hypothetical.protein	Hypothetical/Unknown	Hypothetical/Unknown	na	SP_2062	DNA-binding transcriptional regulator MarR family	Intracellular	Transcriptional.regulator.MarR.family	Genetic Information Processing	Transcription	marR
SP_0186	SP_1238	0.875949	81	P	P	SP_0186	Excinuclease ABC subunit A	Intracellular	Excinuclease.ABC.subunit.A	Genetic Information Processing	Dna Repair And Editing	uvrA	SP_1238	Excinuclease ABC subunit B	Intracellular	Excinuclease.ABC.subunit.B	Genetic Information Processing	Dna Repair And Editing	UvrB
SP_1715	SP_2034	0.875313	84	P	P	SP_1715	ABC transporter ATP-binding protein	Membrane	ABC-type.multidrug.transport.system.ATPase.component	Environmental Information Processing	Membrane Transport	na	SP_2034	L-xylulose 5-phosphate 3-epimerase	Intracellular	L-xylulose.5-phosphate.3-epimerase.(EC.5.1.3.-)	Metabolism	Carbohydrate Metabolism	na
SP_0645	SP_1723	0.874178	75	P	P	SP_0645	Phosphotransferase system mannitol/fructose-specific IIA domain	Membrane	PTS.system.galactose-specific.IIA.component.(EC.2.7.1.69)	Environmental Information Processing	Membrane Transport	ptsN	SP_1723	na	na	FIG01113976:.hypothetical.protein	Hypothetical/Unknown	Hypothetical/Unknown	na
SP_0596	SP_1031	0.873561	75	P	P	SP_0596	na	na	FIG01115113:.hypothetical.protein	Hypothetical/Unknown	Hypothetical/Unknown	na	SP_1031	na	na	FIG01113997:.hypothetical.protein	Hypothetical/Unknown	Hypothetical/Unknown	na
SP_0071	SP_0139	0.872782	82	P	P	SP_0071	na	Membrane	IgA1.protease.(EC.3.4.24.13)	Genetic Information Processing	Folding Sorting Degradation	na	SP_0139	na	na	FIG01114613:.hypothetical.protein	Hypothetical/Unknown	Hypothetical/Unknown	na
SP_1166	SP_1168	0.871993	78	P	P	SP_1166	MATE efflux family protein	Membrane	Dihydrolipoamide.acetyltransferase	Environmental Information Processing	Membrane Transport	na	SP_1168	mutator MutT protein	Intracellular	Mutator.mutT.protein.(78-dihydro-8-oxoguanine-triphosphatase).(EC.3.6.1.-)	Genetic Information Processing	Dna Repair And Editing	na
SP_0883	SP_1198	0.871494	75	P	P	SP_0883	hypothetical protein	na	FIG01116675:.hypothetical.protein	Hypothetical/Unknown	Hypothetical/Unknown	na	SP_1198	Phosphotransferase system mannitol/fructose-specific IIA domain	Membrane	PTS.system.galactose-specific.IIA.component.(EC.2.7.1.69)	Environmental Information Processing	Membrane Transport	ptsN
SP_1191	SP_1192	0.870809	89	P	P	SP_1191	na	Intracellular	Tagatose-6-phosphate.kinase.(EC.2.7.1.144)	Metabolism	Carbohydrate Metabolism	lacC	SP_1192	na	Intracellular	Galactose-6-phosphate.isomerase.LacB.subunit.(EC.5.3.1.26)	Metabolism	Carbohydrate Metabolism	lacB
SP_0071	SP_1860	0.870565	83	P	P	SP_0071	na	Membrane	IgA1.protease.(EC.3.4.24.13)	Genetic Information Processing	Folding Sorting Degradation	na	SP_1860	Choline transporter	Membrane	L-proline.glycine.betaine.binding.ABC.transporter.protein.ProX.(TC.3.A.1.12.1)./.Osmotic.adaptation	Environmental Information Processing	Membrane Transport	proWX
SP_0306	SP_0307	0.870278	81	P	P	SP_0306	transcriptional regulator	Intracellular	Transcriptional.antiterminator.of.lichenan.operon.BglG.family	Genetic Information Processing	Transcription	na	SP_0307	transcriptional regulator	Intracellular	Transcriptional.antiterminator.of.lichenan.operon.BglG.family	Genetic Information Processing	Transcription	na
SP_2174	SP_2176	0.870093	98	P	P	SP_2174	D-alanine--poly(phosphoribitol) ligase subunit 2	Intracellular	D-alanine--poly(phosphoribitol).ligase.subunit.2.(EC.6.1.1.13)	Metabolism	Various Metabolism	dltC	SP_2176	D-alanine--poly(phosphoribitol) ligase subunit 1	Intracellular	D-alanine--poly(phosphoribitol).ligase.subunit.1.(EC.6.1.1.13)	Metabolism	Various Metabolism	dltA
SP_2034	SP_2035	0.870063	82	P	P	SP_2034	L-xylulose 5-phosphate 3-epimerase	Intracellular	L-xylulose.5-phosphate.3-epimerase.(EC.5.1.3.-)	Metabolism	Carbohydrate Metabolism	na	SP_2035	3-keto-L-gulonate-6-phosphate decarboxylase	Intracellular	3-keto-L-gulonate.6-phosphate.decarboxylase	Metabolism	Carbohydrate Metabolism	ulaD
SP_1381	SP_1744	0.869792	75	P	P	SP_1381	Putative ABC transporter ATP-binding protein	Membrane	ABC.transporter.ATP-binding.protein	Environmental Information Processing	Membrane Transport	na	SP_1744	Ribosomal silencing factor RsfS	Intracellular	Ribosomal.silencing.factor.RsfA.(former.Iojap)	Genetic Information Processing	Translation	rsfS
SP_0169	SP_1543	0.869583	75	P	P	SP_0169	na	na	na	na	Hypothetical/Unknown	na	SP_1543	na	na	na	na	Hypothetical/Unknown	na
SP_0186	SP_0618	0.867524	81	P	P	SP_0186	Excinuclease ABC subunit A	Intracellular	Excinuclease.ABC.subunit.A	Genetic Information Processing	Dna Repair And Editing	uvrA	SP_0618	excinuclease ABC subunit C	Intracellular	Excinuclease.ABC.subunit.C	Genetic Information Processing	Dna Repair And Editing	na
SP_2235	SP_2236	0.867396	96	P	P	SP_2235	Response regulator of the competence regulon ComE	Intracellular	Response.regulator.of.the.competence.regulon.ComE	Cellular Processes	Cellular Community	comE	SP_2236	sensor histidine kinase ComD	Membrane	Histidine.kinase.of.the.competence.regulon.ComD	Cellular Processes	Cellular Community	comD
SP_0303	SP_0306	0.867267	81	P	P	SP_0303	6-phospho-beta-glucosidase	Intracellular	6-phospho-beta-glucosidase.(EC.3.2.1.86)	Metabolism	Carbohydrate Metabolism	na	SP_0306	transcriptional regulator	Intracellular	Transcriptional.antiterminator.of.lichenan.operon.BglG.family	Genetic Information Processing	Transcription	na
SP_0310	SP_2106	0.86699	81	P	P	SP_0310	cellobiose phosphotransferase system IIC component	Membrane	PTS.system.cellobiose-specific.IIC.component.(EC.2.7.1.69)	Environmental Information Processing	Membrane Transport	celD	SP_2106	glycogen phosphorylase	Intracellular	Maltodextrin.phosphorylase.(EC.2.4.1.1)	Metabolism	Carbohydrate Metabolism	malP
SP_0021	SP_0665	0.866535	78	P	P	SP_0021	deoxyuridine 5'-triphosphate nucleotidohydrolase	Intracellular	Deoxyuridine.5'-triphosphate.nucleotidohydrolase.(EC.3.6.1.23)	Metabolism	Nucleotide Metabolism	dut	SP_0665	aminodeoxychorismate synthase	Intracellular	Para-aminobenzoate.synthase.aminase.component.(EC.2.6.1.85)./.Aminodeoxychorismate.lyase.(EC.4.1.3.38)	Metabolism	Cofactor And Vitamin Metabolism	pabB
SP_0892	SP_1527	0.866023	82	P	P	SP_0892	putative type I restriction-modification system R subunit	Intracellular	Type.I.restriction-modification.system.restriction.subunit.R.(EC.3.1.21.3)	Genetic Information Processing	Dna Repair And Editing	hsdR	SP_1527	oligopeptide transporter	Membrane	Oligopeptide.ABC.transporter.periplasmic.oligopeptide-binding.protein.OppA.(TC.3.A.1.5.1)	Environmental Information Processing	Membrane Transport	na
SP_1375	SP_1377	0.866014	91	P	P	SP_1375	3-dehydroquinate synthase	Intracellular	3-dehydroquinate.synthase.(EC.4.2.3.4)	Metabolism	Amino Acid Metabolism	AroB	SP_1377	3-dehydroquinate dehydratase I	Intracellular	3-dehydroquinate.dehydratase.I.(EC.4.2.1.10)	Metabolism	Amino Acid Metabolism	AroD
SP_0596	SP_1059	0.865642	75	P	P	SP_0596	na	na	FIG01115113:.hypothetical.protein	Hypothetical/Unknown	Hypothetical/Unknown	na	SP_1059	na	na	hypothetical.protein	Hypothetical/Unknown	Hypothetical/Unknown	na
SP_1024	SP_1557	0.865242	98	P	P	SP_1024	Serine hydroxymethyltransferase (SHMT) (Serine methylase) (EC 2.1.2.1)	Intracellular	Serine.hydroxymethyltransferase.(EC.2.1.2.1)	Metabolism	Amino Acid Metabolism	glyA	SP_1557	DegV family protein	na	DegV.family.protein	Hypothetical/Unknown	Hypothetical/Unknown	na
SP_0665	SP_1859	0.86456	78	P	P	SP_0665	aminodeoxychorismate synthase	Intracellular	Para-aminobenzoate.synthase.aminase.component.(EC.2.6.1.85)./.Aminodeoxychorismate.lyase.(EC.4.1.3.38)	Metabolism	Cofactor And Vitamin Metabolism	pabB	SP_1859	na	Membrane	Ribosyl.nicotinamide.transporter.PnuC-like	Environmental Information Processing	Membrane Transport	na
SP_1813	SP_1974	0.86453	80	P	P	SP_1813	N-(5'-phosphoribosyl)anthranilate isomerase	Intracellular	Phosphoribosylanthranilate.isomerase.(EC.5.3.1.24)	Metabolism	Amino Acid Metabolism	trpF	SP_1974	Acylphosphatase	Intracellular	Predicted.nucleoside.phosphatase	Metabolism	Various Metabolism	na
SP_1198	SP_1381	0.864417	75	P	P	SP_1198	Phosphotransferase system mannitol/fructose-specific IIA domain	Membrane	PTS.system.galactose-specific.IIA.component.(EC.2.7.1.69)	Environmental Information Processing	Membrane Transport	ptsN	SP_1381	Putative ABC transporter ATP-binding protein	Membrane	ABC.transporter.ATP-binding.protein	Environmental Information Processing	Membrane Transport	na
SP_0892	SP_0905	0.863979	82	P	P	SP_0892	putative type I restriction-modification system R subunit	Intracellular	Type.I.restriction-modification.system.restriction.subunit.R.(EC.3.1.21.3)	Genetic Information Processing	Dna Repair And Editing	hsdR	SP_0905	hypothetical protein	na	possible.permease	Hypothetical/Unknown	Hypothetical/Unknown	yraQ
SP_1372	SP_1543	0.863484	75	P	P	SP_1372	Hypothetical Protein	na	FIG01116936:.hypothetical.protein	Hypothetical/Unknown	Hypothetical/Unknown	na	SP_1543	na	na	na	na	Hypothetical/Unknown	na
SP_1031	SP_1390	0.863311	75	P	P	SP_1031	na	na	FIG01113997:.hypothetical.protein	Hypothetical/Unknown	Hypothetical/Unknown	na	SP_1390	UDP-N-acetylenolpyruvoylglucosamine reductase	Intracellular	UDP-N-acetylenolpyruvoylglucosamine.reductase.(EC.1.1.1.158)	Metabolism	Cell Wall Metabolism	MurB
SP_1372	SP_1581	0.863061	75	P	P	SP_1372	Hypothetical Protein	na	FIG01116936:.hypothetical.protein	Hypothetical/Unknown	Hypothetical/Unknown	na	SP_1581	Hypothetical Protein	na	hypothetical.protein	Hypothetical/Unknown	Hypothetical/Unknown	na
SP_0596	SP_1723	0.863052	75	P	P	SP_0596	na	na	FIG01115113:.hypothetical.protein	Hypothetical/Unknown	Hypothetical/Unknown	na	SP_1723	na	na	FIG01113976:.hypothetical.protein	Hypothetical/Unknown	Hypothetical/Unknown	na
SP_0071	SP_2159	0.862746	90	P	P	SP_0071	na	Membrane	IgA1.protease.(EC.3.4.24.13)	Genetic Information Processing	Folding Sorting Degradation	na	SP_2159	na	Intracellular	Fucolectin-related.protein	Metabolism	Carbohydrate Metabolism	na
SP_1878	SP_2096	0.862728	75	P	P	SP_1878	CBS domain protein	na	Inosine-5'-monophosphate.dehydrogenase.(EC.1.1.1.205)	Hypothetical/Unknown	Hypothetical/Unknown	na	SP_2096	N-acetyldiaminopimelate deacetylase	Intracellular	N-acetyl-LL-diaminopimelate.deacetylase.(EC.3.5.1.47)	Metabolism	Amino Acid Metabolism	na
SP_0883	SP_1059	0.862658	75	P	P	SP_0883	hypothetical protein	na	FIG01116675:.hypothetical.protein	Hypothetical/Unknown	Hypothetical/Unknown	na	SP_1059	na	na	hypothetical.protein	Hypothetical/Unknown	Hypothetical/Unknown	na
SP_0166	SP_0678	0.862559	86	P	P	SP_0166	Pyridoxal-dependent decarboxylase	Intracellular	pyridoxal-dependent.decarboxylase.Orn/Lys/Arg.family	Metabolism	Amino Acid Metabolism	na	SP_0678	hypothetical protein	na	Rhodanese-like.domain.protein	Hypothetical/Unknown	Hypothetical/Unknown	na
SP_0651	SP_1848	0.862546	82	P	P	SP_0651	na	na	na	na	Hypothetical/Unknown	na	SP_1848	Xanthine permease	Membrane	Xanthine.permease	Environmental Information Processing	Membrane Transport	pbuX
SP_0892	SP_1391	0.862219	82	P	P	SP_0892	putative type I restriction-modification system R subunit	Intracellular	Type.I.restriction-modification.system.restriction.subunit.R.(EC.3.1.21.3)	Genetic Information Processing	Dna Repair And Editing	hsdR	SP_1391	Hypothetical Protein	Membrane	FIG01114591:.hypothetical.protein	Hypothetical/Unknown	Hypothetical/Unknown	na
SP_0071	SP_0083	0.861882	82	P	P	SP_0071	na	Membrane	IgA1.protease.(EC.3.4.24.13)	Genetic Information Processing	Folding Sorting Degradation	na	SP_0083	DNA-binding response regulator	Intracellular	Two-component.response.regulator.SA14-24	Genetic Information Processing	Transcription	na
SP_2032	SP_2034	0.861142	82	P	P	SP_2032	na	Intracellular	Transcriptional.antiterminator.with.PTS.regulation.domain.SPy0181.ortholog	Genetic Information Processing	Transcription	na	SP_2034	L-xylulose 5-phosphate 3-epimerase	Intracellular	L-xylulose.5-phosphate.3-epimerase.(EC.5.1.3.-)	Metabolism	Carbohydrate Metabolism	na
SP_0169	SP_1581	0.859822	75	P	P	SP_0169	na	na	na	na	Hypothetical/Unknown	na	SP_1581	Hypothetical Protein	na	hypothetical.protein	Hypothetical/Unknown	Hypothetical/Unknown	na
SP_0473	SP_2020	0.859792	82	P	P	SP_0473	ROK family protein	Intracellular	Xylose.repressor.protein	Genetic Information Processing	Transcription	na	SP_2020	na	Intracellular	Transcriptional.regulator.GntR.family	Genetic Information Processing	Transcription	na
SP_0665	SP_1163	0.859383	78	P	P	SP_0665	aminodeoxychorismate synthase	Intracellular	Para-aminobenzoate.synthase.aminase.component.(EC.2.6.1.85)./.Aminodeoxychorismate.lyase.(EC.4.1.3.38)	Metabolism	Cofactor And Vitamin Metabolism	pabB	SP_1163	acetoin dehydrogenase E1 component subunit beta	Intracellular	Acetoin.dehydrogenase.E1.component.beta-subunit.(EC.1.2.4.-)	Metabolism	Cofactor And Vitamin Metabolism	na
SP_0596	SP_1198	0.859117	75	P	P	SP_0596	na	na	FIG01115113:.hypothetical.protein	Hypothetical/Unknown	Hypothetical/Unknown	na	SP_1198	Phosphotransferase system mannitol/fructose-specific IIA domain	Membrane	PTS.system.galactose-specific.IIA.component.(EC.2.7.1.69)	Environmental Information Processing	Membrane Transport	ptsN
SP_0303	SP_2106	0.858818	81	P	P	SP_0303	6-phospho-beta-glucosidase	Intracellular	6-phospho-beta-glucosidase.(EC.3.2.1.86)	Metabolism	Carbohydrate Metabolism	na	SP_2106	glycogen phosphorylase	Intracellular	Maltodextrin.phosphorylase.(EC.2.4.1.1)	Metabolism	Carbohydrate Metabolism	malP
SP_1543	SP_1581	0.85846	75	P	P	SP_1543	na	na	na	na	Hypothetical/Unknown	na	SP_1581	Hypothetical Protein	na	hypothetical.protein	Hypothetical/Unknown	Hypothetical/Unknown	na
SP_0496	SP_1527	0.858459	82	P	P	SP_0496	Na/Pi cotransporter II-like protein	Membrane	Sodium-dependent.phosphate.transporter	Environmental Information Processing	Membrane Transport	na	SP_1527	oligopeptide transporter	Membrane	Oligopeptide.ABC.transporter.periplasmic.oligopeptide-binding.protein.OppA.(TC.3.A.1.5.1)	Environmental Information Processing	Membrane Transport	na
SP_2035	SP_2038	0.857898	89	P	P	SP_2035	3-keto-L-gulonate-6-phosphate decarboxylase	Intracellular	3-keto-L-gulonate.6-phosphate.decarboxylase	Metabolism	Carbohydrate Metabolism	ulaD	SP_2038	PTS system ascorbate-specific transporter subunit IIC	Membrane	Ascorbate-specific.PTS.system.EIIC.component	Environmental Information Processing	Membrane Transport	ulaA
SP_0520	SP_0596	0.857871	75	P	P	SP_0520	na	na	Hypothetical.protein.in.cluster.with.Ecs.transporter.(in.Streptococci)	Hypothetical/Unknown	Hypothetical/Unknown	na	SP_0596	na	na	FIG01115113:.hypothetical.protein	Hypothetical/Unknown	Hypothetical/Unknown	na
SP_0378	SP_2061	0.857737	84	P	P	SP_0378	choline binding protein	Cell Wall	Choline.binding.protein.J	Cellular Processes	Cellular Community	na	SP_2061	na	na	FIG01114641:.hypothetical.protein	Hypothetical/Unknown	Hypothetical/Unknown	na
SP_1656	SP_1744	0.857699	75	P	P	SP_1656	Hypothetical Protein	na	FIG01116634:.hypothetical.protein	Hypothetical/Unknown	Hypothetical/Unknown	na	SP_1744	Ribosomal silencing factor RsfS	Intracellular	Ribosomal.silencing.factor.RsfA.(former.Iojap)	Genetic Information Processing	Translation	rsfS
SP_1821	SP_1830	0.857372	97	P	P	SP_1821	na	Intracellular	Catabolite.control.protein.A	Genetic Information Processing	Transcription	na	SP_1830	Putative phosphate transport system regulatory protein PhoU	Intracellular	Phosphate.transport.system.protein.phoU	Genetic Information Processing	Transcription	phoU
SP_1581	SP_1744	0.856846	75	P	P	SP_1581	Hypothetical Protein	na	hypothetical.protein	Hypothetical/Unknown	Hypothetical/Unknown	na	SP_1744	Ribosomal silencing factor RsfS	Intracellular	Ribosomal.silencing.factor.RsfA.(former.Iojap)	Genetic Information Processing	Translation	rsfS
SP_1527	SP_2035	0.856804	82	P	P	SP_1527	oligopeptide transporter	Membrane	Oligopeptide.ABC.transporter.periplasmic.oligopeptide-binding.protein.OppA.(TC.3.A.1.5.1)	Environmental Information Processing	Membrane Transport	na	SP_2035	3-keto-L-gulonate-6-phosphate decarboxylase	Intracellular	3-keto-L-gulonate.6-phosphate.decarboxylase	Metabolism	Carbohydrate Metabolism	ulaD
SP_0662	SP_0913	0.856351	83	P	P	SP_0662	Sensor histidine kinase	Membrane	Two-component.sensor.kinase.yesM.(EC.2.7.3.-).associated.with.MetSO.reductase	Environmental Information Processing	Signal Transduction	yesM	SP_0913	ABC transporter permease	Membrane	ABC.transporter.permease.protein	Environmental Information Processing	Membrane Transport	na
SP_1291	SP_2064	0.85629	85	P	P	SP_1291	Cof family protein	na	Promiscuous.sugar.phosphatase.YidA.haloacid.dehalogenase-like.phosphatase.family	Hypothetical/Unknown	Hypothetical/Unknown	na	SP_2064	haloacid dehalogenase-like family	na	hydrolase.haloacid.dehalogenase-like.family	Metabolism	Various Metabolism	na
SP_1031	SP_1381	0.856243	75	P	P	SP_1031	na	na	FIG01113997:.hypothetical.protein	Hypothetical/Unknown	Hypothetical/Unknown	na	SP_1381	Putative ABC transporter ATP-binding protein	Membrane	ABC.transporter.ATP-binding.protein	Environmental Information Processing	Membrane Transport	na
SP_0452	SP_0453	0.856124	82	P	P	SP_0452	na	Membrane	Amino.acid.ABC.transporter.ATP-binding.protein	Metabolism	Amino Acid Metabolism	na	SP_0453	na	Intracellular	IS1380-Spn1.transposase	Genetic Information Processing	Mobile Element/Pseudogene	na
SP_0374	SP_1664	0.85605	94	P	P	SP_0374	na	na	hypothetical.protein	Hypothetical/Unknown	Hypothetical/Unknown	na	SP_1664	Hypothetical Protein	Membrane	FIG001960:.FtsZ-interacting.protein.related.to.cell.division	Cellular Processes	Cell Division	YlmF/SepF
SP_0091	SP_2207	0.855541	84	P	P	SP_0091	ABC transporter permease	Membrane	Multiple.sugar.ABC.transporter.membrane-spanning.permease.protein.MsmG	Environmental Information Processing	Membrane Transport	UgpE	SP_2207	na	Membrane	Competence.protein.F.homolog.phosphoribosyltransferase.domain;.protein.YhgH.required.for.utilization.of.DNA.as.sole.source.of.carbon.and.energy	Environmental Information Processing	Membrane Transport	comFC
SP_1031	SP_1198	0.85534	75	P	P	SP_1031	na	na	FIG01113997:.hypothetical.protein	Hypothetical/Unknown	Hypothetical/Unknown	na	SP_1198	Phosphotransferase system mannitol/fructose-specific IIA domain	Membrane	PTS.system.galactose-specific.IIA.component.(EC.2.7.1.69)	Environmental Information Processing	Membrane Transport	ptsN
SP_0585	SP_1813	0.855234	78	P	P	SP_0585	5-methyltetrahydropteroyltriglutamate--homocysteine S-methyltransferase	Intracellular	5-methyltetrahydropteroyltriglutamate--.homocysteine.methyltransferase.(EC.2.1.1.14)	Metabolism	Amino Acid Metabolism	metE	SP_1813	N-(5'-phosphoribosyl)anthranilate isomerase	Intracellular	Phosphoribosylanthranilate.isomerase.(EC.5.3.1.24)	Metabolism	Amino Acid Metabolism	trpF
SP_1190	SP_1192	0.854012	89	P	P	SP_1190	na	Intracellular	Tagatose.16-diphosphate.aldolase.(EC.4.1.2.40)	Metabolism	Carbohydrate Metabolism	lacD	SP_1192	na	Intracellular	Galactose-6-phosphate.isomerase.LacB.subunit.(EC.5.3.1.26)	Metabolism	Carbohydrate Metabolism	lacB
SP_0883	SP_1744	0.853963	75	P	P	SP_0883	hypothetical protein	na	FIG01116675:.hypothetical.protein	Hypothetical/Unknown	Hypothetical/Unknown	na	SP_1744	Ribosomal silencing factor RsfS	Intracellular	Ribosomal.silencing.factor.RsfA.(former.Iojap)	Genetic Information Processing	Translation	rsfS
SP_0566	SP_1779	0.853494	82	P	P	SP_0566	Protein N-acetyltransferase RimJ/RimL family	Intracellular	PhnO.protein	Genetic Information Processing	Translation	na	SP_1779	na	na	hypothetical.protein	Hypothetical/Unknown	Hypothetical/Unknown	na
SP_1288	SP_2057	0.853181	83	P	P	SP_1288	Putative DNA-binding protein	Intracellular	Signal.recognition.particle.associated.protein	Genetic Information Processing	Transcription	na	SP_2057	peptidoglycan O-acetyltransferase OatA	Membrane	Acyltransferase.family	Metabolism	Cell Wall Metabolism	oaTA
SP_1454	SP_1723	0.85256	75	P	P	SP_1454	capsule biosynthesis protein	na	Capsule.biosynthesis.protein.capA	Metabolism	Capsule Metabolism	na	SP_1723	na	na	FIG01113976:.hypothetical.protein	Hypothetical/Unknown	Hypothetical/Unknown	na
SP_1371	SP_1375	0.852237	91	P	P	SP_1371	3-phosphoshikimate 1-carboxyvinyltransferase	Intracellular	5-Enolpyruvylshikimate-3-phosphate.synthase.(EC.2.5.1.19)	Metabolism	Amino Acid Metabolism	AroA	SP_1375	3-dehydroquinate synthase	Intracellular	3-dehydroquinate.synthase.(EC.4.2.3.4)	Metabolism	Amino Acid Metabolism	AroB
SP_0789	SP_1372	0.852115	75	P	P	SP_0789	DNA-binding transcriptional regulator PadR family	Intracellular	Transcriptional.regulator.PadR.family	Genetic Information Processing	Transcription	na	SP_1372	Hypothetical Protein	na	FIG01116936:.hypothetical.protein	Hypothetical/Unknown	Hypothetical/Unknown	na
SP_1895	SP_1897	0.85181	88	P	P	SP_1895	sugar ABC transporter substrate-binding protein	Membrane	Multiple.sugar.ABC.transporter.membrane-spanning.permease.protein.MsmG	Environmental Information Processing	Membrane Transport	rafG	SP_1897	sugar ABC transporter substrate-binding protein	Membrane	Multiple.sugar.ABC.transporter.substrate-binding.protein	Environmental Information Processing	Membrane Transport	rafE
SP_1527	SP_2032	0.851681	82	P	P	SP_1527	oligopeptide transporter	Membrane	Oligopeptide.ABC.transporter.periplasmic.oligopeptide-binding.protein.OppA.(TC.3.A.1.5.1)	Environmental Information Processing	Membrane Transport	na	SP_2032	na	Intracellular	Transcriptional.antiterminator.with.PTS.regulation.domain.SPy0181.ortholog	Genetic Information Processing	Transcription	na
SP_0880	SP_1715	0.851347	82	P	P	SP_0880	Cysteine sulfinate desulfinase/cysteine desulfurase or related enzyme	Intracellular	Putative.cysteine.desulfurase.associated.with.tRNA.4-thiouridine.synthase	Metabolism	Amino Acid Metabolism	nifS	SP_1715	ABC transporter ATP-binding protein	Membrane	ABC-type.multidrug.transport.system.ATPase.component	Environmental Information Processing	Membrane Transport	na
SP_0021	SP_0049	0.851277	78	P	P	SP_0021	deoxyuridine 5'-triphosphate nucleotidohydrolase	Intracellular	Deoxyuridine.5'-triphosphate.nucleotidohydrolase.(EC.3.6.1.23)	Metabolism	Nucleotide Metabolism	dut	SP_0049	vanZ protein	Cell Wall	Teicoplanin.resistance.protein	Cellular Processes	Antibiotic Response/Sensing	vanZ
SP_1031	SP_1656	0.851202	75	P	P	SP_1031	na	na	FIG01113997:.hypothetical.protein	Hypothetical/Unknown	Hypothetical/Unknown	na	SP_1656	Hypothetical Protein	na	FIG01116634:.hypothetical.protein	Hypothetical/Unknown	Hypothetical/Unknown	na
SP_2055	SP_2156	0.850707	83	P	P	SP_2055	zinc-containing alcohol dehydrogenase	Intracellular	Alcohol.dehydrogenase.(EC.1.1.1.1)	Metabolism	Carbohydrate Metabolism	na	SP_2156	na	na	Putative.stomatin/prohibitin-family.membrane.protease.subunit.YbbK	Hypothetical/Unknown	Hypothetical/Unknown	na
SP_0306	SP_2106	0.850445	81	P	P	SP_0306	transcriptional regulator	Intracellular	Transcriptional.antiterminator.of.lichenan.operon.BglG.family	Genetic Information Processing	Transcription	na	SP_2106	glycogen phosphorylase	Intracellular	Maltodextrin.phosphorylase.(EC.2.4.1.1)	Metabolism	Carbohydrate Metabolism	malP
SP_0883	SP_0951	0.850391	75	P	P	SP_0883	hypothetical protein	na	FIG01116675:.hypothetical.protein	Hypothetical/Unknown	Hypothetical/Unknown	na	SP_0951	transcriptional regulator possibly of competence genes	Intracellular	FIG01114257:.hypothetical.protein	Genetic Information Processing	Transcription	na
SP_0518	SP_1283	0.849976	95	P	P	SP_0518	na	na	hypothetical.protein	Hypothetical/Unknown	Hypothetical/Unknown	na	SP_1283	Heat shock protein HtpX	Membrane	Heat.shock.protein.HtpX.(EC.3.4.24.-)	Genetic Information Processing	Folding Sorting Degradation	HtpX
SP_0136	SP_0167	0.849746	82	P	P	SP_0136	na	Intracellular	Beta-13-glucosyltransferase	Metabolism	Carbohydrate Metabolism	na	SP_0167	na	na	FIG01119245:.hypothetical.protein	Hypothetical/Unknown	Hypothetical/Unknown	na
SP_0673	SP_0817	0.849475	82	P	P	SP_0673	hypothetical protein	na	Cystathionine.beta-lyase.(EC.4.4.1.8)	Hypothetical/Unknown	Hypothetical/Unknown	na	SP_0817	MutT/nudix family protein	Intracellular	Mutator.mutT.protein.(78-dihydro-8-oxoguanine-triphosphatase).(EC.3.6.1.-)	Genetic Information Processing	Dna Repair And Editing	na
SP_0795	SP_0892	0.84946	85	P	P	SP_0795	PEP-utilizing enzymes family protein	na	PEP-utilizing.enzymes.family.protein	Metabolism	Carbohydrate Metabolism	ppsA	SP_0892	putative type I restriction-modification system R subunit	Intracellular	Type.I.restriction-modification.system.restriction.subunit.R.(EC.3.1.21.3)	Genetic Information Processing	Dna Repair And Editing	hsdR
SP_0951	SP_1543	0.84914	75	P	P	SP_0951	transcriptional regulator possibly of competence genes	Intracellular	FIG01114257:.hypothetical.protein	Genetic Information Processing	Transcription	na	SP_1543	na	na	na	na	Hypothetical/Unknown	na
SP_0881	SP_1527	0.849114	85	P	P	SP_0881	(Thiamine biosynthesis protein ThiI) (tRNA 4-thiouridine synthase)	Intracellular	tRNA.S(4)U.4-thiouridine.synthase.(former.ThiI)	Metabolism	Cofactor And Vitamin Metabolism	thiI	SP_1527	oligopeptide transporter	Membrane	Oligopeptide.ABC.transporter.periplasmic.oligopeptide-binding.protein.OppA.(TC.3.A.1.5.1)	Environmental Information Processing	Membrane Transport	na
SP_0618	SP_1238	0.849073	81	P	P	SP_0618	excinuclease ABC subunit C	Intracellular	Excinuclease.ABC.subunit.C	Genetic Information Processing	Dna Repair And Editing	na	SP_1238	Excinuclease ABC subunit B	Intracellular	Excinuclease.ABC.subunit.B	Genetic Information Processing	Dna Repair And Editing	UvrB
SP_0167	SP_2094	0.848819	82	P	P	SP_0167	na	na	FIG01119245:.hypothetical.protein	Hypothetical/Unknown	Hypothetical/Unknown	na	SP_2094	rhomboid family serine protease	Membrane	Integral.membrane.protein.(Rhomboid.family)	Genetic Information Processing	Folding Sorting Degradation	na
SP_0892	SP_1587	0.84864	82	P	P	SP_0892	putative type I restriction-modification system R subunit	Intracellular	Type.I.restriction-modification.system.restriction.subunit.R.(EC.3.1.21.3)	Genetic Information Processing	Dna Repair And Editing	hsdR	SP_1587	Oxalate:formate antiporter	Membrane	Major.facilitator:Oxalate:Formate.Antiporter	Environmental Information Processing	Membrane Transport	na
SP_0789	SP_1744	0.848538	75	P	P	SP_0789	DNA-binding transcriptional regulator PadR family	Intracellular	Transcriptional.regulator.PadR.family	Genetic Information Processing	Transcription	na	SP_1744	Ribosomal silencing factor RsfS	Intracellular	Ribosomal.silencing.factor.RsfA.(former.Iojap)	Genetic Information Processing	Translation	rsfS
SP_0110	SP_0250	0.848527	88	P	P	SP_0110	na	Membrane	ABC.transporter.membrane-spanning.permease.-.amino.acid.transport	Cellular Processes	Cellular Community	na	SP_0250	PTS system transporter subunit IIC	Membrane	PTS.system.cellobiose-specific.IIC.component.(EC.2.7.1.69)	Environmental Information Processing	Membrane Transport	CelB
SP_0391	SP_0800	0.848314	88	P	P	SP_0391	choline binding protein	Cell Wall	Choline.binding.protein.J	Cellular Processes	Cellular Community	na	SP_0800	hypothetical protein	na	FIG01114180:.hypothetical.protein	Hypothetical/Unknown	Hypothetical/Unknown	na
SP_0641	SP_1319	0.848278	89	P	P	SP_0641	serine protease	Intracellular	C5a.peptidase.precursor.(EC.3.4.21.-)	Genetic Information Processing	Folding Sorting Degradation	na	SP_1319	V-type ATPase	Intracellular	V-type.ATP.synthase.subunit.C.(EC.3.6.3.14)	Environmental Information Processing	Membrane Transport	NtpC
SP_0951	SP_1581	0.8479	75	P	P	SP_0951	transcriptional regulator possibly of competence genes	Intracellular	FIG01114257:.hypothetical.protein	Genetic Information Processing	Transcription	na	SP_1581	Hypothetical Protein	na	hypothetical.protein	Hypothetical/Unknown	Hypothetical/Unknown	na
SP_0696	SP_2057	0.847643	81	P	P	SP_0696	na	na	na	na	Hypothetical/Unknown	na	SP_2057	peptidoglycan O-acetyltransferase OatA	Membrane	Acyltransferase.family	Metabolism	Cell Wall Metabolism	oaTA
SP_1316	SP_1325	0.847552	84	P	P	SP_1316	V-type ATPase	Intracellular	V-type.ATP.synthase.subunit.B.(EC.3.6.3.14)	Environmental Information Processing	Membrane Transport	NtpB	SP_1325	Hypothetical Protein	na	Nucleoside-diphosphate-sugar.epimerases	Hypothetical/Unknown	Hypothetical/Unknown	na
SP_0826	SP_0827	0.847549	78	P	P	SP_0826	hypothetical protein	na	FIG01114707:.hypothetical.protein	Hypothetical/Unknown	Hypothetical/Unknown	na	SP_0827	na	na	na	na	Hypothetical/Unknown	na
SP_0520	SP_1744	0.847479	75	P	P	SP_0520	na	na	Hypothetical.protein.in.cluster.with.Ecs.transporter.(in.Streptococci)	Hypothetical/Unknown	Hypothetical/Unknown	na	SP_1744	Ribosomal silencing factor RsfS	Intracellular	Ribosomal.silencing.factor.RsfA.(former.Iojap)	Genetic Information Processing	Translation	rsfS
SP_0066	SP_0071	0.847433	82	P	P	SP_0066	aldose 1-epimerase	Intracellular	Aldose.1-epimerase.(EC.5.1.3.3)	Metabolism	Carbohydrate Metabolism	galM	SP_0071	na	Membrane	IgA1.protease.(EC.3.4.24.13)	Genetic Information Processing	Folding Sorting Degradation	na
SP_1166	SP_1378	0.84741	96	P	P	SP_1166	MATE efflux family protein	Membrane	Dihydrolipoamide.acetyltransferase	Environmental Information Processing	Membrane Transport	na	SP_1378	rRNA methyltransferase	Intracellular	LSU.m5C1962.methyltransferase.RlmI	Genetic Information Processing	Translation	na
SP_0668	SP_2112	0.847356	81	P	P	SP_0668	glucokinase	Intracellular	Glucokinase.(EC.2.7.1.2)	Metabolism	Carbohydrate Metabolism	gki	SP_2112	Maltose operon transcriptional repressor MalR	Intracellular	Maltose.operon.transcriptional.repressor.MalR.LacI.family	Genetic Information Processing	Transcription	malR
SP_0789	SP_1059	0.847347	75	P	P	SP_0789	DNA-binding transcriptional regulator PadR family	Intracellular	Transcriptional.regulator.PadR.family	Genetic Information Processing	Transcription	na	SP_1059	na	na	hypothetical.protein	Hypothetical/Unknown	Hypothetical/Unknown	na
SP_1371	SP_1376	0.847344	94	P	P	SP_1371	3-phosphoshikimate 1-carboxyvinyltransferase	Intracellular	5-Enolpyruvylshikimate-3-phosphate.synthase.(EC.2.5.1.19)	Metabolism	Amino Acid Metabolism	AroA	SP_1376	Shikimate 5-dehydrogenase	Intracellular	Shikimate/quinate.5-dehydrogenase.I.beta.(EC.1.1.1.282)	Metabolism	Amino Acid Metabolism	AroE
SP_1370	SP_1375	0.847259	92	P	P	SP_1370	Shikimate kinase I	Intracellular	Shikimate.kinase.I.(EC.2.7.1.71)	Metabolism	Amino Acid Metabolism	AroK	SP_1375	3-dehydroquinate synthase	Intracellular	3-dehydroquinate.synthase.(EC.4.2.3.4)	Metabolism	Amino Acid Metabolism	AroB
SP_0789	SP_1031	0.847218	75	P	P	SP_0789	DNA-binding transcriptional regulator PadR family	Intracellular	Transcriptional.regulator.PadR.family	Genetic Information Processing	Transcription	na	SP_1031	na	na	FIG01113997:.hypothetical.protein	Hypothetical/Unknown	Hypothetical/Unknown	na
SP_0169	SP_1744	0.846729	75	P	P	SP_0169	na	na	na	na	Hypothetical/Unknown	na	SP_1744	Ribosomal silencing factor RsfS	Intracellular	Ribosomal.silencing.factor.RsfA.(former.Iojap)	Genetic Information Processing	Translation	rsfS
SP_1723	SP_1744	0.846572	75	P	P	SP_1723	na	na	FIG01113976:.hypothetical.protein	Hypothetical/Unknown	Hypothetical/Unknown	na	SP_1744	Ribosomal silencing factor RsfS	Intracellular	Ribosomal.silencing.factor.RsfA.(former.Iojap)	Genetic Information Processing	Translation	rsfS
SP_0753	SP_1859	0.846541	78	P	P	SP_0753	Branched-chain amino acid ABC transporter ATP-binding protein	Intracellular	Branched-chain.amino.acid.transport.ATP-binding.protein.LivF.(TC.3.A.1.4.1)	Environmental Information Processing	Membrane Transport	livF	SP_1859	na	Membrane	Ribosyl.nicotinamide.transporter.PnuC-like	Environmental Information Processing	Membrane Transport	na
SP_0789	SP_0883	0.845724	75	P	P	SP_0789	DNA-binding transcriptional regulator PadR family	Intracellular	Transcriptional.regulator.PadR.family	Genetic Information Processing	Transcription	na	SP_0883	hypothetical protein	na	FIG01116675:.hypothetical.protein	Hypothetical/Unknown	Hypothetical/Unknown	na
SP_1675	SP_1681	0.845682	80	P	P	SP_1675	Hypothetical Protein	Intracellular	N-acetylmannosamine.kinase.(EC.2.7.1.60)	Metabolism	Carbohydrate Metabolism	na	SP_1681	Putative sugar ABC transporter permease component	Membrane	ABC.transporter.predicted.N-acetylneuraminate.transport.system.permease.protein.2	Environmental Information Processing	Membrane Transport	na
SP_2038	SP_2039	0.845104	82	P	P	SP_2038	PTS system ascorbate-specific transporter subunit IIC	Membrane	Ascorbate-specific.PTS.system.EIIC.component	Environmental Information Processing	Membrane Transport	ulaA	SP_2039	na	na	Sakacin.A.production.response.regulator	Hypothetical/Unknown	Hypothetical/Unknown	na
SP_0883	SP_1543	0.844973	75	P	P	SP_0883	hypothetical protein	na	FIG01116675:.hypothetical.protein	Hypothetical/Unknown	Hypothetical/Unknown	na	SP_1543	na	na	na	na	Hypothetical/Unknown	na
SP_0735	SP_0881	0.844462	87	P	P	SP_0735	6-phospho-beta-glucosidase	Intracellular	6-phospho-beta-glucosidase.(EC.3.2.1.86)	Metabolism	Carbohydrate Metabolism	ascB	SP_0881	(Thiamine biosynthesis protein ThiI) (tRNA 4-thiouridine synthase)	Intracellular	tRNA.S(4)U.4-thiouridine.synthase.(former.ThiI)	Metabolism	Cofactor And Vitamin Metabolism	thiI
SP_0585	SP_1974	0.843863	76	P	P	SP_0585	5-methyltetrahydropteroyltriglutamate--homocysteine S-methyltransferase	Intracellular	5-methyltetrahydropteroyltriglutamate--.homocysteine.methyltransferase.(EC.2.1.1.14)	Metabolism	Amino Acid Metabolism	metE	SP_1974	Acylphosphatase	Intracellular	Predicted.nucleoside.phosphatase	Metabolism	Various Metabolism	na
SP_1759	SP_1764	0.843858	86	P	P	SP_1759	accessory Sec system translocase SecA2	Membrane	Protein.export.cytoplasm.protein.SecA2.ATPase.RNA.helicase.(TC.3.A.5.1.1)	Genetic Information Processing	Folding Sorting Degradation	secA2	SP_1764	glycosyl transferase family 2	Intracellular	Beta-13-glucosyltransferase	Metabolism	Various Metabolism	na
SP_1937	SP_1938	0.843483	80	P	P	SP_1937	N-acetylmuramoyl-L-alanine amidase	Cell Wall	Cell.wall-associated.murein.hydrolase.LytA	Metabolism	Cell Wall Metabolism	lytA	SP_1938	na	na	hypothetical.protein	Hypothetical/Unknown	Hypothetical/Unknown	na
SP_1288	SP_2027	0.843314	81	P	P	SP_1288	Putative DNA-binding protein	Intracellular	Signal.recognition.particle.associated.protein	Genetic Information Processing	Transcription	na	SP_2027	na	na	MORN.motif.family.protein	Hypothetical/Unknown	Hypothetical/Unknown	na
SP_0071	SP_0253	0.843143	82	P	P	SP_0071	na	Membrane	IgA1.protease.(EC.3.4.24.13)	Genetic Information Processing	Folding Sorting Degradation	na	SP_0253	glycerol dehydrogenase	Intracellular	Glycerol.dehydrogenase.(EC.1.1.1.6)	Metabolism	Carbohydrate Metabolism	gldA
SP_2163	SP_2169	0.842965	82	P	P	SP_2163	PTS system mannose-specific IIB component	Membrane	Predicted.L-fucose-specific.phosphotransferase.system.EIIB.component	Environmental Information Processing	Membrane Transport	na	SP_2169	ABC zinc transporter ATP-binding component	Membrane	Candidate.zinc-binding.lipoprotein.ZinT	Environmental Information Processing	Membrane Transport	AdcA
SP_0951	SP_1372	0.84263	75	P	P	SP_0951	transcriptional regulator possibly of competence genes	Intracellular	FIG01114257:.hypothetical.protein	Genetic Information Processing	Transcription	na	SP_1372	Hypothetical Protein	na	FIG01116936:.hypothetical.protein	Hypothetical/Unknown	Hypothetical/Unknown	na
SP_0523	SP_1972	0.842609	82	P	P	SP_0523	ABC transporter permease protein	Membrane	ABC.transporter.permease.protein.EscB	Environmental Information Processing	Membrane Transport	ecsB	SP_1972	na	na	FIG005935:.membrane.protein	Hypothetical/Unknown	Hypothetical/Unknown	na
SP_1017	SP_1527	0.842452	92	P	P	SP_1017	4-oxalocrotonate tautomerase (EC 2.7.1.21)	Intracellular	4-oxalocrotonate.tautomerase.(EC.5.3.2.-);.Xylose.transport.system.permease.protein.XylH	Metabolism	Various Metabolism	na	SP_1527	oligopeptide transporter	Membrane	Oligopeptide.ABC.transporter.periplasmic.oligopeptide-binding.protein.OppA.(TC.3.A.1.5.1)	Environmental Information Processing	Membrane Transport	na
SP_2085	SP_2235	0.842075	90	P	P	SP_2085	na	Membrane	Phosphate.transport.system.permease.protein.PstC.(TC.3.A.1.7.1)	Environmental Information Processing	Membrane Transport	pstC	SP_2235	Response regulator of the competence regulon ComE	Intracellular	Response.regulator.of.the.competence.regulon.ComE	Cellular Processes	Cellular Community	comE
SP_1897	SP_1898	0.8418	80	P	P	SP_1897	sugar ABC transporter substrate-binding protein	Membrane	Multiple.sugar.ABC.transporter.substrate-binding.protein	Environmental Information Processing	Membrane Transport	rafE	SP_1898	Alpha-galactosidase	Intracellular	Alpha-galactosidase.(EC.3.2.1.22)	Metabolism	Carbohydrate Metabolism	aga
SP_0645	SP_1581	0.841706	75	P	P	SP_0645	Phosphotransferase system mannitol/fructose-specific IIA domain	Membrane	PTS.system.galactose-specific.IIA.component.(EC.2.7.1.69)	Environmental Information Processing	Membrane Transport	ptsN	SP_1581	Hypothetical Protein	na	hypothetical.protein	Hypothetical/Unknown	Hypothetical/Unknown	na
SP_0062	SP_0071	0.841527	82	P	P	SP_0062	PTS system transporter subunit IIC	Membrane	PTS.system.galactosamine-specific.IIC.component.(EC.2.7.1.69)	Environmental Information Processing	Membrane Transport	ManY	SP_0071	na	Membrane	IgA1.protease.(EC.3.4.24.13)	Genetic Information Processing	Folding Sorting Degradation	na
SP_0586	SP_2034	0.841507	82	P	P	SP_0586	510-methylenetetrahydrofolate reductase	Intracellular	510-methylenetetrahydrofolate.reductase.(EC.1.5.1.20)	Metabolism	Amino Acid Metabolism	na	SP_2034	L-xylulose 5-phosphate 3-epimerase	Intracellular	L-xylulose.5-phosphate.3-epimerase.(EC.5.1.3.-)	Metabolism	Carbohydrate Metabolism	na
SP_1390	SP_1723	0.841367	75	P	P	SP_1390	UDP-N-acetylenolpyruvoylglucosamine reductase	Intracellular	UDP-N-acetylenolpyruvoylglucosamine.reductase.(EC.1.1.1.158)	Metabolism	Cell Wall Metabolism	MurB	SP_1723	na	na	FIG01113976:.hypothetical.protein	Hypothetical/Unknown	Hypothetical/Unknown	na
SP_0263	SP_0523	0.841056	82	P	P	SP_0263	eep protein	Intracellular	Membrane-associated.zinc.metalloprotease	Genetic Information Processing	Folding Sorting Degradation	na	SP_0523	ABC transporter permease protein	Membrane	ABC.transporter.permease.protein.EscB	Environmental Information Processing	Membrane Transport	ecsB
SP_0645	SP_0985	0.840988	75	P	P	SP_0645	Phosphotransferase system mannitol/fructose-specific IIA domain	Membrane	PTS.system.galactose-specific.IIA.component.(EC.2.7.1.69)	Environmental Information Processing	Membrane Transport	ptsN	SP_0985	Transcriptional regulator	Intracellular	Transcriptional.regulator	Genetic Information Processing	Transcription	na
SP_0169	SP_1372	0.840953	75	P	P	SP_0169	na	na	na	na	Hypothetical/Unknown	na	SP_1372	Hypothetical Protein	na	FIG01116936:.hypothetical.protein	Hypothetical/Unknown	Hypothetical/Unknown	na
SP_0136	SP_1946	0.840882	82	P	P	SP_0136	na	Intracellular	Beta-13-glucosyltransferase	Metabolism	Carbohydrate Metabolism	na	SP_1946	transcriptional regulator PlcR	Intracellular	transcriptional.regulator.PlcR.putative	Genetic Information Processing	Transcription	plcR
SP_0582	SP_0913	0.840855	82	P	P	SP_0582	putative integral membrane protein (possible nuclease activity)	Membrane	putative.integral.membrane.protein.(possible.nuclease.activity)	Hypothetical/Unknown	Hypothetical/Unknown	na	SP_0913	ABC transporter permease	Membrane	ABC.transporter.permease.protein	Environmental Information Processing	Membrane Transport	na
SP_1031	SP_1543	0.840814	75	P	P	SP_1031	na	na	FIG01113997:.hypothetical.protein	Hypothetical/Unknown	Hypothetical/Unknown	na	SP_1543	na	na	na	na	Hypothetical/Unknown	na
SP_0599	SP_1399	0.840359	96	P	P	SP_0599	ABC-type antimicrobial peptide transport system permease component	Membrane	ABC.transporter.membrane-spanning.permease.Pep.export.Vex3	Environmental Information Processing	Membrane Transport	vex1	SP_1399	Phosphate ABC transporter permease component	Membrane	Phosphate.transport.system.permease.protein.PstC.(TC.3.A.1.7.1)	Environmental Information Processing	Membrane Transport	PstC
SP_0665	SP_1814	0.840198	78	P	P	SP_0665	aminodeoxychorismate synthase	Intracellular	Para-aminobenzoate.synthase.aminase.component.(EC.2.6.1.85)./.Aminodeoxychorismate.lyase.(EC.4.1.3.38)	Metabolism	Cofactor And Vitamin Metabolism	pabB	SP_1814	indole-3-glycerol-phosphate synthase	Intracellular	Indole-3-glycerol.phosphate.synthase.(EC.4.1.1.48)	Metabolism	Amino Acid Metabolism	trpC
SP_0791	SP_0795	0.840121	83	P	P	SP_0791	Oxidoreductase aldo/keto reductase family	Intracellular	Oxidoreductase.aldo/keto.reductase.family	Metabolism	Various Metabolism	ydhF	SP_0795	PEP-utilizing enzymes family protein	na	PEP-utilizing.enzymes.family.protein	Metabolism	Carbohydrate Metabolism	ppsA
SP_0281	SP_2017	0.839552	79	P	P	SP_0281	aminopeptidase	Intracellular	Aminopeptidase.C.(EC.3.4.22.40)	Genetic Information Processing	Folding Sorting Degradation	na	SP_2017	dicarboxylate carrier protein MatC	Membrane	Malonate.permease	Environmental Information Processing	Membrane Transport	na
SP_1679	SP_1763	0.839484	78	P	P	SP_1679	Hypothetical Protein	na	FIG01116182:.hypothetical.protein	Hypothetical/Unknown	Hypothetical/Unknown	na	SP_1763	preprotein translocase subunit SecY	Membrane	Preprotein.translocase.SecY2.subunit.(TC.3.A.5.1.1)	Genetic Information Processing	Folding Sorting Degradation	secY
SP_0883	SP_1381	0.839194	75	P	P	SP_0883	hypothetical protein	na	FIG01116675:.hypothetical.protein	Hypothetical/Unknown	Hypothetical/Unknown	na	SP_1381	Putative ABC transporter ATP-binding protein	Membrane	ABC.transporter.ATP-binding.protein	Environmental Information Processing	Membrane Transport	na
SP_0463	SP_0577	0.838888	87	P	P	SP_0463	cell wall surface anchor family protein	Cell Wall	Cell.wall.surface.anchor.family.protein	Cellular Processes	Structural Proteins	na	SP_0577	PTS system beta-glucosides-specific transporter subunit IIABC	Membrane	PTS.system.beta-glucoside-specific.IIB.component.(EC.2.7.1.69)./.PTS.system.beta-glucoside-specific.IIC.component.(EC.2.7.1.69)./.PTS.system.beta-glucoside-specific.IIA.component.(EC.2.7.1.69)	Environmental Information Processing	Membrane Transport	na
SP_0136	SP_0166	0.8388	82	P	P	SP_0136	na	Intracellular	Beta-13-glucosyltransferase	Metabolism	Carbohydrate Metabolism	na	SP_0166	Pyridoxal-dependent decarboxylase	Intracellular	pyridoxal-dependent.decarboxylase.Orn/Lys/Arg.family	Metabolism	Amino Acid Metabolism	na
SP_0200	SP_2077	0.838595	84	P	P	SP_0200	Competence-induced protein Ccs4	Intracellular	Competence-induced.protein.Ccs4	Cellular Processes	Cellular Community	na	SP_2077	Arginine repressor	Intracellular	Arginine.pathway.regulatory.protein.ArgR.repressor.of.arg.regulon	Genetic Information Processing	Transcription	argR
SP_1163	SP_1166	0.838578	78	P	P	SP_1163	acetoin dehydrogenase E1 component subunit beta	Intracellular	Acetoin.dehydrogenase.E1.component.beta-subunit.(EC.1.2.4.-)	Metabolism	Cofactor And Vitamin Metabolism	na	SP_1166	MATE efflux family protein	Membrane	Dihydrolipoamide.acetyltransferase	Environmental Information Processing	Membrane Transport	na
SP_0045	SP_0046	0.838578	80	P	P	SP_0045	phosphoribosylformylglycinamidine synthase	Intracellular	Phosphoribosylformylglycinamidine.synthase.synthetase.subunit.(EC.6.3.5.3)./.Phosphoribosylformylglycinamidine.synthase.glutamine.amidotransferase.subunit.(EC.6.3.5.3)	Metabolism	Nucleotide Metabolism	na	SP_0046	amidophosphoribosyltransferase	Intracellular	Amidophosphoribosyltransferase.(EC.2.4.2.14)	Metabolism	Nucleotide Metabolism	purF
SP_0880	SP_0881	0.838267	83	P	P	SP_0880	Cysteine sulfinate desulfinase/cysteine desulfurase or related enzyme	Intracellular	Putative.cysteine.desulfurase.associated.with.tRNA.4-thiouridine.synthase	Metabolism	Amino Acid Metabolism	nifS	SP_0881	(Thiamine biosynthesis protein ThiI) (tRNA 4-thiouridine synthase)	Intracellular	tRNA.S(4)U.4-thiouridine.synthase.(former.ThiI)	Metabolism	Cofactor And Vitamin Metabolism	thiI
SP_0892	SP_1316	0.838178	86	P	P	SP_0892	putative type I restriction-modification system R subunit	Intracellular	Type.I.restriction-modification.system.restriction.subunit.R.(EC.3.1.21.3)	Genetic Information Processing	Dna Repair And Editing	hsdR	SP_1316	V-type ATPase	Intracellular	V-type.ATP.synthase.subunit.B.(EC.3.6.3.14)	Environmental Information Processing	Membrane Transport	NtpB
SP_1039	SP_1142	0.837857	78	P	P	SP_1039	na	na	FIG01115587:.hypothetical.protein	Hypothetical/Unknown	Hypothetical/Unknown	na	SP_1142	na	na	FIG01118498:.hypothetical.protein	Hypothetical/Unknown	Hypothetical/Unknown	na
SP_0705	SP_0907	0.837616	83	P	P	SP_0705	hypothetical protein	na	FIG01114060:.hypothetical.protein	Hypothetical/Unknown	Hypothetical/Unknown	na	SP_0907	putative capsular polysaccharide biosynthesis protein	na	Beta-13-glucosyltransferase	Metabolism	Capsule Metabolism	na
SP_0946	SP_1586	0.837521	88	P	P	SP_0946	unknown function; binds RNA	na	S1.RNA.binding.domain	Hypothetical/Unknown	Hypothetical/Unknown	na	SP_1586	ATP-dependent RNA helicase	Intracellular	DEAD-box.ATP-dependent.RNA.helicase.CshA.(EC.3.6.4.13)	Genetic Information Processing	Translation	na
SP_0083	SP_0144	0.837518	83	P	P	SP_0083	DNA-binding response regulator	Intracellular	Two-component.response.regulator.SA14-24	Genetic Information Processing	Transcription	na	SP_0144	na	Membrane	FIG01115235:.hypothetical.protein	Genetic Information Processing	Folding Sorting Degradation	na
SP_0817	SP_0905	0.837389	82	P	P	SP_0817	MutT/nudix family protein	Intracellular	Mutator.mutT.protein.(78-dihydro-8-oxoguanine-triphosphatase).(EC.3.6.1.-)	Genetic Information Processing	Dna Repair And Editing	na	SP_0905	hypothetical protein	na	possible.permease	Hypothetical/Unknown	Hypothetical/Unknown	yraQ
SP_1112	SP_1715	0.837286	85	P	P	SP_1112	degV family protein	Membrane	Hypothetical.protein.DUF194.DegV.family	Environmental Information Processing	Membrane Transport	na	SP_1715	ABC transporter ATP-binding protein	Membrane	ABC-type.multidrug.transport.system.ATPase.component	Environmental Information Processing	Membrane Transport	na
SP_2157	SP_2162	0.83719	82	P	P	SP_2157	na	Intracellular	Lactaldehyde.dehydrogenase.involved.in.fucose.or.rhamnose.utilization.(EC.1.2.1.22)	Metabolism	Carbohydrate Metabolism	na	SP_2162	PTS system mannose-specific IIC component	Membrane	PTS.system.mannose-specific.IIC.component.(EC.2.7.1.69)	Environmental Information Processing	Membrane Transport	na
SP_1381	SP_1543	0.836876	75	P	P	SP_1381	Putative ABC transporter ATP-binding protein	Membrane	ABC.transporter.ATP-binding.protein	Environmental Information Processing	Membrane Transport	na	SP_1543	na	na	na	na	Hypothetical/Unknown	na
SP_0496	SP_0662	0.836861	82	P	P	SP_0496	Na/Pi cotransporter II-like protein	Membrane	Sodium-dependent.phosphate.transporter	Environmental Information Processing	Membrane Transport	na	SP_0662	Sensor histidine kinase	Membrane	Two-component.sensor.kinase.yesM.(EC.2.7.3.-).associated.with.MetSO.reductase	Environmental Information Processing	Signal Transduction	yesM
SP_1154	SP_1221	0.836844	89	P	P	SP_1154	immunoglobulin A1 protease	Extracellular	IgA1.protease.(EC.3.4.24.13)	Cellular Processes	Cellular Community	na	SP_1221	Putative type II restriction endonuclease	Intracellular	Type.II.restriction.endonuclease	Genetic Information Processing	Dna Repair And Editing	na
SP_1623	SP_1664	0.836811	87	P	P	SP_1623	Putative cation transporter ATPase	Membrane	Cation-transporting.ATPase.E1-E2.family	Environmental Information Processing	Membrane Transport	na	SP_1664	Hypothetical Protein	Membrane	FIG001960:.FtsZ-interacting.protein.related.to.cell.division	Cellular Processes	Cell Division	YlmF/SepF
SP_0585	SP_1859	0.836755	78	P	P	SP_0585	5-methyltetrahydropteroyltriglutamate--homocysteine S-methyltransferase	Intracellular	5-methyltetrahydropteroyltriglutamate--.homocysteine.methyltransferase.(EC.2.1.1.14)	Metabolism	Amino Acid Metabolism	metE	SP_1859	na	Membrane	Ribosyl.nicotinamide.transporter.PnuC-like	Environmental Information Processing	Membrane Transport	na
SP_1587	SP_1848	0.836523	82	P	P	SP_1587	Oxalate:formate antiporter	Membrane	Major.facilitator:Oxalate:Formate.Antiporter	Environmental Information Processing	Membrane Transport	na	SP_1848	Xanthine permease	Membrane	Xanthine.permease	Environmental Information Processing	Membrane Transport	pbuX
SP_1687	SP_1766	0.836381	87	P	P	SP_1687	na	na	na	na	Hypothetical/Unknown	na	SP_1766	glycosyl transferase family 8	Intracellular	Putative.CDP-glycerol:glycerophosphate.glycerophosphotransferase.(EC.2.7.8.-)	Metabolism	Various Metabolism	na
SP_0395	SP_0453	0.836278	77	P	P	SP_0395	transcriptional regulator	Intracellular	Mannitol.operon.activator.BglG.family	Genetic Information Processing	Transcription	na	SP_0453	na	Intracellular	IS1380-Spn1.transposase	Genetic Information Processing	Mobile Element/Pseudogene	na
SP_0144	SP_0539	0.836177	83	P	P	SP_0144	na	Membrane	FIG01115235:.hypothetical.protein	Genetic Information Processing	Folding Sorting Degradation	na	SP_0539	Bacteriocin	Extracellular	Bacteriocin-like.peptide.M.BlpM	Cellular Processes	Cellular Community	blpM
SP_0913	SP_1316	0.836112	79	P	P	SP_0913	ABC transporter permease	Membrane	ABC.transporter.permease.protein	Environmental Information Processing	Membrane Transport	na	SP_1316	V-type ATPase	Intracellular	V-type.ATP.synthase.subunit.B.(EC.3.6.3.14)	Environmental Information Processing	Membrane Transport	NtpB
SP_0169	SP_2096	0.835897	75	P	P	SP_0169	na	na	na	na	Hypothetical/Unknown	na	SP_2096	N-acetyldiaminopimelate deacetylase	Intracellular	N-acetyl-LL-diaminopimelate.deacetylase.(EC.3.5.1.47)	Metabolism	Amino Acid Metabolism	na
SP_0391	SP_0697	0.83582	99	P	P	SP_0391	choline binding protein	Cell Wall	Choline.binding.protein.J	Cellular Processes	Cellular Community	na	SP_0697	na	na	na	na	Hypothetical/Unknown	na
SP_0905	SP_2035	0.835808	82	P	P	SP_0905	hypothetical protein	na	possible.permease	Hypothetical/Unknown	Hypothetical/Unknown	yraQ	SP_2035	3-keto-L-gulonate-6-phosphate decarboxylase	Intracellular	3-keto-L-gulonate.6-phosphate.decarboxylase	Metabolism	Carbohydrate Metabolism	ulaD
SP_0525	SP_1796	0.835686	82	P	P	SP_0525	DNA-binding response regulator	Intracellular	BlpS.protein	Genetic Information Processing	Transcription	blpS	SP_1796	na	Membrane	ABC.transporter.substrate-binding.protein	Environmental Information Processing	Membrane Transport	na
SP_0913	SP_0956	0.835604	82	P	P	SP_0913	ABC transporter permease	Membrane	ABC.transporter.permease.protein	Environmental Information Processing	Membrane Transport	na	SP_0956	hypothetical protein	na	FIG01115703:.hypothetical.protein	Hypothetical/Unknown	Hypothetical/Unknown	na
SP_0883	SP_1932	0.835226	75	P	P	SP_0883	hypothetical protein	na	FIG01116675:.hypothetical.protein	Hypothetical/Unknown	Hypothetical/Unknown	na	SP_1932	na	na	FIG01115741:.hypothetical.protein	Hypothetical/Unknown	Hypothetical/Unknown	na
SP_1390	SP_1744	0.835188	75	P	P	SP_1390	UDP-N-acetylenolpyruvoylglucosamine reductase	Intracellular	UDP-N-acetylenolpyruvoylglucosamine.reductase.(EC.1.1.1.158)	Metabolism	Cell Wall Metabolism	MurB	SP_1744	Ribosomal silencing factor RsfS	Intracellular	Ribosomal.silencing.factor.RsfA.(former.Iojap)	Genetic Information Processing	Translation	rsfS
SP_0139	SP_1860	0.834973	82	P	P	SP_0139	na	na	FIG01114613:.hypothetical.protein	Hypothetical/Unknown	Hypothetical/Unknown	na	SP_1860	Choline transporter	Membrane	L-proline.glycine.betaine.binding.ABC.transporter.protein.ProX.(TC.3.A.1.12.1)./.Osmotic.adaptation	Environmental Information Processing	Membrane Transport	proWX
SP_1859	SP_1974	0.834723	75	P	P	SP_1859	na	Membrane	Ribosyl.nicotinamide.transporter.PnuC-like	Environmental Information Processing	Membrane Transport	na	SP_1974	Acylphosphatase	Intracellular	Predicted.nucleoside.phosphatase	Metabolism	Various Metabolism	na
SP_0696	SP_1604	0.83468	84	P	P	SP_0696	na	na	na	na	Hypothetical/Unknown	na	SP_1604	Hypothetical Protein	na	FIG01114090:.hypothetical.protein	Hypothetical/Unknown	Hypothetical/Unknown	na
SP_1198	SP_1390	0.834536	75	P	P	SP_1198	Phosphotransferase system mannitol/fructose-specific IIA domain	Membrane	PTS.system.galactose-specific.IIA.component.(EC.2.7.1.69)	Environmental Information Processing	Membrane Transport	ptsN	SP_1390	UDP-N-acetylenolpyruvoylglucosamine reductase	Intracellular	UDP-N-acetylenolpyruvoylglucosamine.reductase.(EC.1.1.1.158)	Metabolism	Cell Wall Metabolism	MurB
SP_0520	SP_0883	0.834356	75	P	P	SP_0520	na	na	Hypothetical.protein.in.cluster.with.Ecs.transporter.(in.Streptococci)	Hypothetical/Unknown	Hypothetical/Unknown	na	SP_0883	hypothetical protein	na	FIG01116675:.hypothetical.protein	Hypothetical/Unknown	Hypothetical/Unknown	na
SP_0986	SP_1623	0.834334	71	P	P	SP_0986	hypothetical protein	na	Integral.membrane.protein	Hypothetical/Unknown	Hypothetical/Unknown	na	SP_1623	Putative cation transporter ATPase	Membrane	Cation-transporting.ATPase.E1-E2.family	Environmental Information Processing	Membrane Transport	na
SP_1059	SP_1381	0.834323	75	P	P	SP_1059	na	na	hypothetical.protein	Hypothetical/Unknown	Hypothetical/Unknown	na	SP_1381	Putative ABC transporter ATP-binding protein	Membrane	ABC.transporter.ATP-binding.protein	Environmental Information Processing	Membrane Transport	na
SP_1391	SP_1923	0.834259	82	P	P	SP_1391	Hypothetical Protein	Membrane	FIG01114591:.hypothetical.protein	Hypothetical/Unknown	Hypothetical/Unknown	na	SP_1923	Pneumolysin (Thiol-activated cytolysin)	na	Thiol-activated.cytolysin.#.pneumolysin	Cellular Processes	Cellular Community	ply
SP_1391	SP_1527	0.834218	82	P	P	SP_1391	Hypothetical Protein	Membrane	FIG01114591:.hypothetical.protein	Hypothetical/Unknown	Hypothetical/Unknown	na	SP_1527	oligopeptide transporter	Membrane	Oligopeptide.ABC.transporter.periplasmic.oligopeptide-binding.protein.OppA.(TC.3.A.1.5.1)	Environmental Information Processing	Membrane Transport	na
SP_0496	SP_1112	0.834192	87	P	P	SP_0496	Na/Pi cotransporter II-like protein	Membrane	Sodium-dependent.phosphate.transporter	Environmental Information Processing	Membrane Transport	na	SP_1112	degV family protein	Membrane	Hypothetical.protein.DUF194.DegV.family	Environmental Information Processing	Membrane Transport	na
SP_1527	SP_2034	0.834188	82	P	P	SP_1527	oligopeptide transporter	Membrane	Oligopeptide.ABC.transporter.periplasmic.oligopeptide-binding.protein.OppA.(TC.3.A.1.5.1)	Environmental Information Processing	Membrane Transport	na	SP_2034	L-xylulose 5-phosphate 3-epimerase	Intracellular	L-xylulose.5-phosphate.3-epimerase.(EC.5.1.3.-)	Metabolism	Carbohydrate Metabolism	na
SP_0905	SP_2034	0.834085	82	P	P	SP_0905	hypothetical protein	na	possible.permease	Hypothetical/Unknown	Hypothetical/Unknown	yraQ	SP_2034	L-xylulose 5-phosphate 3-epimerase	Intracellular	L-xylulose.5-phosphate.3-epimerase.(EC.5.1.3.-)	Metabolism	Carbohydrate Metabolism	na
SP_0586	SP_1824	0.833944	82	P	P	SP_0586	510-methylenetetrahydrofolate reductase	Intracellular	510-methylenetetrahydrofolate.reductase.(EC.1.5.1.20)	Metabolism	Amino Acid Metabolism	na	SP_1824	na	Membrane	Ferric.iron.ABC.transporter.permease.protein	Environmental Information Processing	Membrane Transport	na
SP_0133	SP_0166	0.833831	89	P	P	SP_0133	na	Intracellular	Exopolysaccharide.biosynthesis.glycosyltransferase.EpsF.(EC.2.4.1.-)	Metabolism	Carbohydrate Metabolism	na	SP_0166	Pyridoxal-dependent decarboxylase	Intracellular	pyridoxal-dependent.decarboxylase.Orn/Lys/Arg.family	Metabolism	Amino Acid Metabolism	na
SP_0999	SP_1325	0.833775	84	P	P	SP_0999	Cytochrome c-type biogenesis protein CcdA	Membrane	Cytochrome.c-type.biogenesis.protein.CcdA.homolog.associated.with.MetSO.reductase	Metabolism	Cofactor And Vitamin Metabolism	ccdA	SP_1325	Hypothetical Protein	na	Nucleoside-diphosphate-sugar.epimerases	Hypothetical/Unknown	Hypothetical/Unknown	na
SP_0180	SP_1936	0.833613	80	P	P	SP_0180	DNA-3-methyladenine glycosylase I	Intracellular	DNA-3-methyladenine.glycosylase.(EC.3.2.2.20)	Genetic Information Processing	Dna Repair And Editing	na	SP_1936	type II restriction-modification system regulatory protein	na	type.II.restriction-modification.system.regulatory.protein.putative	Genetic Information Processing	Transcription	na
SP_0134	SP_1946	0.833564	82	P	P	SP_0134	na	na	Exopolysaccharide.biosynthesis.glycosyltransferase.EpsF.(EC.2.4.1.-)	Hypothetical/Unknown	Hypothetical/Unknown	na	SP_1946	transcriptional regulator PlcR	Intracellular	transcriptional.regulator.PlcR.putative	Genetic Information Processing	Transcription	plcR
SP_1688	SP_1759	0.833333	80	P	P	SP_1688	Putative ABC transporter premease component	Membrane	Ribose.ABC.transport.system.permease.protein.RbsC.(TC.3.A.1.2.1)	Environmental Information Processing	Membrane Transport	na	SP_1759	accessory Sec system translocase SecA2	Membrane	Protein.export.cytoplasm.protein.SecA2.ATPase.RNA.helicase.(TC.3.A.5.1.1)	Genetic Information Processing	Folding Sorting Degradation	secA2
SP_0448	SP_0880	0.833232	85	P	P	SP_0448	na	na	FIG01114432:.hypothetical.protein	Hypothetical/Unknown	Hypothetical/Unknown	na	SP_0880	Cysteine sulfinate desulfinase/cysteine desulfurase or related enzyme	Intracellular	Putative.cysteine.desulfurase.associated.with.tRNA.4-thiouridine.synthase	Metabolism	Amino Acid Metabolism	nifS
SP_0596	SP_0789	0.833148	75	P	P	SP_0596	na	na	FIG01115113:.hypothetical.protein	Hypothetical/Unknown	Hypothetical/Unknown	na	SP_0789	DNA-binding transcriptional regulator PadR family	Intracellular	Transcriptional.regulator.PadR.family	Genetic Information Processing	Transcription	na
SP_0639	SP_0885	0.833135	82	P	P	SP_0639	GNAT acetyltransferase	na	PhnO.protein	Metabolism	Various Metabolism	na	SP_0885	Subunit involved in some form of carbon metabolism (biotin or carbamoyl phosphate)	Intracellular	Carbamoylphosphate.synthase.large.subunit.(split.gene.in.MJ)	Hypothetical/Unknown	Hypothetical/Unknown	na
SP_0338	SP_2017	0.832675	81	P	P	SP_0338	ATP-dependent Clp protease ATP-binding subunit	Intracellular	putative.ATP-dependent.Clp.proteinase.(ATP-binding.subunit)	Genetic Information Processing	Folding Sorting Degradation	na	SP_2017	dicarboxylate carrier protein MatC	Membrane	Malonate.permease	Environmental Information Processing	Membrane Transport	na
SP_0698	SP_0984	0.832578	81	P	P	SP_0698	ABC2-family transport protein	Membrane	Putative.membrane.spanning.protein	Environmental Information Processing	Membrane Transport	na	SP_0984	Phosphoglycerate mutase family protein	Intracellular	Phosphoglycerate.mutase.family.5	Metabolism	Carbohydrate Metabolism	na
SP_1916	SP_2054	0.83255	82	P	P	SP_1916	na	na	Phosphatidylglycerophosphatase.B.(EC.3.1.3.27)	Hypothetical/Unknown	Hypothetical/Unknown	na	SP_2054	na	na	DNA.binding.protein.FIG046916	Hypothetical/Unknown	Hypothetical/Unknown	na
SP_2019	SP_2020	0.83252	82	P	P	SP_2019	ABC transporter ATP binding protein	Membrane	FIG01116985:.hypothetical.protein	Environmental Information Processing	Membrane Transport	na	SP_2020	na	Intracellular	Transcriptional.regulator.GntR.family	Genetic Information Processing	Transcription	na
SP_0287	SP_0288	0.832515	78	P	P	SP_0287	xanthine/uracil permease	Membrane	Guanine-hypoxanthine.permease	Environmental Information Processing	Membrane Transport	na	SP_0288	na	na	Membrane-bound.protease.CAAX.family	Hypothetical/Unknown	Hypothetical/Unknown	na
SP_1325	SP_2035	0.832455	82	P	P	SP_1325	Hypothetical Protein	na	Nucleoside-diphosphate-sugar.epimerases	Hypothetical/Unknown	Hypothetical/Unknown	na	SP_2035	3-keto-L-gulonate-6-phosphate decarboxylase	Intracellular	3-keto-L-gulonate.6-phosphate.decarboxylase	Metabolism	Carbohydrate Metabolism	ulaD
SP_1688	SP_1764	0.832154	83	P	P	SP_1688	Putative ABC transporter premease component	Membrane	Ribose.ABC.transport.system.permease.protein.RbsC.(TC.3.A.1.2.1)	Environmental Information Processing	Membrane Transport	na	SP_1764	glycosyl transferase family 2	Intracellular	Beta-13-glucosyltransferase	Metabolism	Various Metabolism	na
SP_1813	SP_1859	0.831996	78	P	P	SP_1813	N-(5'-phosphoribosyl)anthranilate isomerase	Intracellular	Phosphoribosylanthranilate.isomerase.(EC.5.3.1.24)	Metabolism	Amino Acid Metabolism	trpF	SP_1859	na	Membrane	Ribosyl.nicotinamide.transporter.PnuC-like	Environmental Information Processing	Membrane Transport	na
SP_1201	SP_1202	0.831897	85	P	P	SP_1201	Phosphatase	na	Serine/threonine.protein.phosphatase.(EC.3.1.3.16)	Metabolism	Various Metabolism	na	SP_1202	DNA repair protein ATPase	Intracellular	DNA.repair.protein.RecN	Genetic Information Processing	Dna Repair And Editing	RecN
SP_0817	SP_1391	0.831891	82	P	P	SP_0817	MutT/nudix family protein	Intracellular	Mutator.mutT.protein.(78-dihydro-8-oxoguanine-triphosphatase).(EC.3.6.1.-)	Genetic Information Processing	Dna Repair And Editing	na	SP_1391	Hypothetical Protein	Membrane	FIG01114591:.hypothetical.protein	Hypothetical/Unknown	Hypothetical/Unknown	na
SP_0144	SP_0342	0.83176	82	P	P	SP_0144	na	Membrane	FIG01115235:.hypothetical.protein	Genetic Information Processing	Folding Sorting Degradation	na	SP_0342	Glucan 16-alpha-glucosidase (EC 3.2.1.70)	Intracellular	Glucan.16-alpha-glucosidase.(EC.3.2.1.70)	Metabolism	Carbohydrate Metabolism	na
SP_0595	SP_2120	0.831742	78	P	P	SP_0595	na	na	FIG01115113:.hypothetical.protein	Hypothetical/Unknown	Hypothetical/Unknown	na	SP_2120	na	na	FIG01115853:.hypothetical.protein	Hypothetical/Unknown	Hypothetical/Unknown	na
SP_0049	SP_0665	0.831688	78	P	P	SP_0049	vanZ protein	Cell Wall	Teicoplanin.resistance.protein	Cellular Processes	Antibiotic Response/Sensing	vanZ	SP_0665	aminodeoxychorismate synthase	Intracellular	Para-aminobenzoate.synthase.aminase.component.(EC.2.6.1.85)./.Aminodeoxychorismate.lyase.(EC.4.1.3.38)	Metabolism	Cofactor And Vitamin Metabolism	pabB
SP_0905	SP_1527	0.831547	82	P	P	SP_0905	hypothetical protein	na	possible.permease	Hypothetical/Unknown	Hypothetical/Unknown	yraQ	SP_1527	oligopeptide transporter	Membrane	Oligopeptide.ABC.transporter.periplasmic.oligopeptide-binding.protein.OppA.(TC.3.A.1.5.1)	Environmental Information Processing	Membrane Transport	na
SP_0648	SP_1391	0.831513	82	P	P	SP_0648	beta-galactosidase	Intracellular	Beta-galactosidase.(EC.3.2.1.23)	Metabolism	Carbohydrate Metabolism	bgaA	SP_1391	Hypothetical Protein	Membrane	FIG01114591:.hypothetical.protein	Hypothetical/Unknown	Hypothetical/Unknown	na
SP_0951	SP_1656	0.831336	75	P	P	SP_0951	transcriptional regulator possibly of competence genes	Intracellular	FIG01114257:.hypothetical.protein	Genetic Information Processing	Transcription	na	SP_1656	Hypothetical Protein	na	FIG01116634:.hypothetical.protein	Hypothetical/Unknown	Hypothetical/Unknown	na
SP_1122	SP_1127	0.831299	81	P	P	SP_1122	na	Cell Wall	Glucose-1-phosphate.adenylyltransferase.(EC.2.7.7.27)	Metabolism	Cell Wall Metabolism	glgC	SP_1127	na	na	FIG01114091:.hypothetical.protein	Hypothetical/Unknown	Hypothetical/Unknown	na
SP_0136	SP_0523	0.83127	82	P	P	SP_0136	na	Intracellular	Beta-13-glucosyltransferase	Metabolism	Carbohydrate Metabolism	na	SP_0523	ABC transporter permease protein	Membrane	ABC.transporter.permease.protein.EscB	Environmental Information Processing	Membrane Transport	ecsB
SP_0645	SP_1031	0.831019	75	P	P	SP_0645	Phosphotransferase system mannitol/fructose-specific IIA domain	Membrane	PTS.system.galactose-specific.IIA.component.(EC.2.7.1.69)	Environmental Information Processing	Membrane Transport	ptsN	SP_1031	na	na	FIG01113997:.hypothetical.protein	Hypothetical/Unknown	Hypothetical/Unknown	na
SP_0396	SP_1604	0.830856	81	P	P	SP_0396	PTS system mannitol-specific transporter subunit IIA	Membrane	PTS.system.mannitol-specific.IIA.component.(EC.2.7.1.69)	Environmental Information Processing	Membrane Transport	na	SP_1604	Hypothetical Protein	na	FIG01114090:.hypothetical.protein	Hypothetical/Unknown	Hypothetical/Unknown	na
SP_0586	SP_2035	0.830822	82	P	P	SP_0586	510-methylenetetrahydrofolate reductase	Intracellular	510-methylenetetrahydrofolate.reductase.(EC.1.5.1.20)	Metabolism	Amino Acid Metabolism	na	SP_2035	3-keto-L-gulonate-6-phosphate decarboxylase	Intracellular	3-keto-L-gulonate.6-phosphate.decarboxylase	Metabolism	Carbohydrate Metabolism	ulaD
SP_1821	SP_1831	0.830792	87	P	P	SP_1821	na	Intracellular	Catabolite.control.protein.A	Genetic Information Processing	Transcription	na	SP_1831	phosphatase	Intracellular	FIG01114460:.hypothetical.protein	Environmental Information Processing	Signal Transduction	na
SP_0883	SP_1390	0.830771	75	P	P	SP_0883	hypothetical protein	na	FIG01116675:.hypothetical.protein	Hypothetical/Unknown	Hypothetical/Unknown	na	SP_1390	UDP-N-acetylenolpyruvoylglucosamine reductase	Intracellular	UDP-N-acetylenolpyruvoylglucosamine.reductase.(EC.1.1.1.158)	Metabolism	Cell Wall Metabolism	MurB
SP_0786	SP_1389	0.83059	82	P	P	SP_0786	ABC-type transport system ATPase component	Intracellular	ABC.transporter.ATP-binding.protein	Environmental Information Processing	Membrane Transport	na	SP_1389	Putative spermidine/putrescine import ATP-binding protein	Membrane	Putrescine.transport.ATP-binding.protein.PotA.(TC.3.A.1.11.1)	Environmental Information Processing	Membrane Transport	PotA
SP_0650	SP_0800	0.830523	79	P	P	SP_0650	hypothetical protein	na	FIG01114389:.hypothetical.protein	Hypothetical/Unknown	Hypothetical/Unknown	na	SP_0800	hypothetical protein	na	FIG01114180:.hypothetical.protein	Hypothetical/Unknown	Hypothetical/Unknown	na
SP_0520	SP_1932	0.830397	75	P	P	SP_0520	na	na	Hypothetical.protein.in.cluster.with.Ecs.transporter.(in.Streptococci)	Hypothetical/Unknown	Hypothetical/Unknown	na	SP_1932	na	na	FIG01115741:.hypothetical.protein	Hypothetical/Unknown	Hypothetical/Unknown	na
SP_1676	SP_1683	0.830396	80	P	P	SP_1676	na	na	na	na	Hypothetical/Unknown	na	SP_1683	Putative sugar ABC transporter sugar-binding component	Membrane	ABC.transporter.predicted.N-acetylneuraminate-binding.protein	Environmental Information Processing	Membrane Transport	na
SP_0858	SP_0885	0.829972	82	P	P	SP_0858	putative membrane protein	Membrane	FIG01116885:.hypothetical.protein	Hypothetical/Unknown	Hypothetical/Unknown	na	SP_0885	Subunit involved in some form of carbon metabolism (biotin or carbamoyl phosphate)	Intracellular	Carbamoylphosphate.synthase.large.subunit.(split.gene.in.MJ)	Hypothetical/Unknown	Hypothetical/Unknown	na
SP_1025	SP_2199	0.829953	87	P	P	SP_1025	na	na	Pseudouridylate.synthases.23S.RNA-specific	Hypothetical/Unknown	Hypothetical/Unknown	na	SP_2199	na	na	FIG01114193:.hypothetical.protein	Hypothetical/Unknown	Hypothetical/Unknown	na
SP_0378	SP_2064	0.829949	71	P	P	SP_0378	choline binding protein	Cell Wall	Choline.binding.protein.J	Cellular Processes	Cellular Community	na	SP_2064	haloacid dehalogenase-like family	na	hydrolase.haloacid.dehalogenase-like.family	Metabolism	Various Metabolism	na
SP_2158	SP_2159	0.829834	88	P	P	SP_2158	L-fucose isomerase	Intracellular	L-fucose.isomerase.(EC.5.3.1.25)	Metabolism	Carbohydrate Metabolism	fucI	SP_2159	na	Intracellular	Fucolectin-related.protein	Metabolism	Carbohydrate Metabolism	na
SP_0665	SP_1168	0.829672	78	P	P	SP_0665	aminodeoxychorismate synthase	Intracellular	Para-aminobenzoate.synthase.aminase.component.(EC.2.6.1.85)./.Aminodeoxychorismate.lyase.(EC.4.1.3.38)	Metabolism	Cofactor And Vitamin Metabolism	pabB	SP_1168	mutator MutT protein	Intracellular	Mutator.mutT.protein.(78-dihydro-8-oxoguanine-triphosphatase).(EC.3.6.1.-)	Genetic Information Processing	Dna Repair And Editing	na
SP_0816	SP_1372	0.829651	75	P	P	SP_0816	hypothetical protein	na	FIG01114027:.hypothetical.protein	Hypothetical/Unknown	Hypothetical/Unknown	na	SP_1372	Hypothetical Protein	na	FIG01116936:.hypothetical.protein	Hypothetical/Unknown	Hypothetical/Unknown	na
SP_0312	SP_0673	0.829501	82	P	P	SP_0312	glycosyl hydrolase	Intracellular	Maltodextrin.glucosidase.(EC.3.2.1.20)	Metabolism	Carbohydrate Metabolism	na	SP_0673	hypothetical protein	na	Cystathionine.beta-lyase.(EC.4.4.1.8)	Hypothetical/Unknown	Hypothetical/Unknown	na
SP_1581	SP_1656	0.829497	75	P	P	SP_1581	Hypothetical Protein	na	hypothetical.protein	Hypothetical/Unknown	Hypothetical/Unknown	na	SP_1656	Hypothetical Protein	na	FIG01116634:.hypothetical.protein	Hypothetical/Unknown	Hypothetical/Unknown	na
SP_1715	SP_2035	0.829376	82	P	P	SP_1715	ABC transporter ATP-binding protein	Membrane	ABC-type.multidrug.transport.system.ATPase.component	Environmental Information Processing	Membrane Transport	na	SP_2035	3-keto-L-gulonate-6-phosphate decarboxylase	Intracellular	3-keto-L-gulonate.6-phosphate.decarboxylase	Metabolism	Carbohydrate Metabolism	ulaD
SP_1676	SP_1681	0.829203	80	P	P	SP_1676	na	na	na	na	Hypothetical/Unknown	na	SP_1681	Putative sugar ABC transporter permease component	Membrane	ABC.transporter.predicted.N-acetylneuraminate.transport.system.permease.protein.2	Environmental Information Processing	Membrane Transport	na
SP_0754	SP_1257	0.829074	83	P	P	SP_0754	putative acetoin utilization protein AcuB	Intracellular	Acetoin.utilization.CBS.domain-containing.protein;.Inosine-5'-monophosphate.dehydrogenase.(EC.1.1.1.205)	Metabolism	Various Metabolism	acuB	SP_1257	na	na	na	na	Hypothetical/Unknown	na
SP_0665	SP_0827	0.82893	78	P	P	SP_0665	aminodeoxychorismate synthase	Intracellular	Para-aminobenzoate.synthase.aminase.component.(EC.2.6.1.85)./.Aminodeoxychorismate.lyase.(EC.4.1.3.38)	Metabolism	Cofactor And Vitamin Metabolism	pabB	SP_0827	na	na	na	na	Hypothetical/Unknown	na
SP_1587	SP_2054	0.828592	82	P	P	SP_1587	Oxalate:formate antiporter	Membrane	Major.facilitator:Oxalate:Formate.Antiporter	Environmental Information Processing	Membrane Transport	na	SP_2054	na	na	DNA.binding.protein.FIG046916	Hypothetical/Unknown	Hypothetical/Unknown	na
SP_0595	SP_1400	0.828569	79	P	P	SP_0595	na	na	FIG01115113:.hypothetical.protein	Hypothetical/Unknown	Hypothetical/Unknown	na	SP_1400	Phosphate ABC transporter periplasmic phosphate-binding protein	Membrane	Phosphate.ABC.transporter.periplasmic.phosphate-binding.protein.PstS.(TC.3.A.1.7.1)	Environmental Information Processing	Membrane Transport	PstS
SP_0892	SP_1615	0.828422	82	P	P	SP_0892	putative type I restriction-modification system R subunit	Intracellular	Type.I.restriction-modification.system.restriction.subunit.R.(EC.3.1.21.3)	Genetic Information Processing	Dna Repair And Editing	hsdR	SP_1615	Transketolase	Intracellular	Transketolase.(EC.2.2.1.1)	Metabolism	Carbohydrate Metabolism	RecP1
SP_2165	SP_2166	0.828408	81	P	P	SP_2165	L-fucose mutarotase	Intracellular	L-fucose.mutarotase	Metabolism	Carbohydrate Metabolism	fucU	SP_2166	L-fuculose phosphate aldolase	Intracellular	L-fuculose.phosphate.aldolase.(EC.4.1.2.17)	Metabolism	Carbohydrate Metabolism	fucA
SP_0800	SP_2057	0.828323	77	P	P	SP_0800	hypothetical protein	na	FIG01114180:.hypothetical.protein	Hypothetical/Unknown	Hypothetical/Unknown	na	SP_2057	peptidoglycan O-acetyltransferase OatA	Membrane	Acyltransferase.family	Metabolism	Cell Wall Metabolism	oaTA
SP_0464	SP_1135	0.828309	82	P	P	SP_0464	cell wall surface anchor family protein	Cell Wall	Cell.wall.surface.anchor.family.protein.LPXTG.motif	Cellular Processes	Structural Proteins	na	SP_1135	na	na	FIG01115536:.hypothetical.protein	Hypothetical/Unknown	Hypothetical/Unknown	na
SP_0795	SP_1527	0.828189	81	P	P	SP_0795	PEP-utilizing enzymes family protein	na	PEP-utilizing.enzymes.family.protein	Metabolism	Carbohydrate Metabolism	ppsA	SP_1527	oligopeptide transporter	Membrane	Oligopeptide.ABC.transporter.periplasmic.oligopeptide-binding.protein.OppA.(TC.3.A.1.5.1)	Environmental Information Processing	Membrane Transport	na
SP_0666	SP_1370	0.828094	73	P	P	SP_0666	hypothetical protein	na	FIG01114063:.hypothetical.protein	Hypothetical/Unknown	Hypothetical/Unknown	na	SP_1370	Shikimate kinase I	Intracellular	Shikimate.kinase.I.(EC.2.7.1.71)	Metabolism	Amino Acid Metabolism	AroK
SP_1681	SP_1683	0.828082	79	P	P	SP_1681	Putative sugar ABC transporter permease component	Membrane	ABC.transporter.predicted.N-acetylneuraminate.transport.system.permease.protein.2	Environmental Information Processing	Membrane Transport	na	SP_1683	Putative sugar ABC transporter sugar-binding component	Membrane	ABC.transporter.predicted.N-acetylneuraminate-binding.protein	Environmental Information Processing	Membrane Transport	na
SP_0662	SP_1316	0.828072	82	P	P	SP_0662	Sensor histidine kinase	Membrane	Two-component.sensor.kinase.yesM.(EC.2.7.3.-).associated.with.MetSO.reductase	Environmental Information Processing	Signal Transduction	yesM	SP_1316	V-type ATPase	Intracellular	V-type.ATP.synthase.subunit.B.(EC.3.6.3.14)	Environmental Information Processing	Membrane Transport	NtpB
SP_0045	SP_1859	0.827825	78	P	P	SP_0045	phosphoribosylformylglycinamidine synthase	Intracellular	Phosphoribosylformylglycinamidine.synthase.synthetase.subunit.(EC.6.3.5.3)./.Phosphoribosylformylglycinamidine.synthase.glutamine.amidotransferase.subunit.(EC.6.3.5.3)	Metabolism	Nucleotide Metabolism	na	SP_1859	na	Membrane	Ribosyl.nicotinamide.transporter.PnuC-like	Environmental Information Processing	Membrane Transport	na
SP_2032	SP_2038	0.827729	82	P	P	SP_2032	na	Intracellular	Transcriptional.antiterminator.with.PTS.regulation.domain.SPy0181.ortholog	Genetic Information Processing	Transcription	na	SP_2038	PTS system ascorbate-specific transporter subunit IIC	Membrane	Ascorbate-specific.PTS.system.EIIC.component	Environmental Information Processing	Membrane Transport	ulaA
SP_1186	SP_1793	0.827637	77	P	P	SP_1186	PTS system lactose-specific IIA component (EC.2.7.1.69)	Membrane	PTS.system.lactose-specific.IIA.component.(EC.2.7.1.69)	Environmental Information Processing	Membrane Transport	na	SP_1793	na	na	FIG01114525:.hypothetical.protein	Hypothetical/Unknown	Hypothetical/Unknown	na
SP_0263	SP_1406	0.827606	79	P	P	SP_0263	eep protein	Intracellular	Membrane-associated.zinc.metalloprotease	Genetic Information Processing	Folding Sorting Degradation	na	SP_1406	Hypothetical Protein	Membrane	COG4478.integral.membrane.protein	Hypothetical/Unknown	Hypothetical/Unknown	na
SP_1162	SP_1387	0.827448	78	P	P	SP_1162	dihydrolipoamide acetyltransferase	Intracellular	Dihydrolipoamide.acetyltransferase.component.(E2).of.acetoin.dehydrogenase.complex.(EC.2.3.1.-)	Metabolism	Carbohydrate Metabolism	na	SP_1387	Putative spermidine/putrescine import ABC transporter permease component II	Membrane	Spermidine.Putrescine.ABC.transporter.permease.component.potC.(TC_3.A.1.11.1)	Environmental Information Processing	Membrane Transport	PotC
SP_0596	SP_0645	0.827401	75	P	P	SP_0596	na	na	FIG01115113:.hypothetical.protein	Hypothetical/Unknown	Hypothetical/Unknown	na	SP_0645	Phosphotransferase system mannitol/fructose-specific IIA domain	Membrane	PTS.system.galactose-specific.IIA.component.(EC.2.7.1.69)	Environmental Information Processing	Membrane Transport	ptsN
SP_1008	SP_1162	0.827269	84	P	P	SP_1008	peptidase T	Intracellular	Tripeptide.aminopeptidase.(EC.3.4.11.4)	Genetic Information Processing	Folding Sorting Degradation	na	SP_1162	dihydrolipoamide acetyltransferase	Intracellular	Dihydrolipoamide.acetyltransferase.component.(E2).of.acetoin.dehydrogenase.complex.(EC.2.3.1.-)	Metabolism	Carbohydrate Metabolism	na
SP_0312	SP_1527	0.827198	82	P	P	SP_0312	glycosyl hydrolase	Intracellular	Maltodextrin.glucosidase.(EC.3.2.1.20)	Metabolism	Carbohydrate Metabolism	na	SP_1527	oligopeptide transporter	Membrane	Oligopeptide.ABC.transporter.periplasmic.oligopeptide-binding.protein.OppA.(TC.3.A.1.5.1)	Environmental Information Processing	Membrane Transport	na
SP_0134	SP_2167	0.827193	85	P	P	SP_0134	na	na	Exopolysaccharide.biosynthesis.glycosyltransferase.EpsF.(EC.2.4.1.-)	Hypothetical/Unknown	Hypothetical/Unknown	na	SP_2167	L-fuculose kinase fucK	Intracellular	L-fuculokinase.(EC.2.7.1.51)	Metabolism	Carbohydrate Metabolism	fucK
SP_0313	SP_1372	0.826843	75	P	P	SP_0313	glutathione peroxidase	Intracellular	Glutathione.peroxidase.family.protein	Metabolism	Various Metabolism	na	SP_1372	Hypothetical Protein	na	FIG01116936:.hypothetical.protein	Hypothetical/Unknown	Hypothetical/Unknown	na
SP_2040	SP_2041	0.826767	71	P	P	SP_2040	jag protein	Intracellular	RNA-binding.protein.Jag	Genetic Information Processing	Translation	na	SP_2041	Membrane protein insertase SpoIIIJ family	Membrane	Inner.membrane.protein.translocase.component.YidC.short.form.OxaI-like	Environmental Information Processing	Membrane Transport	na
SP_0667	SP_1163	0.82657	78	P	P	SP_0667	na	Cell Wall	Endo-beta-N-acetylglucosaminidase.(EC.3.2.1.96)	Metabolism	Cell Wall Metabolism	na	SP_1163	acetoin dehydrogenase E1 component subunit beta	Intracellular	Acetoin.dehydrogenase.E1.component.beta-subunit.(EC.1.2.4.-)	Metabolism	Cofactor And Vitamin Metabolism	na
SP_0136	SP_0387	0.826566	80	P	P	SP_0136	na	Intracellular	Beta-13-glucosyltransferase	Metabolism	Carbohydrate Metabolism	na	SP_0387	DNA-binding response regulator VraR	Intracellular	Two.component.transcriptional.regulator.VraR	Environmental Information Processing	Signal Transduction	na
SP_0883	SP_1723	0.826397	75	P	P	SP_0883	hypothetical protein	na	FIG01116675:.hypothetical.protein	Hypothetical/Unknown	Hypothetical/Unknown	na	SP_1723	na	na	FIG01113976:.hypothetical.protein	Hypothetical/Unknown	Hypothetical/Unknown	na
SP_1059	SP_1372	0.826352	75	P	P	SP_1059	na	na	hypothetical.protein	Hypothetical/Unknown	Hypothetical/Unknown	na	SP_1372	Hypothetical Protein	na	FIG01116936:.hypothetical.protein	Hypothetical/Unknown	Hypothetical/Unknown	na
SP_2085	SP_2158	0.826348	80	P	P	SP_2085	na	Membrane	Phosphate.transport.system.permease.protein.PstC.(TC.3.A.1.7.1)	Environmental Information Processing	Membrane Transport	pstC	SP_2158	L-fucose isomerase	Intracellular	L-fucose.isomerase.(EC.5.3.1.25)	Metabolism	Carbohydrate Metabolism	fucI
SP_0586	SP_0662	0.826306	82	P	P	SP_0586	510-methylenetetrahydrofolate reductase	Intracellular	510-methylenetetrahydrofolate.reductase.(EC.1.5.1.20)	Metabolism	Amino Acid Metabolism	na	SP_0662	Sensor histidine kinase	Membrane	Two-component.sensor.kinase.yesM.(EC.2.7.3.-).associated.with.MetSO.reductase	Environmental Information Processing	Signal Transduction	yesM
SP_2174	SP_2177	0.826266	82	P	P	SP_2174	D-alanine--poly(phosphoribitol) ligase subunit 2	Intracellular	D-alanine--poly(phosphoribitol).ligase.subunit.2.(EC.6.1.1.13)	Metabolism	Various Metabolism	dltC	SP_2177	na	na	component.involved.in.D-alanylation.of.teichoic.acids.putative	Hypothetical/Unknown	Hypothetical/Unknown	na
SP_1615	SP_1802	0.826206	79	P	P	SP_1615	Transketolase	Intracellular	Transketolase.(EC.2.2.1.1)	Metabolism	Carbohydrate Metabolism	RecP1	SP_1802	na	na	FIG01114374:.hypothetical.protein	Hypothetical/Unknown	Hypothetical/Unknown	na
SP_0169	SP_0951	0.826203	75	P	P	SP_0169	na	na	na	na	Hypothetical/Unknown	na	SP_0951	transcriptional regulator possibly of competence genes	Intracellular	FIG01114257:.hypothetical.protein	Genetic Information Processing	Transcription	na
SP_1779	SP_2055	0.826046	82	P	P	SP_1779	na	na	hypothetical.protein	Hypothetical/Unknown	Hypothetical/Unknown	na	SP_2055	zinc-containing alcohol dehydrogenase	Intracellular	Alcohol.dehydrogenase.(EC.1.1.1.1)	Metabolism	Carbohydrate Metabolism	na
SP_1922	SP_1972	0.825946	78	P	P	SP_1922	na	Intracellular	FIG007491:.hypothetical.protein.YeeN	Genetic Information Processing	Transcription	na	SP_1972	na	na	FIG005935:.membrane.protein	Hypothetical/Unknown	Hypothetical/Unknown	na
SP_1325	SP_1527	0.825917	82	P	P	SP_1325	Hypothetical Protein	na	Nucleoside-diphosphate-sugar.epimerases	Hypothetical/Unknown	Hypothetical/Unknown	na	SP_1527	oligopeptide transporter	Membrane	Oligopeptide.ABC.transporter.periplasmic.oligopeptide-binding.protein.OppA.(TC.3.A.1.5.1)	Environmental Information Processing	Membrane Transport	na
SP_0105	SP_0112	0.825895	79	P	P	SP_0105	L-serine dehydratase iron-sulfur-dependent alpha subunit (EC 4.3.1.17)	Intracellular	L-serine.dehydratase.alpha.subunit.(EC.4.3.1.17)	Metabolism	Amino Acid Metabolism	sdhA	SP_0112	na	Membrane	Amino.acid.ABC.transporter.amino.acid-binding/permease.protein	Metabolism	Amino Acid Metabolism	na
SP_0665	SP_1813	0.825863	78	P	P	SP_0665	aminodeoxychorismate synthase	Intracellular	Para-aminobenzoate.synthase.aminase.component.(EC.2.6.1.85)./.Aminodeoxychorismate.lyase.(EC.4.1.3.38)	Metabolism	Cofactor And Vitamin Metabolism	pabB	SP_1813	N-(5'-phosphoribosyl)anthranilate isomerase	Intracellular	Phosphoribosylanthranilate.isomerase.(EC.5.3.1.24)	Metabolism	Amino Acid Metabolism	trpF
SP_1372	SP_1723	0.825755	75	P	P	SP_1372	Hypothetical Protein	na	FIG01116936:.hypothetical.protein	Hypothetical/Unknown	Hypothetical/Unknown	na	SP_1723	na	na	FIG01113976:.hypothetical.protein	Hypothetical/Unknown	Hypothetical/Unknown	na
SP_2055	SP_2116	0.825725	82	P	P	SP_2055	zinc-containing alcohol dehydrogenase	Intracellular	Alcohol.dehydrogenase.(EC.1.1.1.1)	Metabolism	Carbohydrate Metabolism	na	SP_2116	na	Membrane	Membrane-bound.protease.CAAX.family	Genetic Information Processing	Folding Sorting Degradation	na
SP_0892	SP_1848	0.825613	82	P	P	SP_0892	putative type I restriction-modification system R subunit	Intracellular	Type.I.restriction-modification.system.restriction.subunit.R.(EC.3.1.21.3)	Genetic Information Processing	Dna Repair And Editing	hsdR	SP_1848	Xanthine permease	Membrane	Xanthine.permease	Environmental Information Processing	Membrane Transport	pbuX
SP_0020	SP_2228	0.825459	87	P	P	SP_0020	cytidine/deoxycytidylate deaminase	Intracellular	tRNA-specific.adenosine-34.deaminase.(EC.3.5.4.-)	Metabolism	Nucleotide Metabolism	tadA	SP_2228	inosine 5'-monophosphate dehydrogenase	Intracellular	Inosine-5'-monophosphate.dehydrogenase.(EC.1.1.1.205)./.CBS.domain	Metabolism	Nucleotide Metabolism	guaB
SP_0396	SP_2027	0.825455	70	P	P	SP_0396	PTS system mannitol-specific transporter subunit IIA	Membrane	PTS.system.mannitol-specific.IIA.component.(EC.2.7.1.69)	Environmental Information Processing	Membrane Transport	na	SP_2027	na	na	MORN.motif.family.protein	Hypothetical/Unknown	Hypothetical/Unknown	na
SP_0637	SP_1448	0.825299	82	P	P	SP_0637	ABC transporter permease	Membrane	Daunorubicin.resistance.transmembrane.protein	Environmental Information Processing	Membrane Transport	na	SP_1448	Hypothetical Protein	na	Beta-lactamase.class.C	Hypothetical/Unknown	Hypothetical/Unknown	na
SP_1615	SP_1824	0.82526	82	P	P	SP_1615	Transketolase	Intracellular	Transketolase.(EC.2.2.1.1)	Metabolism	Carbohydrate Metabolism	RecP1	SP_1824	na	Membrane	Ferric.iron.ABC.transporter.permease.protein	Environmental Information Processing	Membrane Transport	na
SP_0134	SP_0136	0.825235	82	P	P	SP_0134	na	na	Exopolysaccharide.biosynthesis.glycosyltransferase.EpsF.(EC.2.4.1.-)	Hypothetical/Unknown	Hypothetical/Unknown	na	SP_0136	na	Intracellular	Beta-13-glucosyltransferase	Metabolism	Carbohydrate Metabolism	na
SP_0930	SP_2115	0.825027	82	P	P	SP_0930	Teichoic acid phosphorylcholine esterase/choline binding protein E	Intracellular	Choline.binding.protein.A	Metabolism	Cell Wall Metabolism	cbpE	SP_2115	na	na	FIG01114689:.hypothetical.protein	Hypothetical/Unknown	Hypothetical/Unknown	na
SP_1035	SP_1316	0.825022	76	P	P	SP_1035	iron-compound ABC transporter ATP-binding protein	Membrane	Iron.compound.ABC.uptake.transporter.ATP-binding.protein.PiaD	Environmental Information Processing	Membrane Transport	na	SP_1316	V-type ATPase	Intracellular	V-type.ATP.synthase.subunit.B.(EC.3.6.3.14)	Environmental Information Processing	Membrane Transport	NtpB
SP_0021	SP_1163	0.824985	78	P	P	SP_0021	deoxyuridine 5'-triphosphate nucleotidohydrolase	Intracellular	Deoxyuridine.5'-triphosphate.nucleotidohydrolase.(EC.3.6.1.23)	Metabolism	Nucleotide Metabolism	dut	SP_1163	acetoin dehydrogenase E1 component subunit beta	Intracellular	Acetoin.dehydrogenase.E1.component.beta-subunit.(EC.1.2.4.-)	Metabolism	Cofactor And Vitamin Metabolism	na
SP_0268	SP_1615	0.824947	82	P	P	SP_0268	alkaline amylopullulanase	Intracellular	Pullulanase.(EC.3.2.1.41)	Metabolism	Carbohydrate Metabolism	na	SP_1615	Transketolase	Intracellular	Transketolase.(EC.2.2.1.1)	Metabolism	Carbohydrate Metabolism	RecP1
SP_0520	SP_0666	0.824918	75	P	P	SP_0520	na	na	Hypothetical.protein.in.cluster.with.Ecs.transporter.(in.Streptococci)	Hypothetical/Unknown	Hypothetical/Unknown	na	SP_0666	hypothetical protein	na	FIG01114063:.hypothetical.protein	Hypothetical/Unknown	Hypothetical/Unknown	na
SP_0946	SP_1394	0.824658	82	P	P	SP_0946	unknown function; binds RNA	na	S1.RNA.binding.domain	Hypothetical/Unknown	Hypothetical/Unknown	na	SP_1394	na	Membrane	Amino.acid.ABC.transporter.amino.acid-binding/permease.protein	Metabolism	Amino Acid Metabolism	na
SP_0042	SP_2115	0.82459	82	P	P	SP_0042	Competence-stimulating peptide ABC transporter ATP-binding protein ComA	Membrane	Competence-stimulating.peptide.ABC.transporter.ATP-binding.protein.ComA	Environmental Information Processing	Membrane Transport	comA	SP_2115	na	na	FIG01114689:.hypothetical.protein	Hypothetical/Unknown	Hypothetical/Unknown	na
SP_0885	SP_0930	0.824528	82	P	P	SP_0885	Subunit involved in some form of carbon metabolism (biotin or carbamoyl phosphate)	Intracellular	Carbamoylphosphate.synthase.large.subunit.(split.gene.in.MJ)	Hypothetical/Unknown	Hypothetical/Unknown	na	SP_0930	Teichoic acid phosphorylcholine esterase/choline binding protein E	Intracellular	Choline.binding.protein.A	Metabolism	Cell Wall Metabolism	cbpE
SP_0817	SP_2032	0.824285	82	P	P	SP_0817	MutT/nudix family protein	Intracellular	Mutator.mutT.protein.(78-dihydro-8-oxoguanine-triphosphatase).(EC.3.6.1.-)	Genetic Information Processing	Dna Repair And Editing	na	SP_2032	na	Intracellular	Transcriptional.antiterminator.with.PTS.regulation.domain.SPy0181.ortholog	Genetic Information Processing	Transcription	na
SP_0665	SP_0826	0.824143	78	P	P	SP_0665	aminodeoxychorismate synthase	Intracellular	Para-aminobenzoate.synthase.aminase.component.(EC.2.6.1.85)./.Aminodeoxychorismate.lyase.(EC.4.1.3.38)	Metabolism	Cofactor And Vitamin Metabolism	pabB	SP_0826	hypothetical protein	na	FIG01114707:.hypothetical.protein	Hypothetical/Unknown	Hypothetical/Unknown	na
SP_0268	SP_2054	0.823977	77	P	P	SP_0268	alkaline amylopullulanase	Intracellular	Pullulanase.(EC.3.2.1.41)	Metabolism	Carbohydrate Metabolism	na	SP_2054	na	na	DNA.binding.protein.FIG046916	Hypothetical/Unknown	Hypothetical/Unknown	na
SP_0586	SP_0817	0.823773	82	P	P	SP_0586	510-methylenetetrahydrofolate reductase	Intracellular	510-methylenetetrahydrofolate.reductase.(EC.1.5.1.20)	Metabolism	Amino Acid Metabolism	na	SP_0817	MutT/nudix family protein	Intracellular	Mutator.mutT.protein.(78-dihydro-8-oxoguanine-triphosphatase).(EC.3.6.1.-)	Genetic Information Processing	Dna Repair And Editing	na
SP_0645	SP_1744	0.823771	75	P	P	SP_0645	Phosphotransferase system mannitol/fructose-specific IIA domain	Membrane	PTS.system.galactose-specific.IIA.component.(EC.2.7.1.69)	Environmental Information Processing	Membrane Transport	ptsN	SP_1744	Ribosomal silencing factor RsfS	Intracellular	Ribosomal.silencing.factor.RsfA.(former.Iojap)	Genetic Information Processing	Translation	rsfS
SP_1673	SP_1686	0.823719	67	P	P	SP_1673	Penicillin-binding protein 2B	Cell Wall	Cell.division.protein.FtsI.[Peptidoglycan.synthetase	Metabolism	Cell Wall Metabolism	FtsI/PenA	SP_1686	na	na	na	na	Hypothetical/Unknown	na
SP_0687	SP_1688	0.823661	84	P	P	SP_0687	Methionine transporter	Membrane	Methionine.ABC.transporter.ATP-binding.protein	Environmental Information Processing	Membrane Transport	na	SP_1688	Putative ABC transporter premease component	Membrane	Ribose.ABC.transport.system.permease.protein.RbsC.(TC.3.A.1.2.1)	Environmental Information Processing	Membrane Transport	na
SP_0190	SP_1764	0.82346	84	P	P	SP_0190	na	na	hypothetical.protein	Hypothetical/Unknown	Hypothetical/Unknown	na	SP_1764	glycosyl transferase family 2	Intracellular	Beta-13-glucosyltransferase	Metabolism	Various Metabolism	na
SP_0817	SP_1135	0.823429	82	P	P	SP_0817	MutT/nudix family protein	Intracellular	Mutator.mutT.protein.(78-dihydro-8-oxoguanine-triphosphatase).(EC.3.6.1.-)	Genetic Information Processing	Dna Repair And Editing	na	SP_1135	na	na	FIG01115536:.hypothetical.protein	Hypothetical/Unknown	Hypothetical/Unknown	na
SP_0905	SP_1325	0.823286	81	P	P	SP_0905	hypothetical protein	na	possible.permease	Hypothetical/Unknown	Hypothetical/Unknown	yraQ	SP_1325	Hypothetical Protein	na	Nucleoside-diphosphate-sugar.epimerases	Hypothetical/Unknown	Hypothetical/Unknown	na
SP_0985	SP_1723	0.823193	75	P	P	SP_0985	Transcriptional regulator	Intracellular	Transcriptional.regulator	Genetic Information Processing	Transcription	na	SP_1723	na	na	FIG01113976:.hypothetical.protein	Hypothetical/Unknown	Hypothetical/Unknown	na
SP_0956	SP_1004	0.823145	77	P	P	SP_0956	hypothetical protein	na	FIG01115703:.hypothetical.protein	Hypothetical/Unknown	Hypothetical/Unknown	na	SP_1004	na	na	Streptococcal.histidine.triad.protein	Hypothetical/Unknown	Hypothetical/Unknown	na
SP_1634	SP_2054	0.823137	81	P	P	SP_1634	Hypothetical Protein	na	Esterase/lipase	Hypothetical/Unknown	Hypothetical/Unknown	na	SP_2054	na	na	DNA.binding.protein.FIG046916	Hypothetical/Unknown	Hypothetical/Unknown	na
SP_0066	SP_2087	0.823125	82	P	P	SP_0066	aldose 1-epimerase	Intracellular	Aldose.1-epimerase.(EC.5.1.3.3)	Metabolism	Carbohydrate Metabolism	galM	SP_2087	na	Membrane	Phosphate.transport.ATP-binding.protein.PstB.(TC.3.A.1.7.1)	Environmental Information Processing	Membrane Transport	pstB
SP_1754	SP_2120	0.823099	76	P	P	SP_1754	na	na	FIG01114631:.hypothetical.protein	Hypothetical/Unknown	Hypothetical/Unknown	na	SP_2120	na	na	FIG01115853:.hypothetical.protein	Hypothetical/Unknown	Hypothetical/Unknown	na
SP_0666	SP_0789	0.822931	75	P	P	SP_0666	hypothetical protein	na	FIG01114063:.hypothetical.protein	Hypothetical/Unknown	Hypothetical/Unknown	na	SP_0789	DNA-binding transcriptional regulator PadR family	Intracellular	Transcriptional.regulator.PadR.family	Genetic Information Processing	Transcription	na
SP_0662	SP_1527	0.822885	82	P	P	SP_0662	Sensor histidine kinase	Membrane	Two-component.sensor.kinase.yesM.(EC.2.7.3.-).associated.with.MetSO.reductase	Environmental Information Processing	Signal Transduction	yesM	SP_1527	oligopeptide transporter	Membrane	Oligopeptide.ABC.transporter.periplasmic.oligopeptide-binding.protein.OppA.(TC.3.A.1.5.1)	Environmental Information Processing	Membrane Transport	na
SP_0184	SP_0678	0.822822	80	P	P	SP_0184	na	Membrane	Integral.membrane.protein	Cellular Processes	Structural Proteins	na	SP_0678	hypothetical protein	na	Rhodanese-like.domain.protein	Hypothetical/Unknown	Hypothetical/Unknown	na
SP_1426	SP_1522	0.822617	80	P	P	SP_1426	na	na	na	na	Hypothetical/Unknown	na	SP_1522	Hypothetical Protein	na	FIG01114242:.hypothetical.protein	Hypothetical/Unknown	Hypothetical/Unknown	na
SP_0110	SP_2159	0.822435	77	P	P	SP_0110	na	Membrane	ABC.transporter.membrane-spanning.permease.-.amino.acid.transport	Cellular Processes	Cellular Community	na	SP_2159	na	Intracellular	Fucolectin-related.protein	Metabolism	Carbohydrate Metabolism	na
SP_1391	SP_1587	0.82241	82	P	P	SP_1391	Hypothetical Protein	Membrane	FIG01114591:.hypothetical.protein	Hypothetical/Unknown	Hypothetical/Unknown	na	SP_1587	Oxalate:formate antiporter	Membrane	Major.facilitator:Oxalate:Formate.Antiporter	Environmental Information Processing	Membrane Transport	na
SP_0265	SP_2239	0.82239	82	P	P	SP_0265	glycosyl hydrolase	Intracellular	Beta-glucosidase.(EC.3.2.1.21)	Metabolism	Carbohydrate Metabolism	na	SP_2239	Serine protease	Intracellular	Serine.protease.DegP/HtrA.do-like.(EC.3.4.21.-)	Genetic Information Processing	Folding Sorting Degradation	htrA
SP_1762	SP_1763	0.822376	78	P	P	SP_1762	accessory Sec system protein Asp1	Membrane	Accessory.secretory.protein.Asp1	Genetic Information Processing	Folding Sorting Degradation	asp1	SP_1763	preprotein translocase subunit SecY	Membrane	Preprotein.translocase.SecY2.subunit.(TC.3.A.5.1.1)	Genetic Information Processing	Folding Sorting Degradation	secY
SP_0286	SP_0288	0.822353	78	P	P	SP_0286	Cof family protein	Intracellular	Hydrolase.(HAD.superfamily)	Metabolism	Various Metabolism	na	SP_0288	na	na	Membrane-bound.protease.CAAX.family	Hypothetical/Unknown	Hypothetical/Unknown	na
SP_0502	SP_1943	0.822255	75	P	P	SP_0502	Glutamine synthetase type I	Intracellular	Glutamine.synthetase.type.I.(EC.6.3.1.2)	Metabolism	Amino Acid Metabolism	glnA	SP_1943	acetyltransferase GNAT family	Intracellular	PhnO.protein	Metabolism	Various Metabolism	na
SP_0595	SP_1396	0.822197	71	P	P	SP_0595	na	na	FIG01115113:.hypothetical.protein	Hypothetical/Unknown	Hypothetical/Unknown	na	SP_1396	na	Membrane	Phosphate.transport.ATP-binding.protein.PstB.(TC.3.A.1.7.1)	Environmental Information Processing	Membrane Transport	pstB
SP_1448	SP_1668	0.822086	82	P	P	SP_1448	Hypothetical Protein	na	Beta-lactamase.class.C	Hypothetical/Unknown	Hypothetical/Unknown	na	SP_1668	Hypothetical Protein	Membrane	membrane.protein.putative	Hypothetical/Unknown	Hypothetical/Unknown	na
SP_0926	SP_1668	0.822065	75	P	P	SP_0926	AraC family transcriptional regulator	Intracellular	FIG01115386:.hypothetical.protein	Genetic Information Processing	Transcription	na	SP_1668	Hypothetical Protein	Membrane	membrane.protein.putative	Hypothetical/Unknown	Hypothetical/Unknown	na
SP_1228	SP_1370	0.821905	70	P	P	SP_1228	A/G-specific adenine glycosylase	Intracellular	A/G-specific.adenine.glycosylase.(EC.3.2.2.-)	Genetic Information Processing	Dna Repair And Editing	MutY	SP_1370	Shikimate kinase I	Intracellular	Shikimate.kinase.I.(EC.2.7.1.71)	Metabolism	Amino Acid Metabolism	AroK
SP_0892	SP_1004	0.821488	80	P	P	SP_0892	putative type I restriction-modification system R subunit	Intracellular	Type.I.restriction-modification.system.restriction.subunit.R.(EC.3.1.21.3)	Genetic Information Processing	Dna Repair And Editing	hsdR	SP_1004	na	na	Streptococcal.histidine.triad.protein	Hypothetical/Unknown	Hypothetical/Unknown	na
SP_1372	SP_1932	0.821352	75	P	P	SP_1372	Hypothetical Protein	na	FIG01116936:.hypothetical.protein	Hypothetical/Unknown	Hypothetical/Unknown	na	SP_1932	na	na	FIG01115741:.hypothetical.protein	Hypothetical/Unknown	Hypothetical/Unknown	na
SP_0268	SP_0539	0.821283	81	P	P	SP_0268	alkaline amylopullulanase	Intracellular	Pullulanase.(EC.3.2.1.41)	Metabolism	Carbohydrate Metabolism	na	SP_0539	Bacteriocin	Extracellular	Bacteriocin-like.peptide.M.BlpM	Cellular Processes	Cellular Community	blpM
SP_0816	SP_2096	0.821211	75	P	P	SP_0816	hypothetical protein	na	FIG01114027:.hypothetical.protein	Hypothetical/Unknown	Hypothetical/Unknown	na	SP_2096	N-acetyldiaminopimelate deacetylase	Intracellular	N-acetyl-LL-diaminopimelate.deacetylase.(EC.3.5.1.47)	Metabolism	Amino Acid Metabolism	na
SP_0316	SP_1662	0.821179	72	P	P	SP_0316	na	na	hypothetical.protein	Hypothetical/Unknown	Hypothetical/Unknown	na	SP_1662	YlmH Protein	na	FIG001583:.hypothetical.protein.contains.S4-like.RNA.binding.domain	Cellular Processes	Cell Division	YlmH
SP_1002	SP_1527	0.820988	80	P	P	SP_1002	adhesion lipoprotein	Cell Wall	Laminin-binding.surface.protein	Cellular Processes	Cellular Community	na	SP_1527	oligopeptide transporter	Membrane	Oligopeptide.ABC.transporter.periplasmic.oligopeptide-binding.protein.OppA.(TC.3.A.1.5.1)	Environmental Information Processing	Membrane Transport	na
SP_1031	SP_1744	0.82091	75	P	P	SP_1031	na	na	FIG01113997:.hypothetical.protein	Hypothetical/Unknown	Hypothetical/Unknown	na	SP_1744	Ribosomal silencing factor RsfS	Intracellular	Ribosomal.silencing.factor.RsfA.(former.Iojap)	Genetic Information Processing	Translation	rsfS
SP_1505	SP_1710	0.820835	76	P	P	SP_1505	Hypothetical Protein (Membrane protein)	Membrane	FIG01113973:.possible.membrane.protein	Hypothetical/Unknown	Hypothetical/Unknown	na	SP_1710	Nitroredutase	Intracellular	Oxygen-insensitive.NADPH.nitroreductase.(EC.1.-.-.-)	Metabolism	Various Metabolism	na
SP_0306	SP_0308	0.820571	81	P	P	SP_0306	transcriptional regulator	Intracellular	Transcriptional.antiterminator.of.lichenan.operon.BglG.family	Genetic Information Processing	Transcription	na	SP_0308	cellobiose phosphotransferase system IIA component	Membrane	PTS.system.cellobiose-specific.IIA.component.(EC.2.7.1.69)	Environmental Information Processing	Membrane Transport	celC
SP_0588	SP_1888	0.820508	73	P	P	SP_0588	polynucleotide phosphorylase	Intracellular	Polyribonucleotide.nucleotidyltransferase.(EC.2.7.7.8)	Genetic Information Processing	Translation	pnp	SP_1888	Oligopeptide transport ATP-binding protein AmiE	Membrane	Oligopeptide.transport.ATP-binding.protein.OppD.(TC.3.A.1.5.1)	Environmental Information Processing	Membrane Transport	amiE
SP_0374	SP_1752	0.81999	78	P	P	SP_0374	na	na	hypothetical.protein	Hypothetical/Unknown	Hypothetical/Unknown	na	SP_1752	Putative mechanosensitive ion channel	Membrane	Potassium.efflux.system.KefA.protein./.Small-conductance.mechanosensitive.channel	Environmental Information Processing	Membrane Transport	na
SP_0464	SP_1715	0.81989	82	P	P	SP_0464	cell wall surface anchor family protein	Cell Wall	Cell.wall.surface.anchor.family.protein.LPXTG.motif	Cellular Processes	Structural Proteins	na	SP_1715	ABC transporter ATP-binding protein	Membrane	ABC-type.multidrug.transport.system.ATPase.component	Environmental Information Processing	Membrane Transport	na
SP_1448	SP_1527	0.819803	82	P	P	SP_1448	Hypothetical Protein	na	Beta-lactamase.class.C	Hypothetical/Unknown	Hypothetical/Unknown	na	SP_1527	oligopeptide transporter	Membrane	Oligopeptide.ABC.transporter.periplasmic.oligopeptide-binding.protein.OppA.(TC.3.A.1.5.1)	Environmental Information Processing	Membrane Transport	na
SP_1143	SP_1448	0.819534	81	P	P	SP_1143	na	na	Phage-related.protein	Hypothetical/Unknown	Hypothetical/Unknown	na	SP_1448	Hypothetical Protein	na	Beta-lactamase.class.C	Hypothetical/Unknown	Hypothetical/Unknown	na
SP_0253	SP_1860	0.819515	82	P	P	SP_0253	glycerol dehydrogenase	Intracellular	Glycerol.dehydrogenase.(EC.1.1.1.6)	Metabolism	Carbohydrate Metabolism	gldA	SP_1860	Choline transporter	Membrane	L-proline.glycine.betaine.binding.ABC.transporter.protein.ProX.(TC.3.A.1.12.1)./.Osmotic.adaptation	Environmental Information Processing	Membrane Transport	proWX
SP_0957	SP_1448	0.819505	79	P	P	SP_0957	ABC transporter ATP-binding protein	Intracellular	ABC.transporter.ATP-binding.protein	Environmental Information Processing	Membrane Transport	na	SP_1448	Hypothetical Protein	na	Beta-lactamase.class.C	Hypothetical/Unknown	Hypothetical/Unknown	na
SP_0789	SP_0951	0.819478	75	P	P	SP_0789	DNA-binding transcriptional regulator PadR family	Intracellular	Transcriptional.regulator.PadR.family	Genetic Information Processing	Transcription	na	SP_0951	transcriptional regulator possibly of competence genes	Intracellular	FIG01114257:.hypothetical.protein	Genetic Information Processing	Transcription	na
SP_1543	SP_1744	0.819417	75	P	P	SP_1543	na	na	na	na	Hypothetical/Unknown	na	SP_1744	Ribosomal silencing factor RsfS	Intracellular	Ribosomal.silencing.factor.RsfA.(former.Iojap)	Genetic Information Processing	Translation	rsfS
SP_0956	SP_1184	0.819382	77	P	P	SP_0956	hypothetical protein	na	FIG01115703:.hypothetical.protein	Hypothetical/Unknown	Hypothetical/Unknown	na	SP_1184	6-phospho-beta-galactosidase	Intracellular	6-phospho-beta-galactosidase.(EC.3.2.1.85)	Metabolism	Carbohydrate Metabolism	lacG
SP_0662	SP_1715	0.819258	82	P	P	SP_0662	Sensor histidine kinase	Membrane	Two-component.sensor.kinase.yesM.(EC.2.7.3.-).associated.with.MetSO.reductase	Environmental Information Processing	Signal Transduction	yesM	SP_1715	ABC transporter ATP-binding protein	Membrane	ABC-type.multidrug.transport.system.ATPase.component	Environmental Information Processing	Membrane Transport	na
SP_1381	SP_1656	0.8192	75	P	P	SP_1381	Putative ABC transporter ATP-binding protein	Membrane	ABC.transporter.ATP-binding.protein	Environmental Information Processing	Membrane Transport	na	SP_1656	Hypothetical Protein	na	FIG01116634:.hypothetical.protein	Hypothetical/Unknown	Hypothetical/Unknown	na
SP_0892	SP_0907	0.819153	77	P	P	SP_0892	putative type I restriction-modification system R subunit	Intracellular	Type.I.restriction-modification.system.restriction.subunit.R.(EC.3.1.21.3)	Genetic Information Processing	Dna Repair And Editing	hsdR	SP_0907	putative capsular polysaccharide biosynthesis protein	na	Beta-13-glucosyltransferase	Metabolism	Capsule Metabolism	na
SP_1391	SP_1426	0.819142	81	P	P	SP_1391	Hypothetical Protein	Membrane	FIG01114591:.hypothetical.protein	Hypothetical/Unknown	Hypothetical/Unknown	na	SP_1426	na	na	na	na	Hypothetical/Unknown	na
SP_0881	SP_1382	0.819013	81	P	P	SP_0881	(Thiamine biosynthesis protein ThiI) (tRNA 4-thiouridine synthase)	Intracellular	tRNA.S(4)U.4-thiouridine.synthase.(former.ThiI)	Metabolism	Cofactor And Vitamin Metabolism	thiI	SP_1382	Putative amylase	Intracellular	Cytoplasmic.alpha-amylase.(EC.3.2.1.1)	Metabolism	Carbohydrate Metabolism	Amy
SP_0585	SP_0665	0.818912	78	P	P	SP_0585	5-methyltetrahydropteroyltriglutamate--homocysteine S-methyltransferase	Intracellular	5-methyltetrahydropteroyltriglutamate--.homocysteine.methyltransferase.(EC.2.1.1.14)	Metabolism	Amino Acid Metabolism	metE	SP_0665	aminodeoxychorismate synthase	Intracellular	Para-aminobenzoate.synthase.aminase.component.(EC.2.6.1.85)./.Aminodeoxychorismate.lyase.(EC.4.1.3.38)	Metabolism	Cofactor And Vitamin Metabolism	pabB
SP_0387	SP_0678	0.818894	74	P	P	SP_0387	DNA-binding response regulator VraR	Intracellular	Two.component.transcriptional.regulator.VraR	Environmental Information Processing	Signal Transduction	na	SP_0678	hypothetical protein	na	Rhodanese-like.domain.protein	Hypothetical/Unknown	Hypothetical/Unknown	na
SP_0977	SP_0978	0.818866	81	P	P	SP_0977	tellurite resistance protein TehB	Intracellular	Tellurite.resistance.protein.TehB	Metabolism	Various Metabolism	tehB	SP_0978	Competence protein CoiA	na	Competence.protein.CoiA	Cellular Processes	Cellular Community	coiA
SP_0913	SP_1338	0.818738	71	P	P	SP_0913	ABC transporter permease	Membrane	ABC.transporter.permease.protein	Environmental Information Processing	Membrane Transport	na	SP_1338	Hypothetical Protein	na	Phage.integrase	Hypothetical/Unknown	Hypothetical/Unknown	na
SP_1715	SP_2120	0.818671	70	P	P	SP_1715	ABC transporter ATP-binding protein	Membrane	ABC-type.multidrug.transport.system.ATPase.component	Environmental Information Processing	Membrane Transport	na	SP_2120	na	na	FIG01115853:.hypothetical.protein	Hypothetical/Unknown	Hypothetical/Unknown	na
SP_1027	SP_1288	0.818645	73	P	P	SP_1027	na	na	Extracellular.protein	Hypothetical/Unknown	Hypothetical/Unknown	na	SP_1288	Putative DNA-binding protein	Intracellular	Signal.recognition.particle.associated.protein	Genetic Information Processing	Transcription	na
SP_0313	SP_0789	0.818616	75	P	P	SP_0313	glutathione peroxidase	Intracellular	Glutathione.peroxidase.family.protein	Metabolism	Various Metabolism	na	SP_0789	DNA-binding transcriptional regulator PadR family	Intracellular	Transcriptional.regulator.PadR.family	Genetic Information Processing	Transcription	na
SP_1135	SP_1325	0.818577	81	P	P	SP_1135	na	na	FIG01115536:.hypothetical.protein	Hypothetical/Unknown	Hypothetical/Unknown	na	SP_1325	Hypothetical Protein	na	Nucleoside-diphosphate-sugar.epimerases	Hypothetical/Unknown	Hypothetical/Unknown	na
SP_0892	SP_0918	0.818475	79	P	P	SP_0892	putative type I restriction-modification system R subunit	Intracellular	Type.I.restriction-modification.system.restriction.subunit.R.(EC.3.1.21.3)	Genetic Information Processing	Dna Repair And Editing	hsdR	SP_0918	spermidine synthase	Intracellular	Spermidine.synthase.(EC.2.5.1.16)	Metabolism	Various Metabolism	speE
SP_0263	SP_0522	0.81836	79	P	P	SP_0263	eep protein	Intracellular	Membrane-associated.zinc.metalloprotease	Genetic Information Processing	Folding Sorting Degradation	na	SP_0522	ABC-type multidrug transport system ATPase component	Membrane	ABC.transporter.ATP-binding.protein.EcsA	Environmental Information Processing	Membrane Transport	ccmA
SP_0071	SP_0144	0.81834	81	P	P	SP_0071	na	Membrane	IgA1.protease.(EC.3.4.24.13)	Genetic Information Processing	Folding Sorting Degradation	na	SP_0144	na	Membrane	FIG01115235:.hypothetical.protein	Genetic Information Processing	Folding Sorting Degradation	na
SP_0396	SP_2225	0.81819	71	P	P	SP_0396	PTS system mannitol-specific transporter subunit IIA	Membrane	PTS.system.mannitol-specific.IIA.component.(EC.2.7.1.69)	Environmental Information Processing	Membrane Transport	na	SP_2225	M16 family peptidase	Intracellular	FIG001621:.Zinc.protease	Genetic Information Processing	Folding Sorting Degradation	na
SP_0169	SP_0883	0.817982	75	P	P	SP_0169	na	na	na	na	Hypothetical/Unknown	na	SP_0883	hypothetical protein	na	FIG01116675:.hypothetical.protein	Hypothetical/Unknown	Hypothetical/Unknown	na
SP_1170	SP_1668	0.817973	75	P	P	SP_1170	na	na	FIG01114130:.hypothetical.protein	Hypothetical/Unknown	Hypothetical/Unknown	na	SP_1668	Hypothetical Protein	Membrane	membrane.protein.putative	Hypothetical/Unknown	Hypothetical/Unknown	na
SP_0136	SP_0678	0.817852	77	P	P	SP_0136	na	Intracellular	Beta-13-glucosyltransferase	Metabolism	Carbohydrate Metabolism	na	SP_0678	hypothetical protein	na	Rhodanese-like.domain.protein	Hypothetical/Unknown	Hypothetical/Unknown	na
SP_0010	SP_2061	0.817749	74	P	P	SP_0010	na	Cell Wall	FIG01114299:.hypothetical.protein	Metabolism	Antibiotic Response/Sensing	penP	SP_2061	na	na	FIG01114641:.hypothetical.protein	Hypothetical/Unknown	Hypothetical/Unknown	na
SP_0673	SP_2115	0.817529	82	P	P	SP_0673	hypothetical protein	na	Cystathionine.beta-lyase.(EC.4.4.1.8)	Hypothetical/Unknown	Hypothetical/Unknown	na	SP_2115	na	na	FIG01114689:.hypothetical.protein	Hypothetical/Unknown	Hypothetical/Unknown	na
SP_0396	SP_2057	0.817392	74	P	P	SP_0396	PTS system mannitol-specific transporter subunit IIA	Membrane	PTS.system.mannitol-specific.IIA.component.(EC.2.7.1.69)	Environmental Information Processing	Membrane Transport	na	SP_2057	peptidoglycan O-acetyltransferase OatA	Membrane	Acyltransferase.family	Metabolism	Cell Wall Metabolism	oaTA
SP_0169	SP_0816	0.817247	75	P	P	SP_0169	na	na	na	na	Hypothetical/Unknown	na	SP_0816	hypothetical protein	na	FIG01114027:.hypothetical.protein	Hypothetical/Unknown	Hypothetical/Unknown	na
SP_0144	SP_1634	0.817159	80	P	P	SP_0144	na	Membrane	FIG01115235:.hypothetical.protein	Genetic Information Processing	Folding Sorting Degradation	na	SP_1634	Hypothetical Protein	na	Esterase/lipase	Hypothetical/Unknown	Hypothetical/Unknown	na
SP_0396	SP_0696	0.817152	72	P	P	SP_0396	PTS system mannitol-specific transporter subunit IIA	Membrane	PTS.system.mannitol-specific.IIA.component.(EC.2.7.1.69)	Environmental Information Processing	Membrane Transport	na	SP_0696	na	na	na	na	Hypothetical/Unknown	na
SP_0881	SP_1715	0.817064	82	P	P	SP_0881	(Thiamine biosynthesis protein ThiI) (tRNA 4-thiouridine synthase)	Intracellular	tRNA.S(4)U.4-thiouridine.synthase.(former.ThiI)	Metabolism	Cofactor And Vitamin Metabolism	thiI	SP_1715	ABC transporter ATP-binding protein	Membrane	ABC-type.multidrug.transport.system.ATPase.component	Environmental Information Processing	Membrane Transport	na
SP_0912	SP_1634	0.817058	78	P	P	SP_0912	ABC transporter ATP-binding protein	Membrane	ABC.transporter.ATP-binding.protein	Environmental Information Processing	Membrane Transport	na	SP_1634	Hypothetical Protein	na	Esterase/lipase	Hypothetical/Unknown	Hypothetical/Unknown	na
SP_0905	SP_1715	0.816916	82	P	P	SP_0905	hypothetical protein	na	possible.permease	Hypothetical/Unknown	Hypothetical/Unknown	yraQ	SP_1715	ABC transporter ATP-binding protein	Membrane	ABC-type.multidrug.transport.system.ATPase.component	Environmental Information Processing	Membrane Transport	na
SP_0892	SP_1426	0.816872	82	P	P	SP_0892	putative type I restriction-modification system R subunit	Intracellular	Type.I.restriction-modification.system.restriction.subunit.R.(EC.3.1.21.3)	Genetic Information Processing	Dna Repair And Editing	hsdR	SP_1426	na	na	na	na	Hypothetical/Unknown	na
SP_1132	SP_1170	0.816859	74	P	P	SP_1132	na	na	hypothetical.protein	Hypothetical/Unknown	Hypothetical/Unknown	na	SP_1170	na	na	FIG01114130:.hypothetical.protein	Hypothetical/Unknown	Hypothetical/Unknown	na
SP_0880	SP_1889	0.816834	78	P	P	SP_0880	Cysteine sulfinate desulfinase/cysteine desulfurase or related enzyme	Intracellular	Putative.cysteine.desulfurase.associated.with.tRNA.4-thiouridine.synthase	Metabolism	Amino Acid Metabolism	nifS	SP_1889	Oligopeptide transport ATP-binding protein AmiD	Membrane	Oligopeptide.transport.system.permease.protein.OppC.(TC.3.A.1.5.1)	Environmental Information Processing	Membrane Transport	amiD
SP_1615	SP_1634	0.816711	77	P	P	SP_1615	Transketolase	Intracellular	Transketolase.(EC.2.2.1.1)	Metabolism	Carbohydrate Metabolism	RecP1	SP_1634	Hypothetical Protein	na	Esterase/lipase	Hypothetical/Unknown	Hypothetical/Unknown	na
SP_0599	SP_1715	0.816675	70	P	P	SP_0599	ABC-type antimicrobial peptide transport system permease component	Membrane	ABC.transporter.membrane-spanning.permease.Pep.export.Vex3	Environmental Information Processing	Membrane Transport	vex1	SP_1715	ABC transporter ATP-binding protein	Membrane	ABC-type.multidrug.transport.system.ATPase.component	Environmental Information Processing	Membrane Transport	na
SP_0303	SP_0308	0.8166	81	P	P	SP_0303	6-phospho-beta-glucosidase	Intracellular	6-phospho-beta-glucosidase.(EC.3.2.1.86)	Metabolism	Carbohydrate Metabolism	na	SP_0308	cellobiose phosphotransferase system IIA component	Membrane	PTS.system.cellobiose-specific.IIA.component.(EC.2.7.1.69)	Environmental Information Processing	Membrane Transport	celC
SP_0919	SP_0920	0.816378	82	P	P	SP_0919	Carboxynorspermidine synthase	Intracellular	Carboxynorspermidine.dehydrogenase	Metabolism	Various Metabolism	na	SP_0920	carboxynorspermidine decarboxylase	Intracellular	Carboxynorspermidine.decarboxylase	Metabolism	Various Metabolism	nspC
SP_0133	SP_0167	0.816378	78	P	P	SP_0133	na	Intracellular	Exopolysaccharide.biosynthesis.glycosyltransferase.EpsF.(EC.2.4.1.-)	Metabolism	Carbohydrate Metabolism	na	SP_0167	na	na	FIG01119245:.hypothetical.protein	Hypothetical/Unknown	Hypothetical/Unknown	na
SP_0250	SP_2159	0.816367	72	P	P	SP_0250	PTS system transporter subunit IIC	Membrane	PTS.system.cellobiose-specific.IIC.component.(EC.2.7.1.69)	Environmental Information Processing	Membrane Transport	CelB	SP_2159	na	Intracellular	Fucolectin-related.protein	Metabolism	Carbohydrate Metabolism	na
SP_0136	SP_0473	0.816344	82	P	P	SP_0136	na	Intracellular	Beta-13-glucosyltransferase	Metabolism	Carbohydrate Metabolism	na	SP_0473	ROK family protein	Intracellular	Xylose.repressor.protein	Genetic Information Processing	Transcription	na
SP_0880	SP_1174	0.816254	73	P	P	SP_0880	Cysteine sulfinate desulfinase/cysteine desulfurase or related enzyme	Intracellular	Putative.cysteine.desulfurase.associated.with.tRNA.4-thiouridine.synthase	Metabolism	Amino Acid Metabolism	nifS	SP_1174	na	na	Streptococcal.histidine.triad.protein	Hypothetical/Unknown	Hypothetical/Unknown	na
SP_1832	SP_2158	0.816196	68	P	P	SP_1832	phosphatase	Intracellular	FIG01114460:.hypothetical.protein	Environmental Information Processing	Signal Transduction	na	SP_2158	L-fucose isomerase	Intracellular	L-fucose.isomerase.(EC.5.3.1.25)	Metabolism	Carbohydrate Metabolism	fucI
SP_2034	SP_2036	0.816041	82	P	P	SP_2034	L-xylulose 5-phosphate 3-epimerase	Intracellular	L-xylulose.5-phosphate.3-epimerase.(EC.5.1.3.-)	Metabolism	Carbohydrate Metabolism	na	SP_2036	na	Membrane	Ascorbate-specific.PTS.system.EIIA.component.(EC.2.7.1.-)	Environmental Information Processing	Membrane Transport	na
SP_1170	SP_1448	0.815906	69	P	P	SP_1170	na	na	FIG01114130:.hypothetical.protein	Hypothetical/Unknown	Hypothetical/Unknown	na	SP_1448	Hypothetical Protein	na	Beta-lactamase.class.C	Hypothetical/Unknown	Hypothetical/Unknown	na
SP_0253	SP_0639	0.81588	80	P	P	SP_0253	glycerol dehydrogenase	Intracellular	Glycerol.dehydrogenase.(EC.1.1.1.6)	Metabolism	Carbohydrate Metabolism	gldA	SP_0639	GNAT acetyltransferase	na	PhnO.protein	Metabolism	Various Metabolism	na
SP_1370	SP_1730	0.815835	70	P	P	SP_1370	Shikimate kinase I	Intracellular	Shikimate.kinase.I.(EC.2.7.1.71)	Metabolism	Amino Acid Metabolism	AroK	SP_1730	na	Membrane	Membrane.spanning.protein	Hypothetical/Unknown	Hypothetical/Unknown	na
SP_1316	SP_1715	0.815779	74	P	P	SP_1316	V-type ATPase	Intracellular	V-type.ATP.synthase.subunit.B.(EC.3.6.3.14)	Environmental Information Processing	Membrane Transport	NtpB	SP_1715	ABC transporter ATP-binding protein	Membrane	ABC-type.multidrug.transport.system.ATPase.component	Environmental Information Processing	Membrane Transport	na
SP_0502	SP_2228	0.815584	70	P	P	SP_0502	Glutamine synthetase type I	Intracellular	Glutamine.synthetase.type.I.(EC.6.3.1.2)	Metabolism	Amino Acid Metabolism	glnA	SP_2228	inosine 5'-monophosphate dehydrogenase	Intracellular	Inosine-5'-monophosphate.dehydrogenase.(EC.1.1.1.205)./.CBS.domain	Metabolism	Nucleotide Metabolism	guaB
SP_0066	SP_0397	0.815531	82	P	P	SP_0066	aldose 1-epimerase	Intracellular	Aldose.1-epimerase.(EC.5.1.3.3)	Metabolism	Carbohydrate Metabolism	galM	SP_0397	mannitol-1-phosphate 5-dehydrogenase	Intracellular	Mannitol-1-phosphate.5-dehydrogenase.(EC.1.1.1.17)	Metabolism	Carbohydrate Metabolism	na
SP_0641	SP_1143	0.815417	80	P	P	SP_0641	serine protease	Intracellular	C5a.peptidase.precursor.(EC.3.4.21.-)	Genetic Information Processing	Folding Sorting Degradation	na	SP_1143	na	na	Phage-related.protein	Hypothetical/Unknown	Hypothetical/Unknown	na
SP_1634	SP_1824	0.815314	82	P	P	SP_1634	Hypothetical Protein	na	Esterase/lipase	Hypothetical/Unknown	Hypothetical/Unknown	na	SP_1824	na	Membrane	Ferric.iron.ABC.transporter.permease.protein	Environmental Information Processing	Membrane Transport	na
SP_0817	SP_1527	0.815307	82	P	P	SP_0817	MutT/nudix family protein	Intracellular	Mutator.mutT.protein.(78-dihydro-8-oxoguanine-triphosphatase).(EC.3.6.1.-)	Genetic Information Processing	Dna Repair And Editing	na	SP_1527	oligopeptide transporter	Membrane	Oligopeptide.ABC.transporter.periplasmic.oligopeptide-binding.protein.OppA.(TC.3.A.1.5.1)	Environmental Information Processing	Membrane Transport	na
SP_1397	SP_1821	0.815199	68	P	P	SP_1397	na	Membrane	Phosphate.transport.ATP-binding.protein.PstB.(TC.3.A.1.7.1)	Environmental Information Processing	Membrane Transport	pstB	SP_1821	na	Intracellular	Catabolite.control.protein.A	Genetic Information Processing	Transcription	na
SP_2034	SP_2162	0.815064	81	P	P	SP_2034	L-xylulose 5-phosphate 3-epimerase	Intracellular	L-xylulose.5-phosphate.3-epimerase.(EC.5.1.3.-)	Metabolism	Carbohydrate Metabolism	na	SP_2162	PTS system mannose-specific IIC component	Membrane	PTS.system.mannose-specific.IIC.component.(EC.2.7.1.69)	Environmental Information Processing	Membrane Transport	na
SP_0391	SP_0986	0.814984	59	P	P	SP_0391	choline binding protein	Cell Wall	Choline.binding.protein.J	Cellular Processes	Cellular Community	na	SP_0986	hypothetical protein	na	Integral.membrane.protein	Hypothetical/Unknown	Hypothetical/Unknown	na
SP_0167	SP_0678	0.81493	78	P	P	SP_0167	na	na	FIG01119245:.hypothetical.protein	Hypothetical/Unknown	Hypothetical/Unknown	na	SP_0678	hypothetical protein	na	Rhodanese-like.domain.protein	Hypothetical/Unknown	Hypothetical/Unknown	na
SP_1280	SP_2223	0.814885	72	P	P	SP_1280	Hypothetical Protein	Intracellular	COG1399.protein.in.cluster.with.ribosomal.protein.L32p.Firmicutes.subfamily	Hypothetical/Unknown	Hypothetical/Unknown	na	SP_2223	na	na	Transcriptional.regulator.in.cluster.with.unspecified.monosaccharide.ABC.transport.system	Hypothetical/Unknown	Hypothetical/Unknown	na
SP_1198	SP_1744	0.814881	75	P	P	SP_1198	Phosphotransferase system mannitol/fructose-specific IIA domain	Membrane	PTS.system.galactose-specific.IIA.component.(EC.2.7.1.69)	Environmental Information Processing	Membrane Transport	ptsN	SP_1744	Ribosomal silencing factor RsfS	Intracellular	Ribosomal.silencing.factor.RsfA.(former.Iojap)	Genetic Information Processing	Translation	rsfS
SP_0892	SP_1472	0.814821	76	P	P	SP_0892	putative type I restriction-modification system R subunit	Intracellular	Type.I.restriction-modification.system.restriction.subunit.R.(EC.3.1.21.3)	Genetic Information Processing	Dna Repair And Editing	hsdR	SP_1472	Oxidoreductase	Intracellular	Fumarate.reductase.flavoprotein.subunit.precursor.(EC.1.3.99.1)	Metabolism	Various Metabolism	na
SP_0750	SP_0753	0.814748	67	P	P	SP_0750	branched-chain amino acid ABC transporter permease protein	Membrane	High-affinity.branched-chain.amino.acid.transport.system.permease.protein.LivH.(TC.3.A.1.4.1)	Environmental Information Processing	Membrane Transport	livH	SP_0753	Branched-chain amino acid ABC transporter ATP-binding protein	Intracellular	Branched-chain.amino.acid.transport.ATP-binding.protein.LivF.(TC.3.A.1.4.1)	Environmental Information Processing	Membrane Transport	livF
SP_0908	SP_1316	0.814712	73	P	P	SP_0908	putative transcriptional regulator	Intracellular	Transcription.accessory.protein.(S1.RNA-binding.domain)	Genetic Information Processing	Transcription	na	SP_1316	V-type ATPase	Intracellular	V-type.ATP.synthase.subunit.B.(EC.3.6.3.14)	Environmental Information Processing	Membrane Transport	NtpB
SP_0326	SP_0586	0.814513	81	P	P	SP_0326	preprotein translocase subunit YajC	Membrane	Preprotein.translocase.subunit.YajC.(TC.3.A.5.1.1)	Environmental Information Processing	Membrane Transport	YajC	SP_0586	510-methylenetetrahydrofolate reductase	Intracellular	510-methylenetetrahydrofolate.reductase.(EC.1.5.1.20)	Metabolism	Amino Acid Metabolism	na
SP_0139	SP_0144	0.81428	81	P	P	SP_0139	na	na	FIG01114613:.hypothetical.protein	Hypothetical/Unknown	Hypothetical/Unknown	na	SP_0144	na	Membrane	FIG01115235:.hypothetical.protein	Genetic Information Processing	Folding Sorting Degradation	na
SP_1143	SP_1325	0.814279	77	P	P	SP_1143	na	na	Phage-related.protein	Hypothetical/Unknown	Hypothetical/Unknown	na	SP_1325	Hypothetical Protein	na	Nucleoside-diphosphate-sugar.epimerases	Hypothetical/Unknown	Hypothetical/Unknown	na
SP_0925	SP_1581	0.814275	75	P	P	SP_0925	CAAX amino terminal protease family protein	Membrane	CAAX.amino.terminal.protease.family	Genetic Information Processing	Folding Sorting Degradation	na	SP_1581	Hypothetical Protein	na	hypothetical.protein	Hypothetical/Unknown	Hypothetical/Unknown	na
SP_0484	SP_1824	0.814239	82	P	P	SP_0484	na	Membrane	Transmembrane.component.MtsC.of.energizing.module.of.methionine-regulated.ECF.transporter	Environmental Information Processing	Membrane Transport	na	SP_1824	na	Membrane	Ferric.iron.ABC.transporter.permease.protein	Environmental Information Processing	Membrane Transport	na
SP_0169	SP_1932	0.814211	75	P	P	SP_0169	na	na	na	na	Hypothetical/Unknown	na	SP_1932	na	na	FIG01115741:.hypothetical.protein	Hypothetical/Unknown	Hypothetical/Unknown	na
SP_1665	SP_1754	0.814087	65	P	P	SP_1665	YlmE Protein	na	Hypothetical.protein.YggS.proline.synthase.co-transcribed.bacterial.homolog.PROSC	Cellular Processes	Cell Division	YlmE	SP_1754	na	na	FIG01114631:.hypothetical.protein	Hypothetical/Unknown	Hypothetical/Unknown	na
SP_0735	SP_0908	0.813894	75	P	P	SP_0735	6-phospho-beta-glucosidase	Intracellular	6-phospho-beta-glucosidase.(EC.3.2.1.86)	Metabolism	Carbohydrate Metabolism	ascB	SP_0908	putative transcriptional regulator	Intracellular	Transcription.accessory.protein.(S1.RNA-binding.domain)	Genetic Information Processing	Transcription	na
SP_0577	SP_0720	0.813666	70	P	P	SP_0577	PTS system beta-glucosides-specific transporter subunit IIABC	Membrane	PTS.system.beta-glucoside-specific.IIB.component.(EC.2.7.1.69)./.PTS.system.beta-glucoside-specific.IIC.component.(EC.2.7.1.69)./.PTS.system.beta-glucoside-specific.IIA.component.(EC.2.7.1.69)	Environmental Information Processing	Membrane Transport	na	SP_0720	Duplicated ATPase component YkoD of energizing module of thiamin-regulated ECF transporter for HydroxyMethylPyrimidine	Membrane	Duplicated.ATPase.component.YkoD.of.energizing.module.of.thiamin-regulated.ECF.transporter.for.HydroxyMethylPyrimidine	Environmental Information Processing	Membrane Transport	ykoD
SP_0645	SP_1198	0.813634	75	P	P	SP_0645	Phosphotransferase system mannitol/fructose-specific IIA domain	Membrane	PTS.system.galactose-specific.IIA.component.(EC.2.7.1.69)	Environmental Information Processing	Membrane Transport	ptsN	SP_1198	Phosphotransferase system mannitol/fructose-specific IIA domain	Membrane	PTS.system.galactose-specific.IIA.component.(EC.2.7.1.69)	Environmental Information Processing	Membrane Transport	ptsN
SP_1875	SP_2057	0.813624	57	P	P	SP_1875	segregation and condensation protein B	Intracellular	Segregation.and.condensation.protein.B	Cellular Processes	Cell Division	scpB	SP_2057	peptidoglycan O-acetyltransferase OatA	Membrane	Acyltransferase.family	Metabolism	Cell Wall Metabolism	oaTA
SP_1372	SP_1395	0.813614	75	P	P	SP_1372	Hypothetical Protein	na	FIG01116936:.hypothetical.protein	Hypothetical/Unknown	Hypothetical/Unknown	na	SP_1395	Putative phosphate ABC transporter regulatory protein	Membrane	Phosphate.transport.system.regulatory.protein.PhoU	Environmental Information Processing	Membrane Transport	PhoU
SP_0360	SP_2228	0.81356	67	P	P	SP_0360	UDP-N-acetylglucosamine 2-epimerase	Capsule	UDP-N-acetylglucosamine.2-epimerase.(EC.5.1.3.14)	Metabolism	Capsule Metabolism	cps4L	SP_2228	inosine 5'-monophosphate dehydrogenase	Intracellular	Inosine-5'-monophosphate.dehydrogenase.(EC.1.1.1.205)./.CBS.domain	Metabolism	Nucleotide Metabolism	guaB
SP_0951	SP_1381	0.81345	75	P	P	SP_0951	transcriptional regulator possibly of competence genes	Intracellular	FIG01114257:.hypothetical.protein	Genetic Information Processing	Transcription	na	SP_1381	Putative ABC transporter ATP-binding protein	Membrane	ABC.transporter.ATP-binding.protein	Environmental Information Processing	Membrane Transport	na
SP_0789	SP_1198	0.81341	75	P	P	SP_0789	DNA-binding transcriptional regulator PadR family	Intracellular	Transcriptional.regulator.PadR.family	Genetic Information Processing	Transcription	na	SP_1198	Phosphotransferase system mannitol/fructose-specific IIA domain	Membrane	PTS.system.galactose-specific.IIA.component.(EC.2.7.1.69)	Environmental Information Processing	Membrane Transport	ptsN
SP_0905	SP_2032	0.813373	81	P	P	SP_0905	hypothetical protein	na	possible.permease	Hypothetical/Unknown	Hypothetical/Unknown	yraQ	SP_2032	na	Intracellular	Transcriptional.antiterminator.with.PTS.regulation.domain.SPy0181.ortholog	Genetic Information Processing	Transcription	na
SP_0892	SP_1824	0.813363	80	P	P	SP_0892	putative type I restriction-modification system R subunit	Intracellular	Type.I.restriction-modification.system.restriction.subunit.R.(EC.3.1.21.3)	Genetic Information Processing	Dna Repair And Editing	hsdR	SP_1824	na	Membrane	Ferric.iron.ABC.transporter.permease.protein	Environmental Information Processing	Membrane Transport	na
SP_0136	SP_1972	0.813356	78	P	P	SP_0136	na	Intracellular	Beta-13-glucosyltransferase	Metabolism	Carbohydrate Metabolism	na	SP_1972	na	na	FIG005935:.membrane.protein	Hypothetical/Unknown	Hypothetical/Unknown	na
SP_1527	SP_1552	0.813285	70	P	P	SP_1527	oligopeptide transporter	Membrane	Oligopeptide.ABC.transporter.periplasmic.oligopeptide-binding.protein.OppA.(TC.3.A.1.5.1)	Environmental Information Processing	Membrane Transport	na	SP_1552	Cation efflux family protein	Membrane	Cobalt-zinc-cadmium.resistance.protein	Environmental Information Processing	Membrane Transport	na
SP_2126	SP_2158	0.813265	79	P	P	SP_2126	Dihydroxy-acid dehydratase	Intracellular	Dihydroxy-acid.dehydratase.(EC.4.2.1.9)	Metabolism	Amino Acid Metabolism	ilvD	SP_2158	L-fucose isomerase	Intracellular	L-fucose.isomerase.(EC.5.3.1.25)	Metabolism	Carbohydrate Metabolism	fucI
SP_0453	SP_1664	0.813262	64	P	P	SP_0453	na	Intracellular	IS1380-Spn1.transposase	Genetic Information Processing	Mobile Element/Pseudogene	na	SP_1664	Hypothetical Protein	Membrane	FIG001960:.FtsZ-interacting.protein.related.to.cell.division	Cellular Processes	Cell Division	YlmF/SepF
SP_1681	SP_1682	0.813246	80	P	P	SP_1681	Putative sugar ABC transporter permease component	Membrane	ABC.transporter.predicted.N-acetylneuraminate.transport.system.permease.protein.2	Environmental Information Processing	Membrane Transport	na	SP_1682	Putative sugar ABC transporter permease component	Membrane	ABC.transporter.predicted.N-acetylneuraminate.transport.system.permease.protein.1	Environmental Information Processing	Membrane Transport	na
SP_0645	SP_1543	0.813113	75	P	P	SP_0645	Phosphotransferase system mannitol/fructose-specific IIA domain	Membrane	PTS.system.galactose-specific.IIA.component.(EC.2.7.1.69)	Environmental Information Processing	Membrane Transport	ptsN	SP_1543	na	na	na	na	Hypothetical/Unknown	na
SP_0816	SP_1744	0.813076	75	P	P	SP_0816	hypothetical protein	na	FIG01114027:.hypothetical.protein	Hypothetical/Unknown	Hypothetical/Unknown	na	SP_1744	Ribosomal silencing factor RsfS	Intracellular	Ribosomal.silencing.factor.RsfA.(former.Iojap)	Genetic Information Processing	Translation	rsfS
SP_0908	SP_1325	0.812989	75	P	P	SP_0908	putative transcriptional regulator	Intracellular	Transcription.accessory.protein.(S1.RNA-binding.domain)	Genetic Information Processing	Transcription	na	SP_1325	Hypothetical Protein	na	Nucleoside-diphosphate-sugar.epimerases	Hypothetical/Unknown	Hypothetical/Unknown	na
SP_1396	SP_1827	0.812968	71	P	P	SP_1396	na	Membrane	Phosphate.transport.ATP-binding.protein.PstB.(TC.3.A.1.7.1)	Environmental Information Processing	Membrane Transport	pstB	SP_1827	na	na	FIG01113986:.hypothetical.protein	Hypothetical/Unknown	Hypothetical/Unknown	na
SP_0648	SP_1502	0.812783	81	P	P	SP_0648	beta-galactosidase	Intracellular	Beta-galactosidase.(EC.3.2.1.23)	Metabolism	Carbohydrate Metabolism	bgaA	SP_1502	Amino acid ABC transporter premease component	Membrane	ABC.transporter.membrane-spanning.permease.-.glutamine.transport	Metabolism	Amino Acid Metabolism	na
SP_0586	SP_0905	0.812689	82	P	P	SP_0586	510-methylenetetrahydrofolate reductase	Intracellular	510-methylenetetrahydrofolate.reductase.(EC.1.5.1.20)	Metabolism	Amino Acid Metabolism	na	SP_0905	hypothetical protein	na	possible.permease	Hypothetical/Unknown	Hypothetical/Unknown	yraQ
SP_0951	SP_1395	0.812682	75	P	P	SP_0951	transcriptional regulator possibly of competence genes	Intracellular	FIG01114257:.hypothetical.protein	Genetic Information Processing	Transcription	na	SP_1395	Putative phosphate ABC transporter regulatory protein	Membrane	Phosphate.transport.system.regulatory.protein.PhoU	Environmental Information Processing	Membrane Transport	PhoU
SP_1744	SP_2172	0.812656	74	P	P	SP_1744	Ribosomal silencing factor RsfS	Intracellular	Ribosomal.silencing.factor.RsfA.(former.Iojap)	Genetic Information Processing	Translation	rsfS	SP_2172	Zinc homeostasis trancsriptional regulator	Intracellular	Transcriptional.repressor.AdcR.for.Zn(2+)-responsive.expression	Genetic Information Processing	Transcription	AdcR
SP_0144	SP_0912	0.81245	75	P	P	SP_0144	na	Membrane	FIG01115235:.hypothetical.protein	Genetic Information Processing	Folding Sorting Degradation	na	SP_0912	ABC transporter ATP-binding protein	Membrane	ABC.transporter.ATP-binding.protein	Environmental Information Processing	Membrane Transport	na
SP_0786	SP_1527	0.812348	78	P	P	SP_0786	ABC-type transport system ATPase component	Intracellular	ABC.transporter.ATP-binding.protein	Environmental Information Processing	Membrane Transport	na	SP_1527	oligopeptide transporter	Membrane	Oligopeptide.ABC.transporter.periplasmic.oligopeptide-binding.protein.OppA.(TC.3.A.1.5.1)	Environmental Information Processing	Membrane Transport	na
SP_1581	SP_1932	0.812205	75	P	P	SP_1581	Hypothetical Protein	na	hypothetical.protein	Hypothetical/Unknown	Hypothetical/Unknown	na	SP_1932	na	na	FIG01115741:.hypothetical.protein	Hypothetical/Unknown	Hypothetical/Unknown	na
SP_0268	SP_0886	0.811993	73	P	P	SP_0268	alkaline amylopullulanase	Intracellular	Pullulanase.(EC.3.2.1.41)	Metabolism	Carbohydrate Metabolism	na	SP_0886	Type I restriction-modification system DNA methylase subunit	Intracellular	Type.I.restriction-modification.system.DNA-methyltransferase.subunit.M.(EC.2.1.1.72)	Genetic Information Processing	Dna Repair And Editing	hsdM
SP_1391	SP_1848	0.811975	81	P	P	SP_1391	Hypothetical Protein	Membrane	FIG01114591:.hypothetical.protein	Hypothetical/Unknown	Hypothetical/Unknown	na	SP_1848	Xanthine permease	Membrane	Xanthine.permease	Environmental Information Processing	Membrane Transport	pbuX
SP_1715	SP_1832	0.811852	73	P	P	SP_1715	ABC transporter ATP-binding protein	Membrane	ABC-type.multidrug.transport.system.ATPase.component	Environmental Information Processing	Membrane Transport	na	SP_1832	phosphatase	Intracellular	FIG01114460:.hypothetical.protein	Environmental Information Processing	Signal Transduction	na
SP_0682	SP_0986	0.811814	54	P	P	SP_0682	hypothetical protein	na	FIG01114438:.possible.membrane.protein	Hypothetical/Unknown	Hypothetical/Unknown	na	SP_0986	hypothetical protein	na	Integral.membrane.protein	Hypothetical/Unknown	Hypothetical/Unknown	na
SP_1317	SP_1322	0.811785	60	P	P	SP_1317	V-type ATPase	Intracellular	V-type.ATP.synthase.subunit.A.(EC.3.6.3.14)	Environmental Information Processing	Membrane Transport	NtpA	SP_1322	V-type ATPase	Intracellular	V-type.ATP.synthase.subunit.I.(EC.3.6.3.14)	Environmental Information Processing	Membrane Transport	NtpI
SP_0374	SP_0698	0.811736	59	P	P	SP_0374	na	na	hypothetical.protein	Hypothetical/Unknown	Hypothetical/Unknown	na	SP_0698	ABC2-family transport protein	Membrane	Putative.membrane.spanning.protein	Environmental Information Processing	Membrane Transport	na
SP_0535	SP_1956	0.811633	73	P	P	SP_0535	na	na	FIG01116395:.hypothetical.protein	Hypothetical/Unknown	Hypothetical/Unknown	na	SP_1956	na	na	immunity.protein.probable	Hypothetical/Unknown	Hypothetical/Unknown	na
SP_0830	SP_0842	0.811454	68	P	P	SP_0830	hypothetical protein	na	FIG01114713:.hypothetical.protein	Hypothetical/Unknown	Hypothetical/Unknown	na	SP_0842	pyrimidine-nucleoside phosphorylase	Intracellular	Pyrimidine-nucleoside.phosphorylase.(EC.2.4.2.2)	Metabolism	Nucleotide Metabolism	pyn
SP_0648	SP_0892	0.811366	69	P	P	SP_0648	beta-galactosidase	Intracellular	Beta-galactosidase.(EC.3.2.1.23)	Metabolism	Carbohydrate Metabolism	bgaA	SP_0892	putative type I restriction-modification system R subunit	Intracellular	Type.I.restriction-modification.system.restriction.subunit.R.(EC.3.1.21.3)	Genetic Information Processing	Dna Repair And Editing	hsdR
SP_0021	SP_0667	0.811347	78	P	P	SP_0021	deoxyuridine 5'-triphosphate nucleotidohydrolase	Intracellular	Deoxyuridine.5'-triphosphate.nucleotidohydrolase.(EC.3.6.1.23)	Metabolism	Nucleotide Metabolism	dut	SP_0667	na	Cell Wall	Endo-beta-N-acetylglucosaminidase.(EC.3.2.1.96)	Metabolism	Cell Wall Metabolism	na
SP_0795	SP_1552	0.811292	74	P	P	SP_0795	PEP-utilizing enzymes family protein	na	PEP-utilizing.enzymes.family.protein	Metabolism	Carbohydrate Metabolism	ppsA	SP_1552	Cation efflux family protein	Membrane	Cobalt-zinc-cadmium.resistance.protein	Environmental Information Processing	Membrane Transport	na
SP_0484	SP_1780	0.811155	76	P	P	SP_0484	na	Membrane	Transmembrane.component.MtsC.of.energizing.module.of.methionine-regulated.ECF.transporter	Environmental Information Processing	Membrane Transport	na	SP_1780	Oligoendopeptidase F	Intracellular	Oligoendopeptidase.F.(EC.3.4.24.-)	Genetic Information Processing	Folding Sorting Degradation	na
SP_1426	SP_1527	0.810964	73	P	P	SP_1426	na	na	na	na	Hypothetical/Unknown	na	SP_1527	oligopeptide transporter	Membrane	Oligopeptide.ABC.transporter.periplasmic.oligopeptide-binding.protein.OppA.(TC.3.A.1.5.1)	Environmental Information Processing	Membrane Transport	na
SP_0883	SP_1656	0.810809	75	P	P	SP_0883	hypothetical protein	na	FIG01116675:.hypothetical.protein	Hypothetical/Unknown	Hypothetical/Unknown	na	SP_1656	Hypothetical Protein	na	FIG01116634:.hypothetical.protein	Hypothetical/Unknown	Hypothetical/Unknown	na
SP_0789	SP_1543	0.810742	75	P	P	SP_0789	DNA-binding transcriptional regulator PadR family	Intracellular	Transcriptional.regulator.PadR.family	Genetic Information Processing	Transcription	na	SP_1543	na	na	na	na	Hypothetical/Unknown	na
SP_0595	SP_1397	0.810735	67	P	P	SP_0595	na	na	FIG01115113:.hypothetical.protein	Hypothetical/Unknown	Hypothetical/Unknown	na	SP_1397	na	Membrane	Phosphate.transport.ATP-binding.protein.PstB.(TC.3.A.1.7.1)	Environmental Information Processing	Membrane Transport	pstB
SP_0066	SP_0484	0.810636	82	P	P	SP_0066	aldose 1-epimerase	Intracellular	Aldose.1-epimerase.(EC.5.1.3.3)	Metabolism	Carbohydrate Metabolism	galM	SP_0484	na	Membrane	Transmembrane.component.MtsC.of.energizing.module.of.methionine-regulated.ECF.transporter	Environmental Information Processing	Membrane Transport	na
SP_1322	SP_1625	0.810522	63	P	P	SP_1322	V-type ATPase	Intracellular	V-type.ATP.synthase.subunit.I.(EC.3.6.3.14)	Environmental Information Processing	Membrane Transport	NtpI	SP_1625	Cadmium resistance transporter	Membrane	Cadmium.resistance.protein	Environmental Information Processing	Membrane Transport	Cad
SP_0582	SP_1184	0.810507	75	P	P	SP_0582	putative integral membrane protein (possible nuclease activity)	Membrane	putative.integral.membrane.protein.(possible.nuclease.activity)	Hypothetical/Unknown	Hypothetical/Unknown	na	SP_1184	6-phospho-beta-galactosidase	Intracellular	6-phospho-beta-galactosidase.(EC.3.2.1.85)	Metabolism	Carbohydrate Metabolism	lacG
SP_1761	SP_1764	0.810388	72	P	P	SP_1761	accessory Sec system protein Asp2	Membrane	Accessory.secretory.protein.Asp2	Genetic Information Processing	Folding Sorting Degradation	asp2	SP_1764	glycosyl transferase family 2	Intracellular	Beta-13-glucosyltransferase	Metabolism	Various Metabolism	na
SP_0663	SP_0789	0.810381	74	P	P	SP_0663	hypothetical protein	na	Hypothetical.protein.ywlG	Hypothetical/Unknown	Hypothetical/Unknown	ywlG	SP_0789	DNA-binding transcriptional regulator PadR family	Intracellular	Transcriptional.regulator.PadR.family	Genetic Information Processing	Transcription	na
SP_0908	SP_1715	0.810341	72	P	P	SP_0908	putative transcriptional regulator	Intracellular	Transcription.accessory.protein.(S1.RNA-binding.domain)	Genetic Information Processing	Transcription	na	SP_1715	ABC transporter ATP-binding protein	Membrane	ABC-type.multidrug.transport.system.ATPase.component	Environmental Information Processing	Membrane Transport	na
SP_0679	SP_1468	0.810185	66	P	P	SP_0679	hypothetical protein	na	FIG01114191:.hypothetical.protein	Hypothetical/Unknown	Hypothetical/Unknown	na	SP_1468	Pyridoxal 5'-phosphate synthase synthase component	Intracellular	Pyridoxine.biosynthesis.glutamine.amidotransferase.synthase.subunit.(EC.2.4.2.-)	Metabolism	Cofactor And Vitamin Metabolism	PdxS
SP_0641	SP_1121	0.810166	71	P	P	SP_0641	serine protease	Intracellular	C5a.peptidase.precursor.(EC.3.4.21.-)	Genetic Information Processing	Folding Sorting Degradation	na	SP_1121	14-alpha-glucan branching enzyme GlgB (EC 2.4.1.18)	Cell Wall	14-alpha-glucan.(glycogen).branching.enzyme.GH-13-type.(EC.2.4.1.18)	Metabolism	Cell Wall Metabolism	glgB
SP_1112	SP_1891	0.810116	61	P	P	SP_1112	degV family protein	Membrane	Hypothetical.protein.DUF194.DegV.family	Environmental Information Processing	Membrane Transport	na	SP_1891	oligopeptide transporter	Membrane	Oligopeptide.ABC.transporter.periplasmic.oligopeptide-binding.protein.OppA.(TC.3.A.1.5.1)	Environmental Information Processing	Membrane Transport	na
SP_0391	SP_0682	0.810093	57	P	P	SP_0391	choline binding protein	Cell Wall	Choline.binding.protein.J	Cellular Processes	Cellular Community	na	SP_0682	hypothetical protein	na	FIG01114438:.possible.membrane.protein	Hypothetical/Unknown	Hypothetical/Unknown	na
SP_0885	SP_1170	0.809911	73	P	P	SP_0885	Subunit involved in some form of carbon metabolism (biotin or carbamoyl phosphate)	Intracellular	Carbamoylphosphate.synthase.large.subunit.(split.gene.in.MJ)	Hypothetical/Unknown	Hypothetical/Unknown	na	SP_1170	na	na	FIG01114130:.hypothetical.protein	Hypothetical/Unknown	Hypothetical/Unknown	na
SP_1543	SP_1656	0.809796	75	P	P	SP_1543	na	na	na	na	Hypothetical/Unknown	na	SP_1656	Hypothetical Protein	na	FIG01116634:.hypothetical.protein	Hypothetical/Unknown	Hypothetical/Unknown	na
SP_0664	SP_0696	0.809711	71	P	P	SP_0664	involved in virulence; zinc metalloprotease anchor protein	Membrane	Zinc.metalloprotease.zmpB.precursor.(EC.3.4.24.-)	Genetic Information Processing	Folding Sorting Degradation	zmpB	SP_0696	na	na	na	na	Hypothetical/Unknown	na
SP_0789	SP_1932	0.809626	71	P	P	SP_0789	DNA-binding transcriptional regulator PadR family	Intracellular	Transcriptional.regulator.PadR.family	Genetic Information Processing	Transcription	na	SP_1932	na	na	FIG01115741:.hypothetical.protein	Hypothetical/Unknown	Hypothetical/Unknown	na
SP_0062	SP_0139	0.809583	81	P	P	SP_0062	PTS system transporter subunit IIC	Membrane	PTS.system.galactosamine-specific.IIC.component.(EC.2.7.1.69)	Environmental Information Processing	Membrane Transport	ManY	SP_0139	na	na	FIG01114613:.hypothetical.protein	Hypothetical/Unknown	Hypothetical/Unknown	na
SP_1448	SP_1524	0.809531	76	P	P	SP_1448	Hypothetical Protein	na	Beta-lactamase.class.C	Hypothetical/Unknown	Hypothetical/Unknown	na	SP_1524	class II aminotransferase	na	Aspartate.aminotransferase.(EC.2.6.1.1)	Metabolism	Amino Acid Metabolism	na
SP_0881	SP_1316	0.809457	71	P	P	SP_0881	(Thiamine biosynthesis protein ThiI) (tRNA 4-thiouridine synthase)	Intracellular	tRNA.S(4)U.4-thiouridine.synthase.(former.ThiI)	Metabolism	Cofactor And Vitamin Metabolism	thiI	SP_1316	V-type ATPase	Intracellular	V-type.ATP.synthase.subunit.B.(EC.3.6.3.14)	Environmental Information Processing	Membrane Transport	NtpB
SP_0397	SP_0817	0.809327	82	P	P	SP_0397	mannitol-1-phosphate 5-dehydrogenase	Intracellular	Mannitol-1-phosphate.5-dehydrogenase.(EC.1.1.1.17)	Metabolism	Carbohydrate Metabolism	na	SP_0817	MutT/nudix family protein	Intracellular	Mutator.mutT.protein.(78-dihydro-8-oxoguanine-triphosphatase).(EC.3.6.1.-)	Genetic Information Processing	Dna Repair And Editing	na
SP_0952	SP_1185	0.809291	63	P	P	SP_0952	na	na	na	na	Hypothetical/Unknown	na	SP_1185	PTS system lactose-specific IIBC components	Membrane	PTS.system.lactose-specific.IIB.component.(EC.2.7.1.69)./.PTS.system.lactose-specific.IIC.component.(EC.2.7.1.69)	Environmental Information Processing	Membrane Transport	na
SP_0892	SP_1393	0.809243	74	P	P	SP_0892	putative type I restriction-modification system R subunit	Intracellular	Type.I.restriction-modification.system.restriction.subunit.R.(EC.3.1.21.3)	Genetic Information Processing	Dna Repair And Editing	hsdR	SP_1393	Putative transcriptional regulator GntR family	Intracellular	Predicted.transcriptional.regulator.of.pyridoxine.metabolism	Genetic Information Processing	Transcription	na
SP_0368	SP_1615	0.809175	78	P	P	SP_0368	cell wall surface anchor family protein	Cell Wall	FIG01239740:.hypothetical.protein	Cellular Processes	Structural Proteins	na	SP_1615	Transketolase	Intracellular	Transketolase.(EC.2.2.1.1)	Metabolism	Carbohydrate Metabolism	RecP1
SP_1160	SP_1164	0.809101	66	P	P	SP_1160	lipoate-protein ligase	Intracellular	Lipoate-protein.ligase.A	Metabolism	Lipid Metabolism	na	SP_1164	acetoin dehydrogenase E1 component subunit alpha	Intracellular	Acetoin.dehydrogenase.E1.component.alpha-subunit.(EC.1.2.4.-)	Metabolism	Cofactor And Vitamin Metabolism	na
SP_1024	SP_1604	0.808984	55	P	P	SP_1024	Serine hydroxymethyltransferase (SHMT) (Serine methylase) (EC 2.1.2.1)	Intracellular	Serine.hydroxymethyltransferase.(EC.2.1.2.1)	Metabolism	Amino Acid Metabolism	glyA	SP_1604	Hypothetical Protein	na	FIG01114090:.hypothetical.protein	Hypothetical/Unknown	Hypothetical/Unknown	na
SP_0830	SP_0834	0.808926	62	P	P	SP_0830	hypothetical protein	na	FIG01114713:.hypothetical.protein	Hypothetical/Unknown	Hypothetical/Unknown	na	SP_0834	hemolysin-related protein	Extracellular	Thiol-activated.cytolysin;.Streptolysin.O	Cellular Processes	Cellular Community	na
SP_1644	SP_1888	0.808893	63	P	P	SP_1644	Putative D-aminoacyl-tRNA deacylase	Intracellular	D-tyrosyl-tRNA(Tyr).deacylase.(EC.3.6.1.n1)	Genetic Information Processing	Translation	Dtd	SP_1888	Oligopeptide transport ATP-binding protein AmiE	Membrane	Oligopeptide.transport.ATP-binding.protein.OppD.(TC.3.A.1.5.1)	Environmental Information Processing	Membrane Transport	amiE
SP_0637	SP_0912	0.808852	77	P	P	SP_0637	ABC transporter permease	Membrane	Daunorubicin.resistance.transmembrane.protein	Environmental Information Processing	Membrane Transport	na	SP_0912	ABC transporter ATP-binding protein	Membrane	ABC.transporter.ATP-binding.protein	Environmental Information Processing	Membrane Transport	na
SP_1391	SP_1502	0.808719	80	P	P	SP_1391	Hypothetical Protein	Membrane	FIG01114591:.hypothetical.protein	Hypothetical/Unknown	Hypothetical/Unknown	na	SP_1502	Amino acid ABC transporter premease component	Membrane	ABC.transporter.membrane-spanning.permease.-.glutamine.transport	Metabolism	Amino Acid Metabolism	na
SP_1830	SP_1833	0.80868	72	P	P	SP_1830	Putative phosphate transport system regulatory protein PhoU	Intracellular	Phosphate.transport.system.protein.phoU	Genetic Information Processing	Transcription	phoU	SP_1833	Cell wall surface anchor family protein	Cell Wall	cell.wall.surface.anchor.family.protein	Cellular Processes	Structural Proteins	na
SP_0313	SP_0816	0.808595	67	P	P	SP_0313	glutathione peroxidase	Intracellular	Glutathione.peroxidase.family.protein	Metabolism	Various Metabolism	na	SP_0816	hypothetical protein	na	FIG01114027:.hypothetical.protein	Hypothetical/Unknown	Hypothetical/Unknown	na
SP_0169	SP_0596	0.808504	74	P	P	SP_0169	na	na	na	na	Hypothetical/Unknown	na	SP_0596	na	na	FIG01115113:.hypothetical.protein	Hypothetical/Unknown	Hypothetical/Unknown	na
SP_2117	SP_2158	0.808479	69	P	P	SP_2117	na	na	FIG01114175:.hypothetical.protein	Hypothetical/Unknown	Hypothetical/Unknown	na	SP_2158	L-fucose isomerase	Intracellular	L-fucose.isomerase.(EC.5.3.1.25)	Metabolism	Carbohydrate Metabolism	fucI
SP_1721	SP_1796	0.808461	77	P	P	SP_1721	fructokinase	Intracellular	Fructokinase.(EC.2.7.1.4)	Metabolism	Carbohydrate Metabolism	scrK	SP_1796	na	Membrane	ABC.transporter.substrate-binding.protein	Environmental Information Processing	Membrane Transport	na
SP_0645	SP_1656	0.808461	75	P	P	SP_0645	Phosphotransferase system mannitol/fructose-specific IIA domain	Membrane	PTS.system.galactose-specific.IIA.component.(EC.2.7.1.69)	Environmental Information Processing	Membrane Transport	ptsN	SP_1656	Hypothetical Protein	na	FIG01116634:.hypothetical.protein	Hypothetical/Unknown	Hypothetical/Unknown	na
SP_0448	SP_0908	0.808419	71	P	P	SP_0448	na	na	FIG01114432:.hypothetical.protein	Hypothetical/Unknown	Hypothetical/Unknown	na	SP_0908	putative transcriptional regulator	Intracellular	Transcription.accessory.protein.(S1.RNA-binding.domain)	Genetic Information Processing	Transcription	na
SP_0439	SP_1972	0.808302	80	P	P	SP_0439	peptide chain release factor 3	Intracellular	Peptide.chain.release.factor.3	Genetic Information Processing	Translation	prfC	SP_1972	na	na	FIG005935:.membrane.protein	Hypothetical/Unknown	Hypothetical/Unknown	na
SP_0135	SP_0136	0.808297	83	P	P	SP_0135	na	Intracellular	Exopolysaccharide.biosynthesis.glycosyltransferase.EpsF.(EC.2.4.1.-)	Metabolism	Carbohydrate Metabolism	na	SP_0136	na	Intracellular	Beta-13-glucosyltransferase	Metabolism	Carbohydrate Metabolism	na
SP_1543	SP_1723	0.808251	75	P	P	SP_1543	na	na	na	na	Hypothetical/Unknown	na	SP_1723	na	na	FIG01113976:.hypothetical.protein	Hypothetical/Unknown	Hypothetical/Unknown	na
SP_2120	SP_2162	0.808226	77	P	P	SP_2120	na	na	FIG01115853:.hypothetical.protein	Hypothetical/Unknown	Hypothetical/Unknown	na	SP_2162	PTS system mannose-specific IIC component	Membrane	PTS.system.mannose-specific.IIC.component.(EC.2.7.1.69)	Environmental Information Processing	Membrane Transport	na
SP_0957	SP_1034	0.808077	73	P	P	SP_0957	ABC transporter ATP-binding protein	Intracellular	ABC.transporter.ATP-binding.protein	Environmental Information Processing	Membrane Transport	na	SP_1034	iron ABC transporter permease	Membrane	Iron.compound.ABC.uptake.transporter.permease.protein.PiaC	Environmental Information Processing	Membrane Transport	na
SP_0520	SP_1372	0.808024	75	P	P	SP_0520	na	na	Hypothetical.protein.in.cluster.with.Ecs.transporter.(in.Streptococci)	Hypothetical/Unknown	Hypothetical/Unknown	na	SP_1372	Hypothetical Protein	na	FIG01116936:.hypothetical.protein	Hypothetical/Unknown	Hypothetical/Unknown	na
SP_1253	SP_1520	0.808	65	P	P	SP_1253	Hypothetical Protein	na	FIG01116721:.hypothetical.protein	Hypothetical/Unknown	Hypothetical/Unknown	na	SP_1520	Acetyltransferase	na	putative.arylalkylamine.n-acetyltransferase	Metabolism	Various Metabolism	na
SP_1972	SP_2059	0.807985	80	P	P	SP_1972	na	na	FIG005935:.membrane.protein	Hypothetical/Unknown	Hypothetical/Unknown	na	SP_2059	na	na	Arginine/ornithine.antiporter.ArcD	Hypothetical/Unknown	Hypothetical/Unknown	na
SP_1679	SP_1765	0.807962	64	P	P	SP_1679	Hypothetical Protein	na	FIG01116182:.hypothetical.protein	Hypothetical/Unknown	Hypothetical/Unknown	na	SP_1765	glycosyl transferase family 8	Intracellular	Putative.CDP-glycerol:glycerophosphate.glycerophosphotransferase.(EC.2.7.8.-)	Metabolism	Various Metabolism	na
SP_0717	SP_1319	0.807947	62	P	P	SP_0717	hydroxyethylthiazole kinase	Intracellular	Hydroxyethylthiazole.kinase.(EC.2.7.1.50)	Metabolism	Cofactor And Vitamin Metabolism	thiM	SP_1319	V-type ATPase	Intracellular	V-type.ATP.synthase.subunit.C.(EC.3.6.3.14)	Environmental Information Processing	Membrane Transport	NtpC
SP_1161	SP_1162	0.807669	64	P	P	SP_1161	acetoin dehydrogenase complex E3 component dihydrolipoamide dehydrogenase	Intracellular	Dihydrolipoamide.dehydrogenase.of.acetoin.dehydrogenase.(EC.1.8.1.4)	Metabolism	Cofactor And Vitamin Metabolism	na	SP_1162	dihydrolipoamide acetyltransferase	Intracellular	Dihydrolipoamide.acetyltransferase.component.(E2).of.acetoin.dehydrogenase.complex.(EC.2.3.1.-)	Metabolism	Carbohydrate Metabolism	na
SP_0892	SP_1132	0.807573	78	P	P	SP_0892	putative type I restriction-modification system R subunit	Intracellular	Type.I.restriction-modification.system.restriction.subunit.R.(EC.3.1.21.3)	Genetic Information Processing	Dna Repair And Editing	hsdR	SP_1132	na	na	hypothetical.protein	Hypothetical/Unknown	Hypothetical/Unknown	na
SP_0498	SP_0754	0.80757	61	P	P	SP_0498	Endo-beta-N-acetylglucosaminidase (EC 3.2.1.96)	Intracellular	Endo-beta-N-acetylglucosaminidase.(EC.3.2.1.96)	Metabolism	Carbohydrate Metabolism	na	SP_0754	putative acetoin utilization protein AcuB	Intracellular	Acetoin.utilization.CBS.domain-containing.protein;.Inosine-5'-monophosphate.dehydrogenase.(EC.1.1.1.205)	Metabolism	Various Metabolism	acuB
SP_2166	SP_2177	0.807499	66	P	P	SP_2166	L-fuculose phosphate aldolase	Intracellular	L-fuculose.phosphate.aldolase.(EC.4.1.2.17)	Metabolism	Carbohydrate Metabolism	fucA	SP_2177	na	na	component.involved.in.D-alanylation.of.teichoic.acids.putative	Hypothetical/Unknown	Hypothetical/Unknown	na
SP_0268	SP_1587	0.807491	77	P	P	SP_0268	alkaline amylopullulanase	Intracellular	Pullulanase.(EC.3.2.1.41)	Metabolism	Carbohydrate Metabolism	na	SP_1587	Oxalate:formate antiporter	Membrane	Major.facilitator:Oxalate:Formate.Antiporter	Environmental Information Processing	Membrane Transport	na
SP_0263	SP_1972	0.807424	73	P	P	SP_0263	eep protein	Intracellular	Membrane-associated.zinc.metalloprotease	Genetic Information Processing	Folding Sorting Degradation	na	SP_1972	na	na	FIG005935:.membrane.protein	Hypothetical/Unknown	Hypothetical/Unknown	na
SP_1034	SP_1132	0.807368	76	P	P	SP_1034	iron ABC transporter permease	Membrane	Iron.compound.ABC.uptake.transporter.permease.protein.PiaC	Environmental Information Processing	Membrane Transport	na	SP_1132	na	na	hypothetical.protein	Hypothetical/Unknown	Hypothetical/Unknown	na
SP_0136	SP_2094	0.807178	76	P	P	SP_0136	na	Intracellular	Beta-13-glucosyltransferase	Metabolism	Carbohydrate Metabolism	na	SP_2094	rhomboid family serine protease	Membrane	Integral.membrane.protein.(Rhomboid.family)	Genetic Information Processing	Folding Sorting Degradation	na
SP_0892	SP_1135	0.807118	78	P	P	SP_0892	putative type I restriction-modification system R subunit	Intracellular	Type.I.restriction-modification.system.restriction.subunit.R.(EC.3.1.21.3)	Genetic Information Processing	Dna Repair And Editing	hsdR	SP_1135	na	na	FIG01115536:.hypothetical.protein	Hypothetical/Unknown	Hypothetical/Unknown	na
SP_0133	SP_0523	0.80705	75	P	P	SP_0133	na	Intracellular	Exopolysaccharide.biosynthesis.glycosyltransferase.EpsF.(EC.2.4.1.-)	Metabolism	Carbohydrate Metabolism	na	SP_0523	ABC transporter permease protein	Membrane	ABC.transporter.permease.protein.EscB	Environmental Information Processing	Membrane Transport	ecsB
SP_1027	SP_2057	0.807042	62	P	P	SP_1027	na	na	Extracellular.protein	Hypothetical/Unknown	Hypothetical/Unknown	na	SP_2057	peptidoglycan O-acetyltransferase OatA	Membrane	Acyltransferase.family	Metabolism	Cell Wall Metabolism	oaTA
SP_0169	SP_1031	0.807018	75	P	P	SP_0169	na	na	na	na	Hypothetical/Unknown	na	SP_1031	na	na	FIG01113997:.hypothetical.protein	Hypothetical/Unknown	Hypothetical/Unknown	na
SP_1715	SP_2032	0.807013	73	P	P	SP_1715	ABC transporter ATP-binding protein	Membrane	ABC-type.multidrug.transport.system.ATPase.component	Environmental Information Processing	Membrane Transport	na	SP_2032	na	Intracellular	Transcriptional.antiterminator.with.PTS.regulation.domain.SPy0181.ortholog	Genetic Information Processing	Transcription	na
SP_0880	SP_2035	0.806993	76	P	P	SP_0880	Cysteine sulfinate desulfinase/cysteine desulfurase or related enzyme	Intracellular	Putative.cysteine.desulfurase.associated.with.tRNA.4-thiouridine.synthase	Metabolism	Amino Acid Metabolism	nifS	SP_2035	3-keto-L-gulonate-6-phosphate decarboxylase	Intracellular	3-keto-L-gulonate.6-phosphate.decarboxylase	Metabolism	Carbohydrate Metabolism	ulaD
SP_0596	SP_1656	0.806992	75	P	P	SP_0596	na	na	FIG01115113:.hypothetical.protein	Hypothetical/Unknown	Hypothetical/Unknown	na	SP_1656	Hypothetical Protein	na	FIG01116634:.hypothetical.protein	Hypothetical/Unknown	Hypothetical/Unknown	na
SP_0006	SP_0858	0.806855	81	P	P	SP_0006	Transcription-repair coupling factor	Intracellular	Transcription-repair.coupling.factor	Genetic Information Processing	Transcription	mfd	SP_0858	putative membrane protein	Membrane	FIG01116885:.hypothetical.protein	Hypothetical/Unknown	Hypothetical/Unknown	na
SP_0144	SP_1901	0.806624	72	P	P	SP_0144	na	Membrane	FIG01115235:.hypothetical.protein	Genetic Information Processing	Folding Sorting Degradation	na	SP_1901	RNA methyltransferase	Intracellular	RNA.methyltransferase.TrmA.family	Genetic Information Processing	Translation	na
SP_0582	SP_0662	0.80656	72	P	P	SP_0582	putative integral membrane protein (possible nuclease activity)	Membrane	putative.integral.membrane.protein.(possible.nuclease.activity)	Hypothetical/Unknown	Hypothetical/Unknown	na	SP_0662	Sensor histidine kinase	Membrane	Two-component.sensor.kinase.yesM.(EC.2.7.3.-).associated.with.MetSO.reductase	Environmental Information Processing	Signal Transduction	yesM
SP_1162	SP_1163	0.806549	76	P	P	SP_1162	dihydrolipoamide acetyltransferase	Intracellular	Dihydrolipoamide.acetyltransferase.component.(E2).of.acetoin.dehydrogenase.complex.(EC.2.3.1.-)	Metabolism	Carbohydrate Metabolism	na	SP_1163	acetoin dehydrogenase E1 component subunit beta	Intracellular	Acetoin.dehydrogenase.E1.component.beta-subunit.(EC.1.2.4.-)	Metabolism	Cofactor And Vitamin Metabolism	na
SP_0752	SP_0883	0.80651	75	P	P	SP_0752	branched-chain amino acid ABC transporter ATP-binding protein	Intracellular	Branched-chain.amino.acid.transport.ATP-binding.protein.LivG.(TC.3.A.1.4.1)	Environmental Information Processing	Membrane Transport	livG	SP_0883	hypothetical protein	na	FIG01116675:.hypothetical.protein	Hypothetical/Unknown	Hypothetical/Unknown	na
SP_1014	SP_1391	0.806478	71	P	P	SP_1014	dihydrodipicolinate synthase (EC 4.3.3.7)	Intracellular	4-hydroxy-tetrahydrodipicolinate.synthase.(EC.4.3.3.7)	Metabolism	Amino Acid Metabolism	dapA	SP_1391	Hypothetical Protein	Membrane	FIG01114591:.hypothetical.protein	Hypothetical/Unknown	Hypothetical/Unknown	na
SP_0464	SP_1527	0.806366	78	P	P	SP_0464	cell wall surface anchor family protein	Cell Wall	Cell.wall.surface.anchor.family.protein.LPXTG.motif	Cellular Processes	Structural Proteins	na	SP_1527	oligopeptide transporter	Membrane	Oligopeptide.ABC.transporter.periplasmic.oligopeptide-binding.protein.OppA.(TC.3.A.1.5.1)	Environmental Information Processing	Membrane Transport	na
SP_2158	SP_2186	0.806324	57	P	P	SP_2158	L-fucose isomerase	Intracellular	L-fucose.isomerase.(EC.5.3.1.25)	Metabolism	Carbohydrate Metabolism	fucI	SP_2186	glycerol kinase	Intracellular	Glycerol.kinase.(EC.2.7.1.30)	Metabolism	Lipid Metabolism	glpK
SP_0586	SP_1715	0.80628	77	P	P	SP_0586	510-methylenetetrahydrofolate reductase	Intracellular	510-methylenetetrahydrofolate.reductase.(EC.1.5.1.20)	Metabolism	Amino Acid Metabolism	na	SP_1715	ABC transporter ATP-binding protein	Membrane	ABC-type.multidrug.transport.system.ATPase.component	Environmental Information Processing	Membrane Transport	na
SP_1135	SP_1391	0.80626	81	P	P	SP_1135	na	na	FIG01115536:.hypothetical.protein	Hypothetical/Unknown	Hypothetical/Unknown	na	SP_1391	Hypothetical Protein	Membrane	FIG01114591:.hypothetical.protein	Hypothetical/Unknown	Hypothetical/Unknown	na
SP_0908	SP_0920	0.806174	69	P	P	SP_0908	putative transcriptional regulator	Intracellular	Transcription.accessory.protein.(S1.RNA-binding.domain)	Genetic Information Processing	Transcription	na	SP_0920	carboxynorspermidine decarboxylase	Intracellular	Carboxynorspermidine.decarboxylase	Metabolism	Various Metabolism	nspC
SP_1131	SP_1140	0.806119	68	P	P	SP_1131	transcriptional regulator	Intracellular	transcription.regulator.probable	Genetic Information Processing	Transcription	na	SP_1140	na	na	phage.protein	Hypothetical/Unknown	Hypothetical/Unknown	na
SP_0156	SP_1923	0.805955	71	P	P	SP_0156	DNA-binding response regulator	Intracellular	DNA-binding.response.regulator.AraC.family	Environmental Information Processing	Signal Transduction	na	SP_1923	Pneumolysin (Thiol-activated cytolysin)	na	Thiol-activated.cytolysin.#.pneumolysin	Cellular Processes	Cellular Community	ply
SP_0957	SP_1170	0.805847	62	P	P	SP_0957	ABC transporter ATP-binding protein	Intracellular	ABC.transporter.ATP-binding.protein	Environmental Information Processing	Membrane Transport	na	SP_1170	na	na	FIG01114130:.hypothetical.protein	Hypothetical/Unknown	Hypothetical/Unknown	na
SP_0379	SP_1402	0.805796	77	P	P	SP_0379	na	na	Macrolide-efflux.protein	Hypothetical/Unknown	Hypothetical/Unknown	na	SP_1402	RNA cytosine-C5-methyltransferase NOL1/NOP2/sun family	Intracellular	tRNA.and.rRNA.cytosine-C5-methylases	Genetic Information Processing	Translation	na
SP_0176	SP_2054	0.805726	67	P	P	SP_0176	34-dihydroxy-2-butanone 4-phosphate synthase	Intracellular	34-dihydroxy-2-butanone.4-phosphate.synthase.(EC.4.1.99.12)./.GTP.cyclohydrolase.II.(EC.3.5.4.25)	Metabolism	Cofactor And Vitamin Metabolism	ribAB	SP_2054	na	na	DNA.binding.protein.FIG046916	Hypothetical/Unknown	Hypothetical/Unknown	na
SP_1895	SP_1896	0.805699	67	P	P	SP_1895	sugar ABC transporter substrate-binding protein	Membrane	Multiple.sugar.ABC.transporter.membrane-spanning.permease.protein.MsmG	Environmental Information Processing	Membrane Transport	rafG	SP_1896	sugar ABC transporter substrate-binding protein	Membrane	Multiple.sugar.ABC.transporter.membrane-spanning.permease.protein.MsmF	Environmental Information Processing	Membrane Transport	rafF
SP_0177	SP_0484	0.80566	77	P	P	SP_0177	riboflavin synthase subunit alpha	Intracellular	Riboflavin.synthase.eubacterial/eukaryotic.(EC.2.5.1.9)	Metabolism	Cofactor And Vitamin Metabolism	ribE	SP_0484	na	Membrane	Transmembrane.component.MtsC.of.energizing.module.of.methionine-regulated.ECF.transporter	Environmental Information Processing	Membrane Transport	na
SP_0881	SP_0919	0.805577	69	P	P	SP_0881	(Thiamine biosynthesis protein ThiI) (tRNA 4-thiouridine synthase)	Intracellular	tRNA.S(4)U.4-thiouridine.synthase.(former.ThiI)	Metabolism	Cofactor And Vitamin Metabolism	thiI	SP_0919	Carboxynorspermidine synthase	Intracellular	Carboxynorspermidine.dehydrogenase	Metabolism	Various Metabolism	na
SP_0926	SP_1170	0.805569	64	P	P	SP_0926	AraC family transcriptional regulator	Intracellular	FIG01115386:.hypothetical.protein	Genetic Information Processing	Transcription	na	SP_1170	na	na	FIG01114130:.hypothetical.protein	Hypothetical/Unknown	Hypothetical/Unknown	na
SP_0892	SP_1715	0.805467	73	P	P	SP_0892	putative type I restriction-modification system R subunit	Intracellular	Type.I.restriction-modification.system.restriction.subunit.R.(EC.3.1.21.3)	Genetic Information Processing	Dna Repair And Editing	hsdR	SP_1715	ABC transporter ATP-binding protein	Membrane	ABC-type.multidrug.transport.system.ATPase.component	Environmental Information Processing	Membrane Transport	na
SP_0651	SP_1391	0.805458	77	P	P	SP_0651	na	na	na	na	Hypothetical/Unknown	na	SP_1391	Hypothetical Protein	Membrane	FIG01114591:.hypothetical.protein	Hypothetical/Unknown	Hypothetical/Unknown	na
SP_1198	SP_1372	0.805439	75	P	P	SP_1198	Phosphotransferase system mannitol/fructose-specific IIA domain	Membrane	PTS.system.galactose-specific.IIA.component.(EC.2.7.1.69)	Environmental Information Processing	Membrane Transport	ptsN	SP_1372	Hypothetical Protein	na	FIG01116936:.hypothetical.protein	Hypothetical/Unknown	Hypothetical/Unknown	na
SP_0795	SP_1652	0.805425	61	P	P	SP_0795	PEP-utilizing enzymes family protein	na	PEP-utilizing.enzymes.family.protein	Metabolism	Carbohydrate Metabolism	ppsA	SP_1652	Hypothetical Protein	Membrane	ABC.transporter.permease.protein	Hypothetical/Unknown	Hypothetical/Unknown	na
SP_0905	SP_1135	0.805406	74	P	P	SP_0905	hypothetical protein	na	possible.permease	Hypothetical/Unknown	Hypothetical/Unknown	yraQ	SP_1135	na	na	FIG01115536:.hypothetical.protein	Hypothetical/Unknown	Hypothetical/Unknown	na
SP_0450	SP_0820	0.805283	63	P	P	SP_0450	L-threonine dehydratase (EC 4.3.1.19) (Threonine deaminase)	Intracellular	Threonine.dehydratase.(EC.4.3.1.19)	Metabolism	Amino Acid Metabolism	ilvA	SP_0820	Clp protease ATP-binding subunit ClpE	Intracellular	ATP-dependent.Clp.protease.ATP-binding.subunit.ClpE	Genetic Information Processing	Folding Sorting Degradation	clpE
SP_0586	SP_2032	0.805205	73	P	P	SP_0586	510-methylenetetrahydrofolate reductase	Intracellular	510-methylenetetrahydrofolate.reductase.(EC.1.5.1.20)	Metabolism	Amino Acid Metabolism	na	SP_2032	na	Intracellular	Transcriptional.antiterminator.with.PTS.regulation.domain.SPy0181.ortholog	Genetic Information Processing	Transcription	na
SP_0615	SP_2027	0.805171	61	P	P	SP_0615	Lipid II:glycine glycyltransferase (Peptidoglycan interpeptide bridge formation enzyme)	Cell Wall	tRNA-dependent.lipid.II--L-alanine.ligase	Metabolism	Cell Wall Metabolism	fibA	SP_2027	na	na	MORN.motif.family.protein	Hypothetical/Unknown	Hypothetical/Unknown	na
SP_0144	SP_0319	0.805161	68	P	P	SP_0144	na	Membrane	FIG01115235:.hypothetical.protein	Genetic Information Processing	Folding Sorting Degradation	na	SP_0319	na	na	predicted.4-deoxy-L-threo-5-hexosulose-uronate.ketol-isomerase.(EC.5.3.1.17)	Hypothetical/Unknown	Hypothetical/Unknown	na
SP_1370	SP_1557	0.805112	55	P	P	SP_1370	Shikimate kinase I	Intracellular	Shikimate.kinase.I.(EC.2.7.1.71)	Metabolism	Amino Acid Metabolism	AroK	SP_1557	DegV family protein	na	DegV.family.protein	Hypothetical/Unknown	Hypothetical/Unknown	na
SP_0464	SP_0817	0.805086	82	P	P	SP_0464	cell wall surface anchor family protein	Cell Wall	Cell.wall.surface.anchor.family.protein.LPXTG.motif	Cellular Processes	Structural Proteins	na	SP_0817	MutT/nudix family protein	Intracellular	Mutator.mutT.protein.(78-dihydro-8-oxoguanine-triphosphatase).(EC.3.6.1.-)	Genetic Information Processing	Dna Repair And Editing	na
SP_0650	SP_0682	0.804921	59	P	P	SP_0650	hypothetical protein	na	FIG01114389:.hypothetical.protein	Hypothetical/Unknown	Hypothetical/Unknown	na	SP_0682	hypothetical protein	na	FIG01114438:.possible.membrane.protein	Hypothetical/Unknown	Hypothetical/Unknown	na
SP_1527	SP_1890	0.804906	66	P	P	SP_1527	oligopeptide transporter	Membrane	Oligopeptide.ABC.transporter.periplasmic.oligopeptide-binding.protein.OppA.(TC.3.A.1.5.1)	Environmental Information Processing	Membrane Transport	na	SP_1890	Oligopeptide transport ATP-binding protein AmiF	Membrane	Oligopeptide.transport.system.permease.protein.OppB.(TC.3.A.1.5.1)	Environmental Information Processing	Membrane Transport	amiC
SP_0582	SP_0648	0.804897	70	P	P	SP_0582	putative integral membrane protein (possible nuclease activity)	Membrane	putative.integral.membrane.protein.(possible.nuclease.activity)	Hypothetical/Unknown	Hypothetical/Unknown	na	SP_0648	beta-galactosidase	Intracellular	Beta-galactosidase.(EC.3.2.1.23)	Metabolism	Carbohydrate Metabolism	bgaA
SP_0125	SP_1847	0.804752	65	P	P	SP_0125	na	Extracellular	Two-peptide.bacteriocin.peptide.CibA	Cellular Processes	Cellular Community	na	SP_1847	Xanthine phosphoribosyltransferase	Intracellular	Xanthine.phosphoribosyltransferase.(EC.2.4.2.22)	Metabolism	Nucleotide Metabolism	xpt
SP_0091	SP_0144	0.804681	66	P	P	SP_0091	ABC transporter permease	Membrane	Multiple.sugar.ABC.transporter.membrane-spanning.permease.protein.MsmG	Environmental Information Processing	Membrane Transport	UgpE	SP_0144	na	Membrane	FIG01115235:.hypothetical.protein	Genetic Information Processing	Folding Sorting Degradation	na
SP_0046	SP_0047	0.804629	67	P	P	SP_0046	amidophosphoribosyltransferase	Intracellular	Amidophosphoribosyltransferase.(EC.2.4.2.14)	Metabolism	Nucleotide Metabolism	purF	SP_0047	phosphoribosylaminoimidazole synthetase	Intracellular	Phosphoribosylformylglycinamidine.cyclo-ligase.(EC.6.3.3.1)	Metabolism	Nucleotide Metabolism	purM
SP_1878	SP_2027	0.804602	61	P	P	SP_1878	CBS domain protein	na	Inosine-5'-monophosphate.dehydrogenase.(EC.1.1.1.205)	Hypothetical/Unknown	Hypothetical/Unknown	na	SP_2027	na	na	MORN.motif.family.protein	Hypothetical/Unknown	Hypothetical/Unknown	na
SP_2032	SP_2036	0.804582	67	P	P	SP_2032	na	Intracellular	Transcriptional.antiterminator.with.PTS.regulation.domain.SPy0181.ortholog	Genetic Information Processing	Transcription	na	SP_2036	na	Membrane	Ascorbate-specific.PTS.system.EIIA.component.(EC.2.7.1.-)	Environmental Information Processing	Membrane Transport	na
SP_0133	SP_1946	0.804562	70	P	P	SP_0133	na	Intracellular	Exopolysaccharide.biosynthesis.glycosyltransferase.EpsF.(EC.2.4.1.-)	Metabolism	Carbohydrate Metabolism	na	SP_1946	transcriptional regulator PlcR	Intracellular	transcriptional.regulator.PlcR.putative	Genetic Information Processing	Transcription	plcR
SP_0834	SP_1644	0.804524	61	P	P	SP_0834	hemolysin-related protein	Extracellular	Thiol-activated.cytolysin;.Streptolysin.O	Cellular Processes	Cellular Community	na	SP_1644	Putative D-aminoacyl-tRNA deacylase	Intracellular	D-tyrosyl-tRNA(Tyr).deacylase.(EC.3.6.1.n1)	Genetic Information Processing	Translation	Dtd
SP_1744	SP_1932	0.804475	75	P	P	SP_1744	Ribosomal silencing factor RsfS	Intracellular	Ribosomal.silencing.factor.RsfA.(former.Iojap)	Genetic Information Processing	Translation	rsfS	SP_1932	na	na	FIG01115741:.hypothetical.protein	Hypothetical/Unknown	Hypothetical/Unknown	na
SP_1652	SP_2126	0.804369	60	P	P	SP_1652	Hypothetical Protein	Membrane	ABC.transporter.permease.protein	Hypothetical/Unknown	Hypothetical/Unknown	na	SP_2126	Dihydroxy-acid dehydratase	Intracellular	Dihydroxy-acid.dehydratase.(EC.4.2.1.9)	Metabolism	Amino Acid Metabolism	ilvD
SP_0144	SP_2207	0.804354	60	P	P	SP_0144	na	Membrane	FIG01115235:.hypothetical.protein	Genetic Information Processing	Folding Sorting Degradation	na	SP_2207	na	Membrane	Competence.protein.F.homolog.phosphoribosyltransferase.domain;.protein.YhgH.required.for.utilization.of.DNA.as.sole.source.of.carbon.and.energy	Environmental Information Processing	Membrane Transport	comFC
SP_0752	SP_1031	0.804281	75	P	P	SP_0752	branched-chain amino acid ABC transporter ATP-binding protein	Intracellular	Branched-chain.amino.acid.transport.ATP-binding.protein.LivG.(TC.3.A.1.4.1)	Environmental Information Processing	Membrane Transport	livG	SP_1031	na	na	FIG01113997:.hypothetical.protein	Hypothetical/Unknown	Hypothetical/Unknown	na
SP_0066	SP_0817	0.804102	82	P	P	SP_0066	aldose 1-epimerase	Intracellular	Aldose.1-epimerase.(EC.5.1.3.3)	Metabolism	Carbohydrate Metabolism	galM	SP_0817	MutT/nudix family protein	Intracellular	Mutator.mutT.protein.(78-dihydro-8-oxoguanine-triphosphatase).(EC.3.6.1.-)	Genetic Information Processing	Dna Repair And Editing	na
SP_1830	SP_1831	0.803995	57	P	P	SP_1830	Putative phosphate transport system regulatory protein PhoU	Intracellular	Phosphate.transport.system.protein.phoU	Genetic Information Processing	Transcription	phoU	SP_1831	phosphatase	Intracellular	FIG01114460:.hypothetical.protein	Environmental Information Processing	Signal Transduction	na
SP_0010	SP_2057	0.803903	56	P	P	SP_0010	na	Cell Wall	FIG01114299:.hypothetical.protein	Metabolism	Antibiotic Response/Sensing	penP	SP_2057	peptidoglycan O-acetyltransferase OatA	Membrane	Acyltransferase.family	Metabolism	Cell Wall Metabolism	oaTA
SP_1762	SP_1764	0.803884	55	P	P	SP_1762	accessory Sec system protein Asp1	Membrane	Accessory.secretory.protein.Asp1	Genetic Information Processing	Folding Sorting Degradation	asp1	SP_1764	glycosyl transferase family 2	Intracellular	Beta-13-glucosyltransferase	Metabolism	Various Metabolism	na
SP_0834	SP_1888	0.803878	48	P	P	SP_0834	hemolysin-related protein	Extracellular	Thiol-activated.cytolysin;.Streptolysin.O	Cellular Processes	Cellular Community	na	SP_1888	Oligopeptide transport ATP-binding protein AmiE	Membrane	Oligopeptide.transport.ATP-binding.protein.OppD.(TC.3.A.1.5.1)	Environmental Information Processing	Membrane Transport	amiE
SP_0588	SP_1887	0.80385	48	P	P	SP_0588	polynucleotide phosphorylase	Intracellular	Polyribonucleotide.nucleotidyltransferase.(EC.2.7.7.8)	Genetic Information Processing	Translation	pnp	SP_1887	Oligopeptide transport ATP-binding protein AmiF	Membrane	Oligopeptide.transport.ATP-binding.protein.OppF.(TC.3.A.1.5.1)	Environmental Information Processing	Membrane Transport	amiF
SP_0892	SP_0913	0.803771	69	P	P	SP_0892	putative type I restriction-modification system R subunit	Intracellular	Type.I.restriction-modification.system.restriction.subunit.R.(EC.3.1.21.3)	Genetic Information Processing	Dna Repair And Editing	hsdR	SP_0913	ABC transporter permease	Membrane	ABC.transporter.permease.protein	Environmental Information Processing	Membrane Transport	na
SP_0071	SP_2162	0.803647	71	P	P	SP_0071	na	Membrane	IgA1.protease.(EC.3.4.24.13)	Genetic Information Processing	Folding Sorting Degradation	na	SP_2162	PTS system mannose-specific IIC component	Membrane	PTS.system.mannose-specific.IIC.component.(EC.2.7.1.69)	Environmental Information Processing	Membrane Transport	na
SP_0010	SP_2064	0.803622	63	P	P	SP_0010	na	Cell Wall	FIG01114299:.hypothetical.protein	Metabolism	Antibiotic Response/Sensing	penP	SP_2064	haloacid dehalogenase-like family	na	hydrolase.haloacid.dehalogenase-like.family	Metabolism	Various Metabolism	na
SP_0729	SP_0764	0.803559	71	P	P	SP_0729	Copper-translocating P-type ATPase	Membrane	Lead.cadmium.zinc.and.mercury.transporting.ATPase.(EC.3.6.3.3).(EC.3.6.3.5);.Copper-translocating.P-type.ATPase.(EC.3.6.3.4)	Environmental Information Processing	Membrane Transport	na	SP_0764	dihydroorotate dehydrogenase	Intracellular	Dihydroorotate.dehydrogenase.catalytic.subunit.(EC.1.3.3.1)	Metabolism	Nucleotide Metabolism	pyrDA
SP_0340	SP_0491	0.803414	62	P	P	SP_0340	S-ribosylhomocysteine lyase (EC 4.4.1.21)	Intracellular	S-ribosylhomocysteine.lyase.(EC.4.4.1.21)./.Autoinducer-2.production.protein.LuxS	Metabolism	Amino Acid Metabolism	na	SP_0491	na	na	FIG01113947:.hypothetical.protein	Hypothetical/Unknown	Hypothetical/Unknown	na
SP_0641	SP_1625	0.803333	57	P	P	SP_0641	serine protease	Intracellular	C5a.peptidase.precursor.(EC.3.4.21.-)	Genetic Information Processing	Folding Sorting Degradation	na	SP_1625	Cadmium resistance transporter	Membrane	Cadmium.resistance.protein	Environmental Information Processing	Membrane Transport	Cad
SP_1059	SP_1543	0.803255	75	P	P	SP_1059	na	na	hypothetical.protein	Hypothetical/Unknown	Hypothetical/Unknown	na	SP_1543	na	na	na	na	Hypothetical/Unknown	na
SP_0391	SP_2057	0.802971	51	P	P	SP_0391	choline binding protein	Cell Wall	Choline.binding.protein.J	Cellular Processes	Cellular Community	na	SP_2057	peptidoglycan O-acetyltransferase OatA	Membrane	Acyltransferase.family	Metabolism	Cell Wall Metabolism	oaTA
SP_0278	SP_0817	0.802886	82	P	P	SP_0278	aminopeptidase	Intracellular	Aminopeptidase.S.(Leu.Val.Phe.Tyr.preference).(EC.3.4.11.24)	Genetic Information Processing	Folding Sorting Degradation	na	SP_0817	MutT/nudix family protein	Intracellular	Mutator.mutT.protein.(78-dihydro-8-oxoguanine-triphosphatase).(EC.3.6.1.-)	Genetic Information Processing	Dna Repair And Editing	na
SP_0045	SP_0049	0.802804	72	P	P	SP_0045	phosphoribosylformylglycinamidine synthase	Intracellular	Phosphoribosylformylglycinamidine.synthase.synthetase.subunit.(EC.6.3.5.3)./.Phosphoribosylformylglycinamidine.synthase.glutamine.amidotransferase.subunit.(EC.6.3.5.3)	Metabolism	Nucleotide Metabolism	na	SP_0049	vanZ protein	Cell Wall	Teicoplanin.resistance.protein	Cellular Processes	Antibiotic Response/Sensing	vanZ
SP_0496	SP_1891	0.802752	62	P	P	SP_0496	Na/Pi cotransporter II-like protein	Membrane	Sodium-dependent.phosphate.transporter	Environmental Information Processing	Membrane Transport	na	SP_1891	oligopeptide transporter	Membrane	Oligopeptide.ABC.transporter.periplasmic.oligopeptide-binding.protein.OppA.(TC.3.A.1.5.1)	Environmental Information Processing	Membrane Transport	na
SP_1324	SP_1342	0.802631	50	P	P	SP_1324	Putative regulatory protein	na	N-acetylmannosamine.kinase.(EC.2.7.1.60)	Genetic Information Processing	Transcription	na	SP_1342	na	na	Lanthionine.biosynthesis.protein.LanL	Hypothetical/Unknown	Hypothetical/Unknown	na
SP_0650	SP_1027	0.802616	47	P	P	SP_0650	hypothetical protein	na	FIG01114389:.hypothetical.protein	Hypothetical/Unknown	Hypothetical/Unknown	na	SP_1027	na	na	Extracellular.protein	Hypothetical/Unknown	Hypothetical/Unknown	na
SP_0918	SP_1132	0.802588	63	P	P	SP_0918	spermidine synthase	Intracellular	Spermidine.synthase.(EC.2.5.1.16)	Metabolism	Various Metabolism	speE	SP_1132	na	na	hypothetical.protein	Hypothetical/Unknown	Hypothetical/Unknown	na
SP_0753	SP_0827	0.802554	72	P	P	SP_0753	Branched-chain amino acid ABC transporter ATP-binding protein	Intracellular	Branched-chain.amino.acid.transport.ATP-binding.protein.LivF.(TC.3.A.1.4.1)	Environmental Information Processing	Membrane Transport	livF	SP_0827	na	na	na	na	Hypothetical/Unknown	na
SP_1390	SP_1581	0.802548	75	P	P	SP_1390	UDP-N-acetylenolpyruvoylglucosamine reductase	Intracellular	UDP-N-acetylenolpyruvoylglucosamine.reductase.(EC.1.1.1.158)	Metabolism	Cell Wall Metabolism	MurB	SP_1581	Hypothetical Protein	na	hypothetical.protein	Hypothetical/Unknown	Hypothetical/Unknown	na
SP_0484	SP_1617	0.802547	76	P	P	SP_0484	na	Membrane	Transmembrane.component.MtsC.of.energizing.module.of.methionine-regulated.ECF.transporter	Environmental Information Processing	Membrane Transport	na	SP_1617	Putative PTS system IIC component	Membrane	PTS.system.fructose-specific.IIA.component.(EC.2.7.1.69)./.PTS.system.fructose-specific.IIB.component.(EC.2.7.1.69)./.PTS.system.fructose-specific.IIC.component.(EC.2.7.1.69)	Environmental Information Processing	Membrane Transport	FrwC
SP_0442	SP_1557	0.802524	54	P	P	SP_0442	na	na	FIG001802:.Putative.alkaline-shock.protein	Hypothetical/Unknown	Hypothetical/Unknown	na	SP_1557	DegV family protein	na	DegV.family.protein	Hypothetical/Unknown	Hypothetical/Unknown	na
SP_0144	SP_0268	0.802511	70	P	P	SP_0144	na	Membrane	FIG01115235:.hypothetical.protein	Genetic Information Processing	Folding Sorting Degradation	na	SP_0268	alkaline amylopullulanase	Intracellular	Pullulanase.(EC.3.2.1.41)	Metabolism	Carbohydrate Metabolism	na
SP_0880	SP_1112	0.802441	50	P	P	SP_0880	Cysteine sulfinate desulfinase/cysteine desulfurase or related enzyme	Intracellular	Putative.cysteine.desulfurase.associated.with.tRNA.4-thiouridine.synthase	Metabolism	Amino Acid Metabolism	nifS	SP_1112	degV family protein	Membrane	Hypothetical.protein.DUF194.DegV.family	Environmental Information Processing	Membrane Transport	na
SP_0599	SP_1832	0.80216	61	P	P	SP_0599	ABC-type antimicrobial peptide transport system permease component	Membrane	ABC.transporter.membrane-spanning.permease.Pep.export.Vex3	Environmental Information Processing	Membrane Transport	vex1	SP_1832	phosphatase	Intracellular	FIG01114460:.hypothetical.protein	Environmental Information Processing	Signal Transduction	na
SP_0396	SP_1288	0.802083	56	P	P	SP_0396	PTS system mannitol-specific transporter subunit IIA	Membrane	PTS.system.mannitol-specific.IIA.component.(EC.2.7.1.69)	Environmental Information Processing	Membrane Transport	na	SP_1288	Putative DNA-binding protein	Intracellular	Signal.recognition.particle.associated.protein	Genetic Information Processing	Transcription	na
SP_0881	SP_1112	0.802016	67	P	P	SP_0881	(Thiamine biosynthesis protein ThiI) (tRNA 4-thiouridine synthase)	Intracellular	tRNA.S(4)U.4-thiouridine.synthase.(former.ThiI)	Metabolism	Cofactor And Vitamin Metabolism	thiI	SP_1112	degV family protein	Membrane	Hypothetical.protein.DUF194.DegV.family	Environmental Information Processing	Membrane Transport	na
SP_0885	SP_1135	0.801963	69	P	P	SP_0885	Subunit involved in some form of carbon metabolism (biotin or carbamoyl phosphate)	Intracellular	Carbamoylphosphate.synthase.large.subunit.(split.gene.in.MJ)	Hypothetical/Unknown	Hypothetical/Unknown	na	SP_1135	na	na	FIG01115536:.hypothetical.protein	Hypothetical/Unknown	Hypothetical/Unknown	na
SP_0396	SP_2026	0.801919	52	P	P	SP_0396	PTS system mannitol-specific transporter subunit IIA	Membrane	PTS.system.mannitol-specific.IIA.component.(EC.2.7.1.69)	Environmental Information Processing	Membrane Transport	na	SP_2026	acetaldehyde-CoA/alcohol dehydrogenase	Intracellular	Alcohol.dehydrogenase.(EC.1.1.1.1);.Acetaldehyde.dehydrogenase.(EC.1.2.1.10)	Metabolism	Energy Metabolism	na
SP_0097	SP_1888	0.80187	59	P	P	SP_0097	na	na	Putative.uncharacterized.protein.spr0086	Hypothetical/Unknown	Hypothetical/Unknown	na	SP_1888	Oligopeptide transport ATP-binding protein AmiE	Membrane	Oligopeptide.transport.ATP-binding.protein.OppD.(TC.3.A.1.5.1)	Environmental Information Processing	Membrane Transport	amiE
SP_1382	SP_1888	0.801673	60	P	P	SP_1382	Putative amylase	Intracellular	Cytoplasmic.alpha-amylase.(EC.3.2.1.1)	Metabolism	Carbohydrate Metabolism	Amy	SP_1888	Oligopeptide transport ATP-binding protein AmiE	Membrane	Oligopeptide.transport.ATP-binding.protein.OppD.(TC.3.A.1.5.1)	Environmental Information Processing	Membrane Transport	amiE
SP_1143	SP_1391	0.801492	74	P	P	SP_1143	na	na	Phage-related.protein	Hypothetical/Unknown	Hypothetical/Unknown	na	SP_1391	Hypothetical Protein	Membrane	FIG01114591:.hypothetical.protein	Hypothetical/Unknown	Hypothetical/Unknown	na
SP_0326	SP_0450	0.801457	57	P	P	SP_0326	preprotein translocase subunit YajC	Membrane	Preprotein.translocase.subunit.YajC.(TC.3.A.5.1.1)	Environmental Information Processing	Membrane Transport	YajC	SP_0450	L-threonine dehydratase (EC 4.3.1.19) (Threonine deaminase)	Intracellular	Threonine.dehydratase.(EC.4.3.1.19)	Metabolism	Amino Acid Metabolism	ilvA
SP_0599	SP_1396	0.801434	58	P	P	SP_0599	ABC-type antimicrobial peptide transport system permease component	Membrane	ABC.transporter.membrane-spanning.permease.Pep.export.Vex3	Environmental Information Processing	Membrane Transport	vex1	SP_1396	na	Membrane	Phosphate.transport.ATP-binding.protein.PstB.(TC.3.A.1.7.1)	Environmental Information Processing	Membrane Transport	pstB
SP_0918	SP_1391	0.801367	72	P	P	SP_0918	spermidine synthase	Intracellular	Spermidine.synthase.(EC.2.5.1.16)	Metabolism	Various Metabolism	speE	SP_1391	Hypothetical Protein	Membrane	FIG01114591:.hypothetical.protein	Hypothetical/Unknown	Hypothetical/Unknown	na
SP_0735	SP_1184	0.801261	59	P	P	SP_0735	6-phospho-beta-glucosidase	Intracellular	6-phospho-beta-glucosidase.(EC.3.2.1.86)	Metabolism	Carbohydrate Metabolism	ascB	SP_1184	6-phospho-beta-galactosidase	Intracellular	6-phospho-beta-galactosidase.(EC.3.2.1.85)	Metabolism	Carbohydrate Metabolism	lacG
SP_0789	SP_1381	0.801227	75	P	P	SP_0789	DNA-binding transcriptional regulator PadR family	Intracellular	Transcriptional.regulator.PadR.family	Genetic Information Processing	Transcription	na	SP_1381	Putative ABC transporter ATP-binding protein	Membrane	ABC.transporter.ATP-binding.protein	Environmental Information Processing	Membrane Transport	na
SP_0887	SP_1426	0.801215	58	P	P	SP_0887	Restriction endonuclease S subunit	Intracellular	Type.I.restriction-modification.system.specificity.subunit.S.(EC.3.1.21.3)	Genetic Information Processing	Dna Repair And Editing	hsdS	SP_1426	na	na	na	na	Hypothetical/Unknown	na
SP_0184	SP_2094	0.801125	72	P	P	SP_0184	na	Membrane	Integral.membrane.protein	Cellular Processes	Structural Proteins	na	SP_2094	rhomboid family serine protease	Membrane	Integral.membrane.protein.(Rhomboid.family)	Genetic Information Processing	Folding Sorting Degradation	na
SP_1372	SP_1390	0.801122	75	P	P	SP_1372	Hypothetical Protein	na	FIG01116936:.hypothetical.protein	Hypothetical/Unknown	Hypothetical/Unknown	na	SP_1390	UDP-N-acetylenolpyruvoylglucosamine reductase	Intracellular	UDP-N-acetylenolpyruvoylglucosamine.reductase.(EC.1.1.1.158)	Metabolism	Cell Wall Metabolism	MurB
SP_0651	SP_0885	0.801012	76	P	P	SP_0651	na	na	na	na	Hypothetical/Unknown	na	SP_0885	Subunit involved in some form of carbon metabolism (biotin or carbamoyl phosphate)	Intracellular	Carbamoylphosphate.synthase.large.subunit.(split.gene.in.MJ)	Hypothetical/Unknown	Hypothetical/Unknown	na
SP_1027	SP_1604	0.80093	54	P	P	SP_1027	na	na	Extracellular.protein	Hypothetical/Unknown	Hypothetical/Unknown	na	SP_1604	Hypothetical Protein	na	FIG01114090:.hypothetical.protein	Hypothetical/Unknown	Hypothetical/Unknown	na
SP_1757	SP_1765	0.800921	60	P	P	SP_1757	Glycosyltransferase stabilizing protein Gtf2	Membrane	GftB:.Glycosyl.transferase.family.8	Genetic Information Processing	Folding Sorting Degradation	gtf2	SP_1765	glycosyl transferase family 8	Intracellular	Putative.CDP-glycerol:glycerophosphate.glycerophosphotransferase.(EC.2.7.8.-)	Metabolism	Various Metabolism	na
SP_0892	SP_1448	0.800871	66	P	P	SP_0892	putative type I restriction-modification system R subunit	Intracellular	Type.I.restriction-modification.system.restriction.subunit.R.(EC.3.1.21.3)	Genetic Information Processing	Dna Repair And Editing	hsdR	SP_1448	Hypothetical Protein	na	Beta-lactamase.class.C	Hypothetical/Unknown	Hypothetical/Unknown	na
SP_1059	SP_1656	0.800867	75	P	P	SP_1059	na	na	hypothetical.protein	Hypothetical/Unknown	Hypothetical/Unknown	na	SP_1656	Hypothetical Protein	na	FIG01116634:.hypothetical.protein	Hypothetical/Unknown	Hypothetical/Unknown	na
SP_1170	SP_1189	0.800775	53	P	P	SP_1170	na	na	FIG01114130:.hypothetical.protein	Hypothetical/Unknown	Hypothetical/Unknown	na	SP_1189	na	na	hypothetical.protein	Hypothetical/Unknown	Hypothetical/Unknown	na
SP_0817	SP_0885	0.800745	81	P	P	SP_0817	MutT/nudix family protein	Intracellular	Mutator.mutT.protein.(78-dihydro-8-oxoguanine-triphosphatase).(EC.3.6.1.-)	Genetic Information Processing	Dna Repair And Editing	na	SP_0885	Subunit involved in some form of carbon metabolism (biotin or carbamoyl phosphate)	Intracellular	Carbamoylphosphate.synthase.large.subunit.(split.gene.in.MJ)	Hypothetical/Unknown	Hypothetical/Unknown	na
SP_0599	SP_2120	0.800709	55	P	P	SP_0599	ABC-type antimicrobial peptide transport system permease component	Membrane	ABC.transporter.membrane-spanning.permease.Pep.export.Vex3	Environmental Information Processing	Membrane Transport	vex1	SP_2120	na	na	FIG01115853:.hypothetical.protein	Hypothetical/Unknown	Hypothetical/Unknown	na
SP_0641	SP_1315	0.800691	55	P	P	SP_0641	serine protease	Intracellular	C5a.peptidase.precursor.(EC.3.4.21.-)	Genetic Information Processing	Folding Sorting Degradation	na	SP_1315	V-type ATPase	Intracellular	V-type.ATP.synthase.subunit.D.(EC.3.6.3.14)	Environmental Information Processing	Membrane Transport	NtpD
SP_0885	SP_0892	0.800689	67	P	P	SP_0885	Subunit involved in some form of carbon metabolism (biotin or carbamoyl phosphate)	Intracellular	Carbamoylphosphate.synthase.large.subunit.(split.gene.in.MJ)	Hypothetical/Unknown	Hypothetical/Unknown	na	SP_0892	putative type I restriction-modification system R subunit	Intracellular	Type.I.restriction-modification.system.restriction.subunit.R.(EC.3.1.21.3)	Genetic Information Processing	Dna Repair And Editing	hsdR
SP_0645	SP_0951	0.800574	74	P	P	SP_0645	Phosphotransferase system mannitol/fructose-specific IIA domain	Membrane	PTS.system.galactose-specific.IIA.component.(EC.2.7.1.69)	Environmental Information Processing	Membrane Transport	ptsN	SP_0951	transcriptional regulator possibly of competence genes	Intracellular	FIG01114257:.hypothetical.protein	Genetic Information Processing	Transcription	na
SP_1715	SP_2162	0.800471	74	P	P	SP_1715	ABC transporter ATP-binding protein	Membrane	ABC-type.multidrug.transport.system.ATPase.component	Environmental Information Processing	Membrane Transport	na	SP_2162	PTS system mannose-specific IIC component	Membrane	PTS.system.mannose-specific.IIC.component.(EC.2.7.1.69)	Environmental Information Processing	Membrane Transport	na
SP_0585	SP_1163	0.800383	77	P	P	SP_0585	5-methyltetrahydropteroyltriglutamate--homocysteine S-methyltransferase	Intracellular	5-methyltetrahydropteroyltriglutamate--.homocysteine.methyltransferase.(EC.2.1.1.14)	Metabolism	Amino Acid Metabolism	metE	SP_1163	acetoin dehydrogenase E1 component subunit beta	Intracellular	Acetoin.dehydrogenase.E1.component.beta-subunit.(EC.1.2.4.-)	Metabolism	Cofactor And Vitamin Metabolism	na
SP_0609	SP_1767	0.800294	57	P	P	SP_0609	amino acid ABC transporter amino acid-binding protein	Membrane	Glutamine.ABC.transporter.periplasmic.glutamine-binding.protein.(TC.3.A.1.3.2)	Environmental Information Processing	Membrane Transport	na	SP_1767	glycosyl transferase family 8	Intracellular	Glycosyl.transferase.family.8	Metabolism	Various Metabolism	na
SP_1035	SP_1132	0.800207	53	P	P	SP_1035	iron-compound ABC transporter ATP-binding protein	Membrane	Iron.compound.ABC.uptake.transporter.ATP-binding.protein.PiaD	Environmental Information Processing	Membrane Transport	na	SP_1132	na	na	hypothetical.protein	Hypothetical/Unknown	Hypothetical/Unknown	na
SP_0396	SP_0664	0.800176	56	P	P	SP_0396	PTS system mannitol-specific transporter subunit IIA	Membrane	PTS.system.mannitol-specific.IIA.component.(EC.2.7.1.69)	Environmental Information Processing	Membrane Transport	na	SP_0664	involved in virulence; zinc metalloprotease anchor protein	Membrane	Zinc.metalloprotease.zmpB.precursor.(EC.3.4.24.-)	Genetic Information Processing	Folding Sorting Degradation	zmpB
SP_1895	SP_1898	0.80007	72	P	P	SP_1895	sugar ABC transporter substrate-binding protein	Membrane	Multiple.sugar.ABC.transporter.membrane-spanning.permease.protein.MsmG	Environmental Information Processing	Membrane Transport	rafG	SP_1898	Alpha-galactosidase	Intracellular	Alpha-galactosidase.(EC.3.2.1.22)	Metabolism	Carbohydrate Metabolism	aga
SP_0608	SP_1017	0.800067	47	P	P	SP_0608	ABC-type amino acid transport system permease component	Membrane	Glutamate.transport.permease.protein	Environmental Information Processing	Membrane Transport	hisM	SP_1017	4-oxalocrotonate tautomerase (EC 2.7.1.21)	Intracellular	4-oxalocrotonate.tautomerase.(EC.5.3.2.-);.Xylose.transport.system.permease.protein.XylH	Metabolism	Various Metabolism	na
SP_0166	SP_0938	0.799989	71	P	P	SP_0166	Pyridoxal-dependent decarboxylase	Intracellular	pyridoxal-dependent.decarboxylase.Orn/Lys/Arg.family	Metabolism	Amino Acid Metabolism	na	SP_0938	16S rRNA C1402 (ribose-2'-O) methylase RsmI	Intracellular	rRNA.small.subunit.methyltransferase.I	Genetic Information Processing	Translation	rsmI
SP_0253	SP_1824	0.799987	77	P	P	SP_0253	glycerol dehydrogenase	Intracellular	Glycerol.dehydrogenase.(EC.1.1.1.6)	Metabolism	Carbohydrate Metabolism	gldA	SP_1824	na	Membrane	Ferric.iron.ABC.transporter.permease.protein	Environmental Information Processing	Membrane Transport	na
SP_1884	SP_2028	0.799987	56	P	P	SP_1884	PTS system trehalose-specific IIB component	Membrane	PTS.system.trehalose-specific.IIB.component.(EC.2.7.1.69)./.PTS.system.trehalose-specific.IIC.component.(EC.2.7.1.69)./.PTS.system.trehalose-specific.IIA.component.(EC.2.7.1.69)	Environmental Information Processing	Membrane Transport	na	SP_2028	protein-tyrosine phosphatase	Intracellular	Low.molecular.weight.protein.tyrosine.phosphatase.(EC.3.1.3.48)	Genetic Information Processing	Folding Sorting Degradation	na
SP_1742	SP_1888	0.799878	65	P	P	SP_1742	na	na	FIG007079:.UPF0348.protein.family	Hypothetical/Unknown	Hypothetical/Unknown	na	SP_1888	Oligopeptide transport ATP-binding protein AmiE	Membrane	Oligopeptide.transport.ATP-binding.protein.OppD.(TC.3.A.1.5.1)	Environmental Information Processing	Membrane Transport	amiE
SP_1122	SP_1162	0.799743	57	P	P	SP_1122	na	Cell Wall	Glucose-1-phosphate.adenylyltransferase.(EC.2.7.7.27)	Metabolism	Cell Wall Metabolism	glgC	SP_1162	dihydrolipoamide acetyltransferase	Intracellular	Dihydrolipoamide.acetyltransferase.component.(E2).of.acetoin.dehydrogenase.complex.(EC.2.3.1.-)	Metabolism	Carbohydrate Metabolism	na
SP_0662	SP_0892	0.799717	67	P	P	SP_0662	Sensor histidine kinase	Membrane	Two-component.sensor.kinase.yesM.(EC.2.7.3.-).associated.with.MetSO.reductase	Environmental Information Processing	Signal Transduction	yesM	SP_0892	putative type I restriction-modification system R subunit	Intracellular	Type.I.restriction-modification.system.restriction.subunit.R.(EC.3.1.21.3)	Genetic Information Processing	Dna Repair And Editing	hsdR
SP_1946	SP_2167	0.799646	60	P	P	SP_1946	transcriptional regulator PlcR	Intracellular	transcriptional.regulator.PlcR.putative	Genetic Information Processing	Transcription	plcR	SP_2167	L-fuculose kinase fucK	Intracellular	L-fuculokinase.(EC.2.7.1.51)	Metabolism	Carbohydrate Metabolism	fucK
SP_0653	SP_1771	0.799576	64	P	P	SP_0653	hypothetical protein	na	FIG01114034:.hypothetical.protein	Hypothetical/Unknown	Hypothetical/Unknown	na	SP_1771	Glycosyl transferase family 2/glycosyl transferase family 8	Intracellular	Beta-13-glucosyltransferase	Metabolism	Various Metabolism	na
SP_0167	SP_2176	0.799429	62	P	P	SP_0167	na	na	FIG01119245:.hypothetical.protein	Hypothetical/Unknown	Hypothetical/Unknown	na	SP_2176	D-alanine--poly(phosphoribitol) ligase subunit 1	Intracellular	D-alanine--poly(phosphoribitol).ligase.subunit.1.(EC.6.1.1.13)	Metabolism	Various Metabolism	dltA
SP_0397	SP_2116	0.799333	71	P	P	SP_0397	mannitol-1-phosphate 5-dehydrogenase	Intracellular	Mannitol-1-phosphate.5-dehydrogenase.(EC.1.1.1.17)	Metabolism	Carbohydrate Metabolism	na	SP_2116	na	Membrane	Membrane-bound.protease.CAAX.family	Genetic Information Processing	Folding Sorting Degradation	na
SP_0667	SP_0826	0.799291	76	P	P	SP_0667	na	Cell Wall	Endo-beta-N-acetylglucosaminidase.(EC.3.2.1.96)	Metabolism	Cell Wall Metabolism	na	SP_0826	hypothetical protein	na	FIG01114707:.hypothetical.protein	Hypothetical/Unknown	Hypothetical/Unknown	na
SP_1587	SP_1615	0.799289	69	P	P	SP_1587	Oxalate:formate antiporter	Membrane	Major.facilitator:Oxalate:Formate.Antiporter	Environmental Information Processing	Membrane Transport	na	SP_1615	Transketolase	Intracellular	Transketolase.(EC.2.2.1.1)	Metabolism	Carbohydrate Metabolism	RecP1
SP_1396	SP_2192	0.799286	53	P	P	SP_1396	na	Membrane	Phosphate.transport.ATP-binding.protein.PstB.(TC.3.A.1.7.1)	Environmental Information Processing	Membrane Transport	pstB	SP_2192	na	Membrane	Sensor.protein.PhoQ.(EC.2.7.13.3)	Environmental Information Processing	Signal Transduction	na
SP_0574	SP_2022	0.7992	58	P	P	SP_0574	na	na	DNA/RNA.HELICASE.(DEAD/DEAH.BOX.FAMILY)	Hypothetical/Unknown	Hypothetical/Unknown	na	SP_2022	PTS system cellobiose-specific IIC component	Membrane	PTS.system.cellobiose-specific.IIC.component.(EC.2.7.1.69)	Environmental Information Processing	Membrane Transport	celB
SP_0599	SP_2034	0.799183	54	P	P	SP_0599	ABC-type antimicrobial peptide transport system permease component	Membrane	ABC.transporter.membrane-spanning.permease.Pep.export.Vex3	Environmental Information Processing	Membrane Transport	vex1	SP_2034	L-xylulose 5-phosphate 3-epimerase	Intracellular	L-xylulose.5-phosphate.3-epimerase.(EC.5.1.3.-)	Metabolism	Carbohydrate Metabolism	na
SP_0045	SP_0665	0.799127	77	P	P	SP_0045	phosphoribosylformylglycinamidine synthase	Intracellular	Phosphoribosylformylglycinamidine.synthase.synthetase.subunit.(EC.6.3.5.3)./.Phosphoribosylformylglycinamidine.synthase.glutamine.amidotransferase.subunit.(EC.6.3.5.3)	Metabolism	Nucleotide Metabolism	na	SP_0665	aminodeoxychorismate synthase	Intracellular	Para-aminobenzoate.synthase.aminase.component.(EC.2.6.1.85)./.Aminodeoxychorismate.lyase.(EC.4.1.3.38)	Metabolism	Cofactor And Vitamin Metabolism	pabB
SP_2062	SP_2064	0.799108	65	P	P	SP_2062	DNA-binding transcriptional regulator MarR family	Intracellular	Transcriptional.regulator.MarR.family	Genetic Information Processing	Transcription	marR	SP_2064	haloacid dehalogenase-like family	na	hydrolase.haloacid.dehalogenase-like.family	Metabolism	Various Metabolism	na
SP_0397	SP_2098	0.799008	66	P	P	SP_0397	mannitol-1-phosphate 5-dehydrogenase	Intracellular	Mannitol-1-phosphate.5-dehydrogenase.(EC.1.1.1.17)	Metabolism	Carbohydrate Metabolism	na	SP_2098	EamA domain protein - putative membrane transporter	Membrane	Permease.of.the.drug/metabolite.transporter.(DMT).superfamily	Environmental Information Processing	Membrane Transport	na
SP_0582	SP_0892	0.79894	61	P	P	SP_0582	putative integral membrane protein (possible nuclease activity)	Membrane	putative.integral.membrane.protein.(possible.nuclease.activity)	Hypothetical/Unknown	Hypothetical/Unknown	na	SP_0892	putative type I restriction-modification system R subunit	Intracellular	Type.I.restriction-modification.system.restriction.subunit.R.(EC.3.1.21.3)	Genetic Information Processing	Dna Repair And Editing	hsdR
SP_1715	SP_1869	0.798887	54	P	P	SP_1715	ABC transporter ATP-binding protein	Membrane	ABC-type.multidrug.transport.system.ATPase.component	Environmental Information Processing	Membrane Transport	na	SP_1869	na	Membrane	Iron.compound.ABC.uptake.transporter.permease.protein.PiuB	Environmental Information Processing	Membrane Transport	na
SP_1284	SP_1402	0.798603	71	P	P	SP_1284	LemA protein	na	LemA.protein	Hypothetical/Unknown	Hypothetical/Unknown	LemA	SP_1402	RNA cytosine-C5-methyltransferase NOL1/NOP2/sun family	Intracellular	tRNA.and.rRNA.cytosine-C5-methylases	Genetic Information Processing	Translation	na
SP_2054	SP_2162	0.798444	75	P	P	SP_2054	na	na	DNA.binding.protein.FIG046916	Hypothetical/Unknown	Hypothetical/Unknown	na	SP_2162	PTS system mannose-specific IIC component	Membrane	PTS.system.mannose-specific.IIC.component.(EC.2.7.1.69)	Environmental Information Processing	Membrane Transport	na
SP_0083	SP_1860	0.798372	67	P	P	SP_0083	DNA-binding response regulator	Intracellular	Two-component.response.regulator.SA14-24	Genetic Information Processing	Transcription	na	SP_1860	Choline transporter	Membrane	L-proline.glycine.betaine.binding.ABC.transporter.protein.ProX.(TC.3.A.1.12.1)./.Osmotic.adaptation	Environmental Information Processing	Membrane Transport	proWX
SP_0166	SP_1972	0.798338	67	P	P	SP_0166	Pyridoxal-dependent decarboxylase	Intracellular	pyridoxal-dependent.decarboxylase.Orn/Lys/Arg.family	Metabolism	Amino Acid Metabolism	na	SP_1972	na	na	FIG005935:.membrane.protein	Hypothetical/Unknown	Hypothetical/Unknown	na
SP_0253	SP_2157	0.79828	75	P	P	SP_0253	glycerol dehydrogenase	Intracellular	Glycerol.dehydrogenase.(EC.1.1.1.6)	Metabolism	Carbohydrate Metabolism	gldA	SP_2157	na	Intracellular	Lactaldehyde.dehydrogenase.involved.in.fucose.or.rhamnose.utilization.(EC.1.2.1.22)	Metabolism	Carbohydrate Metabolism	na
SP_0883	SP_1369	0.798248	68	P	P	SP_0883	hypothetical protein	na	FIG01116675:.hypothetical.protein	Hypothetical/Unknown	Hypothetical/Unknown	na	SP_1369	Prephenate dehydratase	Intracellular	Prephenate.dehydratase.(EC.4.2.1.51)	Metabolism	Amino Acid Metabolism	PheA
SP_0582	SP_1502	0.798241	62	P	P	SP_0582	putative integral membrane protein (possible nuclease activity)	Membrane	putative.integral.membrane.protein.(possible.nuclease.activity)	Hypothetical/Unknown	Hypothetical/Unknown	na	SP_1502	Amino acid ABC transporter premease component	Membrane	ABC.transporter.membrane-spanning.permease.-.glutamine.transport	Metabolism	Amino Acid Metabolism	na
SP_1163	SP_1168	0.798164	76	P	P	SP_1163	acetoin dehydrogenase E1 component subunit beta	Intracellular	Acetoin.dehydrogenase.E1.component.beta-subunit.(EC.1.2.4.-)	Metabolism	Cofactor And Vitamin Metabolism	na	SP_1168	mutator MutT protein	Intracellular	Mutator.mutT.protein.(78-dihydro-8-oxoguanine-triphosphatase).(EC.3.6.1.-)	Genetic Information Processing	Dna Repair And Editing	na
SP_0735	SP_0749	0.798145	54	P	P	SP_0735	6-phospho-beta-glucosidase	Intracellular	6-phospho-beta-glucosidase.(EC.3.2.1.86)	Metabolism	Carbohydrate Metabolism	ascB	SP_0749	High-affinity leucine-specific transport system periplasmic binding protein LivK	Cell Wall	High-affinity.leucine-specific.transport.system.periplasmic.binding.protein.LivK.(TC.3.A.1.4.1)	Environmental Information Processing	Membrane Transport	livK
SP_1448	SP_1634	0.798107	64	P	P	SP_1448	Hypothetical Protein	na	Beta-lactamase.class.C	Hypothetical/Unknown	Hypothetical/Unknown	na	SP_1634	Hypothetical Protein	na	Esterase/lipase	Hypothetical/Unknown	Hypothetical/Unknown	na
SP_1888	SP_2239	0.798076	49	P	P	SP_1888	Oligopeptide transport ATP-binding protein AmiE	Membrane	Oligopeptide.transport.ATP-binding.protein.OppD.(TC.3.A.1.5.1)	Environmental Information Processing	Membrane Transport	amiE	SP_2239	Serine protease	Intracellular	Serine.protease.DegP/HtrA.do-like.(EC.3.4.21.-)	Genetic Information Processing	Folding Sorting Degradation	htrA
SP_0666	SP_1932	0.798013	71	P	P	SP_0666	hypothetical protein	na	FIG01114063:.hypothetical.protein	Hypothetical/Unknown	Hypothetical/Unknown	na	SP_1932	na	na	FIG01115741:.hypothetical.protein	Hypothetical/Unknown	Hypothetical/Unknown	na
SP_1847	SP_1848	0.797996	76	P	P	SP_1847	Xanthine phosphoribosyltransferase	Intracellular	Xanthine.phosphoribosyltransferase.(EC.2.4.2.22)	Metabolism	Nucleotide Metabolism	xpt	SP_1848	Xanthine permease	Membrane	Xanthine.permease	Environmental Information Processing	Membrane Transport	pbuX
SP_0144	SP_1860	0.797851	65	P	P	SP_0144	na	Membrane	FIG01115235:.hypothetical.protein	Genetic Information Processing	Folding Sorting Degradation	na	SP_1860	Choline transporter	Membrane	L-proline.glycine.betaine.binding.ABC.transporter.protein.ProX.(TC.3.A.1.12.1)./.Osmotic.adaptation	Environmental Information Processing	Membrane Transport	proWX
SP_1426	SP_1615	0.797806	79	P	P	SP_1426	na	na	na	na	Hypothetical/Unknown	na	SP_1615	Transketolase	Intracellular	Transketolase.(EC.2.2.1.1)	Metabolism	Carbohydrate Metabolism	RecP1
SP_0985	SP_1198	0.797775	69	P	P	SP_0985	Transcriptional regulator	Intracellular	Transcriptional.regulator	Genetic Information Processing	Transcription	na	SP_1198	Phosphotransferase system mannitol/fructose-specific IIA domain	Membrane	PTS.system.galactose-specific.IIA.component.(EC.2.7.1.69)	Environmental Information Processing	Membrane Transport	ptsN
SP_0651	SP_1472	0.797735	79	P	P	SP_0651	na	na	na	na	Hypothetical/Unknown	na	SP_1472	Oxidoreductase	Intracellular	Fumarate.reductase.flavoprotein.subunit.precursor.(EC.1.3.99.1)	Metabolism	Various Metabolism	na
SP_0795	SP_1587	0.797682	70	P	P	SP_0795	PEP-utilizing enzymes family protein	na	PEP-utilizing.enzymes.family.protein	Metabolism	Carbohydrate Metabolism	ppsA	SP_1587	Oxalate:formate antiporter	Membrane	Major.facilitator:Oxalate:Formate.Antiporter	Environmental Information Processing	Membrane Transport	na
SP_0136	SP_0263	0.797607	67	P	P	SP_0136	na	Intracellular	Beta-13-glucosyltransferase	Metabolism	Carbohydrate Metabolism	na	SP_0263	eep protein	Intracellular	Membrane-associated.zinc.metalloprotease	Genetic Information Processing	Folding Sorting Degradation	na
SP_0885	SP_0920	0.797532	73	P	P	SP_0885	Subunit involved in some form of carbon metabolism (biotin or carbamoyl phosphate)	Intracellular	Carbamoylphosphate.synthase.large.subunit.(split.gene.in.MJ)	Hypothetical/Unknown	Hypothetical/Unknown	na	SP_0920	carboxynorspermidine decarboxylase	Intracellular	Carboxynorspermidine.decarboxylase	Metabolism	Various Metabolism	nspC
SP_0739	SP_0913	0.797526	48	P	P	SP_0739	Multidrug efflux pump	Membrane	transcriptional.regulator.MerR.family	Environmental Information Processing	Membrane Transport	pmrA	SP_0913	ABC transporter permease	Membrane	ABC.transporter.permease.protein	Environmental Information Processing	Membrane Transport	na
SP_0880	SP_1017	0.797495	51	P	P	SP_0880	Cysteine sulfinate desulfinase/cysteine desulfurase or related enzyme	Intracellular	Putative.cysteine.desulfurase.associated.with.tRNA.4-thiouridine.synthase	Metabolism	Amino Acid Metabolism	nifS	SP_1017	4-oxalocrotonate tautomerase (EC 2.7.1.21)	Intracellular	4-oxalocrotonate.tautomerase.(EC.5.3.2.-);.Xylose.transport.system.permease.protein.XylH	Metabolism	Various Metabolism	na
SP_0486	SP_1824	0.79749	69	P	P	SP_0486	RNA methyltransferase	Intracellular	tRNA.(cytidine(34)-2'-O)-methyltransferase.(EC.2.1.1.207)	Genetic Information Processing	Translation	na	SP_1824	na	Membrane	Ferric.iron.ABC.transporter.permease.protein	Environmental Information Processing	Membrane Transport	na
SP_0065	SP_0071	0.797468	59	P	P	SP_0065	sugar isomerase	Intracellular	Galactosamine-6-phosphate.isomerase.(EC.5.3.1.-)	Metabolism	Carbohydrate Metabolism	na	SP_0071	na	Membrane	IgA1.protease.(EC.3.4.24.13)	Genetic Information Processing	Folding Sorting Degradation	na
SP_0106	SP_1389	0.797266	64	P	P	SP_0106	L-serine dehydratase iron-sulfur-dependent beta subunit (EC 4.3.1.17)	Intracellular	L-serine.dehydratase.beta.subunit.(EC.4.3.1.17)	Metabolism	Amino Acid Metabolism	sdaB	SP_1389	Putative spermidine/putrescine import ATP-binding protein	Membrane	Putrescine.transport.ATP-binding.protein.PotA.(TC.3.A.1.11.1)	Environmental Information Processing	Membrane Transport	PotA
SP_0817	SP_2162	0.797259	78	P	P	SP_0817	MutT/nudix family protein	Intracellular	Mutator.mutT.protein.(78-dihydro-8-oxoguanine-triphosphatase).(EC.3.6.1.-)	Genetic Information Processing	Dna Repair And Editing	na	SP_2162	PTS system mannose-specific IIC component	Membrane	PTS.system.mannose-specific.IIC.component.(EC.2.7.1.69)	Environmental Information Processing	Membrane Transport	na
SP_0496	SP_0905	0.797248	68	P	P	SP_0496	Na/Pi cotransporter II-like protein	Membrane	Sodium-dependent.phosphate.transporter	Environmental Information Processing	Membrane Transport	na	SP_0905	hypothetical protein	na	possible.permease	Hypothetical/Unknown	Hypothetical/Unknown	yraQ
SP_1687	SP_1763	0.797177	56	P	P	SP_1687	na	na	na	na	Hypothetical/Unknown	na	SP_1763	preprotein translocase subunit SecY	Membrane	Preprotein.translocase.SecY2.subunit.(TC.3.A.5.1.1)	Genetic Information Processing	Folding Sorting Degradation	secY
SP_1937	SP_1939	0.79711	64	P	P	SP_1937	N-acetylmuramoyl-L-alanine amidase	Cell Wall	Cell.wall-associated.murein.hydrolase.LytA	Metabolism	Cell Wall Metabolism	lytA	SP_1939	MATE efflux family protein DinF	Membrane	MATE.efflux.family.protein.DinF	Environmental Information Processing	Membrane Transport	dinF
SP_0057	SP_0066	0.797004	67	P	P	SP_0057	beta-N-acetylhexosaminidase	Cell Wall	Beta-hexosaminidase.(EC.3.2.1.52)	Metabolism	Cell Wall Metabolism	na	SP_0066	aldose 1-epimerase	Intracellular	Aldose.1-epimerase.(EC.5.1.3.3)	Metabolism	Carbohydrate Metabolism	galM
SP_0785	SP_0919	0.79698	59	P	P	SP_0785	ABC transporter RND-adapter-like protein	Membrane	periplasmic.component.of.efflux.system	Environmental Information Processing	Membrane Transport	na	SP_0919	Carboxynorspermidine synthase	Intracellular	Carboxynorspermidine.dehydrogenase	Metabolism	Various Metabolism	na
SP_0918	SP_1319	0.796885	55	P	P	SP_0918	spermidine synthase	Intracellular	Spermidine.synthase.(EC.2.5.1.16)	Metabolism	Various Metabolism	speE	SP_1319	V-type ATPase	Intracellular	V-type.ATP.synthase.subunit.C.(EC.3.6.3.14)	Environmental Information Processing	Membrane Transport	NtpC
SP_0662	SP_1780	0.796761	74	P	P	SP_0662	Sensor histidine kinase	Membrane	Two-component.sensor.kinase.yesM.(EC.2.7.3.-).associated.with.MetSO.reductase	Environmental Information Processing	Signal Transduction	yesM	SP_1780	Oligoendopeptidase F	Intracellular	Oligoendopeptidase.F.(EC.3.4.24.-)	Genetic Information Processing	Folding Sorting Degradation	na
SP_1070	SP_1071	0.796676	58	P	P	SP_1070	na	na	ABC.transporter.permease.protein	Environmental Information Processing	Membrane Transport	na	SP_1071	ABC transporter ATP-binding protein	Membrane	ABC.transporter.ATP-binding.protein	Environmental Information Processing	Membrane Transport	na
SP_0083	SP_0139	0.796609	59	P	P	SP_0083	DNA-binding response regulator	Intracellular	Two-component.response.regulator.SA14-24	Genetic Information Processing	Transcription	na	SP_0139	na	na	FIG01114613:.hypothetical.protein	Hypothetical/Unknown	Hypothetical/Unknown	na
SP_0006	SP_0885	0.796607	75	P	P	SP_0006	Transcription-repair coupling factor	Intracellular	Transcription-repair.coupling.factor	Genetic Information Processing	Transcription	mfd	SP_0885	Subunit involved in some form of carbon metabolism (biotin or carbamoyl phosphate)	Intracellular	Carbamoylphosphate.synthase.large.subunit.(split.gene.in.MJ)	Hypothetical/Unknown	Hypothetical/Unknown	na
SP_0139	SP_1824	0.796588	74	P	P	SP_0139	na	na	FIG01114613:.hypothetical.protein	Hypothetical/Unknown	Hypothetical/Unknown	na	SP_1824	na	Membrane	Ferric.iron.ABC.transporter.permease.protein	Environmental Information Processing	Membrane Transport	na
SP_0725	SP_1577	0.796565	57	P	P	SP_0725	thiamine-phosphate pyrophosphorylase	Intracellular	Thiamin-phosphate.pyrophosphorylase.(EC.2.5.1.3)	Metabolism	Cofactor And Vitamin Metabolism	thiE-2	SP_1577	Adenine phosphoribosyltransferase	Intracellular	Adenine.phosphoribosyltransferase.(EC.2.4.2.7)	Metabolism	Nucleotide Metabolism	Apt
SP_0661	SP_0817	0.796522	79	P	P	SP_0661	Two-component response regulator	Intracellular	Two-component.response.regulator.yesN.associated.with.MetSO.reductase	Genetic Information Processing	Transcription	yesN	SP_0817	MutT/nudix family protein	Intracellular	Mutator.mutT.protein.(78-dihydro-8-oxoguanine-triphosphatase).(EC.3.6.1.-)	Genetic Information Processing	Dna Repair And Editing	na
SP_1389	SP_1448	0.796522	61	P	P	SP_1389	Putative spermidine/putrescine import ATP-binding protein	Membrane	Putrescine.transport.ATP-binding.protein.PotA.(TC.3.A.1.11.1)	Environmental Information Processing	Membrane Transport	PotA	SP_1448	Hypothetical Protein	na	Beta-lactamase.class.C	Hypothetical/Unknown	Hypothetical/Unknown	na
SP_0678	SP_1972	0.796504	74	P	P	SP_0678	hypothetical protein	na	Rhodanese-like.domain.protein	Hypothetical/Unknown	Hypothetical/Unknown	na	SP_1972	na	na	FIG005935:.membrane.protein	Hypothetical/Unknown	Hypothetical/Unknown	na
SP_0169	SP_0520	0.796482	72	P	P	SP_0169	na	na	na	na	Hypothetical/Unknown	na	SP_0520	na	na	Hypothetical.protein.in.cluster.with.Ecs.transporter.(in.Streptococci)	Hypothetical/Unknown	Hypothetical/Unknown	na
SP_1765	SP_1767	0.796336	56	P	P	SP_1765	glycosyl transferase family 8	Intracellular	Putative.CDP-glycerol:glycerophosphate.glycerophosphotransferase.(EC.2.7.8.-)	Metabolism	Various Metabolism	na	SP_1767	glycosyl transferase family 8	Intracellular	Glycosyl.transferase.family.8	Metabolism	Various Metabolism	na
SP_0645	SP_1059	0.796322	71	P	P	SP_0645	Phosphotransferase system mannitol/fructose-specific IIA domain	Membrane	PTS.system.galactose-specific.IIA.component.(EC.2.7.1.69)	Environmental Information Processing	Membrane Transport	ptsN	SP_1059	na	na	hypothetical.protein	Hypothetical/Unknown	Hypothetical/Unknown	na
SP_0696	SP_2027	0.796263	52	P	P	SP_0696	na	na	na	na	Hypothetical/Unknown	na	SP_2027	na	na	MORN.motif.family.protein	Hypothetical/Unknown	Hypothetical/Unknown	na
SP_2061	SP_2115	0.796235	76	P	P	SP_2061	na	na	FIG01114641:.hypothetical.protein	Hypothetical/Unknown	Hypothetical/Unknown	na	SP_2115	na	na	FIG01114689:.hypothetical.protein	Hypothetical/Unknown	Hypothetical/Unknown	na
SP_0139	SP_0397	0.796203	71	P	P	SP_0139	na	na	FIG01114613:.hypothetical.protein	Hypothetical/Unknown	Hypothetical/Unknown	na	SP_0397	mannitol-1-phosphate 5-dehydrogenase	Intracellular	Mannitol-1-phosphate.5-dehydrogenase.(EC.1.1.1.17)	Metabolism	Carbohydrate Metabolism	na
SP_0725	SP_0817	0.796167	78	P	P	SP_0725	thiamine-phosphate pyrophosphorylase	Intracellular	Thiamin-phosphate.pyrophosphorylase.(EC.2.5.1.3)	Metabolism	Cofactor And Vitamin Metabolism	thiE-2	SP_0817	MutT/nudix family protein	Intracellular	Mutator.mutT.protein.(78-dihydro-8-oxoguanine-triphosphatase).(EC.3.6.1.-)	Genetic Information Processing	Dna Repair And Editing	na
SP_1154	SP_1202	0.796153	55	P	P	SP_1154	immunoglobulin A1 protease	Extracellular	IgA1.protease.(EC.3.4.24.13)	Cellular Processes	Cellular Community	na	SP_1202	DNA repair protein ATPase	Intracellular	DNA.repair.protein.RecN	Genetic Information Processing	Dna Repair And Editing	RecN
SP_0752	SP_0951	0.795802	57	P	P	SP_0752	branched-chain amino acid ABC transporter ATP-binding protein	Intracellular	Branched-chain.amino.acid.transport.ATP-binding.protein.LivG.(TC.3.A.1.4.1)	Environmental Information Processing	Membrane Transport	livG	SP_0951	transcriptional regulator possibly of competence genes	Intracellular	FIG01114257:.hypothetical.protein	Genetic Information Processing	Transcription	na
SP_0985	SP_1031	0.795754	70	P	P	SP_0985	Transcriptional regulator	Intracellular	Transcriptional.regulator	Genetic Information Processing	Transcription	na	SP_1031	na	na	FIG01113997:.hypothetical.protein	Hypothetical/Unknown	Hypothetical/Unknown	na
SP_0662	SP_1004	0.795732	67	P	P	SP_0662	Sensor histidine kinase	Membrane	Two-component.sensor.kinase.yesM.(EC.2.7.3.-).associated.with.MetSO.reductase	Environmental Information Processing	Signal Transduction	yesM	SP_1004	na	na	Streptococcal.histidine.triad.protein	Hypothetical/Unknown	Hypothetical/Unknown	na
SP_0107	SP_1742	0.795704	55	P	P	SP_0107	LysM domain-containing protein	Cell Wall	Aggregation.promoting.factor	Hypothetical/Unknown	Hypothetical/Unknown	na	SP_1742	na	na	FIG007079:.UPF0348.protein.family	Hypothetical/Unknown	Hypothetical/Unknown	na
SP_1121	SP_1122	0.795647	50	P	P	SP_1121	14-alpha-glucan branching enzyme GlgB (EC 2.4.1.18)	Cell Wall	14-alpha-glucan.(glycogen).branching.enzyme.GH-13-type.(EC.2.4.1.18)	Metabolism	Cell Wall Metabolism	glgB	SP_1122	na	Cell Wall	Glucose-1-phosphate.adenylyltransferase.(EC.2.7.7.27)	Metabolism	Cell Wall Metabolism	glgC
SP_1291	SP_1884	0.795607	51	P	P	SP_1291	Cof family protein	na	Promiscuous.sugar.phosphatase.YidA.haloacid.dehalogenase-like.phosphatase.family	Hypothetical/Unknown	Hypothetical/Unknown	na	SP_1884	PTS system trehalose-specific IIB component	Membrane	PTS.system.trehalose-specific.IIB.component.(EC.2.7.1.69)./.PTS.system.trehalose-specific.IIC.component.(EC.2.7.1.69)./.PTS.system.trehalose-specific.IIA.component.(EC.2.7.1.69)	Environmental Information Processing	Membrane Transport	na
SP_0042	SP_0673	0.795575	81	P	P	SP_0042	Competence-stimulating peptide ABC transporter ATP-binding protein ComA	Membrane	Competence-stimulating.peptide.ABC.transporter.ATP-binding.protein.ComA	Environmental Information Processing	Membrane Transport	comA	SP_0673	hypothetical protein	na	Cystathionine.beta-lyase.(EC.4.4.1.8)	Hypothetical/Unknown	Hypothetical/Unknown	na
SP_1052	SP_1145	0.795538	53	P	P	SP_1052	na	na	conserved.domain.protein	Hypothetical/Unknown	Hypothetical/Unknown	na	SP_1145	na	na	hypothetical.protein	Hypothetical/Unknown	Hypothetical/Unknown	na
SP_0083	SP_0342	0.795484	57	P	P	SP_0083	DNA-binding response regulator	Intracellular	Two-component.response.regulator.SA14-24	Genetic Information Processing	Transcription	na	SP_0342	Glucan 16-alpha-glucosidase (EC 3.2.1.70)	Intracellular	Glucan.16-alpha-glucosidase.(EC.3.2.1.70)	Metabolism	Carbohydrate Metabolism	na
SP_0574	SP_1721	0.795478	63	P	P	SP_0574	na	na	DNA/RNA.HELICASE.(DEAD/DEAH.BOX.FAMILY)	Hypothetical/Unknown	Hypothetical/Unknown	na	SP_1721	fructokinase	Intracellular	Fructokinase.(EC.2.7.1.4)	Metabolism	Carbohydrate Metabolism	scrK
SP_0651	SP_0751	0.795401	55	P	P	SP_0651	na	na	na	na	Hypothetical/Unknown	na	SP_0751	Branched-chain amino acid transport system permease protein LivM	Membrane	Branched-chain.amino.acid.transport.system.permease.protein.LivM.(TC.3.A.1.4.1)	Environmental Information Processing	Membrane Transport	livM
SP_0892	SP_1143	0.795365	58	P	P	SP_0892	putative type I restriction-modification system R subunit	Intracellular	Type.I.restriction-modification.system.restriction.subunit.R.(EC.3.1.21.3)	Genetic Information Processing	Dna Repair And Editing	hsdR	SP_1143	na	na	Phage-related.protein	Hypothetical/Unknown	Hypothetical/Unknown	na
SP_1917	SP_2207	0.795281	53	P	P	SP_1917	na	na	FIG01114744:.hypothetical.protein	Hypothetical/Unknown	Hypothetical/Unknown	na	SP_2207	na	Membrane	Competence.protein.F.homolog.phosphoribosyltransferase.domain;.protein.YhgH.required.for.utilization.of.DNA.as.sole.source.of.carbon.and.energy	Environmental Information Processing	Membrane Transport	comFC
SP_0912	SP_1615	0.795222	54	P	P	SP_0912	ABC transporter ATP-binding protein	Membrane	ABC.transporter.ATP-binding.protein	Environmental Information Processing	Membrane Transport	na	SP_1615	Transketolase	Intracellular	Transketolase.(EC.2.2.1.1)	Metabolism	Carbohydrate Metabolism	RecP1
SP_1502	SP_1587	0.795056	65	P	P	SP_1502	Amino acid ABC transporter premease component	Membrane	ABC.transporter.membrane-spanning.permease.-.glutamine.transport	Metabolism	Amino Acid Metabolism	na	SP_1587	Oxalate:formate antiporter	Membrane	Major.facilitator:Oxalate:Formate.Antiporter	Environmental Information Processing	Membrane Transport	na
SP_0892	SP_0957	0.79503	58	P	P	SP_0892	putative type I restriction-modification system R subunit	Intracellular	Type.I.restriction-modification.system.restriction.subunit.R.(EC.3.1.21.3)	Genetic Information Processing	Dna Repair And Editing	hsdR	SP_0957	ABC transporter ATP-binding protein	Intracellular	ABC.transporter.ATP-binding.protein	Environmental Information Processing	Membrane Transport	na
SP_0697	SP_1360	0.795013	51	P	P	SP_0697	na	na	na	na	Hypothetical/Unknown	na	SP_1360	Homoserine kinase	Intracellular	Homoserine.kinase.(EC.2.7.1.39)	Metabolism	Amino Acid Metabolism	ThrB
SP_0167	SP_0523	0.795008	55	P	P	SP_0167	na	na	FIG01119245:.hypothetical.protein	Hypothetical/Unknown	Hypothetical/Unknown	na	SP_0523	ABC transporter permease protein	Membrane	ABC.transporter.permease.protein.EscB	Environmental Information Processing	Membrane Transport	ecsB
SP_1174	SP_1889	0.794983	48	P	P	SP_1174	na	na	Streptococcal.histidine.triad.protein	Hypothetical/Unknown	Hypothetical/Unknown	na	SP_1889	Oligopeptide transport ATP-binding protein AmiD	Membrane	Oligopeptide.transport.system.permease.protein.OppC.(TC.3.A.1.5.1)	Environmental Information Processing	Membrane Transport	amiD
SP_1391	SP_1615	0.794913	70	P	P	SP_1391	Hypothetical Protein	Membrane	FIG01114591:.hypothetical.protein	Hypothetical/Unknown	Hypothetical/Unknown	na	SP_1615	Transketolase	Intracellular	Transketolase.(EC.2.2.1.1)	Metabolism	Carbohydrate Metabolism	RecP1
SP_1391	SP_1448	0.794824	54	P	P	SP_1391	Hypothetical Protein	Membrane	FIG01114591:.hypothetical.protein	Hypothetical/Unknown	Hypothetical/Unknown	na	SP_1448	Hypothetical Protein	na	Beta-lactamase.class.C	Hypothetical/Unknown	Hypothetical/Unknown	na
SP_0905	SP_1634	0.794778	62	P	P	SP_0905	hypothetical protein	na	possible.permease	Hypothetical/Unknown	Hypothetical/Unknown	yraQ	SP_1634	Hypothetical Protein	na	Esterase/lipase	Hypothetical/Unknown	Hypothetical/Unknown	na
SP_0951	SP_1744	0.794698	67	P	P	SP_0951	transcriptional regulator possibly of competence genes	Intracellular	FIG01114257:.hypothetical.protein	Genetic Information Processing	Transcription	na	SP_1744	Ribosomal silencing factor RsfS	Intracellular	Ribosomal.silencing.factor.RsfA.(former.Iojap)	Genetic Information Processing	Translation	rsfS
SP_0735	SP_1520	0.794613	56	P	P	SP_0735	6-phospho-beta-glucosidase	Intracellular	6-phospho-beta-glucosidase.(EC.3.2.1.86)	Metabolism	Carbohydrate Metabolism	ascB	SP_1520	Acetyltransferase	na	putative.arylalkylamine.n-acetyltransferase	Metabolism	Various Metabolism	na
SP_0083	SP_0091	0.794575	53	P	P	SP_0083	DNA-binding response regulator	Intracellular	Two-component.response.regulator.SA14-24	Genetic Information Processing	Transcription	na	SP_0091	ABC transporter permease	Membrane	Multiple.sugar.ABC.transporter.membrane-spanning.permease.protein.MsmG	Environmental Information Processing	Membrane Transport	UgpE
SP_1202	SP_1213	0.79452	54	P	P	SP_1202	DNA repair protein ATPase	Intracellular	DNA.repair.protein.RecN	Genetic Information Processing	Dna Repair And Editing	RecN	SP_1213	Hypothetical Protein	na	FIG01114263:.hypothetical.protein	Hypothetical/Unknown	Hypothetical/Unknown	na
SP_0566	SP_2055	0.794476	59	P	P	SP_0566	Protein N-acetyltransferase RimJ/RimL family	Intracellular	PhnO.protein	Genetic Information Processing	Translation	na	SP_2055	zinc-containing alcohol dehydrogenase	Intracellular	Alcohol.dehydrogenase.(EC.1.1.1.1)	Metabolism	Carbohydrate Metabolism	na
SP_0981	SP_1505	0.794335	52	P	P	SP_0981	Putative parvulin type peptidyl-prolyl isomerase similarity with PrsA foldase	Intracellular	Putative.parvulin.type.peptidyl-prolyl.isomerase.similarity.with.PrsA.foldase	Genetic Information Processing	Folding Sorting Degradation	prsA	SP_1505	Hypothetical Protein (Membrane protein)	Membrane	FIG01113973:.possible.membrane.protein	Hypothetical/Unknown	Hypothetical/Unknown	na
SP_1882	SP_1972	0.794314	60	P	P	SP_1882	na	na	FIG027054:.hypothetical.protein	Hypothetical/Unknown	Hypothetical/Unknown	na	SP_1972	na	na	FIG005935:.membrane.protein	Hypothetical/Unknown	Hypothetical/Unknown	na
SP_0725	SP_0905	0.79427	70	P	P	SP_0725	thiamine-phosphate pyrophosphorylase	Intracellular	Thiamin-phosphate.pyrophosphorylase.(EC.2.5.1.3)	Metabolism	Cofactor And Vitamin Metabolism	thiE-2	SP_0905	hypothetical protein	na	possible.permease	Hypothetical/Unknown	Hypothetical/Unknown	yraQ
SP_0920	SP_1316	0.794255	48	P	P	SP_0920	carboxynorspermidine decarboxylase	Intracellular	Carboxynorspermidine.decarboxylase	Metabolism	Various Metabolism	nspC	SP_1316	V-type ATPase	Intracellular	V-type.ATP.synthase.subunit.B.(EC.3.6.3.14)	Environmental Information Processing	Membrane Transport	NtpB
SP_0374	SP_0697	0.794218	46	P	P	SP_0374	na	na	hypothetical.protein	Hypothetical/Unknown	Hypothetical/Unknown	na	SP_0697	na	na	na	na	Hypothetical/Unknown	na
SP_0453	SP_0697	0.794186	66	P	P	SP_0453	na	Intracellular	IS1380-Spn1.transposase	Genetic Information Processing	Mobile Element/Pseudogene	na	SP_0697	na	na	na	na	Hypothetical/Unknown	na
SP_1198	SP_1543	0.793797	75	P	P	SP_1198	Phosphotransferase system mannitol/fructose-specific IIA domain	Membrane	PTS.system.galactose-specific.IIA.component.(EC.2.7.1.69)	Environmental Information Processing	Membrane Transport	ptsN	SP_1543	na	na	na	na	Hypothetical/Unknown	na
SP_2233	SP_2235	0.793662	55	P	P	SP_2233	na	na	Phage.infection.protein	Hypothetical/Unknown	Hypothetical/Unknown	na	SP_2235	Response regulator of the competence regulon ComE	Intracellular	Response.regulator.of.the.competence.regulon.ComE	Cellular Processes	Cellular Community	comE
SP_0071	SP_0342	0.793661	63	P	P	SP_0071	na	Membrane	IgA1.protease.(EC.3.4.24.13)	Genetic Information Processing	Folding Sorting Degradation	na	SP_0342	Glucan 16-alpha-glucosidase (EC 3.2.1.70)	Intracellular	Glucan.16-alpha-glucosidase.(EC.3.2.1.70)	Metabolism	Carbohydrate Metabolism	na
SP_1763	SP_1764	0.793626	56	P	P	SP_1763	preprotein translocase subunit SecY	Membrane	Preprotein.translocase.SecY2.subunit.(TC.3.A.5.1.1)	Genetic Information Processing	Folding Sorting Degradation	secY	SP_1764	glycosyl transferase family 2	Intracellular	Beta-13-glucosyltransferase	Metabolism	Various Metabolism	na
SP_0641	SP_0720	0.793493	50	P	P	SP_0641	serine protease	Intracellular	C5a.peptidase.precursor.(EC.3.4.21.-)	Genetic Information Processing	Folding Sorting Degradation	na	SP_0720	Duplicated ATPase component YkoD of energizing module of thiamin-regulated ECF transporter for HydroxyMethylPyrimidine	Membrane	Duplicated.ATPase.component.YkoD.of.energizing.module.of.thiamin-regulated.ECF.transporter.for.HydroxyMethylPyrimidine	Environmental Information Processing	Membrane Transport	ykoD
SP_1527	SP_1634	0.793484	63	P	P	SP_1527	oligopeptide transporter	Membrane	Oligopeptide.ABC.transporter.periplasmic.oligopeptide-binding.protein.OppA.(TC.3.A.1.5.1)	Environmental Information Processing	Membrane Transport	na	SP_1634	Hypothetical Protein	na	Esterase/lipase	Hypothetical/Unknown	Hypothetical/Unknown	na
SP_0751	SP_1132	0.793475	59	P	P	SP_0751	Branched-chain amino acid transport system permease protein LivM	Membrane	Branched-chain.amino.acid.transport.system.permease.protein.LivM.(TC.3.A.1.4.1)	Environmental Information Processing	Membrane Transport	livM	SP_1132	na	na	hypothetical.protein	Hypothetical/Unknown	Hypothetical/Unknown	na
SP_1797	SP_1916	0.793322	51	P	P	SP_1797	na	Membrane	ABC-type.sugar.transport.system.permease.component	Environmental Information Processing	Membrane Transport	na	SP_1916	na	na	Phosphatidylglycerophosphatase.B.(EC.3.1.3.27)	Hypothetical/Unknown	Hypothetical/Unknown	na
SP_0636	SP_1813	0.793238	50	P	P	SP_0636	ABC transporter ATPase	Membrane	ABC.transporter.ATP-binding.protein	Environmental Information Processing	Membrane Transport	na	SP_1813	N-(5'-phosphoribosyl)anthranilate isomerase	Intracellular	Phosphoribosylanthranilate.isomerase.(EC.5.3.1.24)	Metabolism	Amino Acid Metabolism	trpF
SP_0156	SP_1644	0.793208	44	P	P	SP_0156	DNA-binding response regulator	Intracellular	DNA-binding.response.regulator.AraC.family	Environmental Information Processing	Signal Transduction	na	SP_1644	Putative D-aminoacyl-tRNA deacylase	Intracellular	D-tyrosyl-tRNA(Tyr).deacylase.(EC.3.6.1.n1)	Genetic Information Processing	Translation	Dtd
SP_0920	SP_1032	0.79285	56	P	P	SP_0920	carboxynorspermidine decarboxylase	Intracellular	Carboxynorspermidine.decarboxylase	Metabolism	Various Metabolism	nspC	SP_1032	iron-compound ABC transporter iron compound-binding protein	Membrane	Iron.compound.ABC.uptake.transporter.substrate-binding.protein.PiaA	Environmental Information Processing	Membrane Transport	na
SP_0133	SP_0678	0.792813	57	P	P	SP_0133	na	Intracellular	Exopolysaccharide.biosynthesis.glycosyltransferase.EpsF.(EC.2.4.1.-)	Metabolism	Carbohydrate Metabolism	na	SP_0678	hypothetical protein	na	Rhodanese-like.domain.protein	Hypothetical/Unknown	Hypothetical/Unknown	na
SP_0667	SP_0827	0.792572	63	P	P	SP_0667	na	Cell Wall	Endo-beta-N-acetylglucosaminidase.(EC.3.2.1.96)	Metabolism	Cell Wall Metabolism	na	SP_0827	na	na	na	na	Hypothetical/Unknown	na
SP_0885	SP_1448	0.792572	61	P	P	SP_0885	Subunit involved in some form of carbon metabolism (biotin or carbamoyl phosphate)	Intracellular	Carbamoylphosphate.synthase.large.subunit.(split.gene.in.MJ)	Hypothetical/Unknown	Hypothetical/Unknown	na	SP_1448	Hypothetical Protein	na	Beta-lactamase.class.C	Hypothetical/Unknown	Hypothetical/Unknown	na
SP_2165	SP_2169	0.792471	50	P	P	SP_2165	L-fucose mutarotase	Intracellular	L-fucose.mutarotase	Metabolism	Carbohydrate Metabolism	fucU	SP_2169	ABC zinc transporter ATP-binding component	Membrane	Candidate.zinc-binding.lipoprotein.ZinT	Environmental Information Processing	Membrane Transport	AdcA
SP_0066	SP_0253	0.792455	63	P	P	SP_0066	aldose 1-epimerase	Intracellular	Aldose.1-epimerase.(EC.5.1.3.3)	Metabolism	Carbohydrate Metabolism	galM	SP_0253	glycerol dehydrogenase	Intracellular	Glycerol.dehydrogenase.(EC.1.1.1.6)	Metabolism	Carbohydrate Metabolism	gldA
SP_0795	SP_1315	0.792308	50	P	P	SP_0795	PEP-utilizing enzymes family protein	na	PEP-utilizing.enzymes.family.protein	Metabolism	Carbohydrate Metabolism	ppsA	SP_1315	V-type ATPase	Intracellular	V-type.ATP.synthase.subunit.D.(EC.3.6.3.14)	Environmental Information Processing	Membrane Transport	NtpD
SP_1617	SP_1780	0.792275	61	P	P	SP_1617	Putative PTS system IIC component	Membrane	PTS.system.fructose-specific.IIA.component.(EC.2.7.1.69)./.PTS.system.fructose-specific.IIB.component.(EC.2.7.1.69)./.PTS.system.fructose-specific.IIC.component.(EC.2.7.1.69)	Environmental Information Processing	Membrane Transport	FrwC	SP_1780	Oligoendopeptidase F	Intracellular	Oligoendopeptidase.F.(EC.3.4.24.-)	Genetic Information Processing	Folding Sorting Degradation	na
SP_0140	SP_0314	0.792242	62	P	P	SP_0140	na	na	na	na	Hypothetical/Unknown	na	SP_0314	hyaluronidase	Capsule	Hyaluronate.lyase.precursor.(EC.4.2.2.1)	Metabolism	Capsule Metabolism	na
SP_0817	SP_1824	0.792179	76	P	P	SP_0817	MutT/nudix family protein	Intracellular	Mutator.mutT.protein.(78-dihydro-8-oxoguanine-triphosphatase).(EC.3.6.1.-)	Genetic Information Processing	Dna Repair And Editing	na	SP_1824	na	Membrane	Ferric.iron.ABC.transporter.permease.protein	Environmental Information Processing	Membrane Transport	na
SP_0448	SP_1715	0.791951	49	P	P	SP_0448	na	na	FIG01114432:.hypothetical.protein	Hypothetical/Unknown	Hypothetical/Unknown	na	SP_1715	ABC transporter ATP-binding protein	Membrane	ABC-type.multidrug.transport.system.ATPase.component	Environmental Information Processing	Membrane Transport	na
SP_0071	SP_0176	0.791931	56	P	P	SP_0071	na	Membrane	IgA1.protease.(EC.3.4.24.13)	Genetic Information Processing	Folding Sorting Degradation	na	SP_0176	34-dihydroxy-2-butanone 4-phosphate synthase	Intracellular	34-dihydroxy-2-butanone.4-phosphate.synthase.(EC.4.1.99.12)./.GTP.cyclohydrolase.II.(EC.3.5.4.25)	Metabolism	Cofactor And Vitamin Metabolism	ribAB
SP_1656	SP_1723	0.791872	71	P	P	SP_1656	Hypothetical Protein	na	FIG01116634:.hypothetical.protein	Hypothetical/Unknown	Hypothetical/Unknown	na	SP_1723	na	na	FIG01113976:.hypothetical.protein	Hypothetical/Unknown	Hypothetical/Unknown	na
SP_1390	SP_1656	0.791805	75	P	P	SP_1390	UDP-N-acetylenolpyruvoylglucosamine reductase	Intracellular	UDP-N-acetylenolpyruvoylglucosamine.reductase.(EC.1.1.1.158)	Metabolism	Cell Wall Metabolism	MurB	SP_1656	Hypothetical Protein	na	FIG01116634:.hypothetical.protein	Hypothetical/Unknown	Hypothetical/Unknown	na
SP_2159	SP_2162	0.791783	51	P	P	SP_2159	na	Intracellular	Fucolectin-related.protein	Metabolism	Carbohydrate Metabolism	na	SP_2162	PTS system mannose-specific IIC component	Membrane	PTS.system.mannose-specific.IIC.component.(EC.2.7.1.69)	Environmental Information Processing	Membrane Transport	na
SP_0169	SP_1381	0.791756	72	P	P	SP_0169	na	na	na	na	Hypothetical/Unknown	na	SP_1381	Putative ABC transporter ATP-binding protein	Membrane	ABC.transporter.ATP-binding.protein	Environmental Information Processing	Membrane Transport	na
SP_0637	SP_1495	0.791508	54	P	P	SP_0637	ABC transporter permease	Membrane	Daunorubicin.resistance.transmembrane.protein	Environmental Information Processing	Membrane Transport	na	SP_1495	Hypothetical Protein	na	FIG01119355:.hypothetical.protein	Hypothetical/Unknown	Hypothetical/Unknown	na
SP_0645	SP_1395	0.791422	69	P	P	SP_0645	Phosphotransferase system mannitol/fructose-specific IIA domain	Membrane	PTS.system.galactose-specific.IIA.component.(EC.2.7.1.69)	Environmental Information Processing	Membrane Transport	ptsN	SP_1395	Putative phosphate ABC transporter regulatory protein	Membrane	Phosphate.transport.system.regulatory.protein.PhoU	Environmental Information Processing	Membrane Transport	PhoU
SP_0885	SP_0908	0.791265	47	P	P	SP_0885	Subunit involved in some form of carbon metabolism (biotin or carbamoyl phosphate)	Intracellular	Carbamoylphosphate.synthase.large.subunit.(split.gene.in.MJ)	Hypothetical/Unknown	Hypothetical/Unknown	na	SP_0908	putative transcriptional regulator	Intracellular	Transcription.accessory.protein.(S1.RNA-binding.domain)	Genetic Information Processing	Transcription	na
SP_1381	SP_1932	0.791138	61	P	P	SP_1381	Putative ABC transporter ATP-binding protein	Membrane	ABC.transporter.ATP-binding.protein	Environmental Information Processing	Membrane Transport	na	SP_1932	na	na	FIG01115741:.hypothetical.protein	Hypothetical/Unknown	Hypothetical/Unknown	na
SP_0305	SP_0459	0.791074	54	P	P	SP_0305	PTS system cellobiose transporter subunit IIB	Membrane	PTS.system.cellobiose-specific.IIB.component.(EC.2.7.1.69)	Environmental Information Processing	Membrane Transport	celB	SP_0459	formate acetyltransferase	Intracellular	Pyruvate.formate-lyase.(EC.2.3.1.54)	Metabolism	Carbohydrate Metabolism	na
SP_0905	SP_2157	0.79059	40	P	P	SP_0905	hypothetical protein	na	possible.permease	Hypothetical/Unknown	Hypothetical/Unknown	yraQ	SP_2157	na	Intracellular	Lactaldehyde.dehydrogenase.involved.in.fucose.or.rhamnose.utilization.(EC.1.2.1.22)	Metabolism	Carbohydrate Metabolism	na
SP_1004	SP_1052	0.790552	44	P	P	SP_1004	na	na	Streptococcal.histidine.triad.protein	Hypothetical/Unknown	Hypothetical/Unknown	na	SP_1052	na	na	conserved.domain.protein	Hypothetical/Unknown	Hypothetical/Unknown	na
SP_0006	SP_0817	0.790331	78	P	P	SP_0006	Transcription-repair coupling factor	Intracellular	Transcription-repair.coupling.factor	Genetic Information Processing	Transcription	mfd	SP_0817	MutT/nudix family protein	Intracellular	Mutator.mutT.protein.(78-dihydro-8-oxoguanine-triphosphatase).(EC.3.6.1.-)	Genetic Information Processing	Dna Repair And Editing	na
SP_0139	SP_0253	0.79026	64	P	P	SP_0139	na	na	FIG01114613:.hypothetical.protein	Hypothetical/Unknown	Hypothetical/Unknown	na	SP_0253	glycerol dehydrogenase	Intracellular	Glycerol.dehydrogenase.(EC.1.1.1.6)	Metabolism	Carbohydrate Metabolism	gldA
SP_0066	SP_0139	0.790124	61	P	P	SP_0066	aldose 1-epimerase	Intracellular	Aldose.1-epimerase.(EC.5.1.3.3)	Metabolism	Carbohydrate Metabolism	galM	SP_0139	na	na	FIG01114613:.hypothetical.protein	Hypothetical/Unknown	Hypothetical/Unknown	na
SP_1634	SP_1860	0.789859	57	P	P	SP_1634	Hypothetical Protein	na	Esterase/lipase	Hypothetical/Unknown	Hypothetical/Unknown	na	SP_1860	Choline transporter	Membrane	L-proline.glycine.betaine.binding.ABC.transporter.protein.ProX.(TC.3.A.1.12.1)./.Osmotic.adaptation	Environmental Information Processing	Membrane Transport	proWX
SP_0253	SP_2162	0.789572	48	P	P	SP_0253	glycerol dehydrogenase	Intracellular	Glycerol.dehydrogenase.(EC.1.1.1.6)	Metabolism	Carbohydrate Metabolism	gldA	SP_2162	PTS system mannose-specific IIC component	Membrane	PTS.system.mannose-specific.IIC.component.(EC.2.7.1.69)	Environmental Information Processing	Membrane Transport	na
SP_0596	SP_0985	0.789572	54	P	P	SP_0596	na	na	FIG01115113:.hypothetical.protein	Hypothetical/Unknown	Hypothetical/Unknown	na	SP_0985	Transcriptional regulator	Intracellular	Transcriptional.regulator	Genetic Information Processing	Transcription	na
SP_0046	SP_0672	0.789571	61	P	P	SP_0046	amidophosphoribosyltransferase	Intracellular	Amidophosphoribosyltransferase.(EC.2.4.2.14)	Metabolism	Nucleotide Metabolism	purF	SP_0672	50S ribosomal subunit-associated GTPase HflX	Intracellular	GTP-binding.protein.HflX	Genetic Information Processing	Translation	hflX
SP_0607	SP_0709	0.789342	56	P	P	SP_0607	ABC-type amino acid transport system permease component	Membrane	Glutamate.transport.membrane-spanning.protein	Environmental Information Processing	Membrane Transport	hisM	SP_0709	na	Membrane	Amino.acid.ABC.transporter.ATP-binding.protein	Metabolism	Amino Acid Metabolism	na
SP_0596	SP_1543	0.789335	68	P	P	SP_0596	na	na	FIG01115113:.hypothetical.protein	Hypothetical/Unknown	Hypothetical/Unknown	na	SP_1543	na	na	na	na	Hypothetical/Unknown	na
SP_0049	SP_1859	0.789294	59	P	P	SP_0049	vanZ protein	Cell Wall	Teicoplanin.resistance.protein	Cellular Processes	Antibiotic Response/Sensing	vanZ	SP_1859	na	Membrane	Ribosyl.nicotinamide.transporter.PnuC-like	Environmental Information Processing	Membrane Transport	na
SP_0464	SP_1391	0.789179	65	P	P	SP_0464	cell wall surface anchor family protein	Cell Wall	Cell.wall.surface.anchor.family.protein.LPXTG.motif	Cellular Processes	Structural Proteins	na	SP_1391	Hypothetical Protein	Membrane	FIG01114591:.hypothetical.protein	Hypothetical/Unknown	Hypothetical/Unknown	na
SP_0892	SP_1052	0.789125	47	P	P	SP_0892	putative type I restriction-modification system R subunit	Intracellular	Type.I.restriction-modification.system.restriction.subunit.R.(EC.3.1.21.3)	Genetic Information Processing	Dna Repair And Editing	hsdR	SP_1052	na	na	conserved.domain.protein	Hypothetical/Unknown	Hypothetical/Unknown	na
SP_0596	SP_0951	0.789119	70	P	P	SP_0596	na	na	FIG01115113:.hypothetical.protein	Hypothetical/Unknown	Hypothetical/Unknown	na	SP_0951	transcriptional regulator possibly of competence genes	Intracellular	FIG01114257:.hypothetical.protein	Genetic Information Processing	Transcription	na
SP_1587	SP_1923	0.789087	51	P	P	SP_1587	Oxalate:formate antiporter	Membrane	Major.facilitator:Oxalate:Formate.Antiporter	Environmental Information Processing	Membrane Transport	na	SP_1923	Pneumolysin (Thiol-activated cytolysin)	na	Thiol-activated.cytolysin.#.pneumolysin	Cellular Processes	Cellular Community	ply
SP_0725	SP_2032	0.789052	58	P	P	SP_0725	thiamine-phosphate pyrophosphorylase	Intracellular	Thiamin-phosphate.pyrophosphorylase.(EC.2.5.1.3)	Metabolism	Cofactor And Vitamin Metabolism	thiE-2	SP_2032	na	Intracellular	Transcriptional.antiterminator.with.PTS.regulation.domain.SPy0181.ortholog	Genetic Information Processing	Transcription	na
SP_0021	SP_1814	0.788925	66	P	P	SP_0021	deoxyuridine 5'-triphosphate nucleotidohydrolase	Intracellular	Deoxyuridine.5'-triphosphate.nucleotidohydrolase.(EC.3.6.1.23)	Metabolism	Nucleotide Metabolism	dut	SP_1814	indole-3-glycerol-phosphate synthase	Intracellular	Indole-3-glycerol.phosphate.synthase.(EC.4.1.1.48)	Metabolism	Amino Acid Metabolism	trpC
SP_1164	SP_1387	0.788881	47	P	P	SP_1164	acetoin dehydrogenase E1 component subunit alpha	Intracellular	Acetoin.dehydrogenase.E1.component.alpha-subunit.(EC.1.2.4.-)	Metabolism	Cofactor And Vitamin Metabolism	na	SP_1387	Putative spermidine/putrescine import ABC transporter permease component II	Membrane	Spermidine.Putrescine.ABC.transporter.permease.component.potC.(TC_3.A.1.11.1)	Environmental Information Processing	Membrane Transport	PotC
SP_0665	SP_0667	0.788756	72	P	P	SP_0665	aminodeoxychorismate synthase	Intracellular	Para-aminobenzoate.synthase.aminase.component.(EC.2.6.1.85)./.Aminodeoxychorismate.lyase.(EC.4.1.3.38)	Metabolism	Cofactor And Vitamin Metabolism	pabB	SP_0667	na	Cell Wall	Endo-beta-N-acetylglucosaminidase.(EC.3.2.1.96)	Metabolism	Cell Wall Metabolism	na
SP_0826	SP_1168	0.788736	55	P	P	SP_0826	hypothetical protein	na	FIG01114707:.hypothetical.protein	Hypothetical/Unknown	Hypothetical/Unknown	na	SP_1168	mutator MutT protein	Intracellular	Mutator.mutT.protein.(78-dihydro-8-oxoguanine-triphosphatase).(EC.3.6.1.-)	Genetic Information Processing	Dna Repair And Editing	na
SP_0645	SP_0883	0.788253	59	P	P	SP_0645	Phosphotransferase system mannitol/fructose-specific IIA domain	Membrane	PTS.system.galactose-specific.IIA.component.(EC.2.7.1.69)	Environmental Information Processing	Membrane Transport	ptsN	SP_0883	hypothetical protein	na	FIG01116675:.hypothetical.protein	Hypothetical/Unknown	Hypothetical/Unknown	na
SP_1615	SP_1617	0.788219	50	P	P	SP_1615	Transketolase	Intracellular	Transketolase.(EC.2.2.1.1)	Metabolism	Carbohydrate Metabolism	RecP1	SP_1617	Putative PTS system IIC component	Membrane	PTS.system.fructose-specific.IIA.component.(EC.2.7.1.69)./.PTS.system.fructose-specific.IIB.component.(EC.2.7.1.69)./.PTS.system.fructose-specific.IIC.component.(EC.2.7.1.69)	Environmental Information Processing	Membrane Transport	FrwC
SP_0278	SP_0544	0.788197	59	P	P	SP_0278	aminopeptidase	Intracellular	Aminopeptidase.S.(Leu.Val.Phe.Tyr.preference).(EC.3.4.11.24)	Genetic Information Processing	Folding Sorting Degradation	na	SP_0544	immunity protein	Membrane	Bactriocin.immunity.protein.BlpX	Cellular Processes	Cellular Community	blpX
SP_0639	SP_1550	0.788054	52	P	P	SP_0639	GNAT acetyltransferase	na	PhnO.protein	Metabolism	Various Metabolism	na	SP_1550	Glutathione S-transferase	Intracellular	Glutathione.S-transferase.Streptococcal.type.(EC.2.5.1.18)	Metabolism	Various Metabolism	na
SP_0071	SP_0397	0.788028	63	P	P	SP_0071	na	Membrane	IgA1.protease.(EC.3.4.24.13)	Genetic Information Processing	Folding Sorting Degradation	na	SP_0397	mannitol-1-phosphate 5-dehydrogenase	Intracellular	Mannitol-1-phosphate.5-dehydrogenase.(EC.1.1.1.17)	Metabolism	Carbohydrate Metabolism	na
SP_0918	SP_0919	0.787911	52	P	P	SP_0918	spermidine synthase	Intracellular	Spermidine.synthase.(EC.2.5.1.16)	Metabolism	Various Metabolism	speE	SP_0919	Carboxynorspermidine synthase	Intracellular	Carboxynorspermidine.dehydrogenase	Metabolism	Various Metabolism	na
SP_0177	SP_0817	0.787721	73	P	P	SP_0177	riboflavin synthase subunit alpha	Intracellular	Riboflavin.synthase.eubacterial/eukaryotic.(EC.2.5.1.9)	Metabolism	Cofactor And Vitamin Metabolism	ribE	SP_0817	MutT/nudix family protein	Intracellular	Mutator.mutT.protein.(78-dihydro-8-oxoguanine-triphosphatase).(EC.3.6.1.-)	Genetic Information Processing	Dna Repair And Editing	na
SP_0817	SP_1715	0.787661	57	P	P	SP_0817	MutT/nudix family protein	Intracellular	Mutator.mutT.protein.(78-dihydro-8-oxoguanine-triphosphatase).(EC.3.6.1.-)	Genetic Information Processing	Dna Repair And Editing	na	SP_1715	ABC transporter ATP-binding protein	Membrane	ABC-type.multidrug.transport.system.ATPase.component	Environmental Information Processing	Membrane Transport	na
SP_0920	SP_1132	0.787466	49	P	P	SP_0920	carboxynorspermidine decarboxylase	Intracellular	Carboxynorspermidine.decarboxylase	Metabolism	Various Metabolism	nspC	SP_1132	na	na	hypothetical.protein	Hypothetical/Unknown	Hypothetical/Unknown	na
SP_0951	SP_1198	0.787425	74	P	P	SP_0951	transcriptional regulator possibly of competence genes	Intracellular	FIG01114257:.hypothetical.protein	Genetic Information Processing	Transcription	na	SP_1198	Phosphotransferase system mannitol/fructose-specific IIA domain	Membrane	PTS.system.galactose-specific.IIA.component.(EC.2.7.1.69)	Environmental Information Processing	Membrane Transport	ptsN
SP_0789	SP_0925	0.787368	54	P	P	SP_0789	DNA-binding transcriptional regulator PadR family	Intracellular	Transcriptional.regulator.PadR.family	Genetic Information Processing	Transcription	na	SP_0925	CAAX amino terminal protease family protein	Membrane	CAAX.amino.terminal.protease.family	Genetic Information Processing	Folding Sorting Degradation	na
SP_0496	SP_2032	0.787216	57	P	P	SP_0496	Na/Pi cotransporter II-like protein	Membrane	Sodium-dependent.phosphate.transporter	Environmental Information Processing	Membrane Transport	na	SP_2032	na	Intracellular	Transcriptional.antiterminator.with.PTS.regulation.domain.SPy0181.ortholog	Genetic Information Processing	Transcription	na
SP_0136	SP_2020	0.787073	60	P	P	SP_0136	na	Intracellular	Beta-13-glucosyltransferase	Metabolism	Carbohydrate Metabolism	na	SP_2020	na	Intracellular	Transcriptional.regulator.GntR.family	Genetic Information Processing	Transcription	na
SP_0582	SP_0720	0.786898	47	P	P	SP_0582	putative integral membrane protein (possible nuclease activity)	Membrane	putative.integral.membrane.protein.(possible.nuclease.activity)	Hypothetical/Unknown	Hypothetical/Unknown	na	SP_0720	Duplicated ATPase component YkoD of energizing module of thiamin-regulated ECF transporter for HydroxyMethylPyrimidine	Membrane	Duplicated.ATPase.component.YkoD.of.energizing.module.of.thiamin-regulated.ECF.transporter.for.HydroxyMethylPyrimidine	Environmental Information Processing	Membrane Transport	ykoD
SP_0666	SP_2096	0.786875	50	P	P	SP_0666	hypothetical protein	na	FIG01114063:.hypothetical.protein	Hypothetical/Unknown	Hypothetical/Unknown	na	SP_2096	N-acetyldiaminopimelate deacetylase	Intracellular	N-acetyl-LL-diaminopimelate.deacetylase.(EC.3.5.1.47)	Metabolism	Amino Acid Metabolism	na
SP_0887	SP_0918	0.786785	45	P	P	SP_0887	Restriction endonuclease S subunit	Intracellular	Type.I.restriction-modification.system.specificity.subunit.S.(EC.3.1.21.3)	Genetic Information Processing	Dna Repair And Editing	hsdS	SP_0918	spermidine synthase	Intracellular	Spermidine.synthase.(EC.2.5.1.16)	Metabolism	Various Metabolism	speE
SP_0662	SP_1325	0.78675	49	P	P	SP_0662	Sensor histidine kinase	Membrane	Two-component.sensor.kinase.yesM.(EC.2.7.3.-).associated.with.MetSO.reductase	Environmental Information Processing	Signal Transduction	yesM	SP_1325	Hypothetical Protein	na	Nucleoside-diphosphate-sugar.epimerases	Hypothetical/Unknown	Hypothetical/Unknown	na
SP_0887	SP_0892	0.786588	51	P	P	SP_0887	Restriction endonuclease S subunit	Intracellular	Type.I.restriction-modification.system.specificity.subunit.S.(EC.3.1.21.3)	Genetic Information Processing	Dna Repair And Editing	hsdS	SP_0892	putative type I restriction-modification system R subunit	Intracellular	Type.I.restriction-modification.system.restriction.subunit.R.(EC.3.1.21.3)	Genetic Information Processing	Dna Repair And Editing	hsdR
SP_0133	SP_2094	0.786525	55	P	P	SP_0133	na	Intracellular	Exopolysaccharide.biosynthesis.glycosyltransferase.EpsF.(EC.2.4.1.-)	Metabolism	Carbohydrate Metabolism	na	SP_2094	rhomboid family serine protease	Membrane	Integral.membrane.protein.(Rhomboid.family)	Genetic Information Processing	Folding Sorting Degradation	na
SP_0464	SP_0496	0.786501	45	P	P	SP_0464	cell wall surface anchor family protein	Cell Wall	Cell.wall.surface.anchor.family.protein.LPXTG.motif	Cellular Processes	Structural Proteins	na	SP_0496	Na/Pi cotransporter II-like protein	Membrane	Sodium-dependent.phosphate.transporter	Environmental Information Processing	Membrane Transport	na
SP_0253	SP_0484	0.786499	53	P	P	SP_0253	glycerol dehydrogenase	Intracellular	Glycerol.dehydrogenase.(EC.1.1.1.6)	Metabolism	Carbohydrate Metabolism	gldA	SP_0484	na	Membrane	Transmembrane.component.MtsC.of.energizing.module.of.methionine-regulated.ECF.transporter	Environmental Information Processing	Membrane Transport	na
SP_0136	SP_1406	0.786222	60	P	P	SP_0136	na	Intracellular	Beta-13-glucosyltransferase	Metabolism	Carbohydrate Metabolism	na	SP_1406	Hypothetical Protein	Membrane	COG4478.integral.membrane.protein	Hypothetical/Unknown	Hypothetical/Unknown	na
SP_0883	SP_1395	0.786034	60	P	P	SP_0883	hypothetical protein	na	FIG01116675:.hypothetical.protein	Hypothetical/Unknown	Hypothetical/Unknown	na	SP_1395	Putative phosphate ABC transporter regulatory protein	Membrane	Phosphate.transport.system.regulatory.protein.PhoU	Environmental Information Processing	Membrane Transport	PhoU
SP_0045	SP_1816	0.785991	57	P	P	SP_0045	phosphoribosylformylglycinamidine synthase	Intracellular	Phosphoribosylformylglycinamidine.synthase.synthetase.subunit.(EC.6.3.5.3)./.Phosphoribosylformylglycinamidine.synthase.glutamine.amidotransferase.subunit.(EC.6.3.5.3)	Metabolism	Nucleotide Metabolism	na	SP_1816	anthranilate synthase component II	Intracellular	Anthranilate.synthase.amidotransferase.component.(EC.4.1.3.27).@.Para-aminobenzoate.synthase.amidotransferase.component.(EC.2.6.1.85)	Metabolism	Amino Acid Metabolism	trpG
SP_1060	SP_1163	0.78577	42	P	P	SP_1060	na	na	hypothetical.protein	Hypothetical/Unknown	Hypothetical/Unknown	na	SP_1163	acetoin dehydrogenase E1 component subunit beta	Intracellular	Acetoin.dehydrogenase.E1.component.beta-subunit.(EC.1.2.4.-)	Metabolism	Cofactor And Vitamin Metabolism	na
SP_0253	SP_1780	0.785744	50	P	P	SP_0253	glycerol dehydrogenase	Intracellular	Glycerol.dehydrogenase.(EC.1.1.1.6)	Metabolism	Carbohydrate Metabolism	gldA	SP_1780	Oligoendopeptidase F	Intracellular	Oligoendopeptidase.F.(EC.3.4.24.-)	Genetic Information Processing	Folding Sorting Degradation	na
SP_0881	SP_1132	0.785638	49	P	P	SP_0881	(Thiamine biosynthesis protein ThiI) (tRNA 4-thiouridine synthase)	Intracellular	tRNA.S(4)U.4-thiouridine.synthase.(former.ThiI)	Metabolism	Cofactor And Vitamin Metabolism	thiI	SP_1132	na	na	hypothetical.protein	Hypothetical/Unknown	Hypothetical/Unknown	na
SP_0066	SP_2115	0.785429	68	P	P	SP_0066	aldose 1-epimerase	Intracellular	Aldose.1-epimerase.(EC.5.1.3.3)	Metabolism	Carbohydrate Metabolism	galM	SP_2115	na	na	FIG01114689:.hypothetical.protein	Hypothetical/Unknown	Hypothetical/Unknown	na
SP_0312	SP_0817	0.785413	68	P	P	SP_0312	glycosyl hydrolase	Intracellular	Maltodextrin.glucosidase.(EC.3.2.1.20)	Metabolism	Carbohydrate Metabolism	na	SP_0817	MutT/nudix family protein	Intracellular	Mutator.mutT.protein.(78-dihydro-8-oxoguanine-triphosphatase).(EC.3.6.1.-)	Genetic Information Processing	Dna Repair And Editing	na
SP_0881	SP_2035	0.785412	43	P	P	SP_0881	(Thiamine biosynthesis protein ThiI) (tRNA 4-thiouridine synthase)	Intracellular	tRNA.S(4)U.4-thiouridine.synthase.(former.ThiI)	Metabolism	Cofactor And Vitamin Metabolism	thiI	SP_2035	3-keto-L-gulonate-6-phosphate decarboxylase	Intracellular	3-keto-L-gulonate.6-phosphate.decarboxylase	Metabolism	Carbohydrate Metabolism	ulaD
SP_0153	SP_1797	0.78524	53	P	P	SP_0153	na	na	Substrate-specific.component.BL0695.of.predicted.ECF.transporter	Hypothetical/Unknown	Hypothetical/Unknown	na	SP_1797	na	Membrane	ABC-type.sugar.transport.system.permease.component	Environmental Information Processing	Membrane Transport	na
SP_0892	SP_1325	0.78505	48	P	P	SP_0892	putative type I restriction-modification system R subunit	Intracellular	Type.I.restriction-modification.system.restriction.subunit.R.(EC.3.1.21.3)	Genetic Information Processing	Dna Repair And Editing	hsdR	SP_1325	Hypothetical Protein	na	Nucleoside-diphosphate-sugar.epimerases	Hypothetical/Unknown	Hypothetical/Unknown	na
SP_0484	SP_2055	0.784749	44	P	P	SP_0484	na	Membrane	Transmembrane.component.MtsC.of.energizing.module.of.methionine-regulated.ECF.transporter	Environmental Information Processing	Membrane Transport	na	SP_2055	zinc-containing alcohol dehydrogenase	Intracellular	Alcohol.dehydrogenase.(EC.1.1.1.1)	Metabolism	Carbohydrate Metabolism	na
SP_0641	SP_1135	0.784603	47	P	P	SP_0641	serine protease	Intracellular	C5a.peptidase.precursor.(EC.3.4.21.-)	Genetic Information Processing	Folding Sorting Degradation	na	SP_1135	na	na	FIG01115536:.hypothetical.protein	Hypothetical/Unknown	Hypothetical/Unknown	na
SP_0021	SP_0826	0.784342	61	P	P	SP_0021	deoxyuridine 5'-triphosphate nucleotidohydrolase	Intracellular	Deoxyuridine.5'-triphosphate.nucleotidohydrolase.(EC.3.6.1.23)	Metabolism	Nucleotide Metabolism	dut	SP_0826	hypothetical protein	na	FIG01114707:.hypothetical.protein	Hypothetical/Unknown	Hypothetical/Unknown	na
SP_0885	SP_1668	0.784265	51	P	P	SP_0885	Subunit involved in some form of carbon metabolism (biotin or carbamoyl phosphate)	Intracellular	Carbamoylphosphate.synthase.large.subunit.(split.gene.in.MJ)	Hypothetical/Unknown	Hypothetical/Unknown	na	SP_1668	Hypothetical Protein	Membrane	membrane.protein.putative	Hypothetical/Unknown	Hypothetical/Unknown	na
SP_1448	SP_1848	0.784175	49	P	P	SP_1448	Hypothetical Protein	na	Beta-lactamase.class.C	Hypothetical/Unknown	Hypothetical/Unknown	na	SP_1848	Xanthine permease	Membrane	Xanthine.permease	Environmental Information Processing	Membrane Transport	pbuX
SP_0651	SP_1587	0.78409	62	P	P	SP_0651	na	na	na	na	Hypothetical/Unknown	na	SP_1587	Oxalate:formate antiporter	Membrane	Major.facilitator:Oxalate:Formate.Antiporter	Environmental Information Processing	Membrane Transport	na
SP_0789	SP_1390	0.783977	53	P	P	SP_0789	DNA-binding transcriptional regulator PadR family	Intracellular	Transcriptional.regulator.PadR.family	Genetic Information Processing	Transcription	na	SP_1390	UDP-N-acetylenolpyruvoylglucosamine reductase	Intracellular	UDP-N-acetylenolpyruvoylglucosamine.reductase.(EC.1.1.1.158)	Metabolism	Cell Wall Metabolism	MurB
SP_0448	SP_2035	0.783885	54	P	P	SP_0448	na	na	FIG01114432:.hypothetical.protein	Hypothetical/Unknown	Hypothetical/Unknown	na	SP_2035	3-keto-L-gulonate-6-phosphate decarboxylase	Intracellular	3-keto-L-gulonate.6-phosphate.decarboxylase	Metabolism	Carbohydrate Metabolism	ulaD
SP_0071	SP_2054	0.78378	56	P	P	SP_0071	na	Membrane	IgA1.protease.(EC.3.4.24.13)	Genetic Information Processing	Folding Sorting Degradation	na	SP_2054	na	na	DNA.binding.protein.FIG046916	Hypothetical/Unknown	Hypothetical/Unknown	na
SP_1426	SP_1587	0.783594	48	P	P	SP_1426	na	na	na	na	Hypothetical/Unknown	na	SP_1587	Oxalate:formate antiporter	Membrane	Major.facilitator:Oxalate:Formate.Antiporter	Environmental Information Processing	Membrane Transport	na
SP_0167	SP_1946	0.783493	53	P	P	SP_0167	na	na	FIG01119245:.hypothetical.protein	Hypothetical/Unknown	Hypothetical/Unknown	na	SP_1946	transcriptional regulator PlcR	Intracellular	transcriptional.regulator.PlcR.putative	Genetic Information Processing	Transcription	plcR
SP_0520	SP_0816	0.783464	52	P	P	SP_0520	na	na	Hypothetical.protein.in.cluster.with.Ecs.transporter.(in.Streptococci)	Hypothetical/Unknown	Hypothetical/Unknown	na	SP_0816	hypothetical protein	na	FIG01114027:.hypothetical.protein	Hypothetical/Unknown	Hypothetical/Unknown	na
SP_0651	SP_0892	0.783146	54	P	P	SP_0651	na	na	na	na	Hypothetical/Unknown	na	SP_0892	putative type I restriction-modification system R subunit	Intracellular	Type.I.restriction-modification.system.restriction.subunit.R.(EC.3.1.21.3)	Genetic Information Processing	Dna Repair And Editing	hsdR
SP_1390	SP_1543	0.782829	55	P	P	SP_1390	UDP-N-acetylenolpyruvoylglucosamine reductase	Intracellular	UDP-N-acetylenolpyruvoylglucosamine.reductase.(EC.1.1.1.158)	Metabolism	Cell Wall Metabolism	MurB	SP_1543	na	na	na	na	Hypothetical/Unknown	na
SP_0596	SP_1390	0.782688	41	P	P	SP_0596	na	na	FIG01115113:.hypothetical.protein	Hypothetical/Unknown	Hypothetical/Unknown	na	SP_1390	UDP-N-acetylenolpyruvoylglucosamine reductase	Intracellular	UDP-N-acetylenolpyruvoylglucosamine.reductase.(EC.1.1.1.158)	Metabolism	Cell Wall Metabolism	MurB
SP_1325	SP_2034	0.782542	44	P	P	SP_1325	Hypothetical Protein	na	Nucleoside-diphosphate-sugar.epimerases	Hypothetical/Unknown	Hypothetical/Unknown	na	SP_2034	L-xylulose 5-phosphate 3-epimerase	Intracellular	L-xylulose.5-phosphate.3-epimerase.(EC.5.1.3.-)	Metabolism	Carbohydrate Metabolism	na
SP_0286	SP_0287	0.782377	50	P	P	SP_0286	Cof family protein	Intracellular	Hydrolase.(HAD.superfamily)	Metabolism	Various Metabolism	na	SP_0287	xanthine/uracil permease	Membrane	Guanine-hypoxanthine.permease	Environmental Information Processing	Membrane Transport	na
SP_0046	SP_0665	0.78163	53	P	P	SP_0046	amidophosphoribosyltransferase	Intracellular	Amidophosphoribosyltransferase.(EC.2.4.2.14)	Metabolism	Nucleotide Metabolism	purF	SP_0665	aminodeoxychorismate synthase	Intracellular	Para-aminobenzoate.synthase.aminase.component.(EC.2.6.1.85)./.Aminodeoxychorismate.lyase.(EC.4.1.3.38)	Metabolism	Cofactor And Vitamin Metabolism	pabB
SP_1031	SP_1369	0.781587	49	P	P	SP_1031	na	na	FIG01113997:.hypothetical.protein	Hypothetical/Unknown	Hypothetical/Unknown	na	SP_1369	Prephenate dehydratase	Intracellular	Prephenate.dehydratase.(EC.4.2.1.51)	Metabolism	Amino Acid Metabolism	PheA
SP_0817	SP_2115	0.780859	70	P	P	SP_0817	MutT/nudix family protein	Intracellular	Mutator.mutT.protein.(78-dihydro-8-oxoguanine-triphosphatase).(EC.3.6.1.-)	Genetic Information Processing	Dna Repair And Editing	na	SP_2115	na	na	FIG01114689:.hypothetical.protein	Hypothetical/Unknown	Hypothetical/Unknown	na
SP_0071	SP_0268	0.780286	47	P	P	SP_0071	na	Membrane	IgA1.protease.(EC.3.4.24.13)	Genetic Information Processing	Folding Sorting Degradation	na	SP_0268	alkaline amylopullulanase	Intracellular	Pullulanase.(EC.3.2.1.41)	Metabolism	Carbohydrate Metabolism	na
SP_1674	SP_1676	0.78016	63	P	P	SP_1674	Putative phosphosugar-binding transcriptional regulator RpiR family	Intracellular	Sialic.acid.utilization.regulator.RpiR.family	Genetic Information Processing	Transcription	na	SP_1676	na	na	na	na	Hypothetical/Unknown	na
SP_0596	SP_1395	0.77957	55	P	P	SP_0596	na	na	FIG01115113:.hypothetical.protein	Hypothetical/Unknown	Hypothetical/Unknown	na	SP_1395	Putative phosphate ABC transporter regulatory protein	Membrane	Phosphate.transport.system.regulatory.protein.PhoU	Environmental Information Processing	Membrane Transport	PhoU
SP_1675	SP_1682	0.779415	54	P	P	SP_1675	Hypothetical Protein	Intracellular	N-acetylmannosamine.kinase.(EC.2.7.1.60)	Metabolism	Carbohydrate Metabolism	na	SP_1682	Putative sugar ABC transporter permease component	Membrane	ABC.transporter.predicted.N-acetylneuraminate.transport.system.permease.protein.1	Environmental Information Processing	Membrane Transport	na
SP_0520	SP_1031	0.778287	53	P	P	SP_0520	na	na	Hypothetical.protein.in.cluster.with.Ecs.transporter.(in.Streptococci)	Hypothetical/Unknown	Hypothetical/Unknown	na	SP_1031	na	na	FIG01113997:.hypothetical.protein	Hypothetical/Unknown	Hypothetical/Unknown	na
SP_0985	SP_1381	0.776494	51	P	P	SP_0985	Transcriptional regulator	Intracellular	Transcriptional.regulator	Genetic Information Processing	Transcription	na	SP_1381	Putative ABC transporter ATP-binding protein	Membrane	ABC.transporter.ATP-binding.protein	Environmental Information Processing	Membrane Transport	na
SP_0046	SP_1814	0.776311	52	P	P	SP_0046	amidophosphoribosyltransferase	Intracellular	Amidophosphoribosyltransferase.(EC.2.4.2.14)	Metabolism	Nucleotide Metabolism	purF	SP_1814	indole-3-glycerol-phosphate synthase	Intracellular	Indole-3-glycerol.phosphate.synthase.(EC.4.1.1.48)	Metabolism	Amino Acid Metabolism	trpC
SP_0951	SP_1390	0.774756	49	P	P	SP_0951	transcriptional regulator possibly of competence genes	Intracellular	FIG01114257:.hypothetical.protein	Genetic Information Processing	Transcription	na	SP_1390	UDP-N-acetylenolpyruvoylglucosamine reductase	Intracellular	UDP-N-acetylenolpyruvoylglucosamine.reductase.(EC.1.1.1.158)	Metabolism	Cell Wall Metabolism	MurB
SP_0596	SP_0816	0.774229	47	P	P	SP_0596	na	na	FIG01115113:.hypothetical.protein	Hypothetical/Unknown	Hypothetical/Unknown	na	SP_0816	hypothetical protein	na	FIG01114027:.hypothetical.protein	Hypothetical/Unknown	Hypothetical/Unknown	na
SP_1674	SP_1675	0.774064	51	P	P	SP_1674	Putative phosphosugar-binding transcriptional regulator RpiR family	Intracellular	Sialic.acid.utilization.regulator.RpiR.family	Genetic Information Processing	Transcription	na	SP_1675	Hypothetical Protein	Intracellular	N-acetylmannosamine.kinase.(EC.2.7.1.60)	Metabolism	Carbohydrate Metabolism	na
SP_0133	SP_0673	0.774076	51	N	P	SP_0133	na	Intracellular	Exopolysaccharide.biosynthesis.glycosyltransferase.EpsF.(EC.2.4.1.-)	Metabolism	Carbohydrate Metabolism	na	SP_0673	hypothetical protein	na	Cystathionine.beta-lyase.(EC.4.4.1.8)	Hypothetical/Unknown	Hypothetical/Unknown	na
SP_1448	SP_1972	0.780645	49	N	P	SP_1448	Hypothetical Protein	na	Beta-lactamase.class.C	Hypothetical/Unknown	Hypothetical/Unknown	na	SP_1972	na	na	FIG005935:.membrane.protein	Hypothetical/Unknown	Hypothetical/Unknown	na
SP_0673	SP_0678	0.782296	53	N	P	SP_0673	hypothetical protein	na	Cystathionine.beta-lyase.(EC.4.4.1.8)	Hypothetical/Unknown	Hypothetical/Unknown	na	SP_0678	hypothetical protein	na	Rhodanese-like.domain.protein	Hypothetical/Unknown	Hypothetical/Unknown	na
SP_1406	SP_1640	0.782424	42	N	P	SP_1406	Hypothetical Protein	Membrane	COG4478.integral.membrane.protein	Hypothetical/Unknown	Hypothetical/Unknown	na	SP_1640	Hypothetical Protein	na	FIG01115264:.hypothetical.protein	Hypothetical/Unknown	Hypothetical/Unknown	na
SP_0651	SP_2020	0.782872	61	N	P	SP_0651	na	na	na	na	Hypothetical/Unknown	na	SP_2020	na	Intracellular	Transcriptional.regulator.GntR.family	Genetic Information Processing	Transcription	na
SP_0136	SP_0817	0.783434	49	N	P	SP_0136	na	Intracellular	Beta-13-glucosyltransferase	Metabolism	Carbohydrate Metabolism	na	SP_0817	MutT/nudix family protein	Intracellular	Mutator.mutT.protein.(78-dihydro-8-oxoguanine-triphosphatase).(EC.3.6.1.-)	Genetic Information Processing	Dna Repair And Editing	na
SP_1848	SP_2020	0.784128	67	N	P	SP_1848	Xanthine permease	Membrane	Xanthine.permease	Environmental Information Processing	Membrane Transport	pbuX	SP_2020	na	Intracellular	Transcriptional.regulator.GntR.family	Genetic Information Processing	Transcription	na
SP_0031	SP_1142	0.784247	46	N	P	SP_0031	na	na	hypothetical.protein	Hypothetical/Unknown	Hypothetical/Unknown	na	SP_1142	na	na	FIG01118498:.hypothetical.protein	Hypothetical/Unknown	Hypothetical/Unknown	na
SP_0651	SP_2019	0.785807	67	N	P	SP_0651	na	na	na	na	Hypothetical/Unknown	na	SP_2019	ABC transporter ATP binding protein	Membrane	FIG01116985:.hypothetical.protein	Environmental Information Processing	Membrane Transport	na
SP_0662	SP_2029	0.787701	51	N	P	SP_0662	Sensor histidine kinase	Membrane	Two-component.sensor.kinase.yesM.(EC.2.7.3.-).associated.with.MetSO.reductase	Environmental Information Processing	Signal Transduction	yesM	SP_2029	Preprotein translocase YajC	Membrane	Preprotein.translocase.subunit.YajC.(TC.3.A.5.1.1)	Genetic Information Processing	Folding Sorting Degradation	yajC
SP_2034	SP_2059	0.78793	55	N	P	SP_2034	L-xylulose 5-phosphate 3-epimerase	Intracellular	L-xylulose.5-phosphate.3-epimerase.(EC.5.1.3.-)	Metabolism	Carbohydrate Metabolism	na	SP_2059	na	na	Arginine/ornithine.antiporter.ArcD	Hypothetical/Unknown	Hypothetical/Unknown	na
SP_2035	SP_2059	0.788173	61	N	P	SP_2035	3-keto-L-gulonate-6-phosphate decarboxylase	Intracellular	3-keto-L-gulonate.6-phosphate.decarboxylase	Metabolism	Carbohydrate Metabolism	ulaD	SP_2059	na	na	Arginine/ornithine.antiporter.ArcD	Hypothetical/Unknown	Hypothetical/Unknown	na
SP_0673	SP_1972	0.789099	79	N	P	SP_0673	hypothetical protein	na	Cystathionine.beta-lyase.(EC.4.4.1.8)	Hypothetical/Unknown	Hypothetical/Unknown	na	SP_1972	na	na	FIG005935:.membrane.protein	Hypothetical/Unknown	Hypothetical/Unknown	na
SP_0452	SP_0875	0.789923	59	N	P	SP_0452	na	Membrane	Amino.acid.ABC.transporter.ATP-binding.protein	Metabolism	Amino Acid Metabolism	na	SP_0875	DNA-binding transcriptional regulator of sugar metabolism DeoR/GlpR family	Intracellular	Transcriptional.repressor.of.the.fructose.operon.DeoR.family	Genetic Information Processing	Transcription	na
SP_0312	SP_2029	0.79083	65	N	P	SP_0312	glycosyl hydrolase	Intracellular	Maltodextrin.glucosidase.(EC.3.2.1.20)	Metabolism	Carbohydrate Metabolism	na	SP_2029	Preprotein translocase YajC	Membrane	Preprotein.translocase.subunit.YajC.(TC.3.A.5.1.1)	Genetic Information Processing	Folding Sorting Degradation	yajC
SP_0912	SP_1972	0.790954	47	N	P	SP_0912	ABC transporter ATP-binding protein	Membrane	ABC.transporter.ATP-binding.protein	Environmental Information Processing	Membrane Transport	na	SP_1972	na	na	FIG005935:.membrane.protein	Hypothetical/Unknown	Hypothetical/Unknown	na
SP_0330	SP_2231	0.791145	49	N	P	SP_0330	Sugar binding transcriptional regulator RegR	Intracellular	Transcriptional.regulator.RegR.rpressor.of.hyaluronate.and.KDG.utilization	Genetic Information Processing	Transcription	RegR	SP_2231	H+-transporting ATP synthase subunit c	Membrane	ABC.transporter.permease.protein	Environmental Information Processing	Membrane Transport	na
SP_0496	SP_0699	0.791923	66	N	P	SP_0496	Na/Pi cotransporter II-like protein	Membrane	Sodium-dependent.phosphate.transporter	Environmental Information Processing	Membrane Transport	na	SP_0699	hypothetical protein	na	hypothetical.protein	Hypothetical/Unknown	Hypothetical/Unknown	na
SP_0817	SP_2019	0.792239	78	N	P	SP_0817	MutT/nudix family protein	Intracellular	Mutator.mutT.protein.(78-dihydro-8-oxoguanine-triphosphatase).(EC.3.6.1.-)	Genetic Information Processing	Dna Repair And Editing	na	SP_2019	ABC transporter ATP binding protein	Membrane	FIG01116985:.hypothetical.protein	Environmental Information Processing	Membrane Transport	na
SP_1527	SP_2059	0.792328	64	N	P	SP_1527	oligopeptide transporter	Membrane	Oligopeptide.ABC.transporter.periplasmic.oligopeptide-binding.protein.OppA.(TC.3.A.1.5.1)	Environmental Information Processing	Membrane Transport	na	SP_2059	na	na	Arginine/ornithine.antiporter.ArcD	Hypothetical/Unknown	Hypothetical/Unknown	na
SP_1344	SP_2061	0.793254	49	N	P	SP_1344	na	na	Lanthionine.biosynthesis.protein.LanL	Hypothetical/Unknown	Hypothetical/Unknown	na	SP_2061	na	na	FIG01114641:.hypothetical.protein	Hypothetical/Unknown	Hypothetical/Unknown	na
SP_0107	SP_1804	0.794208	59	N	P	SP_0107	LysM domain-containing protein	Cell Wall	Aggregation.promoting.factor	Hypothetical/Unknown	Hypothetical/Unknown	na	SP_1804	general stress protein 24	na	General.stress.protein.Gls24.family	Hypothetical/Unknown	Hypothetical/Unknown	na
SP_0507	SP_0673	0.794762	59	N	P	SP_0507	Type I restriction endonuclease S/R subunit	Intracellular	Type.I.restriction-modification.system.specificity.subunit.S.(EC.3.1.21.3)	Genetic Information Processing	Dna Repair And Editing	hsdS/hsdR	SP_0673	hypothetical protein	na	Cystathionine.beta-lyase.(EC.4.4.1.8)	Hypothetical/Unknown	Hypothetical/Unknown	na
SP_1917	SP_1972	0.795432	62	N	P	SP_1917	na	na	FIG01114744:.hypothetical.protein	Hypothetical/Unknown	Hypothetical/Unknown	na	SP_1972	na	na	FIG005935:.membrane.protein	Hypothetical/Unknown	Hypothetical/Unknown	na
SP_2029	SP_2032	0.795692	62	N	P	SP_2029	Preprotein translocase YajC	Membrane	Preprotein.translocase.subunit.YajC.(TC.3.A.5.1.1)	Genetic Information Processing	Folding Sorting Degradation	yajC	SP_2032	na	Intracellular	Transcriptional.antiterminator.with.PTS.regulation.domain.SPy0181.ortholog	Genetic Information Processing	Transcription	na
SP_0673	SP_2020	0.795922	77	N	P	SP_0673	hypothetical protein	na	Cystathionine.beta-lyase.(EC.4.4.1.8)	Hypothetical/Unknown	Hypothetical/Unknown	na	SP_2020	na	Intracellular	Transcriptional.regulator.GntR.family	Genetic Information Processing	Transcription	na
SP_0639	SP_1972	0.796472	66	N	P	SP_0639	GNAT acetyltransferase	na	PhnO.protein	Metabolism	Various Metabolism	na	SP_1972	na	na	FIG005935:.membrane.protein	Hypothetical/Unknown	Hypothetical/Unknown	na
SP_0134	SP_1848	0.796941	64	N	P	SP_0134	na	na	Exopolysaccharide.biosynthesis.glycosyltransferase.EpsF.(EC.2.4.1.-)	Hypothetical/Unknown	Hypothetical/Unknown	na	SP_1848	Xanthine permease	Membrane	Xanthine.permease	Environmental Information Processing	Membrane Transport	pbuX
SP_0263	SP_0673	0.798268	78	N	P	SP_0263	eep protein	Intracellular	Membrane-associated.zinc.metalloprotease	Genetic Information Processing	Folding Sorting Degradation	na	SP_0673	hypothetical protein	na	Cystathionine.beta-lyase.(EC.4.4.1.8)	Hypothetical/Unknown	Hypothetical/Unknown	na
SP_0473	SP_0673	0.798314	75	N	P	SP_0473	ROK family protein	Intracellular	Xylose.repressor.protein	Genetic Information Processing	Transcription	na	SP_0673	hypothetical protein	na	Cystathionine.beta-lyase.(EC.4.4.1.8)	Hypothetical/Unknown	Hypothetical/Unknown	na
SP_0817	SP_1972	0.798384	80	N	P	SP_0817	MutT/nudix family protein	Intracellular	Mutator.mutT.protein.(78-dihydro-8-oxoguanine-triphosphatase).(EC.3.6.1.-)	Genetic Information Processing	Dna Repair And Editing	na	SP_1972	na	na	FIG005935:.membrane.protein	Hypothetical/Unknown	Hypothetical/Unknown	na
SP_0885	SP_1972	0.798644	78	N	P	SP_0885	Subunit involved in some form of carbon metabolism (biotin or carbamoyl phosphate)	Intracellular	Carbamoylphosphate.synthase.large.subunit.(split.gene.in.MJ)	Hypothetical/Unknown	Hypothetical/Unknown	na	SP_1972	na	na	FIG005935:.membrane.protein	Hypothetical/Unknown	Hypothetical/Unknown	na
SP_0881	SP_2029	0.799113	70	N	P	SP_0881	(Thiamine biosynthesis protein ThiI) (tRNA 4-thiouridine synthase)	Intracellular	tRNA.S(4)U.4-thiouridine.synthase.(former.ThiI)	Metabolism	Cofactor And Vitamin Metabolism	thiI	SP_2029	Preprotein translocase YajC	Membrane	Preprotein.translocase.subunit.YajC.(TC.3.A.5.1.1)	Genetic Information Processing	Folding Sorting Degradation	yajC
SP_0448	SP_2197	0.800725	62	N	P	SP_0448	na	na	FIG01114432:.hypothetical.protein	Hypothetical/Unknown	Hypothetical/Unknown	na	SP_2197	ABC thiamin transporter thiamin-binding component	Membrane	Hydroxymethylpyrimidine.ABC.transporter.substrate-binding.component	Environmental Information Processing	Membrane Transport	ThiY
SP_1343	SP_2061	0.801673	58	N	P	SP_1343	Putative prolyl oligopeptidase family protein	Intracellular	Protease.II.(EC.3.4.21.83).oligopeptidase.family.protein	Genetic Information Processing	Folding Sorting Degradation	na	SP_2061	na	na	FIG01114641:.hypothetical.protein	Hypothetical/Unknown	Hypothetical/Unknown	na
SP_0136	SP_0673	0.801767	82	N	P	SP_0136	na	Intracellular	Beta-13-glucosyltransferase	Metabolism	Carbohydrate Metabolism	na	SP_0673	hypothetical protein	na	Cystathionine.beta-lyase.(EC.4.4.1.8)	Hypothetical/Unknown	Hypothetical/Unknown	na
SP_2029	SP_2034	0.801963	73	N	P	SP_2029	Preprotein translocase YajC	Membrane	Preprotein.translocase.subunit.YajC.(TC.3.A.5.1.1)	Genetic Information Processing	Folding Sorting Degradation	yajC	SP_2034	L-xylulose 5-phosphate 3-epimerase	Intracellular	L-xylulose.5-phosphate.3-epimerase.(EC.5.1.3.-)	Metabolism	Carbohydrate Metabolism	na
SP_0396	SP_1662	0.802515	58	N	P	SP_0396	PTS system mannitol-specific transporter subunit IIA	Membrane	PTS.system.mannitol-specific.IIA.component.(EC.2.7.1.69)	Environmental Information Processing	Membrane Transport	na	SP_1662	YlmH Protein	na	FIG001583:.hypothetical.protein.contains.S4-like.RNA.binding.domain	Cellular Processes	Cell Division	YlmH
SP_0817	SP_2059	0.80344	82	N	P	SP_0817	MutT/nudix family protein	Intracellular	Mutator.mutT.protein.(78-dihydro-8-oxoguanine-triphosphatase).(EC.3.6.1.-)	Genetic Information Processing	Dna Repair And Editing	na	SP_2059	na	na	Arginine/ornithine.antiporter.ArcD	Hypothetical/Unknown	Hypothetical/Unknown	na
SP_0133	SP_0651	0.803451	82	N	P	SP_0133	na	Intracellular	Exopolysaccharide.biosynthesis.glycosyltransferase.EpsF.(EC.2.4.1.-)	Metabolism	Carbohydrate Metabolism	na	SP_0651	na	na	na	na	Hypothetical/Unknown	na
SP_0031	SP_1039	0.804337	66	N	P	SP_0031	na	na	hypothetical.protein	Hypothetical/Unknown	Hypothetical/Unknown	na	SP_1039	na	na	FIG01115587:.hypothetical.protein	Hypothetical/Unknown	Hypothetical/Unknown	na
SP_1396	SP_1664	0.804889	55	N	P	SP_1396	na	Membrane	Phosphate.transport.ATP-binding.protein.PstB.(TC.3.A.1.7.1)	Environmental Information Processing	Membrane Transport	pstB	SP_1664	Hypothetical Protein	Membrane	FIG001960:.FtsZ-interacting.protein.related.to.cell.division	Cellular Processes	Cell Division	YlmF/SepF
SP_0699	SP_1891	0.805661	61	N	P	SP_0699	hypothetical protein	na	hypothetical.protein	Hypothetical/Unknown	Hypothetical/Unknown	na	SP_1891	oligopeptide transporter	Membrane	Oligopeptide.ABC.transporter.periplasmic.oligopeptide-binding.protein.OppA.(TC.3.A.1.5.1)	Environmental Information Processing	Membrane Transport	na
SP_0134	SP_0651	0.80631	76	N	P	SP_0134	na	na	Exopolysaccharide.biosynthesis.glycosyltransferase.EpsF.(EC.2.4.1.-)	Hypothetical/Unknown	Hypothetical/Unknown	na	SP_0651	na	na	na	na	Hypothetical/Unknown	na
SP_0522	SP_1370	0.806665	64	N	P	SP_0522	ABC-type multidrug transport system ATPase component	Membrane	ABC.transporter.ATP-binding.protein.EcsA	Environmental Information Processing	Membrane Transport	ccmA	SP_1370	Shikimate kinase I	Intracellular	Shikimate.kinase.I.(EC.2.7.1.71)	Metabolism	Amino Acid Metabolism	AroK
SP_0699	SP_1527	0.80673	77	N	P	SP_0699	hypothetical protein	na	hypothetical.protein	Hypothetical/Unknown	Hypothetical/Unknown	na	SP_1527	oligopeptide transporter	Membrane	Oligopeptide.ABC.transporter.periplasmic.oligopeptide-binding.protein.OppA.(TC.3.A.1.5.1)	Environmental Information Processing	Membrane Transport	na
SP_0366	SP_0986	0.806896	64	N	P	SP_0366	oligopeptide transporter	Membrane	Oligopeptide.ABC.transporter.periplasmic.oligopeptide-binding.protein.OppA.(TC.3.A.1.5.1)	Environmental Information Processing	Membrane Transport	na	SP_0986	hypothetical protein	na	Integral.membrane.protein	Hypothetical/Unknown	Hypothetical/Unknown	na
SP_1360	SP_1397	0.808452	61	N	P	SP_1360	Homoserine kinase	Intracellular	Homoserine.kinase.(EC.2.7.1.39)	Metabolism	Amino Acid Metabolism	ThrB	SP_1397	na	Membrane	Phosphate.transport.ATP-binding.protein.PstB.(TC.3.A.1.7.1)	Environmental Information Processing	Membrane Transport	pstB
SP_1027	SP_1397	0.808757	56	N	P	SP_1027	na	na	Extracellular.protein	Hypothetical/Unknown	Hypothetical/Unknown	na	SP_1397	na	Membrane	Phosphate.transport.ATP-binding.protein.PstB.(TC.3.A.1.7.1)	Environmental Information Processing	Membrane Transport	pstB
SP_1399	SP_1875	0.809435	68	N	P	SP_1399	Phosphate ABC transporter permease component	Membrane	Phosphate.transport.system.permease.protein.PstC.(TC.3.A.1.7.1)	Environmental Information Processing	Membrane Transport	PstC	SP_1875	segregation and condensation protein B	Intracellular	Segregation.and.condensation.protein.B	Cellular Processes	Cell Division	scpB
SP_0006	SP_0167	0.809679	81	N	P	SP_0006	Transcription-repair coupling factor	Intracellular	Transcription-repair.coupling.factor	Genetic Information Processing	Transcription	mfd	SP_0167	na	na	FIG01119245:.hypothetical.protein	Hypothetical/Unknown	Hypothetical/Unknown	na
SP_0986	SP_1821	0.809796	55	N	P	SP_0986	hypothetical protein	na	Integral.membrane.protein	Hypothetical/Unknown	Hypothetical/Unknown	na	SP_1821	na	Intracellular	Catabolite.control.protein.A	Genetic Information Processing	Transcription	na
SP_0699	SP_1779	0.809949	79	N	P	SP_0699	hypothetical protein	na	hypothetical.protein	Hypothetical/Unknown	Hypothetical/Unknown	na	SP_1779	na	na	hypothetical.protein	Hypothetical/Unknown	Hypothetical/Unknown	na
SP_0767	SP_1396	0.810164	54	N	P	SP_0767	hypothetical protein	na	Hypothetical.DUF1027.domain.protein	Hypothetical/Unknown	Hypothetical/Unknown	yutD	SP_1396	na	Membrane	Phosphate.transport.ATP-binding.protein.PstB.(TC.3.A.1.7.1)	Environmental Information Processing	Membrane Transport	pstB
SP_1972	SP_2115	0.810258	82	N	P	SP_1972	na	na	FIG005935:.membrane.protein	Hypothetical/Unknown	Hypothetical/Unknown	na	SP_2115	na	na	FIG01114689:.hypothetical.protein	Hypothetical/Unknown	Hypothetical/Unknown	na
SP_0523	SP_2061	0.810269	72	N	P	SP_0523	ABC transporter permease protein	Membrane	ABC.transporter.permease.protein.EscB	Environmental Information Processing	Membrane Transport	ecsB	SP_2061	na	na	FIG01114641:.hypothetical.protein	Hypothetical/Unknown	Hypothetical/Unknown	na
SP_1402	SP_1861	0.810861	85	N	P	SP_1402	RNA cytosine-C5-methyltransferase NOL1/NOP2/sun family	Intracellular	tRNA.and.rRNA.cytosine-C5-methylases	Genetic Information Processing	Translation	na	SP_1861	Choline transporter	Membrane	L-proline.glycine.betaine.ABC.transport.system.permease.protein.ProV.(TC.3.A.1.12.1)	Environmental Information Processing	Membrane Transport	proV
SP_0286	SP_1163	0.810901	77	N	P	SP_0286	Cof family protein	Intracellular	Hydrolase.(HAD.superfamily)	Metabolism	Various Metabolism	na	SP_1163	acetoin dehydrogenase E1 component subunit beta	Intracellular	Acetoin.dehydrogenase.E1.component.beta-subunit.(EC.1.2.4.-)	Metabolism	Cofactor And Vitamin Metabolism	na
SP_0006	SP_0473	0.811102	82	N	P	SP_0006	Transcription-repair coupling factor	Intracellular	Transcription-repair.coupling.factor	Genetic Information Processing	Transcription	mfd	SP_0473	ROK family protein	Intracellular	Xylose.repressor.protein	Genetic Information Processing	Transcription	na
SP_1397	SP_1875	0.811907	65	N	P	SP_1397	na	Membrane	Phosphate.transport.ATP-binding.protein.PstB.(TC.3.A.1.7.1)	Environmental Information Processing	Membrane Transport	pstB	SP_1875	segregation and condensation protein B	Intracellular	Segregation.and.condensation.protein.B	Cellular Processes	Cell Division	scpB
SP_0767	SP_1112	0.812516	75	N	P	SP_0767	hypothetical protein	na	Hypothetical.DUF1027.domain.protein	Hypothetical/Unknown	Hypothetical/Unknown	yutD	SP_1112	degV family protein	Membrane	Hypothetical.protein.DUF194.DegV.family	Environmental Information Processing	Membrane Transport	na
SP_0167	SP_2115	0.81308	81	N	P	SP_0167	na	na	FIG01119245:.hypothetical.protein	Hypothetical/Unknown	Hypothetical/Unknown	na	SP_2115	na	na	FIG01114689:.hypothetical.protein	Hypothetical/Unknown	Hypothetical/Unknown	na
SP_2020	SP_2115	0.814526	81	N	P	SP_2020	na	Intracellular	Transcriptional.regulator.GntR.family	Genetic Information Processing	Transcription	na	SP_2115	na	na	FIG01114689:.hypothetical.protein	Hypothetical/Unknown	Hypothetical/Unknown	na
SP_2029	SP_2035	0.815266	82	N	P	SP_2029	Preprotein translocase YajC	Membrane	Preprotein.translocase.subunit.YajC.(TC.3.A.5.1.1)	Genetic Information Processing	Folding Sorting Degradation	yajC	SP_2035	3-keto-L-gulonate-6-phosphate decarboxylase	Intracellular	3-keto-L-gulonate.6-phosphate.decarboxylase	Metabolism	Carbohydrate Metabolism	ulaD
SP_0288	SP_0665	0.816242	78	N	P	SP_0288	na	na	Membrane-bound.protease.CAAX.family	Hypothetical/Unknown	Hypothetical/Unknown	na	SP_0665	aminodeoxychorismate synthase	Intracellular	Para-aminobenzoate.synthase.aminase.component.(EC.2.6.1.85)./.Aminodeoxychorismate.lyase.(EC.4.1.3.38)	Metabolism	Cofactor And Vitamin Metabolism	pabB
SP_0391	SP_1821	0.816634	63	N	P	SP_0391	choline binding protein	Cell Wall	Choline.binding.protein.J	Cellular Processes	Cellular Community	na	SP_1821	na	Intracellular	Catabolite.control.protein.A	Genetic Information Processing	Transcription	na
[truncated: 1,107 more rows]
