# Supplementary material for: A genome-wide atlas of antibiotic susceptibility targets and pathways to tolerance
Source: Nat Commun. 2022 Jun 7;13:3165. doi: 10.1038/s41467-022-30967-4 (PMC9174251; doi:10.1038/s41467-022-30967-4)
Supplement: Supplementary file 11 — Supplementary Data 8 [file 41467_2022_30967_MOESM11_ESM.xlsx]

## Sheet: 1888 1890 noABX GROWTH
-	TIGR4 WT				Δ1888				Δ1890
Time (Hours)	A	B	C	D	A	B	C	D	A	B	C	D
0.5	0.092	0.131	0.118	0.112	0.107	0.103	0.1	0.103	0.102	0.103	0.098	0.085
1	0.094	0.122	0.113	0.106	0.104	0.096	0.091	0.095	0.101	0.107	0.108	0.087
1.5	0.119	0.131	0.121	0.113	0.112	0.108	0.106	0.108	0.112	0.118	0.117	0.095
2	0.119	0.13	0.12	0.114	0.117	0.112	0.11	0.113	0.126	0.133	0.126	0.104
2.5	0.124	0.13	0.124	0.117	0.126	0.116	0.113	0.118	0.146	0.155	0.147	0.126
3	0.132	0.142	0.142	0.134	0.153	0.147	0.147	0.152	0.193	0.2	0.186	0.168
3.5	0.173	0.179	0.179	0.172	0.198	0.191	0.192	0.193	0.255	0.262	0.242	0.237
4	0.248	0.241	0.249	0.233	0.263	0.254	0.253	0.261	0.364	0.377	0.354	0.341
4.5	0.375	0.391	0.39	0.38	0.38	0.378	0.385	0.399	0.543	0.568	0.542	0.512
5	0.543	0.558	0.568	0.549	0.566	0.558	0.586	0.579	0.679	0.694	0.697	0.669
5.5	0.669	0.671	0.668	0.652	0.703	0.665	0.677	0.668	0.661	0.7	0.694	0.672
6	0.679	0.689	0.667	0.672	0.657	0.657	0.659	0.654	0.693	0.736	0.726	0.712
6.5	0.676	0.685	0.668	0.667	0.681	0.699	0.692	0.68	0.708	0.751	0.743	0.73
7	0.701	0.712	0.683	0.695	0.707	0.733	0.715	0.711	0.734	0.766	0.747	0.732
7.5	0.728	0.733	0.705	0.709	0.719	0.744	0.724	0.722	0.747	0.773	0.746	0.731
8	0.735	0.739	0.72	0.722	0.722	0.747	0.733	0.732	0.757	0.78	0.746	0.727
8.5	0.743	0.746	0.728	0.735	0.727	0.753	0.735	0.74	0.76	0.778	0.734	0.716
9	0.754	0.752	0.744	0.744	0.73	0.753	0.738	0.742	0.746	0.762	0.72	0.676
9.5	0.691	0.709	0.734	0.687	0.733	0.755	0.742	0.746	0.734	0.732	0.665	0.578
10	0.62	0.645	0.675	0.607	0.736	0.755	0.744	0.751	0.662	0.632	0.576	0.472
10.5	0.524	0.549	0.598	0.509	0.731	0.749	0.738	0.746	0.549	0.537	0.5	0.428
11	0.43	0.454	0.501	0.411	0.725	0.73	0.727	0.739	0.484	0.488	0.462	0.407
11.5	0.369	0.386	0.422	0.358	0.691	0.58	0.633	0.655	0.456	0.462	0.437	0.387
12	0.341	0.357	0.378	0.333	0.526	0.478	0.486	0.49	0.433	0.438	0.411	0.367
12.5	0.331	0.347	0.361	0.321	0.462	0.452	0.453	0.452	0.411	0.415	0.388	0.345
13	0.312	0.331	0.344	0.307	0.435	0.426	0.425	0.425	0.388	0.39	0.361	0.326
13.5	0.308	0.324	0.336	0.302	0.419	0.408	0.41	0.411	0.369	0.371	0.342	0.308
14	0.306	0.317	0.331	0.299	0.403	0.388	0.389	0.391	0.345	0.344	0.32	0.291
14.5	0.305	0.313	0.325	0.295	0.386	0.368	0.373	0.371	0.323	0.322	0.304	0.279
15	0.294	0.305	0.318	0.29	0.368	0.35	0.353	0.352	0.304	0.304	0.291	0.269
15.5	0.291	0.298	0.31	0.281	0.345	0.323	0.329	0.33	0.291	0.296	0.288	0.261
16	0.286	0.296	0.308	0.28	0.337	0.316	0.319	0.318	0.284	0.29	0.28	0.255
16.5	0.288	0.297	0.306	0.279	0.325	0.307	0.312	0.31	0.277	0.284	0.277	0.251
17	0.284	0.292	0.302	0.277	0.313	0.295	0.298	0.298	0.272	0.283	0.276	0.248
17.5	0.281	0.284	0.294	0.269	0.301	0.281	0.279	0.282	0.265	0.277	0.27	0.246

## Sheet: 1888 1890 GEN GROWTH
	TIGR4 WT				Δ1888				Δ1890
Time (Hours)	A	B	C	D	A	B	C	D	A	B	C	D
0.5	0.083	0.106	0.102	0.166	0.288	0.304	0.308	0.307	0.304	0.299	0.254	0.085
1	0.087	0.11	0.111	0.103	0.105	0.102	0.107	0.106	0.107	0.107	0.109	0.115
1.5	0.099	0.112	0.12	0.106	0.11	0.106	0.112	0.111	0.112	0.111	0.112	0.118
2	0.106	0.113	0.12	0.107	0.113	0.109	0.115	0.114	0.116	0.115	0.116	0.119
2.5	0.11	0.116	0.122	0.108	0.119	0.115	0.12	0.118	0.122	0.12	0.121	0.123
3	0.102	0.113	0.119	0.107	0.123	0.12	0.125	0.122	0.131	0.128	0.127	0.13
3.5	0.108	0.114	0.12	0.108	0.131	0.129	0.134	0.13	0.144	0.141	0.138	0.139
4	0.107	0.115	0.121	0.11	0.145	0.141	0.146	0.138	0.16	0.156	0.151	0.149
4.5	0.11	0.117	0.123	0.112	0.164	0.16	0.163	0.154	0.186	0.179	0.171	0.167
5	0.11	0.116	0.121	0.111	0.187	0.189	0.188	0.175	0.226	0.217	0.199	0.198
5.5	0.111	0.115	0.121	0.113	0.227	0.233	0.224	0.209	0.284	0.273	0.244	0.233
6	0.114	0.12	0.128	0.119	0.297	0.307	0.293	0.261	0.38	0.359	0.324	0.299
6.5	0.117	0.121	0.132	0.126	0.391	0.406	0.389	0.346	0.513	0.488	0.436	0.399
7	0.124	0.126	0.142	0.136	0.511	0.556	0.521	0.454	0.689	0.676	0.588	0.552
7.5	0.136	0.132	0.153	0.154	0.683	0.679	0.663	0.606	0.712	0.687	0.698	0.684
8	0.16	0.152	0.189	0.192	0.699	0.692	0.7	0.666	0.695	0.676	0.682	0.667
8.5	0.212	0.18	0.238	0.254	0.684	0.682	0.681	0.687	0.704	0.681	0.677	0.677
9	0.302	0.234	0.321	0.359	0.699	0.695	0.699	0.717	0.7	0.676	0.671	0.689
9.5	0.44	0.327	0.446	0.491	0.706	0.7	0.707	0.736	0.702	0.676	0.667	0.698
10	0.591	0.446	0.59	0.604	0.706	0.698	0.708	0.74	0.696	0.67	0.661	0.699
10.5	0.675	0.542	0.669	0.663	0.706	0.695	0.707	0.737	0.681	0.656	0.651	0.695
11	0.703	0.591	0.711	0.688	0.706	0.693	0.707	0.736	0.645	0.626	0.63	0.687
11.5	0.717	0.618	0.724	0.697	0.704	0.69	0.704	0.733	0.583	0.578	0.59	0.645
12	0.715	0.618	0.723	0.695	0.698	0.683	0.699	0.727	0.483	0.489	0.518	0.585
12.5	0.708	0.623	0.723	0.694	0.687	0.676	0.689	0.718	0.402	0.393	0.421	0.492
13	0.702	0.624	0.717	0.692	0.618	0.609	0.646	0.674	0.374	0.357	0.372	0.42
13.5	0.697	0.625	0.717	0.692	0.477	0.463	0.519	0.549	0.362	0.345	0.357	0.399
14	0.684	0.624	0.709	0.685	0.373	0.362	0.394	0.408	0.35	0.334	0.344	0.384
14.5	0.673	0.62	0.697	0.675	0.349	0.339	0.355	0.36	0.336	0.324	0.334	0.37
15	0.649	0.615	0.677	0.66	0.337	0.328	0.341	0.343	0.321	0.311	0.32	0.353
15.5	0.632	0.615	0.659	0.632	0.329	0.319	0.332	0.334	0.309	0.302	0.309	0.341
16	0.607	0.611	0.636	0.573	0.319	0.312	0.324	0.326	0.297	0.292	0.298	0.327
16.5	0.59	0.603	0.585	0.467	0.313	0.306	0.318	0.32	0.288	0.285	0.289	0.315
17	0.559	0.556	0.478	0.34	0.304	0.298	0.311	0.312	0.28	0.277	0.28	0.303

## Sheet: 1888 1890 VAN GROWTH
	TIGR4 WT				Δ1888				Δ1890
Time (Hours)	A	B	C	D	A	B	C	D	A	B	C	D
0.5	0.091	0.241	0.326	0.312	0.299	0.287	0.293	0.308	0.301	0.284	0.264	0.092
1	0.107	0.111	0.109	0.104	0.104	0.103	0.104	0.107	0.11	0.107	0.104	0.102
1.5	0.11	0.113	0.111	0.107	0.107	0.106	0.107	0.11	0.11	0.109	0.105	0.103
2	0.108	0.11	0.109	0.106	0.108	0.107	0.108	0.112	0.113	0.111	0.108	0.107
2.5	0.113	0.115	0.113	0.109	0.112	0.11	0.111	0.114	0.115	0.113	0.109	0.107
3	0.112	0.113	0.112	0.108	0.112	0.111	0.111	0.115	0.117	0.115	0.112	0.109
3.5	0.113	0.114	0.113	0.11	0.115	0.114	0.114	0.117	0.121	0.119	0.115	0.114
4	0.111	0.113	0.112	0.11	0.119	0.117	0.117	0.12	0.128	0.124	0.121	0.119
4.5	0.111	0.113	0.111	0.109	0.124	0.123	0.123	0.125	0.138	0.133	0.131	0.13
5	0.113	0.114	0.114	0.112	0.136	0.134	0.134	0.135	0.156	0.148	0.146	0.147
5.5	0.116	0.117	0.116	0.115	0.154	0.151	0.147	0.149	0.18	0.173	0.17	0.174
6	0.123	0.122	0.121	0.119	0.181	0.182	0.172	0.173	0.213	0.201	0.206	0.207
6.5	0.126	0.125	0.126	0.124	0.214	0.22	0.201	0.204	0.267	0.253	0.252	0.261
7	0.133	0.13	0.133	0.132	0.269	0.271	0.258	0.256	0.35	0.331	0.329	0.346
7.5	0.143	0.137	0.143	0.144	0.349	0.355	0.334	0.338	0.474	0.453	0.438	0.462
8	0.161	0.15	0.158	0.16	0.463	0.468	0.449	0.452	0.564	0.556	0.547	0.561
8.5	0.192	0.172	0.187	0.191	0.566	0.561	0.548	0.563	0.574	0.565	0.556	0.577
9	0.231	0.201	0.22	0.229	0.574	0.574	0.567	0.566	0.576	0.57	0.549	0.56
9.5	0.29	0.243	0.273	0.29	0.572	0.573	0.56	0.557	0.578	0.563	0.553	0.56
10	0.379	0.31	0.353	0.383	0.575	0.571	0.569	0.557	0.578	0.562	0.545	0.557
10.5	0.46	0.399	0.443	0.47	0.568	0.57	0.561	0.556	0.575	0.566	0.554	0.559
11	0.497	0.464	0.494	0.513	0.579	0.579	0.575	0.564	0.572	0.564	0.552	0.561
11.5	0.51	0.499	0.516	0.523	0.586	0.581	0.58	0.564	0.568	0.56	0.548	0.559
12	0.503	0.504	0.513	0.516	0.591	0.582	0.584	0.565	0.564	0.557	0.546	0.56
12.5	0.499	0.506	0.508	0.51	0.597	0.586	0.59	0.567	0.559	0.554	0.542	0.557
13	0.488	0.499	0.504	0.504	0.597	0.584	0.588	0.566	0.55	0.545	0.535	0.552
13.5	0.477	0.49	0.495	0.491	0.597	0.583	0.588	0.564	0.535	0.529	0.523	0.542
14	0.469	0.486	0.49	0.489	0.595	0.58	0.587	0.561	0.519	0.512	0.507	0.526
14.5	0.466	0.479	0.488	0.495	0.591	0.577	0.585	0.557	0.5	0.494	0.488	0.506
15	0.468	0.479	0.494	0.498	0.586	0.57	0.578	0.553	0.48	0.473	0.469	0.485
15.5	0.47	0.476	0.491	0.494	0.573	0.555	0.566	0.543	0.455	0.449	0.446	0.459
16	0.477	0.474	0.489	0.492	0.562	0.541	0.555	0.532	0.431	0.427	0.424	0.435
16.5	0.48	0.469	0.485	0.489	0.539	0.517	0.532	0.512	0.404	0.401	0.401	0.41
17	0.48	0.465	0.482	0.486	0.509	0.486	0.503	0.486	0.374	0.372	0.374	0.381

## Sheet: 1888 1890 CIP GROWTH
Time (Hours)	TIGR4 WT				Δ1888				Δ1890				TIGR4 WT + CIP				Δ1888 + CIP				Δ1890 + CIP
0.5	0.092	0.131	0.118	0.112	0.107	0.103	0.1	0.103	0.102	0.103	0.098	0.085	0.107	0.111	0.107	0.11	0.104	0.1	0.1	0.099	0.098	0.099	0.101	0.098
1	0.094	0.122	0.113	0.106	0.104	0.096	0.091	0.095	0.101	0.107	0.108	0.087	0.114	0.112	0.108	0.112	0.109	0.105	0.104	0.104	0.103	0.105	0.108	0.104
1.5	0.119	0.131	0.121	0.113	0.112	0.108	0.106	0.108	0.112	0.118	0.117	0.095	0.126	0.119	0.115	0.117	0.115	0.111	0.11	0.11	0.111	0.111	0.113	0.107
2	0.119	0.13	0.12	0.114	0.117	0.112	0.11	0.113	0.126	0.133	0.126	0.104	0.124	0.119	0.116	0.117	0.118	0.115	0.114	0.114	0.117	0.119	0.119	0.113
2.5	0.124	0.13	0.124	0.117	0.126	0.116	0.113	0.118	0.146	0.155	0.147	0.126	0.123	0.12	0.117	0.119	0.126	0.122	0.123	0.122	0.128	0.128	0.13	0.121
3	0.132	0.142	0.142	0.134	0.153	0.147	0.147	0.152	0.193	0.2	0.186	0.168	0.128	0.124	0.123	0.126	0.139	0.134	0.139	0.138	0.141	0.144	0.146	0.138
3.5	0.173	0.179	0.179	0.172	0.198	0.191	0.192	0.193	0.255	0.262	0.242	0.237	0.136	0.133	0.131	0.131	0.152	0.139	0.15	0.144	0.164	0.167	0.166	0.153
4	0.248	0.241	0.249	0.233	0.263	0.254	0.253	0.261	0.364	0.377	0.354	0.341	0.145	0.139	0.139	0.139	0.164	0.157	0.163	0.16	0.187	0.193	0.192	0.18
4.5	0.375	0.391	0.39	0.38	0.38	0.378	0.385	0.399	0.543	0.568	0.542	0.512	0.153	0.148	0.15	0.151	0.19	0.18	0.185	0.184	0.221	0.222	0.221	0.206
5	0.543	0.558	0.568	0.549	0.566	0.558	0.586	0.579	0.679	0.694	0.697	0.669	0.17	0.165	0.171	0.169	0.216	0.207	0.217	0.213	0.267	0.271	0.268	0.242
5.5	0.669	0.671	0.668	0.652	0.703	0.665	0.677	0.668	0.661	0.7	0.694	0.672	0.2	0.194	0.2	0.196	0.259	0.244	0.252	0.25	0.323	0.337	0.33	0.304
6	0.679	0.689	0.667	0.672	0.657	0.657	0.659	0.654	0.693	0.736	0.726	0.712	0.232	0.228	0.241	0.235	0.305	0.294	0.311	0.302	0.42	0.43	0.411	0.379
6.5	0.676	0.685	0.668	0.667	0.681	0.699	0.692	0.68	0.708	0.751	0.743	0.73	0.289	0.279	0.299	0.29	0.379	0.364	0.389	0.376	0.525	0.551	0.528	0.501
7	0.701	0.712	0.683	0.695	0.707	0.733	0.715	0.711	0.734	0.766	0.747	0.732	0.358	0.357	0.382	0.375	0.487	0.461	0.504	0.485	0.606	0.615	0.619	0.584
7.5	0.728	0.733	0.705	0.709	0.719	0.744	0.724	0.722	0.747	0.773	0.746	0.731	0.462	0.46	0.484	0.474	0.627	0.584	0.622	0.616	0.63	0.63	0.645	0.597
8	0.735	0.739	0.72	0.722	0.722	0.747	0.733	0.732	0.757	0.78	0.746	0.727	0.542	0.555	0.576	0.563	0.666	0.663	0.662	0.678	0.639	0.632	0.637	0.594
8.5	0.743	0.746	0.728	0.735	0.727	0.753	0.735	0.74	0.76	0.778	0.734	0.716	0.579	0.606	0.624	0.612	0.688	0.7	0.662	0.694	0.648	0.635	0.637	0.599
9	0.754	0.752	0.744	0.744	0.73	0.753	0.738	0.742	0.746	0.762	0.72	0.676	0.594	0.628	0.638	0.628	0.658	0.683	0.657	0.675	0.653	0.634	0.635	0.602
9.5	0.691	0.709	0.734	0.687	0.733	0.755	0.742	0.746	0.734	0.732	0.665	0.578	0.582	0.622	0.636	0.625	0.657	0.693	0.664	0.671	0.659	0.633	0.631	0.608
10	0.62	0.645	0.675	0.607	0.736	0.755	0.744	0.751	0.662	0.632	0.576	0.472	0.582	0.621	0.629	0.619	0.659	0.713	0.673	0.673	0.662	0.632	0.628	0.609
10.5	0.524	0.549	0.598	0.509	0.731	0.749	0.738	0.746	0.549	0.537	0.5	0.428	0.574	0.615	0.623	0.614	0.662	0.73	0.681	0.677	0.666	0.632	0.627	0.615
11	0.43	0.454	0.501	0.411	0.725	0.73	0.727	0.739	0.484	0.488	0.462	0.407	0.569	0.612	0.617	0.609	0.663	0.737	0.684	0.677	0.666	0.63	0.624	0.615
11.5	0.369	0.386	0.422	0.358	0.691	0.58	0.633	0.655	0.456	0.462	0.437	0.387	0.566	0.608	0.614	0.605	0.665	0.744	0.688	0.68	0.665	0.628	0.62	0.615
12	0.341	0.357	0.378	0.333	0.526	0.478	0.486	0.49	0.433	0.438	0.411	0.367	0.564	0.605	0.608	0.601	0.666	0.745	0.689	0.679	0.661	0.622	0.616	0.613
12.5	0.331	0.347	0.361	0.321	0.462	0.452	0.453	0.452	0.411	0.415	0.388	0.345	0.565	0.605	0.609	0.6	0.67	0.75	0.692	0.682	0.655	0.615	0.608	0.609
13	0.312	0.331	0.344	0.307	0.435	0.426	0.425	0.425	0.388	0.39	0.361	0.326	0.557	0.597	0.603	0.595	0.669	0.752	0.692	0.68	0.64	0.602	0.596	0.6
13.5	0.308	0.324	0.336	0.302	0.419	0.408	0.41	0.411	0.369	0.371	0.342	0.308	0.556	0.592	0.595	0.589	0.668	0.753	0.692	0.681	0.627	0.592	0.585	0.588
14	0.306	0.317	0.331	0.299	0.403	0.388	0.389	0.391	0.345	0.344	0.32	0.291	0.553	0.589	0.592	0.585	0.668	0.754	0.691	0.679	0.612	0.577	0.571	0.575
14.5	0.305	0.313	0.325	0.295	0.386	0.368	0.373	0.371	0.323	0.322	0.304	0.279	0.548	0.584	0.585	0.578	0.667	0.755	0.691	0.677	0.589	0.559	0.556	0.563
15	0.294	0.305	0.318	0.29	0.368	0.35	0.353	0.352	0.304	0.304	0.291	0.269	0.541	0.578	0.577	0.57	0.666	0.755	0.689	0.676	0.554	0.53	0.533	0.545
15.5	0.291	0.298	0.31	0.281	0.345	0.323	0.329	0.33	0.291	0.296	0.288	0.261	0.53	0.568	0.564	0.56	0.664	0.753	0.687	0.673	0.492	0.484	0.494	0.517
16	0.286	0.296	0.308	0.28	0.337	0.316	0.319	0.318	0.284	0.29	0.28	0.255	0.521	0.555	0.55	0.547	0.661	0.752	0.685	0.67	0.412	0.415	0.432	0.475
16.5	0.288	0.297	0.306	0.279	0.325	0.307	0.312	0.31	0.277	0.284	0.277	0.251	0.512	0.542	0.533	0.533	0.66	0.752	0.685	0.669	0.365	0.36	0.375	0.412
17	0.284	0.292	0.302	0.277	0.313	0.295	0.298	0.298	0.272	0.283	0.276	0.248	0.492	0.518	0.51	0.511	0.657	0.75	0.681	0.666	0.346	0.335	0.346	0.357
17.5	0.281	0.284	0.294	0.269	0.301	0.281	0.279	0.282	0.265	0.277	0.27	0.246	0.468	0.489	0.481	0.483	0.651	0.745	0.675	0.659	0.332	0.32	0.329	0.326

## Sheet: 1888 GEN TOLERANCE
	WT_10X Gentamicin							Δ1888_10X Gentamicin
	A	B	C	D				A	B	C	D
0	9400000	10500000	9500000	8100000				35500000	32250000	42000000	51000000
8	100	48	18	12				3300	3500	21300	23200
24	0.1	0.1	0.1	0.1				300	38	3750	4200
Fraction
	WT_10X Gentamicin							Δ1888_10X Gentamicin
	A	B	C	D				A	B	C	D
0	1	1	1	1				1	1	1	1
8	1.06383e-05	4.57143e-06	1.89474e-06	1.48148e-06				9.29577e-05	0.000108527	0.000507143	0.000454902
24	1.06383e-08	9.52381e-09	1.05263e-08	1.23457e-08				8.4507e-06	1.17829e-06	8.92857e-05	8.23529e-05
Fold	A	B	C	D
8	8.73803	23.7403	267.659	307.059	151.799	157.474
24	794.366	123.721	8482.14	6670.59	4017.7	4184.18
N.B. at 24hr no WT could be recovered, and thus the fold enrichment maybe bigger than 4000-fold

## Sheet: 1888 VAN TOLERANCE
	WT_10X Gentamicin							Δ1888_10X Gentamicin
	A	B	C	D				A	B	C	D
0	11450000	9500000	14750000	12650000				45000000	42000000	65000000	52000000
8	23	24	10	12				5	12	5	8
24	1	0.1	2	2				1	2	2	0.1
Fraction
	WT_10X Gentamicin							Δ1888_10X Gentamicin
	A	B	C	D				A	B	C	D
0	1	1	1	1				1	1	1	1
8	2.00873e-06	2.52632e-06	6.77966e-07	9.48617e-07				1.11111e-07	2.85714e-07	7.69231e-08	1.53846e-07
24	8.73362e-08	1.05263e-08	1.35593e-07	1.58103e-07				2.22222e-08	4.7619e-08	3.07692e-08	1.92308e-09
Fold	A	B	C	D
8	0.055314	0.113095	0.113462	0.162179	0.111013	0.0437063
24	0.254444	4.52381	0.226923	0.0121635	1.25434	2.18234

## Sheet: 0006_MFD GEN GROWTH
	TIGR4 WT				SP_0006				TIGR4 WT - GEN				SP_0006 - GEN
Time (Hours)	A	B	C		A	B	C		A	B	C		A	B	C
0.5	0.087	0.086	0.086		0.084	0.084	0.085		0.082	0.114	0.187		0.153	0.102	0.108
1	0.089	0.124	0.122		0.114	0.107	0.088		0.091	0.117	0.117		0.115	0.114	0.118
1.5	0.093	0.123	0.126		0.124	0.123	0.096		0.089	0.116	0.117		0.117	0.117	0.12
2	0.103	0.132	0.132		0.137	0.134	0.116		0.092	0.115	0.116		0.119	0.121	0.126
2.5	0.133	0.164	0.156		0.183	0.164	0.165		0.101	0.122	0.123		0.124	0.129	0.131
3	0.159	0.187	0.186		0.244	0.215	0.212		0.108	0.119	0.12		0.124	0.131	0.132
3.5	0.245	0.264	0.252		0.375	0.333	0.334		0.107	0.121	0.122		0.127	0.14	0.137
4	0.421	0.432	0.407		0.546	0.493	0.503		0.12	0.125	0.127		0.131	0.149	0.141
4.5	0.561	0.57	0.56		0.636	0.593	0.602		0.121	0.127	0.129		0.138	0.159	0.145
5	0.657	0.658	0.659		0.685	0.656	0.663		0.129	0.13	0.131		0.145	0.169	0.153
5.5	0.679	0.686	0.684		0.7	0.68	0.676		0.126	0.13	0.131		0.15	0.183	0.16
6	0.681	0.678	0.683		0.701	0.683	0.678		0.123	0.129	0.131		0.152	0.198	0.163
6.5	0.684	0.679	0.685		0.702	0.69	0.683		0.13	0.13	0.131		0.162	0.221	0.177
7	0.693	0.692	0.7		0.709	0.7	0.694		0.155	0.136	0.138		0.178	0.253	0.193
7.5	0.674	0.689	0.729		0.708	0.703	0.696		0.162	0.136	0.138		0.197	0.292	0.214
8	0.59	0.64	0.68		0.719	0.728	0.73		0.187	0.144	0.145		0.232	0.345	0.249
8.5	0.466	0.514	0.557		0.631	0.678	0.656		0.198	0.142	0.143		0.27	0.4	0.285
9	0.381	0.408	0.429		0.508	0.537	0.519		0.242	0.151	0.149		0.325	0.472	0.341
9.5	0.357	0.361	0.374		0.413	0.411	0.406		0.286	0.157	0.154		0.396	0.547	0.405
10	0.345	0.347	0.357		0.372	0.359	0.357		0.342	0.171	0.164		0.468	0.596	0.484
10.5	0.337	0.34	0.351		0.356	0.343	0.345		0.407	0.191	0.177		0.525	0.604	0.549
11	0.327	0.326	0.336		0.343	0.33	0.326		0.466	0.217	0.193		0.519	0.598	0.555
11.5	0.322	0.325	0.337		0.34	0.329	0.326		0.5	0.258	0.221		0.517	0.597	0.555
12	0.313	0.308	0.322		0.33	0.32	0.316		0.493	0.305	0.248		0.506	0.584	0.546
12.5	0.307	0.307	0.319		0.325	0.317	0.311		0.494	0.37	0.296		0.491	0.568	0.535
13	0.3	0.302	0.316		0.323	0.315	0.315		0.481	0.447	0.34		0.461	0.532	0.509
13.5	0.296	0.304	0.314		0.32	0.313	0.313		0.473	0.502	0.392		0.418	0.488	0.467
14	0.292	0.295	0.305		0.312	0.308	0.307		0.466	0.533	0.405		0.369	0.429	0.413
14.5	0.289	0.297	0.308		0.314	0.307	0.305		0.454	0.554	0.405		0.335	0.372	0.375
15	0.286	0.292	0.303		0.311	0.306	0.305		0.439	0.563	0.399		0.313	0.325	0.347
15.5	0.283	0.297	0.305		0.308	0.301	0.296		0.44	0.569	0.396		0.309	0.301	0.332
16	0.28	0.287	0.296		0.302	0.298	0.291		0.375	0.542	0.382		0.301	0.288	0.318
16.5	0.277	0.286	0.295		0.304	0.297	0.288		0.323	0.504	0.371		0.296	0.282	0.308
17	0.271	0.281	0.289		0.305	0.295	0.295		0.292	0.469	0.369		0.292	0.279	0.3
17.5	0.268	0.276	0.284		0.3	0.29	0.285		0.289	0.414	0.373		0.288	0.276	0.295

## Sheet: 0006_MFD GEN TOLERANCE
	WT_10X Gentamicin							Δ0006_10X Gentamicin
	A	B	C	D				A	B	C	D
0	16600000	11250000	115500000	6000000				27500000	12950000	62000000	9000000
8	8	11	6	7				50	22	30	50
24	0.1	0.1	0.1	0.1				1	12	14	39
Fraction
	WT_10X Gentamicin							Δ0006_10X Gentamicin
	A	B	C	D				A	B	C	D
0	1	1	1	1				1	1	1	1
8	4.81928e-07	9.77778e-07	5.19481e-08	1.16667e-06				1.81818e-06	1.69884e-06	4.83871e-07	5.55556e-06
24	6.0241e-09	8.88889e-09	8.65801e-10	1.66667e-08				3.63636e-08	9.26641e-07	2.25806e-07	4.33333e-06
Fold	A	B	C	D
8	3.77273	1.73745	9.31452	4.7619	4.89665	3.20309
24	6.03636	104.247	260.806	260	157.772	125.107
N.B. at 24hr no WT could be recovered, and thus the fold enrichment maybe bigger than 150-fold

## Sheet: 0288 SXT AMX GROWTH
	TIGR4 WT				SP_0288				TIGR4 WT - SXT				SP_0288- SXT				TIGR4 WT - AMX				SP_0288- AMX
Time (Hours)	A	B	C	D	A	B	C	D	A	B	C	D	A	B	C	D	A	B	C	D	A	B	C	D
0.5	0.091	0.093	0.1		0.096	0.101	0.085		0.082	0.108	0.108		0.104	0.102	0.102		0.1	0.099	0.102		0.102	0.104	0.097
1	0.106	0.103	0.108		0.106	0.108	0.086		0.087	0.116	0.115		0.114	0.114	0.114		0.112	0.112	0.115		0.114	0.114	0.107
1.5	0.114	0.109	0.113		0.11	0.113	0.092		0.095	0.118	0.118		0.116	0.115	0.116		0.114	0.115	0.118		0.117	0.115	0.11
2	0.125	0.121	0.125		0.116	0.118	0.099		0.098	0.123	0.124		0.12	0.119	0.119		0.117	0.119	0.122		0.117	0.115	0.111
2.5	0.151	0.145	0.148		0.128	0.128	0.119		0.108	0.13	0.129		0.127	0.126	0.126		0.124	0.129	0.133		0.123	0.12	0.118
3	0.188	0.177	0.201		0.155	0.143	0.151		0.112	0.131	0.13		0.132	0.132	0.133		0.139	0.143	0.152		0.132	0.129	0.131
3.5	0.283	0.253	0.285		0.213	0.186	0.211		0.114	0.135	0.135		0.147	0.141	0.138		0.181	0.192	0.188		0.146	0.135	0.148
4	0.421	0.387	0.417		0.326	0.27	0.348		0.114	0.138	0.14		0.164	0.157	0.173		0.233	0.279	0.267		0.199	0.181	0.186
4.5	0.578	0.534	0.567		0.502	0.429	0.526		0.13	0.154	0.149		0.212	0.216	0.225		0.344	0.411	0.411		0.278	0.24	0.277
5	0.66	0.631	0.646		0.63	0.579	0.645		0.137	0.168	0.155		0.288	0.296	0.309		0.456	0.496	0.503		0.429	0.348	0.404
5.5	0.666	0.641	0.646		0.688	0.668	0.693		0.153	0.192	0.175		0.401	0.41	0.416		0.494	0.507	0.521		0.559	0.495	0.54
6	0.675	0.65	0.652		0.678	0.668	0.703		0.178	0.236	0.21		0.541	0.555	0.567		0.491	0.509	0.532		0.571	0.528	0.544
6.5	0.677	0.655	0.654		0.681	0.678	0.703		0.207	0.29	0.262		0.639	0.637	0.626		0.492	0.51	0.533		0.563	0.53	0.545
7	0.683	0.666	0.66		0.683	0.685	0.708		0.258	0.373	0.331		0.64	0.633	0.633		0.491	0.509	0.53		0.56	0.532	0.548
7.5	0.705	0.7	0.698		0.683	0.69	0.664		0.321	0.477	0.434		0.646	0.641	0.64		0.475	0.483	0.502		0.541	0.515	0.532
8	0.64	0.629	0.665		0.699	0.694	0.548		0.426	0.573	0.548		0.657	0.652	0.648		0.44	0.423	0.429		0.5	0.476	0.5
8.5	0.508	0.495	0.537		0.625	0.603	0.421		0.517	0.608	0.597		0.649	0.647	0.644		0.383	0.358	0.351		0.422	0.411	0.434
9	0.413	0.406	0.422		0.505	0.481	0.375		0.558	0.614	0.604		0.638	0.643	0.636		0.335	0.322	0.317		0.361	0.356	0.37
9.5	0.379	0.375	0.381		0.417	0.408	0.351		0.56	0.617	0.611		0.62	0.625	0.609		0.306	0.301	0.298		0.329	0.322	0.337
10	0.362	0.359	0.361		0.385	0.38	0.334		0.571	0.617	0.614		0.581	0.568	0.547		0.291	0.289	0.287		0.312	0.304	0.322
10.5	0.345	0.343	0.344		0.365	0.361	0.326		0.565	0.61	0.61		0.512	0.493	0.472		0.28	0.28	0.281		0.301	0.292	0.312
11	0.328	0.325	0.326		0.345	0.345	0.31		0.569	0.604	0.605		0.446	0.432	0.417		0.275	0.275	0.276		0.291	0.282	0.3
11.5	0.316	0.315	0.316		0.328	0.327	0.297		0.573	0.596	0.596		0.401	0.397	0.385		0.27	0.27	0.273		0.284	0.275	0.292
12	0.305	0.304	0.305		0.315	0.311	0.295		0.577	0.572	0.562		0.375	0.373	0.36		0.265	0.265	0.268		0.277	0.268	0.282
12.5	0.298	0.297	0.3		0.306	0.303	0.291		0.521	0.525	0.506		0.354	0.354	0.342		0.261	0.261	0.265		0.272	0.264	0.274
13	0.293	0.29	0.295		0.301	0.296	0.286		0.471	0.464	0.442		0.339	0.339	0.329		0.26	0.26	0.264		0.27	0.262	0.27
13.5	0.288	0.286	0.291		0.296	0.291	0.282		0.437	0.392	0.374		0.325	0.327	0.318		0.257	0.258	0.262		0.266	0.259	0.265
14	0.286	0.283	0.289		0.292	0.286	0.276		0.401	0.352	0.341		0.315	0.317	0.31		0.257	0.257	0.261		0.264	0.257	0.262
14.5	0.28	0.276	0.282		0.288	0.283	0.268		0.376	0.332	0.323		0.305	0.308	0.302		0.253	0.254	0.258		0.262	0.257	0.259
15	0.277	0.275	0.28		0.285	0.282	0.271		0.363	0.319	0.313		0.3	0.305	0.298		0.251	0.252	0.256		0.259	0.254	0.256
15.5	0.274	0.271	0.275		0.282	0.278	0.266		0.357	0.307	0.302		0.292	0.296	0.291		0.244	0.246	0.25		0.253	0.248	0.247
16	0.273	0.27	0.274		0.281	0.278	0.264		0.343	0.298	0.296		0.289	0.292	0.287		0.241	0.243	0.247		0.251	0.246	0.245
16.5	0.269	0.265	0.268		0.276	0.275	0.255		0.339	0.292	0.29		0.286	0.29	0.286		0.24	0.242	0.245		0.248	0.243	0.241
17	0.266	0.262	0.266		0.274	0.273	0.26		0.329	0.286	0.286		0.284	0.289	0.285		0.238	0.24	0.244		0.246	0.242	0.239
17.5	0.259	0.254	0.257		0.266	0.268	0.249		0.318	0.28	0.281		0.282	0.285	0.283		0.235	0.237	0.241		0.243	0.239	0.237

## Sheet: 0288 SXT Tolerance
	WT_10X SXT							Δ0288_10X SXT
	A	B	C	D				A	B	C	D
0	8950000	7500000	10450000	2.04333e+07				10600000	10050000	9100000	10150000
8	193000	152500	157500	305000				1495000	2400000	800000	1375000
24	4	2	1	1				29	30	34	35
Fraction
	WT_10X SXT							Δ0288_10X SXT
	A	B	C	D				A	B	C	D
0	1	1	1	1				1	1	1	1
8	0.0215642	0.0203333	0.0150718	0.0149266				0.141038	0.238806	0.0879121	0.135468
24	4.46927e-07	2.66667e-07	9.56938e-08	4.89396e-08				2.73585e-06	2.98507e-06	3.73626e-06	3.44828e-06
Fold	A	B	C	D
8	6.54035	11.7446	5.8329	9.07561	8.29835	2.68635
24	6.12146	11.194	39.044	70.4598	31.7048	29.6142

[truncated: 21 more sheets: 1068 CIP GROWTH, 1068 CIP TOLERANCE, 1544 CIP GROWTH, 1544 CIP TOLERANCE, 2175 2176 GEN MEM GROWTH, 2066 GEN MEM GROWTH, 2066 GEN TOLERANCE, 2065 GEN MEM GROWTH, 2065 GEN TOLERANCE, 0848 LVX GROWTH, 0829 0846 & DBL  SYN GROWTH, 0473 GEN GROWTH, 1505 DAP VAN GROWTH, 0831 1097 1645 & DBL FEP GROWTH, 1097 1645 & DBL FEP TOLERA, 0829 FEP GROWTH, 0829 FEP TOLERANCE, 1396 MEM GROWTH, 1396 MEM TOLERANCE, GROWTH & Tn-Seq DATA COMBINED …]
