# Supplementary material for: A genome-wide atlas of antibiotic susceptibility targets and pathways to tolerance
Source: Nat Commun. 2022 Jun 7;13:3165. doi: 10.1038/s41467-022-30967-4 (PMC9174251; doi:10.1038/s41467-022-30967-4)
Supplement: Supplementary file 12 — Supplementary Data 9 [file 41467_2022_30967_MOESM12_ESM.xlsx]

## Sheet: ppGpp
	Control			Mupirocin
T4	0	0	0	0.6898	0.6076	0.7519
SP0831KO	0	0	0	0.8953	0.7303	0.832
SP1645KO	0	0	0	0	0	0
SP1097KO	0	0	0	1.0818	0.9562	1.0178
SP1097-1645KO	0	0	0	0	0	0

## Sheet: pppGpp
	Control			Mupirocin
T4	0	0	0	0.0702	0.0579	0.0695
SP0831KO	0	0	0	0.0866	0.0985	0.0854
SP1645KO	0	0	0	0	0	0
SP1097KO	0	0	0	0.0722	0.0631	0.0675
SP1097-1645KO	0	0	0	0	0	0

## Sheet: ATP
	Control			Mupirocin
T4	5.5281	5.1368	6.4037	14.0895	12.9656	11.684
SP0831KO	6.2157	5.3908	5.6321	8.4143	8.2518	7.3848
SP1645KO	7.6587	7.2983	6.9181	7.7987	7.3255	7.4546
SP1097KO	8.1898	6.9345	7.3617	20.5469	16.77	18.6247
SP1097-1645KO	5.0679	4.299	4.9591	5.4838	4.7982	5.0779

## Sheet: ADP
	Control			Mupirocin
T4	27.906	25.3203	29.946	61.3858	51.3799	52.2721
SP0831KO	28.0619	23.0533	25.2653	48.7296	45.693	43.9219
SP1645KO	31.9086	30.2354	27.3343	31.2478	32.6352	30.799
SP1097KO	33.3948	29.4564	30.1769	56.287	52.1098	50.8162
SP1097-1645KO	24.8066	24.2659	28.4033	28.1471	24.803	24.0606

## Sheet: GTP
	Control			Mupirocin
T4	4.0404	3.3808	3.2308	0.6371	0.5767	0.5822
SP0831KO	1.3757	1.8921	1.5972	0.6246	0.5384	0.4938
SP1645KO	2.0014	1.4018	1.6887	2.2862	1.9635	2.2992
SP1097KO	3.7361	2.7823	3.2539	0.551	0.519	0.4432
SP1097-1645KO	0.8209	0.9052	0.7526	1.029	0.9335	0.8212

## Sheet: GDP
	Control			Mupirocin
T4	2.8362	3.3282	3.6045	1.4927	1.4291	1.6728
SP0831KO	4.9702	5.1077	5.8466	1.7482	1.6028	1.7921
SP1645KO	4.8175	4.9072	5.6048	6.8371	5.7362	5.4967
SP1097KO	6.9021	5.7158	6.1824	1.4561	1.3019	1.0945
SP1097-1645KO	3.1549	3.4363	3.135	3.7841	3.6287	3.2937

## Sheet: CTP
	Control			Mupirocin
T4	1.4052	1.0271	0.9675	3.2528	2.7298	2.9348
SP0831KO	0.949	1.0136	0.9062	4.0526	3.282	3.959
SP1645KO	1.5027	1.1342	1.516	2.0762	1.7354	2.0424
SP1097KO	3.0104	2.3953	3.1263	6.6304	4.5553	5.8546
SP1097-1645KO	0.9856	1.2153	1.3299	1.9095	1.7028	1.5947

## Sheet: UTP
	Control			Mupirocin
T4	10.3131	9.4507	8.7644	27.5651	29.9408	28.6781
SP0831KO	11.1222	12.6258	11.0759	26.1584	28.3759	25.2503
SP1645KO	14.6357	11.5967	12.8969	15.6944	11.5031	14.5886
SP1097KO	18.6776	14.1868	17.6749	35.8475	32.0101	39.4553
SP1097-1645KO	13.7188	15.9478	13.6566	15.7769	14.103	15.0244
