# Supplementary material for: A genome-wide atlas of antibiotic susceptibility targets and pathways to tolerance
Source: Nat Commun. 2022 Jun 7;13:3165. doi: 10.1038/s41467-022-30967-4 (PMC9174251; doi:10.1038/s41467-022-30967-4)
Supplement: Supplementary file 13 — Supplementary Data 10 [file 41467_2022_30967_MOESM13_ESM.xlsx]

## Sheet: Total CFU - SP_0829vsWT
	Total CFU
Lung	4800	240000	1800	2300	26000	1700000	84000	59000	39000
Lung with AB	300	700	300	1300		1200	700		240000		4900	300
Nasopharynx	51000	90000	108000			85000	44000	74000	134000
Nasopharynx with AB	107000	104000	43000	56000	10400	10000	21600	4800	260000	57000		2300	17000	154000	13300

## Sheet: CI - SP_0829vsWT
	SP_0829 dose 1.63 x 107															SP_0829 dose 1.63 x 107 CFU + cefepime (16h for t1 calculation)
Lung	1.309	0.204	0.916	0.175	0.353	0.377	0.234	0.347	0.333							3.846	3.077				2.564	3.077		1.099		1.282	3.846
Nasopharynx	0.306	0.239	0.496		0.262	0.349	0.224	0.147	0.229							0.292	1.807	0.961	0.306	1.204	2.642	2.876	1.88	2.736	0.672			2.198	0.099	0.708

## Sheet: Total CFU - SP_1396vsWT
	Total CFU
Lung	1340000	6900000	4300000	3600000	200000000	8200000	210000	27000	6500000	23000000	210000	3000
Lung with AB	44000000		43000		3400000	800	7600	300	58000	2700		600	3500	2100	800		3300	800	300		500		62000
Nasopharynx	160000	6600	129000	320000	56000000	450000	810000	221000	111000	450000	11800	21000
Nasopharynx with AB	4800000	13000	14000	4300	130000	19000	49000		21000	29000	14000	8300	2900	16000		27000	21000	18000	16600	3100	64000	16000		14000

## Sheet: CI - SP_1396vsWT
	SP_1396 dose 1.70 x 107																								SP_1396 dose 1.70 x 107 CFU + Meropenem (16h for t1 calculation)
Lung	0.53	1.53	0.42	0.69	0.75	0.98	1	0.38	0.47	0.6	0.71	0.03													0.95		0.35		1.77		1.19	0.86	0.84	0.86		8.62	3.3	0.86	1.72		0.86	12.07					0.88
Nasopharynx	0.8	0.92	0.56	0.43	1.13	0.47	0.67	0.46	0.69	0.55	0.6	0.3													1.53	9.17	1.4	0.51	34.44	2.15	0.55		1.38	1.03	0.98	1.28	0.53	1.08		1.79	0.55	1.95	0.66	2.02	0.65	2.5		3.52
