# Supplementary material for: A genome-wide atlas of antibiotic susceptibility targets and pathways to tolerance
Source: Nat Commun. 2022 Jun 7;13:3165. doi: 10.1038/s41467-022-30967-4 (PMC9174251; doi:10.1038/s41467-022-30967-4)
Supplement: Supplementary file 15 — Source Data [file 41467_2022_30967_MOESM15_ESM.xlsx]

## Sheet: Figure 1
Figure 1b & 1c
Locus	Class	Subclass	Antibiotic	wNoAB	wAB	Gene Description	Location Tag	Product	Tag1	Tag2	Tag3	Category1	Category2	Category3	Gene Name	Diff	Percentage Difference	Interaction	Color	ColorCat
SP_2066	PSI	30S	Gent	0.698745	1.61586	threonine synthase	Intracellular	Threonine.synthase.(EC.4.2.3.1)	Metabolism			Amino Acid Metabolism			thrC	0.91711	0.91711	Advantageous	#8DC63F	#00B8E5
SP_0148	PSI	30S	Gent	0.139119	0.949228		Membrane	L-Cystine.ABC.transporter.periplasmic.cystine-binding.protein.TcyA	Environmental Information Processing			Membrane Transport				0.810109	0.810109	Advantageous	#8DC63F	#FCE205
SP_2115	PSI	30S	Gent	0.954939	1.75082			FIG01114689:.hypothetical.protein	Hypothetical/Unknown			Hypothetical/Unknown				0.795885	0.795885	Advantageous	#8DC63F	#666666
SP_0148	DSI	Sulfa	Cotri	0.139119	0.907511		Membrane	L-Cystine.ABC.transporter.periplasmic.cystine-binding.protein.TcyA	Environmental Information Processing			Membrane Transport				0.77	0.77	Advantageous	#F06022	#FCE205
SP_0148	CWSI	B-lact	Mero	0.139119	0.885104		Membrane	L-Cystine.ABC.transporter.periplasmic.cystine-binding.protein.TcyA	Environmental Information Processing			Membrane Transport				0.745985	0.745985	Advantageous	#00AEEF	#FCE205
SP_1890	PSI	30S	Gent	1.01498	1.73168	Oligopeptide transport ATP-binding protein AmiF	Membrane	Oligopeptide.transport.system.permease.protein.OppB.(TC.3.A.1.5.1)	Environmental Information Processing			Membrane Transport			amiC	0.716703	0.716703	Advantageous	#8DC63F	#FCE205
SP_1220	PSI	30S	Gent	0.908459	1.61639	L-lactate dehydrogenase	Intracellular	L-lactate.dehydrogenase.(EC.1.1.1.27)	Metabolism			Energy Metabolism			Idh	0.707933	0.707933	Advantageous	#8DC63F	#CCFF33
SP_0148	DSI	Fluoro	Levo	0.139119	0.835914		Membrane	L-Cystine.ABC.transporter.periplasmic.cystine-binding.protein.TcyA	Environmental Information Processing			Membrane Transport				0.7	0.7	Advantageous	#F7941D	#FCE205
SP_2061	PSI	30S	Gent	0.925446	1.60142			FIG01114641:.hypothetical.protein	Hypothetical/Unknown			Hypothetical/Unknown				0.675974	0.675974	Advantageous	#8DC63F	#666666
SP_1445	CWSI	B-lact	Mero	0.614651	1.26697	GMP synthase	Intracellular	GMP.synthase.[glutamine-hydrolyzing	Metabolism			Nucleotide Metabolism			GuaA	0.652317	0.652317	Advantageous	#00AEEF	#A37200
SP_2066	PSI	30S	Kan	0.698745	1.35081	threonine synthase	Intracellular	Threonine.synthase.(EC.4.2.3.1)	Metabolism			Amino Acid Metabolism			thrC	0.652066	0.652066	Advantageous	#8DC63F	#00B8E5
SP_1298	CWSI	B-lact	Mero	1.02094	1.6563	Putative DHH subfamily 1 protein	Intracellular	FIG146085:.3'-to-5'.oligoribonuclease.A.Bacillus.type	Metabolism			Nucleotide Metabolism			PapP	0.635359	0.635359	Advantageous	#00AEEF	#A37200
SP_1298	CWSI	Glyco	Vanc	1.02094	1.65024	Putative DHH subfamily 1 protein	Intracellular	FIG146085:.3'-to-5'.oligoribonuclease.A.Bacillus.type	Metabolism			Nucleotide Metabolism			PapP	0.629299	0.629299	Advantageous	#0072BC	#A37200
SP_0288	DSI	Sulfa	Cotri	1.00988	1.6234			Membrane-bound.protease.CAAX.family	Hypothetical/Unknown			Hypothetical/Unknown				0.61	0.61	Advantageous	#F06022	#666666
SP_1888	PSI	30S	Gent	1.04221	1.64928	Oligopeptide transport ATP-binding protein AmiE	Membrane	Oligopeptide.transport.ATP-binding.protein.OppD.(TC.3.A.1.5.1)	Environmental Information Processing			Membrane Transport			amiE	0.607067	0.607067	Advantageous	#8DC63F	#FCE205
SP_0148	PSI	30S	Kan	0.139119	0.724762		Membrane	L-Cystine.ABC.transporter.periplasmic.cystine-binding.protein.TcyA	Environmental Information Processing			Membrane Transport				0.585643	0.585643	Advantageous	#8DC63F	#FCE205
SP_0549	DSI	Sulfa	Cotri	0.434368	1.00388	phosphotransferase. note: could be involved in antibiotic resistance	Intracellular	aminoglycoside.phosphotransferase.family.protein	Hypothetical/Unknown			Hypothetical/Unknown				0.57	0.57	Advantageous	#F06022	#666666
SP_0006	PSI	30S	Gent	0.960397	1.50796	Transcription-repair coupling factor	Intracellular	Transcription-repair.coupling.factor	Genetic Information Processing			Transcription			mfd	0.547563	0.547563	Advantageous	#8DC63F	#9999FF
SP_1724	CWSI	Glyco	Vanc	1.08528	1.62779	Sucrose-6-phosphate hydrolase	Intracellular	Sucrose-6-phosphate.hydrolase.(EC.3.2.1.B3)	Metabolism			Carbohydrate Metabolism			scrB	0.542511	0.542511	Advantageous	#0072BC	#00B81F
SP_1445	CWSI	Lipo	Dapto	0.614651	1.14589	GMP synthase	Intracellular	GMP.synthase.[glutamine-hydrolyzing	Metabolism			Nucleotide Metabolism			GuaA	0.531241	0.531241	Advantageous	#2E3192	#A37200
SP_0148	PSI	50S	Chlor	0.139119	0.669908		Membrane	L-Cystine.ABC.transporter.periplasmic.cystine-binding.protein.TcyA	Environmental Information Processing			Membrane Transport				0.530789	0.530789	Advantageous	#00A651	#FCE205
SP_1025	CWSI	Glyco	Vanc	1.00328	1.5326			Pseudouridylate.synthases.23S.RNA-specific	Hypothetical/Unknown			Hypothetical/Unknown				0.529323	0.529323	Advantageous	#0072BC	#666666
SP_2205	CWSI	B-lact	Mero	0.892972	1.42062	c-di-AMP phosphodiesterase		Phosphoesterase.DHH.family.protein	Hypothetical/Unknown			Hypothetical/Unknown				0.527646	0.527646	Advantageous	#00AEEF	#666666
SP_0042	PSI	30S	Gent	1.02813	1.55136	Competence-stimulating peptide ABC transporter ATP-binding protein ComA	Membrane	Competence-stimulating.peptide.ABC.transporter.ATP-binding.protein.ComA	Environmental Information Processing	Cellular Processes		Membrane Transport	Cellular Community		comA	0.523221	0.523221	Advantageous	#8DC63F	#FCE205
SP_2040	PSI	30S	Gent	0.78702	1.30429	jag protein	Intracellular	RNA-binding.protein.Jag	Genetic Information Processing			Translation				0.517269	0.517269	Advantageous	#8DC63F	#CCCCFF
SP_0549	PSI	30S	Gent	0.434368	0.948492	phosphotransferase. note: could be involved in antibiotic resistance	Intracellular	aminoglycoside.phosphotransferase.family.protein	Hypothetical/Unknown			Hypothetical/Unknown				0.514124	0.514124	Advantageous	#8DC63F	#666666
SP_2066	DSI	Sulfa	Cotri	0.698745	1.19944	threonine synthase	Intracellular	Threonine.synthase.(EC.4.2.3.1)	Metabolism			Amino Acid Metabolism			thrC	0.5	0.5	Advantageous	#F06022	#00B8E5
SP_1445	PSI	30S	Kan	0.614651	1.11094	GMP synthase	Intracellular	GMP.synthase.[glutamine-hydrolyzing	Metabolism			Nucleotide Metabolism			GuaA	0.496293	0.496293	Advantageous	#8DC63F	#A37200
SP_2064	PSI	30S	Gent	0.949261	1.44256	haloacid dehalogenase-like family		hydrolase.haloacid.dehalogenase-like.family	Metabolism			Various Metabolism				0.493296	0.493296	Advantageous	#8DC63F	#CCCCCC
SP_0010	PSI	30S	Gent	0.824232	1.31706		Cell Wall	FIG01114299:.hypothetical.protein	Metabolism			Antibiotic Response/Sensing			penP	0.492832	0.492832	Advantageous	#8DC63F	#6666FF
SP_1544	PSI	50S	Chlor	0.540208	1.02069	Aspartate aminotransferase	Intracellular	Aspartate.aminotransferase.(EC.2.6.1.1)	Metabolism			Amino Acid Metabolism			AspC	0.480484	0.480484	Advantageous	#00A651	#00B8E5
SP_2030	DSI	Sulfa	Cotri	0.610377	1.08872	Transketolase	Intracellular	Transketolase.(EC.2.2.1.1)	Metabolism			Carbohydrate Metabolism			RecP1	0.48	0.48	Advantageous	#F06022	#00B81F
SP_1241	PSI	30S	Gent	0.740553	1.21775	Amino acid ABC transporter premease component	Membrane	Glutamine.ABC.transporter.periplasmic.glutamine-binding.protein.(TC.3.A.1.3.2)./.Glutamine.transport.system.permease.protein.GlnP.(TC.3.A.1.3.2)	Environmental Information Processing	Metabolism		Membrane Transport	Amino Acid Metabolism		GlnP	0.477195	0.477195	Advantageous	#8DC63F	#FCE205
SP_0107	PSI	30S	Gent	0.976072	1.45186	LysM domain-containing protein	Cell Wall	Aggregation.promoting.factor	Hypothetical/Unknown			Hypothetical/Unknown				0.475791	0.475791	Advantageous	#8DC63F	#666666
SP_1306	PSI	30S	Gent	0.981628	1.44707	NADP-specific glutamate dehydrogenase	Intracellular	NADP-specific.glutamate.dehydrogenase.(EC.1.4.1.4)	Metabolism			Amino Acid Metabolism			GdhA	0.465437	0.465437	Advantageous	#8DC63F	#00B8E5
SP_1518	PSI	30S	Gent	0.563626	1.02904	Hypothetical Protein		FIG004453:.protein.YceG.like	Hypothetical/Unknown			Hypothetical/Unknown				0.465412	0.465412	Advantageous	#8DC63F	#666666
SP_1013	PSI	30S	Gent	0.759018	1.22363	Aspartate-semialdehyde dehydrogenase (EC 1.2.1.11)	Intracellular	Aspartate-semialdehyde.dehydrogenase.(EC.1.2.1.11)	Metabolism			Amino Acid Metabolism				0.46461	0.46461	Advantageous	#8DC63F	#00B8E5
SP_0004	CWSI	Glyco	Vanc	0.717726	1.17865	GTP-dependent nucleic acid-binding protein EngD	Intracellular	GTP-binding.and.nucleic.acid-binding.protein.YchF	Genetic Information Processing			Translation			ychF	0.460927	0.460927	Advantageous	#0072BC	#CCCCFF
SP_1445	CWSI	Glyco	Teico	0.614651	1.07218	GMP synthase	Intracellular	GMP.synthase.[glutamine-hydrolyzing	Metabolism			Nucleotide Metabolism			GuaA	0.457525	0.457525	Advantageous	#0072BC	#A37200
SP_2107	PSI	30S	Gent	0.690998	1.14705	4-alpha-glucanotransferase	Intracellular	4-alpha-glucanotransferase.(amylomaltase).(EC.2.4.1.25)	Metabolism			Carbohydrate Metabolism			malM	0.456047	0.456047	Advantageous	#8DC63F	#00B81F
SP_1976	PSI	30S	Gent	0.951691	1.40494	pyruvate formate-lyase-activating enzyme	Intracellular	Pyruvate.formate-lyase.activating.enzyme.(EC.1.97.1.4)	Metabolism			Amino Acid Metabolism			pflA	0.453247	0.453247	Advantageous	#8DC63F	#00B8E5
SP_2173	CWSI	B-lact	Mero	1.03981	1.48763	Poly(glycerophosphate chain) D-alanine transfer protein DltD	Membrane	Poly(glycerophosphate.chain).D-alanine.transfer.protein.DltD	Metabolism			Various Metabolism			dltD	0.447813	0.447813	Advantageous	#00AEEF	#CCCCCC
SP_2065	PSI	30S	Gent	0.914202	1.36178	Multi antimicrobial extrusion (MATE) family transporter	Membrane	Multi.antimicrobial.extrusion.(MATE).family.transporter	Environmental Information Processing	Cellular Processes		Membrane Transport	Antibiotic Response/Sensing			0.447578	0.447578	Advantageous	#8DC63F	#FCE205
SP_2107	DSI	Sulfa	Cotri	0.690998	1.13374	4-alpha-glucanotransferase	Intracellular	4-alpha-glucanotransferase.(amylomaltase).(EC.2.4.1.25)	Metabolism			Carbohydrate Metabolism			malM	0.44	0.44	Advantageous	#F06022	#00B81F
SP_1445	DSI	Sulfa	Cotri	0.614651	1.0565	GMP synthase	Intracellular	GMP.synthase.[glutamine-hydrolyzing	Metabolism			Nucleotide Metabolism			GuaA	0.44	0.44	Advantageous	#F06022	#A37200
SP_1445	DSI	Fluoro	Levo	0.614651	1.05243	GMP synthase	Intracellular	GMP.synthase.[glutamine-hydrolyzing	Metabolism			Nucleotide Metabolism			GuaA	0.44	0.44	Advantageous	#F7941D	#A37200
SP_1896	PSI	30S	Kan	1.02542	1.46402	sugar ABC transporter substrate-binding protein	Membrane	Multiple.sugar.ABC.transporter.membrane-spanning.permease.protein.MsmF	Environmental Information Processing	Metabolism		Membrane Transport	Carbohydrate Metabolism		rafF	0.438602	0.438602	Advantageous	#8DC63F	#FCE205
SP_1218	CWSI	Glyco	Vanc	1.04207	1.4789	Hypothetical Protein		Sortase.A.LPXTG.specific	Hypothetical/Unknown			Hypothetical/Unknown				0.436832	0.436832	Advantageous	#0072BC	#666666
SP_0746	CWSI	B-lact	Mero	0.902906	1.33934	ATP-dependent Clp protease proteolytic subunit	Intracellular	ATP-dependent.Clp.protease.proteolytic.subunit.(EC.3.4.21.92)	Genetic Information Processing			Folding Sorting Degradation			clpP	0.436436	0.436436	Advantageous	#00AEEF	#ED8141
SP_2107	CWSI	B-lact	Mero	0.690998	1.1253	4-alpha-glucanotransferase	Intracellular	4-alpha-glucanotransferase.(amylomaltase).(EC.2.4.1.25)	Metabolism			Carbohydrate Metabolism			malM	0.434303	0.434303	Advantageous	#00AEEF	#00B81F
SP_1522	PSI	30S	Gent	0.987165	1.41774	Hypothetical Protein		FIG01114242:.hypothetical.protein	Hypothetical/Unknown			Hypothetical/Unknown				0.43057	0.43057	Advantageous	#8DC63F	#666666
SP_1241	DSI	Fluoro	Levo	0.740553	1.16924	Amino acid ABC transporter premease component	Membrane	Glutamine.ABC.transporter.periplasmic.glutamine-binding.protein.(TC.3.A.1.3.2)./.Glutamine.transport.system.permease.protein.GlnP.(TC.3.A.1.3.2)	Environmental Information Processing	Metabolism		Membrane Transport	Amino Acid Metabolism		GlnP	0.43	0.43	Advantageous	#F7941D	#FCE205
SP_2239	PSI	30S	Gent	1.07654	1.50415	Serine protease	Intracellular	Serine.protease.DegP/HtrA.do-like.(EC.3.4.21.-)	Genetic Information Processing			Folding Sorting Degradation			htrA	0.427607	0.427607	Advantageous	#8DC63F	#ED8141
SP_0012	PSI	30S	Gent	1.02794	1.45481	Hypoxanthine-guanine phosphoribosyltransferase	Intracellular	Hypoxanthine-guanine.phosphoribosyltransferase.(EC.2.4.2.8)	Metabolism			Nucleotide Metabolism			HptA	0.426872	0.426872	Advantageous	#8DC63F	#A37200
SP_1445	PSI	30S	Gent	0.614651	1.04106	GMP synthase	Intracellular	GMP.synthase.[glutamine-hydrolyzing	Metabolism			Nucleotide Metabolism			GuaA	0.426412	0.426412	Advantageous	#8DC63F	#A37200
SP_1112	PSI	30S	Gent	1.09501	1.51804	degV family protein	Membrane	Hypothetical.protein.DUF194.DegV.family	Environmental Information Processing			Membrane Transport				0.423026	0.423026	Advantageous	#8DC63F	#FCE205
SP_2205	CWSI	Glyco	Vanc	0.892972	1.30956	c-di-AMP phosphodiesterase		Phosphoesterase.DHH.family.protein	Hypothetical/Unknown			Hypothetical/Unknown				0.416587	0.416587	Advantageous	#0072BC	#666666
SP_2030	DSI	Fluoro	Cipro	0.610377	1.01676	Transketolase	Intracellular	Transketolase.(EC.2.2.1.1)	Metabolism			Carbohydrate Metabolism			RecP1	0.41	0.41	Advantageous	#F7941D	#00B81F
SP_0350	CWSI	B-lact	Mero	1.09588	1.50086	capsular polysaccharide biosynthesis protein Cps4E	Capsule	Capsular.polysaccharide.biosynthesis.protein.Cps4E	Metabolism			Capsule Metabolism			cps4E	0.404979	0.404979	Advantageous	#00AEEF	#6BB100
SP_2175	CWSI	B-lact	Mero	1.02785	1.43195	D-alanyl transfer protein DltB	Membrane	D-alanyl.transfer.protein.DltB	Metabolism			Various Metabolism			dltB	0.404099	0.404099	Advantageous	#00AEEF	#CCCCCC
SP_2176	CWSI	B-lact	Mero	1.03854	1.43942	D-alanine--poly(phosphoribitol) ligase subunit 1	Intracellular	D-alanine--poly(phosphoribitol).ligase.subunit.1.(EC.6.1.1.13)	Metabolism			Various Metabolism			dltA	0.400881	0.400881	Advantageous	#00AEEF	#CCCCCC
SP_1483	PSI	Syn	Syn	0.843889	1.24359	Putative ATP-dependent RNA helicase DEAD/DEAH box family	Intracellular	ATP-dependent.RNA.helicase.YfmL	Genetic Information Processing			Translation				0.399697	0.399697	Advantageous	#00A651	#CCCCFF
SP_2035	PSI	30S	Gent	1.00155	1.40106	3-keto-L-gulonate-6-phosphate decarboxylase	Intracellular	3-keto-L-gulonate.6-phosphate.decarboxylase	Metabolism			Carbohydrate Metabolism			ulaD	0.399515	0.399515	Advantageous	#8DC63F	#00B81F
SP_1361	PSI	30S	Gent	0.519765	0.917083	Homoserine dehydrogenase	Intracellular	Homoserine.dehydrogenase.(EC.1.1.1.3)	Metabolism			Amino Acid Metabolism			Hom	0.397318	0.397318	Advantageous	#8DC63F	#00B8E5
SP_0831	CWSI	Glyco	Vanc	1.0368	1.42402	purine nucleoside phosphorylase	Intracellular	Purine.nucleoside.phosphorylase.(EC.2.4.2.1);.N-Ribosylnicotinamide.phosphorylase.(EC.2.4.2.1).##.possible	Metabolism			Nucleotide Metabolism				0.387217	0.387217	Advantageous	#0072BC	#A37200
SP_1398	CWSI	B-lact	Mero	1.09387	1.48022	Phosphate ABC transporter permease component	Membrane	Phosphate.transport.system.permease.protein.PstA.(TC.3.A.1.7.1)	Environmental Information Processing			Membrane Transport			PstA	0.386349	0.386349	Advantageous	#00AEEF	#FCE205
SP_1891	PSI	30S	Gent	1.0104	1.39667	oligopeptide transporter	Membrane	Oligopeptide.ABC.transporter.periplasmic.oligopeptide-binding.protein.OppA.(TC.3.A.1.5.1)	Environmental Information Processing			Membrane Transport				0.386275	0.386275	Advantageous	#8DC63F	#FCE205
SP_0350	CWSI	Glyco	Vanc	1.09588	1.48153	capsular polysaccharide biosynthesis protein Cps4E	Capsule	Capsular.polysaccharide.biosynthesis.protein.Cps4E	Metabolism			Capsule Metabolism			cps4E	0.385648	0.385648	Advantageous	#0072BC	#6BB100
SP_1573	PSI	30S	Gent	0.97345	1.35842	Lysozyme	Cell Wall	Cell.wall-associated.murein.hydrolase.LytC	Metabolism			Cell Wall Metabolism			LytC	0.384969	0.384969	Advantageous	#8DC63F	#00BC59
SP_1112	CWSI	B-lact	Cef	1.09501	1.47749	degV family protein	Membrane	Hypothetical.protein.DUF194.DegV.family	Environmental Information Processing			Membrane Transport				0.382482	0.382482	Advantageous	#00AEEF	#FCE205
SP_2177	CWSI	B-lact	Mero	1.04788	1.43036			component.involved.in.D-alanylation.of.teichoic.acids.putative	Hypothetical/Unknown			Hypothetical/Unknown				0.382	0.382	Advantageous	#00AEEF	#666666
SP_1241	DSI	Fluoro	Cipro	0.740553	1.12404	Amino acid ABC transporter premease component	Membrane	Glutamine.ABC.transporter.periplasmic.glutamine-binding.protein.(TC.3.A.1.3.2)./.Glutamine.transport.system.permease.protein.GlnP.(TC.3.A.1.3.2)	Environmental Information Processing	Metabolism		Membrane Transport	Amino Acid Metabolism		GlnP	0.38	0.38	Advantageous	#F7941D	#FCE205
SP_0202	CWSI	B-lact	Mero	0.619733	0.998581	anaerobic ribonucleoside triphosphate reductase	Intracellular	Ribonucleotide.reductase.of.class.III.(anaerobic).large.subunit.(EC.1.17.4.2)	Metabolism			Nucleotide Metabolism			nrdD	0.378848	0.378848	Advantageous	#00AEEF	#A37200
SP_2107	PSI	50S	Chlor	0.690998	1.06871	4-alpha-glucanotransferase	Intracellular	4-alpha-glucanotransferase.(amylomaltase).(EC.2.4.1.25)	Metabolism			Carbohydrate Metabolism			malM	0.377715	0.377715	Advantageous	#00A651	#00B81F
SP_2107	PSI	30S	Kan	0.690998	1.06815	4-alpha-glucanotransferase	Intracellular	4-alpha-glucanotransferase.(amylomaltase).(EC.2.4.1.25)	Metabolism			Carbohydrate Metabolism			malM	0.377147	0.377147	Advantageous	#8DC63F	#00B81F
SP_0350	CWSI	B-lact	Cef	1.09588	1.47296	capsular polysaccharide biosynthesis protein Cps4E	Capsule	Capsular.polysaccharide.biosynthesis.protein.Cps4E	Metabolism			Capsule Metabolism			cps4E	0.377082	0.377082	Advantageous	#00AEEF	#6BB100
SP_1400	PSI	30S	Gent	1.04993	1.425	Phosphate ABC transporter periplasmic phosphate-binding protein	Membrane	Phosphate.ABC.transporter.periplasmic.phosphate-binding.protein.PstS.(TC.3.A.1.7.1)	Environmental Information Processing			Membrane Transport			PstS	0.375073	0.375073	Advantageous	#8DC63F	#FCE205
SP_1888	CWSI	Glyco	Vanc	1.04221	1.41665	Oligopeptide transport ATP-binding protein AmiE	Membrane	Oligopeptide.transport.ATP-binding.protein.OppD.(TC.3.A.1.5.1)	Environmental Information Processing			Membrane Transport			amiE	0.374437	0.374437	Advantageous	#0072BC	#FCE205
SP_1400	CWSI	B-lact	Mero	1.04993	1.42305	Phosphate ABC transporter periplasmic phosphate-binding protein	Membrane	Phosphate.ABC.transporter.periplasmic.phosphate-binding.protein.PstS.(TC.3.A.1.7.1)	Environmental Information Processing			Membrane Transport			PstS	0.373121	0.373121	Advantageous	#00AEEF	#FCE205
SP_0845	CWSI	Glyco	Vanc	1.02335	1.38376	Periplasmic binding domain of basic membrane lipoprotein	Membrane	Nucleoside-binding.protein	Environmental Information Processing			Membrane Transport				0.360414	0.360414	Advantageous	#0072BC	#FCE205
SP_1068	PSI	50S	Chlor	0.673816	1.03118	Phosphoenolpyruvate carboxylase (EC 4.1.1.31)	Intracellular	Phosphoenolpyruvate.carboxylase.(EC.4.1.1.31)	Metabolism	Metabolism		Carbohydrate Metabolism	Energy Metabolism		ppC	0.357365	0.357365	Advantageous	#00A651	#00B81F
SP_1884	PSI	30S	Gent	0.98459	1.34121	PTS system trehalose-specific IIB component	Membrane	PTS.system.trehalose-specific.IIB.component.(EC.2.7.1.69)./.PTS.system.trehalose-specific.IIC.component.(EC.2.7.1.69)./.PTS.system.trehalose-specific.IIA.component.(EC.2.7.1.69)	Environmental Information Processing			Membrane Transport				0.356622	0.356622	Advantageous	#8DC63F	#FCE205
SP_1396	CWSI	B-lact	Mero	1.13444	1.49041		Membrane	Phosphate.transport.ATP-binding.protein.PstB.(TC.3.A.1.7.1)	Environmental Information Processing			Membrane Transport			pstB	0.355966	0.355966	Advantageous	#00AEEF	#FCE205
SP_2063	PSI	30S	Gent	0.984857	1.33992		Cell Wall	Group.B.streptococcal.surface.immunogenic.protein	Hypothetical/Unknown			Hypothetical/Unknown				0.355066	0.355066	Advantageous	#8DC63F	#666666
SP_2107	PSI	50S	Clarith	0.690998	1.04403	4-alpha-glucanotransferase	Intracellular	4-alpha-glucanotransferase.(amylomaltase).(EC.2.4.1.25)	Metabolism			Carbohydrate Metabolism			malM	0.353027	0.353027	Advantageous	#00A651	#00B81F
SP_1887	CWSI	Lipo	Dapto	0.965231	1.31389	Oligopeptide transport ATP-binding protein AmiF	Membrane	Oligopeptide.transport.ATP-binding.protein.OppF.(TC.3.A.1.5.1)	Environmental Information Processing			Membrane Transport			amiF	0.348661	0.348661	Advantageous	#2E3192	#FCE205
SP_0058	PSI	30S	Gent	0.934091	1.28263	GntR family transcriptional regulator	Intracellular	Transcriptional.regulator.GntR.family	Genetic Information Processing			Transcription				0.348539	0.348539	Advantageous	#8DC63F	#9999FF
SP_2207	PSI	30S	Gent	1.00673	1.35323		Membrane	Competence.protein.F.homolog.phosphoribosyltransferase.domain;.protein.YhgH.required.for.utilization.of.DNA.as.sole.source.of.carbon.and.energy	Environmental Information Processing	Cellular Processes		Membrane Transport	Cellular Community		comFC	0.346492	0.346492	Advantageous	#8DC63F	#FCE205
SP_0019	CWSI	Glyco	Vanc	1.05796	1.40257	adenylosuccinate synthetase	Intracellular	Adenylosuccinate.synthetase.(EC.6.3.4.4)	Metabolism			Nucleotide Metabolism			purA	0.34461	0.34461	Advantageous	#0072BC	#A37200
SP_0369	CWSI	B-lact	Mero	0.875841	1.22016	penicillin-binding protein 1A	Cell Wall	Multimodular.transpeptidase-transglycosylase.(EC.2.4.1.129).(EC.3.4.-.-)./.Penicillin-binding.protein.1A/1B.(PBP1)	Metabolism			Cell Wall Metabolism				0.344316	0.344316	Advantageous	#00AEEF	#00BC59
SP_1724	CWSI	Glyco	Teico	1.08528	1.4291	Sucrose-6-phosphate hydrolase	Intracellular	Sucrose-6-phosphate.hydrolase.(EC.3.2.1.B3)	Metabolism			Carbohydrate Metabolism			scrB	0.343815	0.343815	Advantageous	#0072BC	#00B81F
SP_1229	PSI	30S	Kan	0.750642	1.09359	Formate--tetrahydrofolate ligase	Intracellular	Formate--tetrahydrofolate.ligase.(EC.6.3.4.3)	Metabolism			Cofactor And Vitamin Metabolism			Fhs	0.342946	0.342946	Advantageous	#8DC63F	#4E8676
SP_1400	CWSI	B-lact	Amox	1.04993	1.39198	Phosphate ABC transporter periplasmic phosphate-binding protein	Membrane	Phosphate.ABC.transporter.periplasmic.phosphate-binding.protein.PstS.(TC.3.A.1.7.1)	Environmental Information Processing			Membrane Transport			PstS	0.342053	0.342053	Advantageous	#00AEEF	#FCE205
SP_1883	PSI	30S	Kan	0.564503	0.90427	Trehalose-6-phosphate hydrolase	Intracellular	Trehalose-6-phosphate.hydrolase.(EC.3.2.1.93)	Metabolism			Carbohydrate Metabolism				0.339767	0.339767	Advantageous	#8DC63F	#00B81F
SP_1506	CWSI	Lipo	Dapto	0.819897	1.15828	6-phosphogluconolactonase		6-phosphogluconolactonase.(EC.3.1.1.31)	Metabolism			Carbohydrate Metabolism				0.338388	0.338388	Advantageous	#2E3192	#00B81F
SP_1400	CWSI	Glyco	Vanc	1.04993	1.38454	Phosphate ABC transporter periplasmic phosphate-binding protein	Membrane	Phosphate.ABC.transporter.periplasmic.phosphate-binding.protein.PstS.(TC.3.A.1.7.1)	Environmental Information Processing			Membrane Transport			PstS	0.334615	0.334615	Advantageous	#0072BC	#FCE205
SP_0847	CWSI	Glyco	Vanc	1.01173	1.34333	ABC-type uncharacterized transport system permease componen	Membrane	Putative.deoxyribose-specific.ABC.transporter.permease.protein	Environmental Information Processing			Membrane Transport				0.331597	0.331597	Advantageous	#0072BC	#FCE205
SP_1399	CWSI	B-lact	Mero	1.07364	1.40485	Phosphate ABC transporter permease component	Membrane	Phosphate.transport.system.permease.protein.PstC.(TC.3.A.1.7.1)	Environmental Information Processing			Membrane Transport			PstC	0.331215	0.331215	Advantageous	#00AEEF	#FCE205
SP_1229	DSI	Fluoro	Cipro	0.750642	1.07876	Formate--tetrahydrofolate ligase	Intracellular	Formate--tetrahydrofolate.ligase.(EC.6.3.4.3)	Metabolism			Cofactor And Vitamin Metabolism			Fhs	0.33	0.33	Advantageous	#F7941D	#4E8676
SP_1241	PSI	50S	Chlor	0.740553	1.06991	Amino acid ABC transporter premease component	Membrane	Glutamine.ABC.transporter.periplasmic.glutamine-binding.protein.(TC.3.A.1.3.2)./.Glutamine.transport.system.permease.protein.GlnP.(TC.3.A.1.3.2)	Environmental Information Processing	Metabolism		Membrane Transport	Amino Acid Metabolism		GlnP	0.329354	0.329354	Advantageous	#00A651	#FCE205
SP_1068	PSI	30S	Gent	0.673816	1.00265	Phosphoenolpyruvate carboxylase (EC 4.1.1.31)	Intracellular	Phosphoenolpyruvate.carboxylase.(EC.4.1.1.31)	Metabolism	Metabolism		Carbohydrate Metabolism	Energy Metabolism		ppC	0.328831	0.328831	Advantageous	#8DC63F	#00B81F
SP_0284	CWSI	B-lact	Mero	0.897344	1.2249	PTS system mannose-specific transporter subunit IIAB	Membrane	PTS.system.mannose-specific.IIB.component.(EC.2.7.1.69)./.PTS.system.mannose-specific.IIA.component.(EC.2.7.1.69)	Environmental Information Processing	Metabolism		Membrane Transport	Carbohydrate Metabolism			0.327553	0.327553	Advantageous	#00AEEF	#FCE205
SP_1068	PSI	30S	Kan	0.673816	1.00098	Phosphoenolpyruvate carboxylase (EC 4.1.1.31)	Intracellular	Phosphoenolpyruvate.carboxylase.(EC.4.1.1.31)	Metabolism	Metabolism		Carbohydrate Metabolism	Energy Metabolism		ppC	0.327166	0.327166	Advantageous	#8DC63F	#00B81F
SP_1715	PSI	30S	Gent	1.04859	1.37328	ABC transporter ATP-binding protein	Membrane	ABC-type.multidrug.transport.system.ATPase.component	Environmental Information Processing			Membrane Transport				0.324694	0.324694	Advantageous	#8DC63F	#FCE205
SP_0496	PSI	30S	Gent	1.05486	1.3792	Na/Pi cotransporter II-like protein	Membrane	Sodium-dependent.phosphate.transporter	Environmental Information Processing			Membrane Transport				0.324332	0.324332	Advantageous	#8DC63F	#FCE205
SP_0459	PSI	30S	Gent	0.941836	1.26326	formate acetyltransferase	Intracellular	Pyruvate.formate-lyase.(EC.2.3.1.54)	Metabolism			Carbohydrate Metabolism				0.321427	0.321427	Advantageous	#8DC63F	#00B81F
SP_2038	PSI	30S	Gent	0.991567	1.31225	PTS system ascorbate-specific transporter subunit IIC	Membrane	Ascorbate-specific.PTS.system.EIIC.component	Environmental Information Processing			Membrane Transport			ulaA	0.320685	0.320685	Advantageous	#8DC63F	#FCE205
SP_2030	CWSI	Lipo	Dapto	0.610377	0.930864	Transketolase	Intracellular	Transketolase.(EC.2.2.1.1)	Metabolism			Carbohydrate Metabolism			RecP1	0.320487	0.320487	Advantageous	#2E3192	#00B81F
SP_1483	DSI	Fluoro	Cipro	0.843889	1.16459	Putative ATP-dependent RNA helicase DEAD/DEAH box family	Intracellular	ATP-dependent.RNA.helicase.YfmL	Genetic Information Processing			Translation				0.32	0.32	Advantageous	#F7941D	#CCCCFF
SP_1013	PSI	30S	Kan	0.759018	1.07722	Aspartate-semialdehyde dehydrogenase (EC 1.2.1.11)	Intracellular	Aspartate-semialdehyde.dehydrogenase.(EC.1.2.1.11)	Metabolism			Amino Acid Metabolism				0.318201	0.318201	Advantageous	#8DC63F	#00B8E5
SP_1724	PSI	30S	Kan	1.08528	1.39946	Sucrose-6-phosphate hydrolase	Intracellular	Sucrose-6-phosphate.hydrolase.(EC.3.2.1.B3)	Metabolism			Carbohydrate Metabolism			scrB	0.314173	0.314173	Advantageous	#8DC63F	#00B81F
SP_2177	CWSI	B-lact	Cef	1.04788	1.36109			component.involved.in.D-alanylation.of.teichoic.acids.putative	Hypothetical/Unknown			Hypothetical/Unknown				0.313214	0.313214	Advantageous	#00AEEF	#666666
SP_0202	PSI	50S	Chlor	0.619733	0.931181	anaerobic ribonucleoside triphosphate reductase	Intracellular	Ribonucleotide.reductase.of.class.III.(anaerobic).large.subunit.(EC.1.17.4.2)	Metabolism			Nucleotide Metabolism			nrdD	0.311448	0.311448	Advantageous	#00A651	#A37200
SP_0823	DSI	Fluoro	Cipro	0.914228	1.22115	ABC-type amino acid transport system permease component	Membrane	ABC.transporter.membrane-spanning.permease.-.glutamine.transport	Environmental Information Processing	Metabolism		Membrane Transport	Amino Acid Metabolism		hisM	0.31	0.31	Advantageous	#F7941D	#FCE205
SP_0351	CWSI	B-lact	Mero	1.01355	1.32147	capsular polysaccharide biosynthesis protein Cps4F	Capsule	capsular.polysaccharide.biosynthesis.protein.Cps4F	Metabolism			Capsule Metabolism			cps4F	0.307921	0.307921	Advantageous	#00AEEF	#6BB100
SP_2054	PSI	30S	Gent	1.01926	1.32663			DNA.binding.protein.FIG046916	Hypothetical/Unknown			Hypothetical/Unknown				0.30737	0.30737	Advantageous	#8DC63F	#666666
SP_1241	CWSI	B-lact	Mero	0.740553	1.0462	Amino acid ABC transporter premease component	Membrane	Glutamine.ABC.transporter.periplasmic.glutamine-binding.protein.(TC.3.A.1.3.2)./.Glutamine.transport.system.permease.protein.GlnP.(TC.3.A.1.3.2)	Environmental Information Processing	Metabolism		Membrane Transport	Amino Acid Metabolism		GlnP	0.305645	0.305645	Advantageous	#00AEEF	#FCE205
SP_0880	PSI	30S	Gent	1.03374	1.33919	Cysteine sulfinate desulfinase/cysteine desulfurase or related enzyme	Intracellular	Putative.cysteine.desulfurase.associated.with.tRNA.4-thiouridine.synthase	Metabolism			Amino Acid Metabolism			nifS	0.305451	0.305451	Advantageous	#8DC63F	#00B8E5
SP_0920	PSI	30S	Gent	0.98047	1.28589	carboxynorspermidine decarboxylase	Intracellular	Carboxynorspermidine.decarboxylase	Metabolism			Various Metabolism			nspC	0.305424	0.305424	Advantageous	#8DC63F	#CCCCCC
SP_1399	CWSI	Glyco	Teico	1.07364	1.37843	Phosphate ABC transporter permease component	Membrane	Phosphate.transport.system.permease.protein.PstC.(TC.3.A.1.7.1)	Environmental Information Processing			Membrane Transport			PstC	0.304792	0.304792	Advantageous	#0072BC	#FCE205
SP_1068	PSI	50S	Clind	0.690229	0.993843	Phosphoenolpyruvate carboxylase (EC 4.1.1.31)	Intracellular	Phosphoenolpyruvate.carboxylase.(EC.4.1.1.31)	Metabolism	Metabolism		Carbohydrate Metabolism	Energy Metabolism		ppC	0.303614	0.303614	Advantageous	#00A651	#00B81F
SP_1724	CWSI	B-lact	Amox	1.08528	1.38625	Sucrose-6-phosphate hydrolase	Intracellular	Sucrose-6-phosphate.hydrolase.(EC.3.2.1.B3)	Metabolism			Carbohydrate Metabolism			scrB	0.300966	0.300966	Advantageous	#00AEEF	#00B81F
SP_1890	CWSI	Glyco	Vanc	1.01498	1.31431	Oligopeptide transport ATP-binding protein AmiF	Membrane	Oligopeptide.transport.system.permease.protein.OppB.(TC.3.A.1.5.1)	Environmental Information Processing			Membrane Transport			amiC	0.299326	0.299326	Advantageous	#0072BC	#FCE205
SP_1725	CWSI	B-lact	Mero	1.08278	1.37806	Sucrose operon repressor ScrR	Intracellular	Sucrose.operon.repressor.ScrR.LacI.family	Genetic Information Processing			Transcription			scrR	0.295279	0.295279	Advantageous	#00AEEF	#9999FF
SP_0350	CWSI	Lipo	Dapto	1.09588	1.38832	capsular polysaccharide biosynthesis protein Cps4E	Capsule	Capsular.polysaccharide.biosynthesis.protein.Cps4E	Metabolism			Capsule Metabolism			cps4E	0.292443	0.292443	Advantageous	#2E3192	#6BB100
SP_0746	CWSI	Lipo	Dapto	0.902906	1.19512	ATP-dependent Clp protease proteolytic subunit	Intracellular	ATP-dependent.Clp.protease.proteolytic.subunit.(EC.3.4.21.92)	Genetic Information Processing			Folding Sorting Degradation			clpP	0.292217	0.292217	Advantageous	#2E3192	#ED8141
SP_0035	CWSI	B-lact	Pen	0.9783	1.26969	aromatic amino acid aminotransferase	Intracellular	Aromatic.amino.acid.aminotransferase.gamma.(EC.2.6.1.57).@.N-acetyl-LL-diaminopimelate.aminotransferase.(EC.2.6.1.-)	Metabolism			Amino Acid Metabolism			araT	0.291387	0.291387	Advantageous	#00AEEF	#00B8E5
SP_1399	CWSI	B-lact	Cef	1.07364	1.36499	Phosphate ABC transporter permease component	Membrane	Phosphate.transport.system.permease.protein.PstC.(TC.3.A.1.7.1)	Environmental Information Processing			Membrane Transport			PstC	0.29135	0.29135	Advantageous	#00AEEF	#FCE205
SP_1068	DSI	Fluoro	Cipro	0.673816	0.958747	Phosphoenolpyruvate carboxylase (EC 4.1.1.31)	Intracellular	Phosphoenolpyruvate.carboxylase.(EC.4.1.1.31)	Metabolism	Metabolism		Carbohydrate Metabolism	Energy Metabolism		ppC	0.29	0.28	Advantageous	#F7941D	#00B81F
SP_2030	DSI	Fluoro	Levo	0.610377	0.903189	Transketolase	Intracellular	Transketolase.(EC.2.2.1.1)	Metabolism			Carbohydrate Metabolism			RecP1	0.29	0.29	Advantageous	#F7941D	#00B81F
SP_2188	DSI	Sulfa	Cotri	0.869656	1.15806	Chaperonin (heat shock protein 33)	Intracellular	Chaperonin.(heat.shock.protein.33)	Genetic Information Processing			Folding Sorting Degradation			hslO	0.29	0.29	Advantageous	#F06022	#ED8141
SP_1883	PSI	50S	Chlor	0.564503	0.853453	Trehalose-6-phosphate hydrolase	Intracellular	Trehalose-6-phosphate.hydrolase.(EC.3.2.1.93)	Metabolism			Carbohydrate Metabolism				0.288949	0.288949	Advantageous	#00A651	#00B81F
SP_1580	PSI	30S	Kan	0.990955	1.27959	Sputative sugar ABC transporter ATPase component	Membrane	Multiple.sugar.ABC.transporter.ATP-binding.protein	Environmental Information Processing	Metabolism		Membrane Transport	Carbohydrate Metabolism		MsmK	0.288636	0.288636	Advantageous	#8DC63F	#FCE205
SP_1400	CWSI	Glyco	Teico	1.04993	1.33825	Phosphate ABC transporter periplasmic phosphate-binding protein	Membrane	Phosphate.ABC.transporter.periplasmic.phosphate-binding.protein.PstS.(TC.3.A.1.7.1)	Environmental Information Processing			Membrane Transport			PstS	0.288317	0.288317	Advantageous	#0072BC	#FCE205
SP_1068	PSI	50S	Lin	0.673816	0.960341	Phosphoenolpyruvate carboxylase (EC 4.1.1.31)	Intracellular	Phosphoenolpyruvate.carboxylase.(EC.4.1.1.31)	Metabolism	Metabolism		Carbohydrate Metabolism	Energy Metabolism		ppC	0.286525	0.286525	Advantageous	#00A651	#00B81F
SP_1724	CWSI	B-lact	Mero	1.08528	1.37088	Sucrose-6-phosphate hydrolase	Intracellular	Sucrose-6-phosphate.hydrolase.(EC.3.2.1.B3)	Metabolism			Carbohydrate Metabolism			scrB	0.285595	0.285595	Advantageous	#00AEEF	#00B81F
SP_0350	CWSI	Glyco	Teico	1.09588	1.38147	capsular polysaccharide biosynthesis protein Cps4E	Capsule	Capsular.polysaccharide.biosynthesis.protein.Cps4E	Metabolism			Capsule Metabolism			cps4E	0.285588	0.285588	Advantageous	#0072BC	#6BB100
SP_0107	CWSI	Glyco	Vanc	0.976072	1.261	LysM domain-containing protein	Cell Wall	Aggregation.promoting.factor	Hypothetical/Unknown			Hypothetical/Unknown				0.284924	0.284924	Advantageous	#0072BC	#666666
SP_2176	CWSI	B-lact	Cef	1.03854	1.32306	D-alanine--poly(phosphoribitol) ligase subunit 1	Intracellular	D-alanine--poly(phosphoribitol).ligase.subunit.1.(EC.6.1.1.13)	Metabolism			Various Metabolism			dltA	0.284521	0.284521	Advantageous	#00AEEF	#CCCCCC
SP_1883	PSI	50S	Clind	0.603152	0.88647	Trehalose-6-phosphate hydrolase	Intracellular	Trehalose-6-phosphate.hydrolase.(EC.3.2.1.93)	Metabolism			Carbohydrate Metabolism				0.283318	0.283318	Advantageous	#00A651	#00B81F
SP_2064	PSI	30S	Kan	0.949261	1.2317	haloacid dehalogenase-like family		hydrolase.haloacid.dehalogenase-like.family	Metabolism			Various Metabolism				0.282435	0.282435	Advantageous	#8DC63F	#CCCCCC
SP_1506	DSI	Sulfa	Cotri	0.819897	1.0948	6-phosphogluconolactonase		6-phosphogluconolactonase.(EC.3.1.1.31)	Metabolism			Carbohydrate Metabolism				0.28	0.27	Advantageous	#F06022	#00B81F
SP_0012	DSI	Fluoro	Cipro	1.02794	1.30885	Hypoxanthine-guanine phosphoribosyltransferase	Intracellular	Hypoxanthine-guanine.phosphoribosyltransferase.(EC.2.4.2.8)	Metabolism			Nucleotide Metabolism			HptA	0.28	0.28	Advantageous	#F7941D	#A37200
SP_1895	PSI	30S	Kan	1.04172	1.32152	sugar ABC transporter substrate-binding protein	Membrane	Multiple.sugar.ABC.transporter.membrane-spanning.permease.protein.MsmG	Environmental Information Processing	Metabolism		Membrane Transport	Carbohydrate Metabolism		rafG	0.279796	0.279796	Advantageous	#8DC63F	#FCE205
SP_2030	PSI	30S	Kan	0.610377	0.889992	Transketolase	Intracellular	Transketolase.(EC.2.2.1.1)	Metabolism			Carbohydrate Metabolism			RecP1	0.279616	0.279616	Advantageous	#8DC63F	#00B81F
SP_0522	CWSI	Glyco	Vanc	1.05568	1.33347	ABC-type multidrug transport system ATPase component	Membrane	ABC.transporter.ATP-binding.protein.EcsA	Environmental Information Processing	Environmental Information Processing		Membrane Transport			ccmA	0.277784	0.277784	Advantageous	#0072BC	#FCE205
SP_0416	CWSI	B-lact	Pen	1.07838	1.35592	MarR family transcriptional regulator	Intracellular	Transcriptional.regulator.of.fatty.acid.biosynthesis.FabT	Genetic Information Processing			Transcription				0.277532	0.277532	Advantageous	#00AEEF	#9999FF
SP_1398	CWSI	Glyco	Vanc	1.09387	1.37112	Phosphate ABC transporter permease component	Membrane	Phosphate.transport.system.permease.protein.PstA.(TC.3.A.1.7.1)	Environmental Information Processing			Membrane Transport			PstA	0.277251	0.277251	Advantageous	#0072BC	#FCE205
SP_1398	CWSI	B-lact	Cef	1.09387	1.37111	Phosphate ABC transporter permease component	Membrane	Phosphate.transport.system.permease.protein.PstA.(TC.3.A.1.7.1)	Environmental Information Processing			Membrane Transport			PstA	0.277241	0.277241	Advantageous	#00AEEF	#FCE205
SP_1890	PSI	30S	Kan	1.01498	1.29057	Oligopeptide transport ATP-binding protein AmiF	Membrane	Oligopeptide.transport.system.permease.protein.OppB.(TC.3.A.1.5.1)	Environmental Information Processing			Membrane Transport			amiC	0.275585	0.275585	Advantageous	#8DC63F	#FCE205
SP_2194	CWSI	B-lact	Mero	0.95854	1.23375	ATP-dependent Clp protease ATP-binding subunit ClpA	Intracellular	ATP-dependent.Clp.protease.ATP-binding.subunit.ClpA	Genetic Information Processing			Folding Sorting Degradation			clpA	0.275207	0.275207	Advantageous	#00AEEF	#ED8141
SP_1724	CWSI	Lipo	Dapto	1.08528	1.35628	Sucrose-6-phosphate hydrolase	Intracellular	Sucrose-6-phosphate.hydrolase.(EC.3.2.1.B3)	Metabolism			Carbohydrate Metabolism			scrB	0.270996	0.270996	Advantageous	#2E3192	#00B81F
SP_0351	DSI	Sulfa	Cotri	1.01355	1.28729	capsular polysaccharide biosynthesis protein Cps4F	Capsule	capsular.polysaccharide.biosynthesis.protein.Cps4F	Metabolism			Capsule Metabolism			cps4F	0.27	0.27	Advantageous	#F06022	#6BB100
SP_1275	DSI	Sulfa	Cotri	0.830137	1.10147	Carbamoyl-phosphate synthase large subunit	Intracellular	Carbamoyl-phosphate.synthase.large.chain.(EC.6.3.5.5)	Metabolism			Nucleotide Metabolism			CarB	0.27	0.27	Advantageous	#F06022	#A37200
SP_0012	CWSI	B-lact	Pen	1.02794	1.29757	Hypoxanthine-guanine phosphoribosyltransferase	Intracellular	Hypoxanthine-guanine.phosphoribosyltransferase.(EC.2.4.2.8)	Metabolism			Nucleotide Metabolism			HptA	0.269625	0.269625	Advantageous	#00AEEF	#A37200
SP_0730	CWSI	Glyco	Vanc	1.10452	1.374	pyruvate oxidase	Intracellular	Pyruvate.oxidase.(EC.1.2.3.3)	Metabolism	Metabolism		Carbohydrate Metabolism	Energy Metabolism		spxB	0.269474	0.269474	Advantageous	#0072BC	#00B81F
SP_2239	CWSI	Glyco	Vanc	1.07654	1.34426	Serine protease	Intracellular	Serine.protease.DegP/HtrA.do-like.(EC.3.4.21.-)	Genetic Information Processing			Folding Sorting Degradation			htrA	0.267721	0.267721	Advantageous	#0072BC	#ED8141
SP_1361	PSI	50S	Lin	0.519765	0.786858	Homoserine dehydrogenase	Intracellular	Homoserine.dehydrogenase.(EC.1.1.1.3)	Metabolism			Amino Acid Metabolism			Hom	0.267092	0.267092	Advantageous	#00A651	#00B8E5
SP_0846	CWSI	Glyco	Vanc	1.06583	1.33272	ABC-type uncharacterized transport system ATPase component	Intracellular	Putative.deoxyribose-specific.ABC.transporter.ATP-binding.protein	Environmental Information Processing			Membrane Transport			yufO	0.266889	0.266889	Advantageous	#0072BC	#FCE205
SP_1888	CWSI	B-lact	Cef	1.04221	1.30847	Oligopeptide transport ATP-binding protein AmiE	Membrane	Oligopeptide.transport.ATP-binding.protein.OppD.(TC.3.A.1.5.1)	Environmental Information Processing			Membrane Transport			amiE	0.266263	0.266263	Advantageous	#00AEEF	#FCE205
SP_0456	PSI	30S	Tet	0.841118	1.10646							Hypothetical/Unknown				0.265346	0.265346	Advantageous	#8DC63F	#666666
SP_1026	PSI	30S	Kan	0.535946	0.80082			Pneumococcal.vaccine.antigen.A.homolog	Hypothetical/Unknown			Hypothetical/Unknown				0.264874	0.264874	Advantageous	#8DC63F	#666666
SP_0567	CWSI	Lipo	Dapto	0.876578	1.14109	P-loop containing Nucleoside Triphosphate Hydrolases	Intracellular	FIG01114110:.hypothetical.protein	Metabolism			Nucleotide Metabolism				0.264515	0.264515	Advantageous	#2E3192	#A37200
SP_1445	PSI	50S	Chlor	0.614651	0.879131	GMP synthase	Intracellular	GMP.synthase.[glutamine-hydrolyzing	Metabolism			Nucleotide Metabolism			GuaA	0.26448	0.26448	Advantageous	#00A651	#A37200
SP_2170	PSI	50S	Chlor	0.677237	0.941176	ABC zinc transporter zinc-binding component	Membrane	Zinc.ABC.transporter.inner.membrane.permease.protein.ZnuB	Environmental Information Processing			Membrane Transport			AdcB	0.263939	0.263939	Advantageous	#00A651	#FCE205
SP_0012	CWSI	Glyco	Teico	1.02794	1.29088	Hypoxanthine-guanine phosphoribosyltransferase	Intracellular	Hypoxanthine-guanine.phosphoribosyltransferase.(EC.2.4.2.8)	Metabolism			Nucleotide Metabolism			HptA	0.262942	0.262942	Advantageous	#0072BC	#A37200
SP_2175	CWSI	B-lact	Cef	1.02785	1.29051	D-alanyl transfer protein DltB	Membrane	D-alanyl.transfer.protein.DltB	Metabolism			Various Metabolism			dltB	0.262663	0.262663	Advantageous	#00AEEF	#CCCCCC
SP_1306	DSI	Fluoro	Cipro	0.981628	1.24381	NADP-specific glutamate dehydrogenase	Intracellular	NADP-specific.glutamate.dehydrogenase.(EC.1.4.1.4)	Metabolism			Amino Acid Metabolism			GdhA	0.26	0.26	Advantageous	#F7941D	#00B8E5
SP_1724	CWSI	B-lact	Cef	1.08528	1.34453	Sucrose-6-phosphate hydrolase	Intracellular	Sucrose-6-phosphate.hydrolase.(EC.3.2.1.B3)	Metabolism			Carbohydrate Metabolism			scrB	0.259248	0.259248	Advantageous	#00AEEF	#00B81F
SP_2176	CWSI	B-lact	Amox	1.03854	1.29766	D-alanine--poly(phosphoribitol) ligase subunit 1	Intracellular	D-alanine--poly(phosphoribitol).ligase.subunit.1.(EC.6.1.1.13)	Metabolism			Various Metabolism			dltA	0.259122	0.259122	Advantageous	#00AEEF	#CCCCCC
SP_1887	CWSI	B-lact	Pen	0.965231	1.22245	Oligopeptide transport ATP-binding protein AmiF	Membrane	Oligopeptide.transport.ATP-binding.protein.OppF.(TC.3.A.1.5.1)	Environmental Information Processing			Membrane Transport			amiF	0.257219	0.257219	Advantageous	#00AEEF	#FCE205
SP_0480	PSI	Syn	Syn	1.00439	1.26155	potassium transporter peripheral membrane protein sapG	Membrane	Trk.system.potassium.uptake.protein.TrkA	Environmental Information Processing			Membrane Transport			trkA	0.257157	0.257157	Advantageous	#00A651	#FCE205
SP_0350	CWSI	B-lact	Amox	1.09588	1.35214	capsular polysaccharide biosynthesis protein Cps4E	Capsule	Capsular.polysaccharide.biosynthesis.protein.Cps4E	Metabolism			Capsule Metabolism			cps4E	0.256256	0.256256	Advantageous	#00AEEF	#6BB100
SP_1739	PSI	30S	Kan	0.933085	1.18921	Ribonuclease Y	Intracellular	FIG002344:.Hydrolase.(HAD.superfamily)	Genetic Information Processing			Translation			rny	0.256128	0.256128	Advantageous	#8DC63F	#CCCCFF
SP_0107	CWSI	Lipo	Dapto	0.976072	1.23001	LysM domain-containing protein	Cell Wall	Aggregation.promoting.factor	Hypothetical/Unknown			Hypothetical/Unknown				0.253941	0.253941	Advantageous	#2E3192	#666666
SP_0024	PSI	Syn	Syn	0.543098	0.795567		Intracellular	Carbonic.anhydrase.(EC.4.2.1.1)	Metabolism			Various Metabolism				0.252469	0.252469	Advantageous	#00A651	#CCCCCC
SP_0831	CWSI	B-lact	Cef	1.0368	1.2884	purine nucleoside phosphorylase	Intracellular	Purine.nucleoside.phosphorylase.(EC.2.4.2.1);.N-Ribosylnicotinamide.phosphorylase.(EC.2.4.2.1).##.possible	Metabolism			Nucleotide Metabolism				0.251601	0.251601	Advantageous	#00AEEF	#A37200
SP_1068	RSI	Rifa	Rif	0.673816	0.924575	Phosphoenolpyruvate carboxylase (EC 4.1.1.31)	Intracellular	Phosphoenolpyruvate.carboxylase.(EC.4.1.1.31)	Metabolism	Metabolism		Carbohydrate Metabolism	Energy Metabolism		ppC	0.250759	0.250759	Advantageous	#EC008C	#00B81F
SP_2175	CWSI	B-lact	Amox	1.02785	1.27807	D-alanyl transfer protein DltB	Membrane	D-alanyl.transfer.protein.DltB	Metabolism			Various Metabolism			dltB	0.250221	0.250221	Advantageous	#00AEEF	#CCCCCC
SP_0413	DSI	Fluoro	Cipro	0.816939	1.06278	aspartate kinase (EC 2.7.2.4)	Intracellular	Aspartokinase.(EC.2.7.2.4)	Metabolism			Amino Acid Metabolism				0.25	0.25	Advantageous	#F7941D	#00B8E5
SP_2066	DSI	Fluoro	Levo	0.698745	0.951768	threonine synthase	Intracellular	Threonine.synthase.(EC.4.2.3.1)	Metabolism			Amino Acid Metabolism			thrC	0.25	0.25	Advantageous	#F7941D	#00B8E5
SP_2026	DSI	Fluoro	Cipro	0.711476	0.957109	acetaldehyde-CoA/alcohol dehydrogenase	Intracellular	Alcohol.dehydrogenase.(EC.1.1.1.1);.Acetaldehyde.dehydrogenase.(EC.1.2.1.10)	Metabolism			Energy Metabolism				0.25	0.25	Advantageous	#F7941D	#CCFF33
SP_1725	CWSI	Glyco	Teico	1.08278	1.33184	Sucrose operon repressor ScrR	Intracellular	Sucrose.operon.repressor.ScrR.LacI.family	Genetic Information Processing			Transcription			scrR	0.249057	0.249057	Advantageous	#0072BC	#9999FF
SP_1506	PSI	30S	Kan	0.819897	1.0663	6-phosphogluconolactonase		6-phosphogluconolactonase.(EC.3.1.1.31)	Metabolism			Carbohydrate Metabolism				0.246406	0.246406	Advantageous	#8DC63F	#00B81F
SP_1890	CWSI	B-lact	Cef	1.01498	1.26041	Oligopeptide transport ATP-binding protein AmiF	Membrane	Oligopeptide.transport.system.permease.protein.OppB.(TC.3.A.1.5.1)	Environmental Information Processing			Membrane Transport			amiC	0.245434	0.245434	Advantageous	#00AEEF	#FCE205
SP_1742	PSI	30S	Gent	1.00498	1.24979			FIG007079:.UPF0348.protein.family	Hypothetical/Unknown			Hypothetical/Unknown				0.24481	0.24481	Advantageous	#8DC63F	#666666
SP_1400	CWSI	B-lact	Pen	1.04993	1.29408	Phosphate ABC transporter periplasmic phosphate-binding protein	Membrane	Phosphate.ABC.transporter.periplasmic.phosphate-binding.protein.PstS.(TC.3.A.1.7.1)	Environmental Information Processing			Membrane Transport			PstS	0.244153	0.244153	Advantageous	#00AEEF	#FCE205
SP_0282	CWSI	B-lact	Mero	0.935485	1.17942	PTS system mannose-specific transporter subunit IID	Membrane	PTS.system.mannose-specific.IID.component	Environmental Information Processing	Metabolism		Membrane Transport	Carbohydrate Metabolism			0.243932	0.243932	Advantageous	#00AEEF	#FCE205
SP_1979	CWSI	B-lact	Pen	1.01061	1.25414	Pur operon repressor; PurR	Intracellular	PurR:.transcription.regulator.associated.with.purine.metabolism	Genetic Information Processing	Metabolism		Transcription	Nucleotide Metabolism		purR	0.243532	0.243532	Advantageous	#00AEEF	#9999FF
SP_1068	PSI	30S	Tet	0.673816	0.91593	Phosphoenolpyruvate carboxylase (EC 4.1.1.31)	Intracellular	Phosphoenolpyruvate.carboxylase.(EC.4.1.1.31)	Metabolism	Metabolism		Carbohydrate Metabolism	Energy Metabolism		ppC	0.242113	0.242113	Advantageous	#8DC63F	#00B81F
SP_2239	CWSI	Lipo	Dapto	1.07654	1.31726	Serine protease	Intracellular	Serine.protease.DegP/HtrA.do-like.(EC.3.4.21.-)	Genetic Information Processing			Folding Sorting Degradation			htrA	0.240724	0.240724	Advantageous	#2E3192	#ED8141
SP_2065	DSI	Sulfa	Cotri	0.914202	1.14994	Multi antimicrobial extrusion (MATE) family transporter	Membrane	Multi.antimicrobial.extrusion.(MATE).family.transporter	Environmental Information Processing	Cellular Processes		Membrane Transport	Antibiotic Response/Sensing			0.24	0.24	Advantageous	#F06022	#FCE205
SP_1229	PSI	30S	Tet	0.750642	0.989939	Formate--tetrahydrofolate ligase	Intracellular	Formate--tetrahydrofolate.ligase.(EC.6.3.4.3)	Metabolism			Cofactor And Vitamin Metabolism			Fhs	0.239296	0.239296	Advantageous	#8DC63F	#4E8676
SP_1585	CWSI	B-lact	Amox	0.920638	1.15853	Hypothetical Protein		hypothetical.protein	Hypothetical/Unknown			Hypothetical/Unknown				0.237893	0.237893	Advantageous	#00AEEF	#666666
SP_1229	PSI	50S	Lin	0.750642	0.986602	Formate--tetrahydrofolate ligase	Intracellular	Formate--tetrahydrofolate.ligase.(EC.6.3.4.3)	Metabolism			Cofactor And Vitamin Metabolism			Fhs	0.23596	0.23596	Advantageous	#00A651	#4E8676
SP_1396	CWSI	Glyco	Vanc	1.13444	1.36998		Membrane	Phosphate.transport.ATP-binding.protein.PstB.(TC.3.A.1.7.1)	Environmental Information Processing			Membrane Transport			pstB	0.235537	0.235537	Advantageous	#0072BC	#FCE205
SP_1298	CWSI	Glyco	Teico	1.02094	1.25566	Putative DHH subfamily 1 protein	Intracellular	FIG146085:.3'-to-5'.oligoribonuclease.A.Bacillus.type	Metabolism			Nucleotide Metabolism			PapP	0.23472	0.23472	Advantageous	#0072BC	#A37200
SP_1112	CWSI	B-lact	Amox	1.09501	1.32901	degV family protein	Membrane	Hypothetical.protein.DUF194.DegV.family	Environmental Information Processing			Membrane Transport				0.234002	0.234002	Advantageous	#00AEEF	#FCE205
SP_0369	DSI	Sulfa	Cotri	0.875841	1.10415	penicillin-binding protein 1A	Cell Wall	Multimodular.transpeptidase-transglycosylase.(EC.2.4.1.129).(EC.3.4.-.-)./.Penicillin-binding.protein.1A/1B.(PBP1)	Metabolism			Cell Wall Metabolism				0.23	0.23	Advantageous	#F06022	#00BC59
SP_1979	DSI	Fluoro	Cipro	1.01061	1.23939	Pur operon repressor; PurR	Intracellular	PurR:.transcription.regulator.associated.with.purine.metabolism	Genetic Information Processing	Metabolism		Transcription	Nucleotide Metabolism		purR	0.23	0.23	Advantageous	#F7941D	#9999FF
SP_1241	PSI	50S	Lin	0.740553	0.970273	Amino acid ABC transporter premease component	Membrane	Glutamine.ABC.transporter.periplasmic.glutamine-binding.protein.(TC.3.A.1.3.2)./.Glutamine.transport.system.permease.protein.GlnP.(TC.3.A.1.3.2)	Environmental Information Processing	Metabolism		Membrane Transport	Amino Acid Metabolism		GlnP	0.229721	0.229721	Advantageous	#00A651	#FCE205
SP_1645	CWSI	B-lact	Cef	1.07313	1.30277	Putative guanosine-3'5'-bis(diphosphate) 3'-pyrophosphohydrolase	Intracellular	GTP.pyrophosphokinase.(EC.2.7.6.5).(p)ppGpp.synthetase.I	Metabolism			Nucleotide Metabolism			RelA	0.229645	0.229645	Advantageous	#00AEEF	#A37200
SP_0831	CWSI	B-lact	Pen	1.0368	1.26539	purine nucleoside phosphorylase	Intracellular	Purine.nucleoside.phosphorylase.(EC.2.4.2.1);.N-Ribosylnicotinamide.phosphorylase.(EC.2.4.2.1).##.possible	Metabolism			Nucleotide Metabolism				0.228595	0.228595	Advantageous	#00AEEF	#A37200
SP_1400	CWSI	B-lact	Cef	1.04993	1.27839	Phosphate ABC transporter periplasmic phosphate-binding protein	Membrane	Phosphate.ABC.transporter.periplasmic.phosphate-binding.protein.PstS.(TC.3.A.1.7.1)	Environmental Information Processing			Membrane Transport			PstS	0.228463	0.228463	Advantageous	#00AEEF	#FCE205
SP_1898	PSI	30S	Kan	1.04237	1.27056	Alpha-galactosidase	Intracellular	Alpha-galactosidase.(EC.3.2.1.22)	Metabolism			Carbohydrate Metabolism			aga	0.228187	0.228187	Advantageous	#8DC63F	#00B81F
SP_1360	PSI	50S	Lin	0.661056	0.88884	Homoserine kinase	Intracellular	Homoserine.kinase.(EC.2.7.1.39)	Metabolism			Amino Acid Metabolism			ThrB	0.227784	0.227784	Advantageous	#00A651	#00B8E5
SP_1890	CWSI	B-lact	Amox	1.01498	1.2422	Oligopeptide transport ATP-binding protein AmiF	Membrane	Oligopeptide.transport.system.permease.protein.OppB.(TC.3.A.1.5.1)	Environmental Information Processing			Membrane Transport			amiC	0.227225	0.227225	Advantageous	#00AEEF	#FCE205
SP_1891	CWSI	Glyco	Vanc	1.0104	1.23713	oligopeptide transporter	Membrane	Oligopeptide.ABC.transporter.periplasmic.oligopeptide-binding.protein.OppA.(TC.3.A.1.5.1)	Environmental Information Processing			Membrane Transport				0.226731	0.226731	Advantageous	#0072BC	#FCE205
SP_0042	CWSI	Lipo	Dapto	1.02813	1.25482	Competence-stimulating peptide ABC transporter ATP-binding protein ComA	Membrane	Competence-stimulating.peptide.ABC.transporter.ATP-binding.protein.ComA	Environmental Information Processing	Cellular Processes		Membrane Transport	Cellular Community		comA	0.226689	0.226689	Advantageous	#2E3192	#FCE205
SP_0202	PSI	30S	Gent	0.619733	0.845864	anaerobic ribonucleoside triphosphate reductase	Intracellular	Ribonucleotide.reductase.of.class.III.(anaerobic).large.subunit.(EC.1.17.4.2)	Metabolism			Nucleotide Metabolism			nrdD	0.226131	0.226131	Advantageous	#8DC63F	#A37200
SP_1888	CWSI	Lipo	Dapto	1.04221	1.26633	Oligopeptide transport ATP-binding protein AmiE	Membrane	Oligopeptide.transport.ATP-binding.protein.OppD.(TC.3.A.1.5.1)	Environmental Information Processing			Membrane Transport			amiE	0.224124	0.224124	Advantageous	#2E3192	#FCE205
SP_2173	CWSI	B-lact	Amox	1.03981	1.26222	Poly(glycerophosphate chain) D-alanine transfer protein DltD	Membrane	Poly(glycerophosphate.chain).D-alanine.transfer.protein.DltD	Metabolism			Various Metabolism			dltD	0.222408	0.222408	Advantageous	#00AEEF	#CCCCCC
SP_2173	CWSI	B-lact	Cef	1.03981	1.26198	Poly(glycerophosphate chain) D-alanine transfer protein DltD	Membrane	Poly(glycerophosphate.chain).D-alanine.transfer.protein.DltD	Metabolism			Various Metabolism			dltD	0.222164	0.222164	Advantageous	#00AEEF	#CCCCCC
SP_0479	PSI	Syn	Syn	1.01665	1.23808	Trk family potassium uptake protein	Membrane	Potassium.uptake.protein.TrkH	Environmental Information Processing			Membrane Transport				0.221421	0.221421	Advantageous	#00A651	#FCE205
SP_1891	CWSI	B-lact	Cef	1.0104	1.23102	oligopeptide transporter	Membrane	Oligopeptide.ABC.transporter.periplasmic.oligopeptide-binding.protein.OppA.(TC.3.A.1.5.1)	Environmental Information Processing			Membrane Transport				0.220624	0.220624	Advantageous	#00AEEF	#FCE205
SP_1506	DSI	Fluoro	Cipro	0.819897	1.03587	6-phosphogluconolactonase		6-phosphogluconolactonase.(EC.3.1.1.31)	Metabolism			Carbohydrate Metabolism				0.22	0.22	Advantageous	#F7941D	#00B81F
SP_1153	PSI	30S	Tet	1.00522	1.2239			FIG01114685:.hypothetical.protein	Hypothetical/Unknown			Hypothetical/Unknown				0.218681	0.218681	Advantageous	#8DC63F	#666666
SP_1724	CWSI	B-lact	Pen	1.08528	1.30114	Sucrose-6-phosphate hydrolase	Intracellular	Sucrose-6-phosphate.hydrolase.(EC.3.2.1.B3)	Metabolism			Carbohydrate Metabolism			scrB	0.215857	0.215857	Advantageous	#00AEEF	#00B81F
SP_1298	CWSI	B-lact	Cef	1.02094	1.23627	Putative DHH subfamily 1 protein	Intracellular	FIG146085:.3'-to-5'.oligoribonuclease.A.Bacillus.type	Metabolism			Nucleotide Metabolism			PapP	0.215335	0.215335	Advantageous	#00AEEF	#A37200
SP_1021	RSI	Rifa	Rif	0.788801	1.00338	HemK protein / Sua5/YciO/YrdC family protein fusion	Intracellular	TsaC.protein.(YrdC.domain).required.for.threonylcarbamoyladenosine.t(6)A37.modification.in.tRNA	Metabolism	Genetic Information Processing		Various Metabolism	Translation			0.214575	0.214575	Advantageous	#EC008C	#CCCCCC
SP_1202	PSI	30S	Kan	0.94682	1.16023	DNA repair protein ATPase	Intracellular	DNA.repair.protein.RecN	Genetic Information Processing			Dna Repair And Editing			RecN	0.213405	0.213405	Advantageous	#8DC63F	#E03A36
SP_2026	RSI	Rifa	Rif	0.711476	0.924169	acetaldehyde-CoA/alcohol dehydrogenase	Intracellular	Alcohol.dehydrogenase.(EC.1.1.1.1);.Acetaldehyde.dehydrogenase.(EC.1.2.1.10)	Metabolism			Energy Metabolism				0.212693	0.212693	Advantageous	#EC008C	#CCFF33
SP_0351	CWSI	B-lact	Amox	1.01355	1.22613	capsular polysaccharide biosynthesis protein Cps4F	Capsule	capsular.polysaccharide.biosynthesis.protein.Cps4F	Metabolism			Capsule Metabolism			cps4F	0.212584	0.212584	Advantageous	#00AEEF	#6BB100
SP_1377	PSI	30S	Kan	0.887342	1.09983	3-dehydroquinate dehydratase I	Intracellular	3-dehydroquinate.dehydratase.I.(EC.4.2.1.10)	Metabolism			Amino Acid Metabolism			AroD	0.212493	0.212493	Advantageous	#8DC63F	#00B8E5
SP_2169	CWSI	B-lact	Mero	1.00957	1.22142	ABC zinc transporter ATP-binding component	Membrane	Candidate.zinc-binding.lipoprotein.ZinT	Environmental Information Processing			Membrane Transport			AdcA	0.211842	0.211842	Advantageous	#00AEEF	#FCE205
SP_0358	DSI	Sulfa	Cotri	1.03383	1.24785	capsular polysaccharide biosynthesis protein Cps4J	Capsule	Putative.glycosyltransferase	Metabolism			Capsule Metabolism			cps4J	0.21	0.21	Advantageous	#F06022	#6BB100
SP_2026	DSI	Sulfa	Cotri	0.711476	0.925286	acetaldehyde-CoA/alcohol dehydrogenase	Intracellular	Alcohol.dehydrogenase.(EC.1.1.1.1);.Acetaldehyde.dehydrogenase.(EC.1.2.1.10)	Metabolism			Energy Metabolism				0.21	0.21	Advantageous	#F06022	#CCFF33
SP_0860	DSI	Fluoro	Levo	0.832721	1.0439	Pyrrolidone-carboxylate peptidase 2	Intracellular	Pyrrolidone-carboxylate.peptidase.(EC.3.4.19.3)	Genetic Information Processing			Folding Sorting Degradation			pcp1/2	0.21	0.21	Advantageous	#F7941D	#ED8141
SP_0012	DSI	Fluoro	Levo	1.02794	1.23787	Hypoxanthine-guanine phosphoribosyltransferase	Intracellular	Hypoxanthine-guanine.phosphoribosyltransferase.(EC.2.4.2.8)	Metabolism			Nucleotide Metabolism			HptA	0.21	0.21	Advantageous	#F7941D	#A37200
SP_0523	CWSI	Glyco	Vanc	0.988408	1.19785	ABC transporter permease protein	Membrane	ABC.transporter.permease.protein.EscB	Environmental Information Processing			Membrane Transport			ecsB	0.209445	0.209445	Advantageous	#0072BC	#FCE205
SP_1398	CWSI	Glyco	Teico	1.09387	1.30235	Phosphate ABC transporter permease component	Membrane	Phosphate.transport.system.permease.protein.PstA.(TC.3.A.1.7.1)	Environmental Information Processing			Membrane Transport			PstA	0.208473	0.208473	Advantageous	#0072BC	#FCE205
SP_1396	CWSI	B-lact	Cef	1.13444	1.34196		Membrane	Phosphate.transport.ATP-binding.protein.PstB.(TC.3.A.1.7.1)	Environmental Information Processing			Membrane Transport			pstB	0.207511	0.207511	Advantageous	#00AEEF	#FCE205
SP_0588	CWSI	Lipo	Dapto	1.06214	1.26952	polynucleotide phosphorylase	Intracellular	Polyribonucleotide.nucleotidyltransferase.(EC.2.7.7.8)	Genetic Information Processing			Translation			pnp	0.207373	0.207373	Advantageous	#2E3192	#CCCCFF
SP_0860	PSI	50S	Chlor	0.832721	1.03979	Pyrrolidone-carboxylate peptidase 2	Intracellular	Pyrrolidone-carboxylate.peptidase.(EC.3.4.19.3)	Genetic Information Processing			Folding Sorting Degradation			pcp1/2	0.207069	0.207069	Advantageous	#00A651	#ED8141
SP_2026	PSI	50S	Chlor	0.711476	0.917933	acetaldehyde-CoA/alcohol dehydrogenase	Intracellular	Alcohol.dehydrogenase.(EC.1.1.1.1);.Acetaldehyde.dehydrogenase.(EC.1.2.1.10)	Metabolism			Energy Metabolism				0.206457	0.206457	Advantageous	#00A651	#CCFF33
SP_0369	PSI	50S	Chlor	0.875841	1.08206	penicillin-binding protein 1A	Cell Wall	Multimodular.transpeptidase-transglycosylase.(EC.2.4.1.129).(EC.3.4.-.-)./.Penicillin-binding.protein.1A/1B.(PBP1)	Metabolism			Cell Wall Metabolism				0.206215	0.206215	Advantageous	#00A651	#00BC59
SP_1544	PSI	50S	Clind	0.641027	0.846119	Aspartate aminotransferase	Intracellular	Aspartate.aminotransferase.(EC.2.6.1.1)	Metabolism			Amino Acid Metabolism			AspC	0.205091	0.205091	Advantageous	#00A651	#00B8E5
SP_0010	PSI	30S	Kan	0.824232	1.02889		Cell Wall	FIG01114299:.hypothetical.protein	Metabolism			Antibiotic Response/Sensing			penP	0.204654	0.204654	Advantageous	#8DC63F	#6666FF
SP_0358	CWSI	B-lact	Cef	1.03383	1.23786	capsular polysaccharide biosynthesis protein Cps4J	Capsule	Putative.glycosyltransferase	Metabolism			Capsule Metabolism			cps4J	0.204021	0.204021	Advantageous	#00AEEF	#6BB100
SP_0668	CWSI	B-lact	Mero	1.0398	1.24286	glucokinase	Intracellular	Glucokinase.(EC.2.7.1.2)	Metabolism			Carbohydrate Metabolism			gki	0.203056	0.203056	Advantageous	#00AEEF	#00B81F
SP_1305	CWSI	B-lact	Mero	1.02171	1.22264	Hypothetical Protein		hypothetical.protein	Hypothetical/Unknown			Hypothetical/Unknown				0.200934	0.200934	Advantageous	#00AEEF	#666666
SP_1394	DSI	Fluoro	Cipro	0.983346	1.18534		Membrane	Amino.acid.ABC.transporter.amino.acid-binding/permease.protein	Metabolism	Environmental Information Processing		Amino Acid Metabolism	Membrane Transport			0.2	0.2	Advantageous	#F7941D	#00B8E5
SP_0846	PSI	30S	Gent	1.06583	1.26581	ABC-type uncharacterized transport system ATPase component	Intracellular	Putative.deoxyribose-specific.ABC.transporter.ATP-binding.protein	Environmental Information Processing			Membrane Transport			yufO	0.199983	0.199983	Advantageous	#8DC63F	#FCE205
SP_0107	CWSI	Glyco	Teico	0.976072	1.17522	LysM domain-containing protein	Cell Wall	Aggregation.promoting.factor	Hypothetical/Unknown			Hypothetical/Unknown				0.199149	0.199149	Advantageous	#0072BC	#666666
SP_1883	PSI	30S	Tet	0.564503	0.762001	Trehalose-6-phosphate hydrolase	Intracellular	Trehalose-6-phosphate.hydrolase.(EC.3.2.1.93)	Metabolism			Carbohydrate Metabolism				0.197498	0.197498	Advantageous	#8DC63F	#00B81F
SP_1068	CWSI	Lipo	Dapto	0.673816	0.870959	Phosphoenolpyruvate carboxylase (EC 4.1.1.31)	Intracellular	Phosphoenolpyruvate.carboxylase.(EC.4.1.1.31)	Metabolism	Metabolism		Carbohydrate Metabolism	Energy Metabolism		ppC	0.197143	0.197143	Advantageous	#2E3192	#00B81F
SP_0358	CWSI	B-lact	Mero	1.03383	1.23087	capsular polysaccharide biosynthesis protein Cps4J	Capsule	Putative.glycosyltransferase	Metabolism			Capsule Metabolism			cps4J	0.197035	0.197035	Advantageous	#00AEEF	#6BB100
SP_1725	CWSI	B-lact	Amox	1.08278	1.27907	Sucrose operon repressor ScrR	Intracellular	Sucrose.operon.repressor.ScrR.LacI.family	Genetic Information Processing			Transcription			scrR	0.196	0.196	Advantageous	#00AEEF	#9999FF
SP_0588	CWSI	Glyco	Vanc	1.06214	1.25606	polynucleotide phosphorylase	Intracellular	Polyribonucleotide.nucleotidyltransferase.(EC.2.7.7.8)	Genetic Information Processing			Translation			pnp	0.193913	0.193913	Advantageous	#0072BC	#CCCCFF
SP_1013	PSI	50S	Chlor	0.759018	0.952784	Aspartate-semialdehyde dehydrogenase (EC 1.2.1.11)	Intracellular	Aspartate-semialdehyde.dehydrogenase.(EC.1.2.1.11)	Metabolism			Amino Acid Metabolism				0.193766	0.193766	Advantageous	#00A651	#00B8E5
SP_0830	CWSI	B-lact	Amox	0.959194	1.15208	hypothetical protein		FIG01114713:.hypothetical.protein	Hypothetical/Unknown			Hypothetical/Unknown				0.192886	0.192886	Advantageous	#00AEEF	#666666
SP_0552	PSI	30S	Tet	0.747696	0.940241	ribosome maturation protein	Intracellular	FIG000325:.clustered.with.transcription.termination.protein.NusA	Genetic Information Processing			Translation			rimP	0.192545	0.192545	Advantageous	#8DC63F	#CCCCFF
SP_2002	CWSI	B-lact	Mero	0.946546	1.13905		Membrane	ABC.transporter.permease.protein	Environmental Information Processing			Membrane Transport				0.192508	0.192508	Advantageous	#00AEEF	#FCE205
SP_1377	CWSI	Lipo	Dapto	0.887342	1.07926	3-dehydroquinate dehydratase I	Intracellular	3-dehydroquinate.dehydratase.I.(EC.4.2.1.10)	Metabolism			Amino Acid Metabolism			AroD	0.191915	0.191915	Advantageous	#2E3192	#00B8E5
SP_1889	CWSI	Lipo	Dapto	1.01556	1.206	Oligopeptide transport ATP-binding protein AmiD	Membrane	Oligopeptide.transport.system.permease.protein.OppC.(TC.3.A.1.5.1)	Environmental Information Processing			Membrane Transport			amiD	0.190439	0.190439	Advantageous	#2E3192	#FCE205
SP_2171	PSI	50S	Lin	0.725634	0.915998	ABC zinc transporter premease component	Membrane	Zinc.ABC.transporter.ATP-binding.protein.ZnuC	Environmental Information Processing			Membrane Transport			AdcC	0.190364	0.190364	Advantageous	#00A651	#FCE205
SP_2195	CWSI	B-lact	Cef	0.947374	1.13745	Transcriptional regulator CtsR	Intracellular	Transcriptional.regulator.CtsR	Genetic Information Processing			Transcription			ctsR	0.19008	0.19008	Advantageous	#00AEEF	#9999FF
SP_0459	DSI	Sulfa	Cotri	0.941836	1.13085	formate acetyltransferase	Intracellular	Pyruvate.formate-lyase.(EC.2.3.1.54)	Metabolism			Carbohydrate Metabolism				0.19	0.19	Advantageous	#F06022	#00B81F
SP_1068	DSI	Fluoro	Levo	0.673816	0.86755	Phosphoenolpyruvate carboxylase (EC 4.1.1.31)	Intracellular	Phosphoenolpyruvate.carboxylase.(EC.4.1.1.31)	Metabolism	Metabolism		Carbohydrate Metabolism	Energy Metabolism		ppC	0.19	0.19	Advantageous	#F7941D	#00B81F
SP_2026	DSI	Fluoro	Levo	0.711476	0.899426	acetaldehyde-CoA/alcohol dehydrogenase	Intracellular	Alcohol.dehydrogenase.(EC.1.1.1.1);.Acetaldehyde.dehydrogenase.(EC.1.2.1.10)	Metabolism			Energy Metabolism				0.19	0.19	Advantageous	#F7941D	#CCFF33
SP_1715	CWSI	B-lact	Mero	1.04859	1.23826	ABC transporter ATP-binding protein	Membrane	ABC-type.multidrug.transport.system.ATPase.component	Environmental Information Processing			Membrane Transport				0.189673	0.189673	Advantageous	#00AEEF	#FCE205
SP_1645	CWSI	B-lact	Mero	1.07313	1.26224	Putative guanosine-3'5'-bis(diphosphate) 3'-pyrophosphohydrolase	Intracellular	GTP.pyrophosphokinase.(EC.2.7.6.5).(p)ppGpp.synthetase.I	Metabolism			Nucleotide Metabolism			RelA	0.189117	0.189117	Advantageous	#00AEEF	#A37200
SP_0829	CWSI	B-lact	Cef	1.05143	1.23974	phosphopentomutase	Intracellular	Phosphopentomutase.(EC.5.4.2.7)	Metabolism	Metabolism		Carbohydrate Metabolism	Nucleotide Metabolism		deoB	0.188309	0.188309	Advantageous	#00AEEF	#00B81F
SP_0588	CWSI	B-lact	Cef	1.06214	1.25026	polynucleotide phosphorylase	Intracellular	Polyribonucleotide.nucleotidyltransferase.(EC.2.7.7.8)	Genetic Information Processing			Translation			pnp	0.188115	0.188115	Advantageous	#00AEEF	#CCCCFF
SP_1742	CWSI	Glyco	Vanc	1.00498	1.19159			FIG007079:.UPF0348.protein.family	Hypothetical/Unknown			Hypothetical/Unknown				0.186615	0.186615	Advantageous	#0072BC	#666666
SP_2038	CWSI	Lipo	Dapto	0.991567	1.17679	PTS system ascorbate-specific transporter subunit IIC	Membrane	Ascorbate-specific.PTS.system.EIIC.component	Environmental Information Processing			Membrane Transport			ulaA	0.185227	0.185227	Advantageous	#2E3192	#FCE205
SP_2188	CWSI	B-lact	Cef	0.869656	1.05481	Chaperonin (heat shock protein 33)	Intracellular	Chaperonin.(heat.shock.protein.33)	Genetic Information Processing			Folding Sorting Degradation			hslO	0.185156	0.185156	Advantageous	#00AEEF	#ED8141
SP_0655	PSI	30S	Gent	1.01201	1.19354	monovalent cation/proton antiporter	Membrane	Na+/H+.antiporter	Environmental Information Processing	Metabolism		Membrane Transport	Cofactor And Vitamin Metabolism			0.181529	0.181529	Advantageous	#8DC63F	#FCE205
SP_1021	PSI	30S	Tet	0.788801	0.969969	HemK protein / Sua5/YciO/YrdC family protein fusion	Intracellular	TsaC.protein.(YrdC.domain).required.for.threonylcarbamoyladenosine.t(6)A37.modification.in.tRNA	Metabolism	Genetic Information Processing		Various Metabolism	Translation			0.181168	0.181168	Advantageous	#8DC63F	#CCCCCC
SP_0730	CWSI	B-lact	Cef	1.10452	1.28466	pyruvate oxidase	Intracellular	Pyruvate.oxidase.(EC.1.2.3.3)	Metabolism	Metabolism		Carbohydrate Metabolism	Energy Metabolism		spxB	0.180141	0.180141	Advantageous	#00AEEF	#00B81F
SP_0829	DSI	Fluoro	Levo	1.05143	1.23214	phosphopentomutase	Intracellular	Phosphopentomutase.(EC.5.4.2.7)	Metabolism	Metabolism		Carbohydrate Metabolism	Nucleotide Metabolism		deoB	0.18	0.18	Advantageous	#F7941D	#00B81F
SP_1506	DSI	Fluoro	Levo	0.819897	1.0035	6-phosphogluconolactonase		6-phosphogluconolactonase.(EC.3.1.1.31)	Metabolism			Carbohydrate Metabolism				0.18	0.18	Advantageous	#F7941D	#00B81F
SP_0975	DSI	Fluoro	Cipro	0.85792	1.03759	3'-to-5' exoribonuclease RNase R	Intracellular	3'-to-5'.exoribonuclease.RNase.R	Genetic Information Processing	Metabolism		Folding Sorting Degradation	Nucleotide Metabolism			0.18	0.18	Advantageous	#F7941D	#ED8141
SP_2188	DSI	Fluoro	Cipro	0.869656	1.04481	Chaperonin (heat shock protein 33)	Intracellular	Chaperonin.(heat.shock.protein.33)	Genetic Information Processing			Folding Sorting Degradation			hslO	0.18	0.18	Advantageous	#F7941D	#ED8141
SP_0284	DSI	Fluoro	Cipro	0.897344	1.07864	PTS system mannose-specific transporter subunit IIAB	Membrane	PTS.system.mannose-specific.IIB.component.(EC.2.7.1.69)./.PTS.system.mannose-specific.IIA.component.(EC.2.7.1.69)	Environmental Information Processing	Metabolism		Membrane Transport	Carbohydrate Metabolism			0.18	0.18	Advantageous	#F7941D	#FCE205
SP_0848	DSI	Fluoro	Levo	1.04336	1.22761	ABC-type uncharacterized transport system permease componen	Membrane	Putative.deoxyribose-specific.ABC.transporter.permease.protein	Environmental Information Processing			Membrane Transport			yufQ	0.18	0.18	Advantageous	#F7941D	#FCE205
SP_0846	CWSI	B-lact	Amox	1.06583	1.24536	ABC-type uncharacterized transport system ATPase component	Intracellular	Putative.deoxyribose-specific.ABC.transporter.ATP-binding.protein	Environmental Information Processing			Membrane Transport			yufO	0.179532	0.179532	Advantageous	#00AEEF	#FCE205
SP_0479	CWSI	B-lact	Mero	1.01665	1.19414	Trk family potassium uptake protein	Membrane	Potassium.uptake.protein.TrkH	Environmental Information Processing			Membrane Transport				0.177486	0.177486	Advantageous	#00AEEF	#FCE205
SP_1888	CWSI	Glyco	Teico	1.04221	1.21944	Oligopeptide transport ATP-binding protein AmiE	Membrane	Oligopeptide.transport.ATP-binding.protein.OppD.(TC.3.A.1.5.1)	Environmental Information Processing			Membrane Transport			amiE	0.17723	0.17723	Advantageous	#0072BC	#FCE205
SP_0035	CWSI	B-lact	Amox	0.9783	1.15555	aromatic amino acid aminotransferase	Intracellular	Aromatic.amino.acid.aminotransferase.gamma.(EC.2.6.1.57).@.N-acetyl-LL-diaminopimelate.aminotransferase.(EC.2.6.1.-)	Metabolism			Amino Acid Metabolism			araT	0.177	0.177	Advantageous	#00AEEF	#00B8E5
SP_2038	CWSI	B-lact	Amox	0.991567	1.16828	PTS system ascorbate-specific transporter subunit IIC	Membrane	Ascorbate-specific.PTS.system.EIIC.component	Environmental Information Processing			Membrane Transport			ulaA	0.176716	0.176716	Advantageous	#00AEEF	#FCE205
SP_1888	CWSI	B-lact	Pen	1.04221	1.21876	Oligopeptide transport ATP-binding protein AmiE	Membrane	Oligopeptide.transport.ATP-binding.protein.OppD.(TC.3.A.1.5.1)	Environmental Information Processing			Membrane Transport			amiE	0.176553	0.176553	Advantageous	#00AEEF	#FCE205
SP_2188	CWSI	Lipo	Dapto	0.869656	1.04603	Chaperonin (heat shock protein 33)	Intracellular	Chaperonin.(heat.shock.protein.33)	Genetic Information Processing			Folding Sorting Degradation			hslO	0.176374	0.176374	Advantageous	#2E3192	#ED8141
SP_1396	CWSI	B-lact	Amox	1.13444	1.30926		Membrane	Phosphate.transport.ATP-binding.protein.PstB.(TC.3.A.1.7.1)	Environmental Information Processing			Membrane Transport			pstB	0.174812	0.174812	Advantageous	#00AEEF	#FCE205
SP_0848	CWSI	B-lact	Pen	1.04336	1.21739	ABC-type uncharacterized transport system permease componen	Membrane	Putative.deoxyribose-specific.ABC.transporter.permease.protein	Environmental Information Processing			Membrane Transport			yufQ	0.174028	0.174028	Advantageous	#00AEEF	#FCE205
SP_2205	CWSI	Glyco	Teico	0.892972	1.06659	c-di-AMP phosphodiesterase		Phosphoesterase.DHH.family.protein	Hypothetical/Unknown			Hypothetical/Unknown				0.173621	0.173621	Advantageous	#0072BC	#666666
SP_2002	PSI	Syn	Syn	0.946546	1.12002		Membrane	ABC.transporter.permease.protein	Environmental Information Processing			Membrane Transport				0.173473	0.173473	Advantageous	#00A651	#FCE205
SP_2205	PSI	50S	Chlor	0.892972	1.06579	c-di-AMP phosphodiesterase		Phosphoesterase.DHH.family.protein	Hypothetical/Unknown			Hypothetical/Unknown				0.172821	0.172821	Advantageous	#00A651	#666666
SP_1396	CWSI	Glyco	Teico	1.13444	1.30562		Membrane	Phosphate.transport.ATP-binding.protein.PstB.(TC.3.A.1.7.1)	Environmental Information Processing			Membrane Transport			pstB	0.171173	0.171173	Advantageous	#0072BC	#FCE205
SP_1821	CWSI	B-lact	Cef	1.03521	1.20583		Intracellular	Catabolite.control.protein.A	Genetic Information Processing			Transcription				0.170629	0.170629	Advantageous	#00AEEF	#9999FF
SP_1997	PSI	Syn	Syn	1.01421	1.18484	haloacid dehydrogenase	Intracellular	Hydrolase.(HAD.superfamily)	Hypothetical/Unknown			Hypothetical/Unknown				0.170625	0.170625	Advantageous	#00A651	#666666
SP_0019	CWSI	Glyco	Teico	1.05796	1.22838	adenylosuccinate synthetase	Intracellular	Adenylosuccinate.synthetase.(EC.6.3.4.4)	Metabolism			Nucleotide Metabolism			purA	0.170423	0.170423	Advantageous	#0072BC	#A37200
SP_0413	DSI	Fluoro	Levo	0.816939	0.981718	aspartate kinase (EC 2.7.2.4)	Intracellular	Aspartokinase.(EC.2.7.2.4)	Metabolism			Amino Acid Metabolism				0.17	0.16	Advantageous	#F7941D	#00B8E5
SP_1068	DSI	Sulfa	Cotri	0.673816	0.842999	Phosphoenolpyruvate carboxylase (EC 4.1.1.31)	Intracellular	Phosphoenolpyruvate.carboxylase.(EC.4.1.1.31)	Metabolism	Metabolism		Carbohydrate Metabolism	Energy Metabolism		ppC	0.17	0.17	Advantageous	#F06022	#00B81F
SP_1890	DSI	Fluoro	Cipro	1.01498	1.18073	Oligopeptide transport ATP-binding protein AmiF	Membrane	Oligopeptide.transport.system.permease.protein.OppB.(TC.3.A.1.5.1)	Environmental Information Processing			Membrane Transport			amiC	0.17	0.17	Advantageous	#F7941D	#FCE205
SP_1277	DSI	Sulfa	Cotri	0.938395	1.10353	Aspartate carbamoyltransferase	Intracellular	Aspartate.carbamoyltransferase.(EC.2.1.3.2)	Metabolism	Metabolism		Nucleotide Metabolism	Amino Acid Metabolism		PyrB	0.17	0.17	Advantageous	#F06022	#A37200
SP_1505	PSI	Syn	Syn	0.92753	1.09524	Hypothetical Protein (Membrane protein)	Membrane	FIG01113973:.possible.membrane.protein	Hypothetical/Unknown			Hypothetical/Unknown				0.167715	0.167715	Advantageous	#00A651	#666666
SP_2176	CWSI	B-lact	Pen	1.03854	1.20537	D-alanine--poly(phosphoribitol) ligase subunit 1	Intracellular	D-alanine--poly(phosphoribitol).ligase.subunit.1.(EC.6.1.1.13)	Metabolism			Various Metabolism			dltA	0.166824	0.166824	Advantageous	#00AEEF	#CCCCCC
SP_2026	PSI	30S	Kan	0.711476	0.878225	acetaldehyde-CoA/alcohol dehydrogenase	Intracellular	Alcohol.dehydrogenase.(EC.1.1.1.1);.Acetaldehyde.dehydrogenase.(EC.1.2.1.10)	Metabolism			Energy Metabolism				0.166749	0.166749	Advantageous	#8DC63F	#CCFF33
SP_0831	CWSI	Glyco	Teico	1.0368	1.20346	purine nucleoside phosphorylase	Intracellular	Purine.nucleoside.phosphorylase.(EC.2.4.2.1);.N-Ribosylnicotinamide.phosphorylase.(EC.2.4.2.1).##.possible	Metabolism			Nucleotide Metabolism				0.166664	0.166664	Advantageous	#0072BC	#A37200
SP_0138	CWSI	B-lact	Mero	0.997863	1.16445			Asparagine.synthetase.[glutamine-hydrolyzing	Hypothetical/Unknown			Hypothetical/Unknown				0.166586	0.166586	Advantageous	#00AEEF	#666666
SP_2117	CWSI	B-lact	Mero	1.01855	1.18474			FIG01114175:.hypothetical.protein	Hypothetical/Unknown			Hypothetical/Unknown				0.166194	0.166194	Advantageous	#00AEEF	#666666
SP_1883	PSI	50S	Lin	0.564503	0.729331	Trehalose-6-phosphate hydrolase	Intracellular	Trehalose-6-phosphate.hydrolase.(EC.3.2.1.93)	Metabolism			Carbohydrate Metabolism				0.164828	0.164828	Advantageous	#00A651	#00B81F
SP_1396	CWSI	B-lact	Pen	1.13444	1.29927		Membrane	Phosphate.transport.ATP-binding.protein.PstB.(TC.3.A.1.7.1)	Environmental Information Processing			Membrane Transport			pstB	0.164823	0.164823	Advantageous	#00AEEF	#FCE205
SP_1821	CWSI	Glyco	Vanc	1.03521	1.19917		Intracellular	Catabolite.control.protein.A	Genetic Information Processing			Transcription				0.163961	0.163961	Advantageous	#0072BC	#9999FF
SP_1166	PSI	50S	Chlor	0.901287	1.06498	MATE efflux family protein	Membrane	Dihydrolipoamide.acetyltransferase	Environmental Information Processing			Membrane Transport				0.163688	0.163688	Advantageous	#00A651	#FCE205
SP_2205	CWSI	B-lact	Pen	0.892972	1.05662	c-di-AMP phosphodiesterase		Phosphoesterase.DHH.family.protein	Hypothetical/Unknown			Hypothetical/Unknown				0.163652	0.163652	Advantageous	#00AEEF	#666666
SP_0199	CWSI	B-lact	Cef	0.945548	1.10866	Cardiolipin synthetase (EC 2.7.8.-)	Membrane	Cardiolipin.synthetase.(EC.2.7.8.-)	Metabolism			Lipid Metabolism				0.163108	0.163108	Advantageous	#00AEEF	#FFAE0D
SP_1714	PSI	30S	Tet	0.898486	1.06052		Intracellular	Transcriptional.regulator.GntR.family	Genetic Information Processing			Transcription				0.162038	0.162038	Advantageous	#8DC63F	#9999FF
SP_2002	CWSI	B-lact	Pen	0.946546	1.10844		Membrane	ABC.transporter.permease.protein	Environmental Information Processing			Membrane Transport				0.161896	0.161896	Advantageous	#00AEEF	#FCE205
SP_0829	DSI	Fluoro	Cipro	1.05143	1.2087	phosphopentomutase	Intracellular	Phosphopentomutase.(EC.5.4.2.7)	Metabolism	Metabolism		Carbohydrate Metabolism	Nucleotide Metabolism		deoB	0.16	0.16	Advantageous	#F7941D	#00B81F
SP_0681	DSI	Fluoro	Cipro	0.819808	0.979695	GTP-binding protein TypA/BipA; elongation factor Tu family protein	Intracellular	GTP-binding.protein.TypA/BipA	Genetic Information Processing			Transcription			typA	0.16	0.16	Advantageous	#F7941D	#9999FF
SP_1821	CWSI	B-lact	Amox	1.03521	1.19417		Intracellular	Catabolite.control.protein.A	Genetic Information Processing			Transcription				0.158966	0.158966	Advantageous	#00AEEF	#9999FF
SP_0588	CWSI	B-lact	Amox	1.06214	1.22095	polynucleotide phosphorylase	Intracellular	Polyribonucleotide.nucleotidyltransferase.(EC.2.7.7.8)	Genetic Information Processing			Translation			pnp	0.158802	0.158802	Advantageous	#00AEEF	#CCCCFF
SP_2030	PSI	50S	Chlor	0.610377	0.768307	Transketolase	Intracellular	Transketolase.(EC.2.2.1.1)	Metabolism			Carbohydrate Metabolism			RecP1	0.157931	0.157931	Advantageous	#00A651	#00B81F
SP_2030	PSI	50S	Clind	0.678731	0.835583	Transketolase	Intracellular	Transketolase.(EC.2.2.1.1)	Metabolism			Carbohydrate Metabolism			RecP1	0.156852	0.156852	Advantageous	#00A651	#00B81F
SP_0588	CWSI	B-lact	Pen	1.06214	1.21846	polynucleotide phosphorylase	Intracellular	Polyribonucleotide.nucleotidyltransferase.(EC.2.7.7.8)	Genetic Information Processing			Translation			pnp	0.156316	0.156316	Advantageous	#00AEEF	#CCCCFF
SP_1021	PSI	50S	Lin	0.788801	0.94411	HemK protein / Sua5/YciO/YrdC family protein fusion	Intracellular	TsaC.protein.(YrdC.domain).required.for.threonylcarbamoyladenosine.t(6)A37.modification.in.tRNA	Metabolism	Genetic Information Processing		Various Metabolism	Translation			0.155309	0.155309	Advantageous	#00A651	#CCCCCC
SP_1833	CWSI	B-lact	Mero	1.04277	1.19807	Cell wall surface anchor family protein	Cell Wall	cell.wall.surface.anchor.family.protein	Cellular Processes			Structural Proteins				0.155301	0.155301	Advantageous	#00AEEF	#F8766D
SP_1891	CWSI	B-lact	Amox	1.0104	1.16569	oligopeptide transporter	Membrane	Oligopeptide.ABC.transporter.periplasmic.oligopeptide-binding.protein.OppA.(TC.3.A.1.5.1)	Environmental Information Processing			Membrane Transport				0.155297	0.155297	Advantageous	#00AEEF	#FCE205
SP_0042	CWSI	B-lact	Cef	1.02813	1.18318	Competence-stimulating peptide ABC transporter ATP-binding protein ComA	Membrane	Competence-stimulating.peptide.ABC.transporter.ATP-binding.protein.ComA	Environmental Information Processing	Cellular Processes		Membrane Transport	Cellular Community		comA	0.155042	0.155042	Advantageous	#00AEEF	#FCE205
SP_1889	CWSI	Glyco	Teico	1.01556	1.16976	Oligopeptide transport ATP-binding protein AmiD	Membrane	Oligopeptide.transport.system.permease.protein.OppC.(TC.3.A.1.5.1)	Environmental Information Processing			Membrane Transport			amiD	0.154201	0.154201	Advantageous	#0072BC	#FCE205
SP_0668	CWSI	Lipo	Dapto	1.0398	1.19374	glucokinase	Intracellular	Glucokinase.(EC.2.7.1.2)	Metabolism			Carbohydrate Metabolism			gki	0.153932	0.153932	Advantageous	#2E3192	#00B81F
SP_2175	CWSI	Glyco	Teico	1.02785	1.17989	D-alanyl transfer protein DltB	Membrane	D-alanyl.transfer.protein.DltB	Metabolism			Various Metabolism			dltB	0.152045	0.152045	Advantageous	#0072BC	#CCCCCC
SP_1400	PSI	50S	Azith	1.02281	1.17344	Phosphate ABC transporter periplasmic phosphate-binding protein	Membrane	Phosphate.ABC.transporter.periplasmic.phosphate-binding.protein.PstS.(TC.3.A.1.7.1)	Environmental Information Processing			Membrane Transport			PstS	0.150628	0.150628	Advantageous	#00A651	#FCE205
SP_0350	DSI	Fluoro	Cipro	1.09588	1.24773	capsular polysaccharide biosynthesis protein Cps4E	Capsule	Capsular.polysaccharide.biosynthesis.protein.Cps4E	Metabolism			Capsule Metabolism			cps4E	0.15	0.15	Advantageous	#F7941D	#6BB100
SP_0184	DSI	Fluoro	Cipro	0.974833	1.12824		Membrane	Integral.membrane.protein	Cellular Processes			Structural Proteins				0.15	0.15	Advantageous	#F7941D	#F8766D
SP_0664	CWSI	B-lact	Amox	1.00645	0.861463	involved in virulence; zinc metalloprotease anchor protein	Membrane	Zinc.metalloprotease.zmpB.precursor.(EC.3.4.24.-)	Genetic Information Processing			Folding Sorting Degradation			zmpB	-0.145	0.145	Disadvantageous	#00AEEF	#ED8141
SP_1563	PSI	50S	Clind	0.947086	0.800205	pyridine nucleotide-disulfide oxidoreductase family protein	Intracellular	Thioredoxin.reductase.(EC.1.8.1.9)	Metabolism			Nucleotide Metabolism				-0.146881	0.146881	Disadvantageous	#00A651	#A37200
SP_1371	CWSI	B-lact	Pen	1.01472	0.86644	3-phosphoshikimate 1-carboxyvinyltransferase	Intracellular	5-Enolpyruvylshikimate-3-phosphate.synthase.(EC.2.5.1.19)	Metabolism			Amino Acid Metabolism			AroA	-0.148283	0.148283	Disadvantageous	#00AEEF	#00B8E5
SP_0664	CWSI	Glyco	Vanc	1.00645	0.85705	involved in virulence; zinc metalloprotease anchor protein	Membrane	Zinc.metalloprotease.zmpB.precursor.(EC.3.4.24.-)	Genetic Information Processing			Folding Sorting Degradation			zmpB	-0.1494	0.1494	Disadvantageous	#0072BC	#ED8141
SP_2240	DSI	Fluoro	Cipro	0.960024	0.808565	Chromosome segregation protein Spo0J	Intracellular	Chromosome.(plasmid).partitioning.protein.ParB	Cellular Processes	Genetic Information Processing		Cell Division	Replication			-0.15	0.15	Disadvantageous	#F7941D	#C729C0
SP_0201	CWSI	B-lact	Cef	0.969684	0.817463			hypothetical.protein	Hypothetical/Unknown			Hypothetical/Unknown				-0.152221	0.152221	Disadvantageous	#00AEEF	#666666
SP_2224	CWSI	B-lact	Pen	0.976577	0.823924	M16 family peptidase	Intracellular	FIG009210:.peptidase.M16.family	Genetic Information Processing			Folding Sorting Degradation				-0.152653	0.152653	Disadvantageous	#00AEEF	#ED8141
SP_1742	PSI	Syn	Syn	1.00498	0.85221			FIG007079:.UPF0348.protein.family	Hypothetical/Unknown			Hypothetical/Unknown				-0.152766	0.152766	Disadvantageous	#00A651	#666666
SP_1409	PSI	30S	Tet	1.02484	0.87186	Coproporphyrinogen III oxidase	Intracellular	Hypothetical.radical.SAM.family.enzyme.in.heat.shock.gene.cluster.similarity.with.CPO.of.BS.HemN-type	Metabolism			Various Metabolism				-0.152975	0.152975	Disadvantageous	#8DC63F	#CCCCCC
SP_0979	PSI	50S	Clarith	1.01118	0.857248	Oligoendopeptidase F	Intracellular	Oligoendopeptidase.F.(EC.3.4.24.-)	Metabolism	Genetic Information Processing		Amino Acid Metabolism	Folding Sorting Degradation		pepF	-0.15393	0.15393	Disadvantageous	#00A651	#00B8E5
SP_0282	PSI	50S	Clind	0.914274	0.759669	PTS system mannose-specific transporter subunit IID	Membrane	PTS.system.mannose-specific.IID.component	Environmental Information Processing	Metabolism		Membrane Transport	Carbohydrate Metabolism			-0.154605	0.154605	Disadvantageous	#00A651	#FCE205
SP_1062	CWSI	B-lact	Cef	0.97394	0.818865	ABC transporter ATP-binding protein	Membrane	ABC.transporter.ATP-binding.protein	Environmental Information Processing			Membrane Transport				-0.155074	0.155074	Disadvantageous	#00AEEF	#FCE205
SP_0408	PSI	50S	Lin	0.984738	0.829337	sodium:alanine symporter family protein	Membrane	Sodium/glycine.symporter.GlyP	Environmental Information Processing	Environmental Information Processing		Membrane Transport				-0.155401	0.155401	Disadvantageous	#00A651	#FCE205
SP_1683	CWSI	Lipo	Dapto	1.02216	0.866353	Putative sugar ABC transporter sugar-binding component	Membrane	ABC.transporter.predicted.N-acetylneuraminate-binding.protein	Environmental Information Processing	Metabolism		Membrane Transport	Carbohydrate Metabolism			-0.155809	0.155809	Disadvantageous	#2E3192	#FCE205
SP_0771	CWSI	Lipo	Dapto	0.999758	0.8434	cyclophilin type peptidyl-prolyl cis-trans isomerase	Intracellular	Peptidyl-prolyl.cis-trans.isomerase.(EC.5.2.1.8)	Genetic Information Processing			Folding Sorting Degradation			ppiB	-0.156358	0.156358	Disadvantageous	#2E3192	#ED8141
SP_1523	PSI	30S	Kan	1.09284	0.93541	Snf2 family protein	Intracellular	SWF/SNF.family.helicase	Genetic Information Processing			Transcription				-0.157435	0.157435	Disadvantageous	#8DC63F	#9999FF
SP_0283	PSI	50S	Lin	0.947882	0.78966	PTS system mannose-specific transporter subunit IIC	Membrane	PTS.system.mannose-specific.IIC.component	Environmental Information Processing	Metabolism		Membrane Transport	Carbohydrate Metabolism			-0.158222	0.158222	Disadvantageous	#00A651	#FCE205
SP_0019	PSI	Syn	Syn	1.05796	0.899651	adenylosuccinate synthetase	Intracellular	Adenylosuccinate.synthetase.(EC.6.3.4.4)	Metabolism			Nucleotide Metabolism			purA	-0.158305	0.158305	Disadvantageous	#00A651	#A37200
SP_0408	PSI	50S	Clarith	0.984738	0.825311	sodium:alanine symporter family protein	Membrane	Sodium/glycine.symporter.GlyP	Environmental Information Processing	Environmental Information Processing		Membrane Transport				-0.159427	0.159427	Disadvantageous	#00A651	#FCE205
SP_2240	CWSI	B-lact	Cef	0.960024	0.80027	Intracellular	Chromosome.(plasmid).partitioning.protein.ParB	Cellular Processes	Genetic Information Processing		Cell Division	Replication				-0.159753	0.159753	Disadvantageous	#00AEEF	#00C092
SP_1298	DSI	Fluoro	Nor	0.904461	0.749155	Putative DHH subfamily 1 protein	Intracellular	FIG146085:.3'-to-5'.oligoribonuclease.A.Bacillus.type	Metabolism			Nucleotide Metabolism			PapP	-0.16	0.16	Disadvantageous	#F7941D	#A37200
SP_2089	CWSI	Glyco	Vanc	1.02631	0.864025		Intracellular	IS1380-Spn1.transposase	Genetic Information Processing	Environmental Information Processing		Mobile Element/Pseudogene	Membrane Transport			-0.162287	0.162287	Disadvantageous	#0072BC	#FFCC99
SP_0979	PSI	30S	Tet	1.01118	0.848865	Oligoendopeptidase F	Intracellular	Oligoendopeptidase.F.(EC.3.4.24.-)	Metabolism	Genetic Information Processing		Amino Acid Metabolism	Folding Sorting Degradation		pepF	-0.162313	0.162313	Disadvantageous	#8DC63F	#00B8E5
SP_2205	PSI	Syn	Syn	0.892972	0.730581	c-di-AMP phosphodiesterase		Phosphoesterase.DHH.family.protein	Hypothetical/Unknown			Hypothetical/Unknown				-0.162391	0.162391	Disadvantageous	#00A651	#666666
SP_1479	PSI	50S	Azith	0.920462	0.757237	Peptidoglycan N-acetylglucosamine deacetylase A	Cell Wall	polysaccharide.deacetylase.family.protein	Metabolism			Cell Wall Metabolism			PgdA	-0.163225	0.163225	Disadvantageous	#00A651	#00BC59
SP_1890	PSI	Syn	Syn	1.01498	0.850235	Oligopeptide transport ATP-binding protein AmiF	Membrane	Oligopeptide.transport.system.permease.protein.OppB.(TC.3.A.1.5.1)	Environmental Information Processing			Membrane Transport			amiC	-0.164745	0.164745	Disadvantageous	#00A651	#FCE205
SP_1884	PSI	50S	Clind	1.03487	0.870021	PTS system trehalose-specific IIB component	Membrane	PTS.system.trehalose-specific.IIB.component.(EC.2.7.1.69)./.PTS.system.trehalose-specific.IIC.component.(EC.2.7.1.69)./.PTS.system.trehalose-specific.IIA.component.(EC.2.7.1.69)	Environmental Information Processing			Membrane Transport				-0.164852	0.164852	Disadvantageous	#00A651	#FCE205
SP_0395	CWSI	B-lact	Amox	1.01593	0.850749	transcriptional regulator	Intracellular	Mannitol.operon.activator.BglG.family	Genetic Information Processing			Transcription				-0.16518	0.16518	Disadvantageous	#00AEEF	#9999FF
SP_0729	PSI	Syn	Syn	0.996868	0.828979	Copper-translocating P-type ATPase	Membrane	Lead.cadmium.zinc.and.mercury.transporting.ATPase.(EC.3.6.3.3).(EC.3.6.3.5);.Copper-translocating.P-type.ATPase.(EC.3.6.3.4)	Environmental Information Processing			Membrane Transport				-0.167889	0.167889	Disadvantageous	#00A651	#FCE205
SP_2073	PSI	30S	Tet	1.03789	0.868604		Membrane	Lipid.A.export.ATP-binding/permease.protein.MsbA	Environmental Information Processing			Membrane Transport				-0.169286	0.169286	Disadvantageous	#8DC63F	#FCE205
SP_0439	CWSI	Lipo	Dapto	0.926718	0.757089	peptide chain release factor 3	Intracellular	Peptide.chain.release.factor.3	Genetic Information Processing			Translation			prfC	-0.169629	0.169629	Disadvantageous	#2E3192	#CCCCFF
SP_0846	PSI	Syn	Syn	1.06583	0.896011	ABC-type uncharacterized transport system ATPase component	Intracellular	Putative.deoxyribose-specific.ABC.transporter.ATP-binding.protein	Environmental Information Processing			Membrane Transport			yufO	-0.169818	0.169818	Disadvantageous	#00A651	#FCE205
SP_2072	DSI	Fluoro	Nor	1.01432	0.843853	Glutamine amidotransferase class I	Intracellular	Para-aminobenzoate.synthase.amidotransferase.component.(EC.2.6.1.85)	Metabolism			Amino Acid Metabolism				-0.17	0.17	Disadvantageous	#F7941D	#00B8E5
SP_0010	DSI	Fluoro	Cipro	0.824232	0.654607		Cell Wall	FIG01114299:.hypothetical.protein	Metabolism			Antibiotic Response/Sensing			penP	-0.17	0.17	Disadvantageous	#F7941D	#6666FF
SP_1202	DSI	Sulfa	Cotri	0.94682	0.776608	DNA repair protein ATPase	Intracellular	DNA.repair.protein.RecN	Genetic Information Processing			Dna Repair And Editing			RecN	-0.17	0.17	Disadvantageous	#F06022	#E03A36
SP_0202	DSI	Fluoro	Nor	0.79608	0.625655	anaerobic ribonucleoside triphosphate reductase	Intracellular	Ribonucleotide.reductase.of.class.III.(anaerobic).large.subunit.(EC.1.17.4.2)	Metabolism			Nucleotide Metabolism			nrdD	-0.17	0.17	Disadvantageous	#F7941D	#A37200
SP_0626	PSI	Syn	Syn	1.03015	0.858335	Branched-chain amino acid transport system carrier protein	Membrane	Branched-chain.amino.acid.transport.system.carrier.protein	Environmental Information Processing	Metabolism		Membrane Transport	Amino Acid Metabolism		brnQ	-0.171812	0.171812	Disadvantageous	#00A651	#FCE205
SP_2075	PSI	30S	Tet	1.04691	0.874924		Membrane	Lipid.A.export.ATP-binding/permease.protein.MsbA	Environmental Information Processing			Membrane Transport				-0.171983	0.171983	Disadvantageous	#8DC63F	#FCE205
SP_1971	PSI	50S	Lin	1.07513	0.902798			FIG01115977:.hypothetical.protein	Hypothetical/Unknown			Hypothetical/Unknown				-0.172335	0.172335	Disadvantageous	#00A651	#666666
SP_1371	CWSI	B-lact	Mero	1.01472	0.841415	3-phosphoshikimate 1-carboxyvinyltransferase	Intracellular	5-Enolpyruvylshikimate-3-phosphate.synthase.(EC.2.5.1.19)	Metabolism			Amino Acid Metabolism			AroA	-0.173308	0.173308	Disadvantageous	#00AEEF	#00B8E5
SP_1298	PSI	50S	Chlor	1.02094	0.847298	Putative DHH subfamily 1 protein	Intracellular	FIG146085:.3'-to-5'.oligoribonuclease.A.Bacillus.type	Metabolism			Nucleotide Metabolism			PapP	-0.173641	0.173641	Disadvantageous	#00A651	#A37200
SP_0678	PSI	30S	Kan	1.0087	0.83411	hypothetical protein		Rhodanese-like.domain.protein	Hypothetical/Unknown			Hypothetical/Unknown				-0.174587	0.174587	Disadvantageous	#8DC63F	#666666
SP_0406	PSI	30S	Tet	1.05625	0.879589	MutS2 family protein	Intracellular	Recombination.inhibitory.protein.MutS2	Genetic Information Processing			Dna Repair And Editing				-0.176665	0.176665	Disadvantageous	#8DC63F	#E03A36
SP_1563	PSI	50S	Clarith	0.943759	0.766042	pyridine nucleotide-disulfide oxidoreductase family protein	Intracellular	Thioredoxin.reductase.(EC.1.8.1.9)	Metabolism			Nucleotide Metabolism				-0.177717	0.177717	Disadvantageous	#00A651	#A37200
SP_1980	PSI	50S	Lin	0.953607	0.775876	Cmp-binding-factor 1		3'->5'.exoribonuclease.Bsu.YhaM	Genetic Information Processing			Translation			cbf1	-0.177731	0.177731	Disadvantageous	#00A651	#CCCCFF
SP_0728	PSI	50S	Lin	1.05104	0.871203	Copper-exporting ATPase	Membrane	Copper-exporting.ATPase.(EC.3.6.3.4)	Environmental Information Processing			Membrane Transport				-0.179835	0.179835	Disadvantageous	#00A651	#FCE205
SP_0369	DSI	Fluoro	Cipro	0.875841	0.69276	penicillin-binding protein 1A	Cell Wall	Multimodular.transpeptidase-transglycosylase.(EC.2.4.1.129).(EC.3.4.-.-)./.Penicillin-binding.protein.1A/1B.(PBP1)	Metabolism			Cell Wall Metabolism				-0.18	0.18	Disadvantageous	#F7941D	#00BC59
SP_0829	PSI	Syn	Syn	1.05143	0.87071	phosphopentomutase	Intracellular	Phosphopentomutase.(EC.5.4.2.7)	Metabolism	Metabolism		Carbohydrate Metabolism	Nucleotide Metabolism		deoB	-0.180721	0.180721	Disadvantageous	#00A651	#00B81F
SP_0010	CWSI	B-lact	Cef	0.824232	0.642682		Cell Wall	FIG01114299:.hypothetical.protein	Metabolism			Antibiotic Response/Sensing			penP	-0.181551	0.181551	Disadvantageous	#00AEEF	#6666FF
SP_2026	CWSI	Glyco	Teico	0.711476	0.52992	acetaldehyde-CoA/alcohol dehydrogenase	Intracellular	Alcohol.dehydrogenase.(EC.1.1.1.1);.Acetaldehyde.dehydrogenase.(EC.1.2.1.10)	Metabolism			Energy Metabolism				-0.181556	0.181556	Disadvantageous	#0072BC	#CCFF33
SP_0358	PSI	50S	Clind	1.07677	0.892924	capsular polysaccharide biosynthesis protein Cps4J	Capsule	Putative.glycosyltransferase	Metabolism			Capsule Metabolism			cps4J	-0.183841	0.183841	Disadvantageous	#00A651	#6BB100
SP_1987	PSI	50S	Lin	1.02316	0.836805	Methionine transporter	Membrane	Methionine.ABC.transporter.ATP-binding.protein	Environmental Information Processing			Membrane Transport				-0.186352	0.186352	Disadvantageous	#00A651	#FCE205
SP_1690	CWSI	Glyco	Vanc	1.01946	0.832755	Putative ABC transporter substrate-binding component	Membrane	ABC.transporter.substrate-binding.protein.-.sugar.transport	Environmental Information Processing	Metabolism		Membrane Transport	Carbohydrate Metabolism			-0.186707	0.186707	Disadvantageous	#0072BC	#FCE205
SP_1523	PSI	30S	Gent	1.09284	0.905238	Snf2 family protein	Intracellular	SWF/SNF.family.helicase	Genetic Information Processing			Transcription				-0.187607	0.187607	Disadvantageous	#8DC63F	#9999FF
SP_1162	DSI	Fluoro	Levo	1.0165	0.823132	dihydrolipoamide acetyltransferase	Intracellular	Dihydrolipoamide.acetyltransferase.component.(E2).of.acetoin.dehydrogenase.complex.(EC.2.3.1.-)	Metabolism			Carbohydrate Metabolism				-0.19	0.19	Disadvantageous	#F7941D	#00B81F
SP_0205	DSI	Fluoro	Nor	0.785132	0.594505	Anaerobic ribonucleoside-triphosphate reductase-activating protein (EC 1.97.1.-)	Intracellular	Ribonucleotide.reductase.of.class.III.(anaerobic).activating.protein.(EC.1.97.1.4)	Metabolism			Nucleotide Metabolism				-0.19	0.19	Disadvantageous	#F7941D	#A37200
SP_1623	CWSI	Lipo	Dapto	0.901627	0.711282	Putative cation transporter ATPase	Membrane	Cation-transporting.ATPase.E1-E2.family	Environmental Information Processing	Metabolism		Membrane Transport	Cofactor And Vitamin Metabolism			-0.190345	0.190345	Disadvantageous	#2E3192	#FCE205
SP_2057	RSI	Rifa	Rif	0.946737	0.755462	peptidoglycan O-acetyltransferase OatA	Membrane	Acyltransferase.family	Metabolism			Cell Wall Metabolism			oaTA	-0.191276	0.191276	Disadvantageous	#EC008C	#00BC59
SP_0588	PSI	50S	Chlor	1.06214	0.869421	polynucleotide phosphorylase	Intracellular	Polyribonucleotide.nucleotidyltransferase.(EC.2.7.7.8)	Genetic Information Processing			Translation			pnp	-0.192722	0.192722	Disadvantageous	#00A651	#CCCCFF
SP_0166	PSI	30S	Kan	1.00993	0.815193	Pyridoxal-dependent decarboxylase	Intracellular	pyridoxal-dependent.decarboxylase.Orn/Lys/Arg.family	Metabolism			Amino Acid Metabolism				-0.194741	0.194741	Disadvantageous	#8DC63F	#00B8E5
SP_1374	CWSI	B-lact	Amox	0.936454	0.741473	Chorismate synthase	Intracellular	Chorismate.synthase.(EC.4.2.3.5)	Metabolism			Amino Acid Metabolism			AroC	-0.194982	0.194982	Disadvantageous	#00AEEF	#00B8E5
SP_2073	PSI	Syn	Syn	1.03789	0.841411		Membrane	Lipid.A.export.ATP-binding/permease.protein.MsbA	Environmental Information Processing			Membrane Transport				-0.196479	0.196479	Disadvantageous	#00A651	#FCE205
SP_0473	PSI	30S	Kan	1.02805	0.831155	ROK family protein	Intracellular	Xylose.repressor.protein	Genetic Information Processing			Transcription				-0.196897	0.196897	Disadvantageous	#8DC63F	#9999FF
SP_0010	CWSI	Glyco	Teico	0.824232	0.627132		Cell Wall	FIG01114299:.hypothetical.protein	Metabolism			Antibiotic Response/Sensing			penP	-0.1971	0.1971	Disadvantageous	#0072BC	#6666FF
SP_1573	PSI	Syn	Syn	0.97345	0.775997	Lysozyme	Cell Wall	Cell.wall-associated.murein.hydrolase.LytC	Metabolism			Cell Wall Metabolism			LytC	-0.197452	0.197452	Disadvantageous	#00A651	#00BC59
SP_1549	PSI	50S	Clind	1.0715	0.873154	Peptide deformylase	Intracellular	Peptide.deformylase.(EC.3.5.1.88)	Genetic Information Processing			Folding Sorting Degradation				-0.19835	0.19835	Disadvantageous	#00A651	#ED8141
SP_0664	CWSI	B-lact	Cef	1.00645	0.807204	involved in virulence; zinc metalloprotease anchor protein	Membrane	Zinc.metalloprotease.zmpB.precursor.(EC.3.4.24.-)	Genetic Information Processing			Folding Sorting Degradation			zmpB	-0.199246	0.199246	Disadvantageous	#00AEEF	#ED8141
SP_0101	DSI	Sulfa	Cotri	1.06075	0.862729	transporter	Membrane	Cyanate.permease	Environmental Information Processing			Membrane Transport			CynX	-0.2	0.2	Disadvantageous	#F06022	#FCE205
SP_0698	DSI	Fluoro	Levo	0.96168	0.763702	ABC2-family transport protein	Membrane	Putative.membrane.spanning.protein	Environmental Information Processing			Membrane Transport				-0.2	0.2	Disadvantageous	#F7941D	#FCE205
SP_0006	DSI	Fluoro	Cipro	0.960397	0.763508	Transcription-repair coupling factor	Intracellular	Transcription-repair.coupling.factor	Genetic Information Processing			Transcription			mfd	-0.2	0.2	Disadvantageous	#F7941D	#9999FF
SP_1412	CWSI	Lipo	Dapto	0.949456	0.747232	Prolipoprotein diacylglyceryl transferase	Intracellular	Prolipoprotein.diacylglyceryl.transferase.(EC.2.4.99.-)	Metabolism			Various Metabolism			Lgt	-0.202224	0.202224	Disadvantageous	#2E3192	#CCCCCC
SP_1200	PSI	50S	Chlor	0.97017	0.767805	Translation elongation factor LepA; GTP-binding protein LepA	Intracellular	Translation.elongation.factor.LepA	Genetic Information Processing			Translation				-0.202365	0.202365	Disadvantageous	#00A651	#CCCCFF
SP_0925	CWSI	Glyco	Vanc	1.01074	0.808127	CAAX amino terminal protease family protein	Membrane	CAAX.amino.terminal.protease.family	Genetic Information Processing			Folding Sorting Degradation				-0.202611	0.202611	Disadvantageous	#0072BC	#ED8141
SP_0473	CWSI	Glyco	Vanc	1.02805	0.823698	ROK family protein	Intracellular	Xylose.repressor.protein	Genetic Information Processing			Transcription				-0.204354	0.204354	Disadvantageous	#0072BC	#9999FF
SP_1888	PSI	Syn	Syn	1.04221	0.837628	Oligopeptide transport ATP-binding protein AmiE	Membrane	Oligopeptide.transport.ATP-binding.protein.OppD.(TC.3.A.1.5.1)	Environmental Information Processing			Membrane Transport			amiE	-0.204582	0.204582	Disadvantageous	#00A651	#FCE205
SP_2194	PSI	Syn	Syn	0.95854	0.752621	ATP-dependent Clp protease ATP-binding subunit ClpA	Intracellular	ATP-dependent.Clp.protease.ATP-binding.subunit.ClpA	Genetic Information Processing			Folding Sorting Degradation			clpA	-0.205919	0.205919	Disadvantageous	#00A651	#ED8141
SP_1685	RSI	Rifa	Rif	1.07431	0.867814	Putative N-acetylmannosamine-6-phosphate 2-epimerase	Intracellular	N-acetylmannosamine-6-phosphate.2-epimerase.(EC.5.1.3.9)	Metabolism			Carbohydrate Metabolism			NanE2	-0.206494	0.206494	Disadvantageous	#EC008C	#00B81F
SP_2173	CWSI	Glyco	Vanc	1.03981	0.83221	Poly(glycerophosphate chain) D-alanine transfer protein DltD	Membrane	Poly(glycerophosphate.chain).D-alanine.transfer.protein.DltD	Metabolism			Various Metabolism			dltD	-0.207602	0.207602	Disadvantageous	#0072BC	#CCCCCC
SP_1623	CWSI	B-lact	Cef	0.901627	0.691882	Putative cation transporter ATPase	Membrane	Cation-transporting.ATPase.E1-E2.family	Environmental Information Processing	Metabolism		Membrane Transport	Cofactor And Vitamin Metabolism			-0.209746	0.209746	Disadvantageous	#00AEEF	#FCE205
SP_1369	DSI	Sulfa	Cotri	1.01902	0.808702	Prephenate dehydratase	Intracellular	Prephenate.dehydratase.(EC.4.2.1.51)	Metabolism			Amino Acid Metabolism			PheA	-0.21	0.21	Disadvantageous	#F06022	#00B8E5
SP_1935	DSI	Fluoro	Cipro	1.02356	0.814698			FIG01115401:.hypothetical.protein	Hypothetical/Unknown			Hypothetical/Unknown				-0.21	0.21	Disadvantageous	#F7941D	#666666
SP_0107	PSI	Syn	Syn	0.976072	0.765074	LysM domain-containing protein	Cell Wall	Aggregation.promoting.factor	Hypothetical/Unknown			Hypothetical/Unknown				-0.210998	0.210998	Disadvantageous	#00A651	#666666
SP_0439	PSI	50S	Azith	0.918665	0.707087	peptide chain release factor 3	Intracellular	Peptide.chain.release.factor.3	Genetic Information Processing			Translation			prfC	-0.211579	0.211579	Disadvantageous	#00A651	#CCCCFF
SP_2194	PSI	30S	Kan	0.95854	0.744865	ATP-dependent Clp protease ATP-binding subunit ClpA	Intracellular	ATP-dependent.Clp.protease.ATP-binding.subunit.ClpA	Genetic Information Processing			Folding Sorting Degradation			clpA	-0.213675	0.213675	Disadvantageous	#8DC63F	#ED8141
SP_2240	CWSI	Lipo	Dapto	0.960024	0.746114	Chromosome segregation protein Spo0J	Intracellular	Chromosome.(plasmid).partitioning.protein.ParB	Cellular Processes	Genetic Information Processing		Cell Division	Replication			-0.21391	0.21391	Disadvantageous	#2E3192	#C729C0
SP_1980	CWSI	Lipo	Dapto	0.953607	0.7379	Cmp-binding-factor 1		3'->5'.exoribonuclease.Bsu.YhaM	Genetic Information Processing			Translation			cbf1	-0.215707	0.215707	Disadvantageous	#2E3192	#CCCCFF
SP_1746	PSI	Syn	Syn	1.00409	0.788284			Hydrolase.(HAD.superfamily).YqeK	Hypothetical/Unknown			Hypothetical/Unknown				-0.215803	0.215803	Disadvantageous	#00A651	#666666
SP_2057	CWSI	B-lact	Mero	0.946737	0.730458	peptidoglycan O-acetyltransferase OatA	Membrane	Acyltransferase.family	Metabolism			Cell Wall Metabolism			oaTA	-0.21628	0.21628	Disadvantageous	#00AEEF	#00BC59
SP_0394	CWSI	B-lact	Amox	1.01917	0.802258	PTS system mannitol-specific transporter subunit IIBC	Membrane	PTS.system.mannitol-specific.IIB.component.(EC.2.7.1.69)./.PTS.system.mannitol-specific.IIC.component.(EC.2.7.1.69)	Environmental Information Processing	Metabolism		Membrane Transport	Carbohydrate Metabolism			-0.216911	0.216911	Disadvantageous	#00AEEF	#FCE205
SP_2057	CWSI	Lipo	Dapto	0.946737	0.729501	peptidoglycan O-acetyltransferase OatA	Membrane	Acyltransferase.family	Metabolism			Cell Wall Metabolism			oaTA	-0.217236	0.217236	Disadvantageous	#2E3192	#00BC59
SP_1306	PSI	Syn	Syn	0.981628	0.76436	NADP-specific glutamate dehydrogenase	Intracellular	NADP-specific.glutamate.dehydrogenase.(EC.1.4.1.4)	Metabolism			Amino Acid Metabolism			GdhA	-0.217268	0.217268	Disadvantageous	#00A651	#00B8E5
SP_2224	RSI	Rifa	Rif	0.976577	0.759268	M16 family peptidase	Intracellular	FIG009210:.peptidase.M16.family	Genetic Information Processing			Folding Sorting Degradation				-0.217309	0.217309	Disadvantageous	#EC008C	#ED8141
SP_2195	PSI	Syn	Syn	0.947374	0.727589	Transcriptional regulator CtsR	Intracellular	Transcriptional.regulator.CtsR	Genetic Information Processing			Transcription			ctsR	-0.219785	0.219785	Disadvantageous	#00A651	#9999FF
SP_1374	CWSI	B-lact	Cef	0.936454	0.716274	Chorismate synthase	Intracellular	Chorismate.synthase.(EC.4.2.3.5)	Metabolism			Amino Acid Metabolism			AroC	-0.22018	0.22018	Disadvantageous	#00AEEF	#00B8E5
SP_0480	PSI	30S	Gent	1.00439	0.783787	potassium transporter peripheral membrane protein sapG	Membrane	Trk.system.potassium.uptake.protein.TrkA	Environmental Information Processing			Membrane Transport			trkA	-0.220604	0.220604	Disadvantageous	#8DC63F	#FCE205
SP_2175	CWSI	Glyco	Vanc	1.02785	0.803851	D-alanyl transfer protein DltB	Membrane	D-alanyl.transfer.protein.DltB	Metabolism			Various Metabolism			dltB	-0.223995	0.223995	Disadvantageous	#0072BC	#CCCCCC
SP_2057	CWSI	B-lact	Pen	0.946737	0.722628	peptidoglycan O-acetyltransferase OatA	Membrane	Acyltransferase.family	Metabolism			Cell Wall Metabolism			oaTA	-0.22411	0.22411	Disadvantageous	#00AEEF	#00BC59
SP_1883	PSI	Syn	Syn	0.564503	0.339935	Trehalose-6-phosphate hydrolase	Intracellular	Trehalose-6-phosphate.hydrolase.(EC.3.2.1.93)	Metabolism			Carbohydrate Metabolism				-0.224568	0.224568	Disadvantageous	#00A651	#00B81F
SP_0650	CWSI	Glyco	Teico	0.969542	0.743908	hypothetical protein		FIG01114389:.hypothetical.protein	Hypothetical/Unknown			Hypothetical/Unknown				-0.225634	0.225634	Disadvantageous	#0072BC	#666666
SP_0650	CWSI	B-lact	Amox	0.969542	0.742305	hypothetical protein		FIG01114389:.hypothetical.protein	Hypothetical/Unknown			Hypothetical/Unknown				-0.227237	0.227237	Disadvantageous	#00AEEF	#666666
SP_0239	PSI	50S	Chlor	1.01185	0.784216			FIG01115666:.hypothetical.protein	Hypothetical/Unknown			Hypothetical/Unknown				-0.227633	0.227633	Disadvantageous	#00A651	#666666
SP_0401	DSI	Fluoro	Levo	1.00736	0.774603	RecD-like helicase	Intracellular	RecD-like.DNA.helicase.YrrC	Genetic Information Processing			Dna Repair And Editing				-0.23	0.23	Disadvantageous	#F7941D	#E03A36
SP_0972	DSI	Sulfa	Cotri	1.0334	0.802797	Drug efflux pump PmrA	Membrane	Multidrug.resistance.efflux.pump.PmrA	Environmental Information Processing	Cellular Processes		Membrane Transport	Antibiotic Response/Sensing		pmrA	-0.23	0.23	Disadvantageous	#F06022	#FCE205
SP_2027	CWSI	Glyco	Teico	0.977492	0.746516			MORN.motif.family.protein	Hypothetical/Unknown			Hypothetical/Unknown				-0.230976	0.230976	Disadvantageous	#0072BC	#666666
SP_2224	CWSI	Glyco	Teico	0.976577	0.738672	M16 family peptidase	Intracellular	FIG009210:.peptidase.M16.family	Genetic Information Processing			Folding Sorting Degradation				-0.237905	0.237905	Disadvantageous	#0072BC	#ED8141
SP_0369	CWSI	B-lact	Amox	0.875841	0.63653	penicillin-binding protein 1A	Cell Wall	Multimodular.transpeptidase-transglycosylase.(EC.2.4.1.129).(EC.3.4.-.-)./.Penicillin-binding.protein.1A/1B.(PBP1)	Metabolism			Cell Wall Metabolism				-0.239311	0.239311	Disadvantageous	#00AEEF	#00BC59
SP_0802	DSI	Fluoro	Cipro	1.01631	0.777968	DNA polymerase III epsilon subunit/ATP-dependent helicase DinG	Intracellular	DinG.family.ATP-dependent.helicase.YoaA	Genetic Information Processing			Replication			dinG	-0.24	0.24	Disadvantageous	#F7941D	#00C092
SP_1883	CWSI	B-lact	Amox	0.564503	0.320095	Trehalose-6-phosphate hydrolase	Intracellular	Trehalose-6-phosphate.hydrolase.(EC.3.2.1.93)	Metabolism			Carbohydrate Metabolism				-0.244408	0.244408	Disadvantageous	#00AEEF	#00B81F
SP_0987	CWSI	Glyco	Vanc	1.00712	0.76052	Lyzozyme M1 (14-beta-N-acetylmuramidase)	Cell Wall	Lyzozyme.M1.(14-beta-N-acetylmuramidase).(EC.3.2.1.17)	Metabolism			Cell Wall Metabolism				-0.246603	0.246603	Disadvantageous	#0072BC	#00BC59
SP_0283	PSI	50S	Azith	0.916439	0.669474	PTS system mannose-specific transporter subunit IIC	Membrane	PTS.system.mannose-specific.IIC.component	Environmental Information Processing	Metabolism		Membrane Transport	Carbohydrate Metabolism			-0.246965	0.246965	Disadvantageous	#00A651	#FCE205
SP_0284	PSI	Syn	Syn	0.897344	0.64963	PTS system mannose-specific transporter subunit IIAB	Membrane	PTS.system.mannose-specific.IIB.component.(EC.2.7.1.69)./.PTS.system.mannose-specific.IIA.component.(EC.2.7.1.69)	Environmental Information Processing	Metabolism		Membrane Transport	Carbohydrate Metabolism			-0.247714	0.247714	Disadvantageous	#00A651	#FCE205
SP_1068	CWSI	B-lact	Amox	0.673816	0.424401	Phosphoenolpyruvate carboxylase (EC 4.1.1.31)	Intracellular	Phosphoenolpyruvate.carboxylase.(EC.4.1.1.31)	Metabolism	Metabolism		Carbohydrate Metabolism	Energy Metabolism		ppC	-0.249	0.249	Disadvantageous	#00AEEF	#00B81F
SP_2176	CWSI	Glyco	Vanc	1.03854	0.789485	D-alanine--poly(phosphoribitol) ligase subunit 1	Intracellular	D-alanine--poly(phosphoribitol).ligase.subunit.1.(EC.6.1.1.13)	Metabolism			Various Metabolism			dltA	-0.249056	0.249056	Disadvantageous	#0072BC	#CCCCCC
SP_0698	DSI	Sulfa	Cotri	0.96168	0.710233	ABC2-family transport protein	Membrane	Putative.membrane.spanning.protein	Environmental Information Processing			Membrane Transport				-0.25	0.25	Disadvantageous	#F06022	#FCE205
SP_0479	CWSI	Lipo	Dapto	1.01665	0.764759	Trk family potassium uptake protein	Membrane	Potassium.uptake.protein.TrkH	Environmental Information Processing			Membrane Transport				-0.251896	0.251896	Disadvantageous	#2E3192	#FCE205
SP_0351	PSI	Syn	Syn	1.01355	0.760829	capsular polysaccharide biosynthesis protein Cps4F	Capsule	capsular.polysaccharide.biosynthesis.protein.Cps4F	Metabolism			Capsule Metabolism			cps4F	-0.252718	0.252718	Disadvantageous	#00A651	#6BB100
SP_2030	CWSI	B-lact	Amox	0.610377	0.357053	Transketolase	Intracellular	Transketolase.(EC.2.2.1.1)	Metabolism			Carbohydrate Metabolism			RecP1	-0.253323	0.253323	Disadvantageous	#00AEEF	#00B81F
SP_0975	PSI	Syn	Syn	0.85792	0.604485	3'-to-5' exoribonuclease RNase R	Intracellular	3'-to-5'.exoribonuclease.RNase.R	Genetic Information Processing	Metabolism		Folding Sorting Degradation	Nucleotide Metabolism			-0.253435	0.253435	Disadvantageous	#00A651	#ED8141
SP_1563	PSI	50S	Azith	0.954228	0.700523	pyridine nucleotide-disulfide oxidoreductase family protein	Intracellular	Thioredoxin.reductase.(EC.1.8.1.9)	Metabolism			Nucleotide Metabolism				-0.253705	0.253705	Disadvantageous	#00A651	#A37200
SP_0728	PSI	Syn	Syn	1.05104	0.796541	Copper-exporting ATPase	Membrane	Copper-exporting.ATPase.(EC.3.6.3.4)	Environmental Information Processing			Membrane Transport				-0.254497	0.254497	Disadvantageous	#00A651	#FCE205
SP_0453	CWSI	B-lact	Amox	0.961861	0.706207		Intracellular	IS1380-Spn1.transposase	Genetic Information Processing	Environmental Information Processing		Mobile Element/Pseudogene	Membrane Transport			-0.255654	0.255654	Disadvantageous	#00AEEF	#FFCC99
SP_2030	CWSI	B-lact	Cef	0.610377	0.353717	Transketolase	Intracellular	Transketolase.(EC.2.2.1.1)	Metabolism			Carbohydrate Metabolism			RecP1	-0.25666	0.25666	Disadvantageous	#00AEEF	#00B81F
SP_0615	CWSI	B-lact	Cef	0.869165	0.612304	Lipid II:glycine glycyltransferase (Peptidoglycan interpeptide bridge formation enzyme)	Cell Wall	tRNA-dependent.lipid.II--L-alanine.ligase	Metabolism			Cell Wall Metabolism			fibA	-0.25686	0.25686	Disadvantageous	#00AEEF	#00BC59
SP_2231	CWSI	Glyco	Teico	0.944428	0.686405	H+-transporting ATP synthase subunit c	Membrane	ABC.transporter.permease.protein	Environmental Information Processing			Membrane Transport				-0.258023	0.258023	Disadvantageous	#0072BC	#FCE205
SP_1883	CWSI	B-lact	Cef	0.564503	0.305427	Trehalose-6-phosphate hydrolase	Intracellular	Trehalose-6-phosphate.hydrolase.(EC.3.2.1.93)	Metabolism			Carbohydrate Metabolism				-0.259076	0.259076	Disadvantageous	#00AEEF	#00B81F
SP_1247	DSI	Sulfa	Cotri	0.801491	0.540624	Chromosome segregation ATPase	Intracellular	Chromosome.partition.protein.smc	Cellular Processes			Cell Division			Smc	-0.26	0.26	Disadvantageous	#F06022	#C729C0
SP_0401	DSI	Sulfa	Cotri	1.00736	0.743204	RecD-like helicase	Intracellular	RecD-like.DNA.helicase.YrrC	Genetic Information Processing			Dna Repair And Editing				-0.26	0.26	Disadvantageous	#F06022	#E03A36
SP_1902	DSI	Fluoro	Cipro	1.01281	0.756347	recombination regulator RecX	Intracellular	Regulatory.protein.recX	Genetic Information Processing			Dna Repair And Editing			recX	-0.26	0.26	Disadvantageous	#F7941D	#E03A36
SP_2075	PSI	Syn	Syn	1.04691	0.784407		Membrane	Lipid.A.export.ATP-binding/permease.protein.MsbA	Environmental Information Processing			Membrane Transport				-0.2625	0.2625	Disadvantageous	#00A651	#FCE205
SP_2175	PSI	30S	Kan	1.02785	0.763175	D-alanyl transfer protein DltB	Membrane	D-alanyl.transfer.protein.DltB	Metabolism			Various Metabolism			dltB	-0.264671	0.264671	Disadvantageous	#8DC63F	#CCCCCC
SP_0282	PSI	Syn	Syn	0.935485	0.670337	PTS system mannose-specific transporter subunit IID	Membrane	PTS.system.mannose-specific.IID.component	Environmental Information Processing	Metabolism		Membrane Transport	Carbohydrate Metabolism			-0.265148	0.265148	Disadvantageous	#00A651	#FCE205
SP_0263	PSI	30S	Kan	1.00881	0.743375	eep protein	Intracellular	Membrane-associated.zinc.metalloprotease	Genetic Information Processing			Folding Sorting Degradation				-0.26543	0.26543	Disadvantageous	#8DC63F	#ED8141
SP_0480	CWSI	Lipo	Dapto	1.00439	0.736791	potassium transporter peripheral membrane protein sapG	Membrane	Trk.system.potassium.uptake.protein.TrkA	Environmental Information Processing			Membrane Transport			trkA	-0.2676	0.2676	Disadvantageous	#2E3192	#FCE205
SP_0801	PSI	Syn	Syn	0.976852	0.709204	Protease	Intracellular	peptidase.U32.family.small.subunit.[C1	Genetic Information Processing			Folding Sorting Degradation			prtC	-0.267647	0.267647	Disadvantageous	#00A651	#ED8141
SP_1406	PSI	30S	Kan	0.996955	0.728887	Hypothetical Protein	Membrane	COG4478.integral.membrane.protein	Hypothetical/Unknown			Hypothetical/Unknown				-0.268067	0.268067	Disadvantageous	#8DC63F	#666666
SP_0019	PSI	30S	Kan	1.05796	0.78844	adenylosuccinate synthetase	Intracellular	Adenylosuccinate.synthetase.(EC.6.3.4.4)	Metabolism			Nucleotide Metabolism			purA	-0.269516	0.269516	Disadvantageous	#8DC63F	#A37200
SP_2020	PSI	30S	Kan	1.03037	0.760711		Intracellular	Transcriptional.regulator.GntR.family	Genetic Information Processing			Transcription				-0.269657	0.269657	Disadvantageous	#8DC63F	#9999FF
SP_1649	PSI	50S	Lin	0.509377	0.239474	Manganese ABC transporter premease component	Membrane	Manganese.ABC.transporter.inner.membrane.permease.protein.SitD	Environmental Information Processing	Metabolism		Membrane Transport	Cofactor And Vitamin Metabolism		PsaC	-0.269903	0.269903	Disadvantageous	#00A651	#FCE205
SP_1071	CWSI	B-lact	Pen	1.01704	0.743976	ABC transporter ATP-binding protein	Membrane	ABC.transporter.ATP-binding.protein	Environmental Information Processing			Membrane Transport				-0.273062	0.273062	Disadvantageous	#00AEEF	#FCE205
SP_2010	CWSI	B-lact	Mero	0.98793	0.714619	penicillin-binding protein 2A	Membrane	Multimodular.transpeptidase-transglycosylase.(EC.2.4.1.129).(EC.3.4.-.-)	Metabolism			Cell Wall Metabolism			pbp2A	-0.273311	0.273311	Disadvantageous	#00AEEF	#00BC59
SP_0024	PSI	50S	Clarith	0.543098	0.269566		Intracellular	Carbonic.anhydrase.(EC.4.2.1.1)	Metabolism			Various Metabolism				-0.273532	0.273532	Disadvantageous	#00A651	#CCCCCC
SP_1506	PSI	Syn	Syn	0.819897	0.545846	6-phosphogluconolactonase		6-phosphogluconolactonase.(EC.3.1.1.31)	Metabolism			Carbohydrate Metabolism				-0.274051	0.274051	Disadvantageous	#00A651	#00B81F
SP_2026	CWSI	B-lact	Mero	0.711476	0.437221	acetaldehyde-CoA/alcohol dehydrogenase	Intracellular	Alcohol.dehydrogenase.(EC.1.1.1.1);.Acetaldehyde.dehydrogenase.(EC.1.2.1.10)	Metabolism			Energy Metabolism				-0.274255	0.274255	Disadvantageous	#00AEEF	#CCFF33
SP_0629	CWSI	Lipo	Dapto	0.914101	0.639836		Cell Wall	Endo-beta-N-acetylglucosaminidase.(EC.3.2.1.96)	Metabolism			Cell Wall Metabolism				-0.274265	0.274265	Disadvantageous	#2E3192	#00BC59
SP_0283	PSI	Syn	Syn	0.947882	0.672932	PTS system mannose-specific transporter subunit IIC	Membrane	PTS.system.mannose-specific.IIC.component	Environmental Information Processing	Metabolism		Membrane Transport	Carbohydrate Metabolism			-0.27495	0.27495	Disadvantageous	#00A651	#FCE205
SP_2176	PSI	30S	Kan	1.03854	0.762908	D-alanine--poly(phosphoribitol) ligase subunit 1	Intracellular	D-alanine--poly(phosphoribitol).ligase.subunit.1.(EC.6.1.1.13)	Metabolism			Various Metabolism			dltA	-0.275633	0.275633	Disadvantageous	#8DC63F	#CCCCCC
SP_2073	DSI	Fluoro	Nor	1.03995	0.762934		Membrane	Lipid.A.export.ATP-binding/permease.protein.MsbA	Environmental Information Processing			Membrane Transport				-0.28	0.28	Disadvantageous	#F7941D	#FCE205
SP_1370	PSI	Syn	Syn	0.919936	0.63991	Shikimate kinase I	Intracellular	Shikimate.kinase.I.(EC.2.7.1.71)	Metabolism			Amino Acid Metabolism			AroK	-0.280026	0.280026	Disadvantageous	#00A651	#00B8E5
SP_2103	PSI	Syn	Syn	1.01188	0.731506	23S rRNA (guanine(745)-N(1))-methyltransferase	Intracellular	Ribosomal.RNA.large.subunit.methyltransferase.A.(EC.2.1.1.51)	Genetic Information Processing			Translation			rrmA	-0.280379	0.280379	Disadvantageous	#00A651	#CCCCFF
SP_1973	PSI	50S	Chlor	1.02389	0.7409	RNA methyltransferase	Intracellular	FIG011178:.rRNA.methylase	Genetic Information Processing			Translation				-0.282986	0.282986	Disadvantageous	#00A651	#CCCCFF
SP_0728	PSI	30S	Kan	1.05104	0.766087	Copper-exporting ATPase	Membrane	Copper-exporting.ATPase.(EC.3.6.3.4)	Environmental Information Processing			Membrane Transport				-0.284952	0.284952	Disadvantageous	#8DC63F	#FCE205
SP_2230	PSI	Syn	Syn	0.970099	0.683582	ABC transporter	Membrane	ABC.transporter.ATP-binding.protein.uup	Environmental Information Processing			Membrane Transport				-0.286518	0.286518	Disadvantageous	#00A651	#FCE205
SP_1874	CWSI	B-lact	Mero	0.968617	0.68025	ribosomal large subunit pseudouridine synthase B	Intracellular	Ribosomal.large.subunit.pseudouridine.synthase.B.(EC.4.2.1.70)	Genetic Information Processing			Translation			rluB	-0.288367	0.288367	Disadvantageous	#00AEEF	#CCCCFF
SP_1375	DSI	Sulfa	Cotri	0.928087	0.637665	3-dehydroquinate synthase	Intracellular	3-dehydroquinate.synthase.(EC.4.2.3.4)	Metabolism			Amino Acid Metabolism			AroB	-0.29	0.29	Disadvantageous	#F06022	#00B8E5
SP_1739	DSI	Sulfa	Cotri	0.933085	0.644442	Ribonuclease Y	Intracellular	FIG002344:.Hydrolase.(HAD.superfamily)	Genetic Information Processing			Translation			rny	-0.29	0.29	Disadvantageous	#F06022	#CCCCFF
SP_1298	PSI	50S	Clarith	1.02094	0.729518	Putative DHH subfamily 1 protein	Intracellular	FIG146085:.3'-to-5'.oligoribonuclease.A.Bacillus.type	Metabolism			Nucleotide Metabolism			PapP	-0.291422	0.291422	Disadvantageous	#00A651	#A37200
SP_0010	CWSI	B-lact	Pen	0.824232	0.532403		Cell Wall	FIG01114299:.hypothetical.protein	Metabolism			Antibiotic Response/Sensing			penP	-0.291829	0.291829	Disadvantageous	#00AEEF	#6666FF
SP_1027	CWSI	Glyco	Teico	0.84986	0.555718			Extracellular.protein	Hypothetical/Unknown			Hypothetical/Unknown				-0.294142	0.294142	Disadvantageous	#0072BC	#666666
SP_1445	PSI	50S	Azith	0.53468	0.240444	GMP synthase	Intracellular	GMP.synthase.[glutamine-hydrolyzing	Metabolism			Nucleotide Metabolism			GuaA	-0.294235	0.294235	Disadvantageous	#00A651	#A37200
SP_1298	RSI	Rifa	Rif	1.02094	0.725597	Putative DHH subfamily 1 protein	Intracellular	FIG146085:.3'-to-5'.oligoribonuclease.A.Bacillus.type	Metabolism			Nucleotide Metabolism			PapP	-0.295343	0.295343	Disadvantageous	#EC008C	#A37200
SP_2223	RSI	Rifa	Rif	0.85357	0.558122			Transcriptional.regulator.in.cluster.with.unspecified.monosaccharide.ABC.transport.system	Hypothetical/Unknown			Hypothetical/Unknown				-0.295448	0.295448	Disadvantageous	#EC008C	#666666
SP_0395	CWSI	Glyco	Vanc	1.01593	0.719092	transcriptional regulator	Intracellular	Mannitol.operon.activator.BglG.family	Genetic Information Processing			Transcription				-0.296837	0.296837	Disadvantageous	#0072BC	#9999FF
SP_2057	CWSI	B-lact	Amox	0.946737	0.649704	peptidoglycan O-acetyltransferase OatA	Membrane	Acyltransferase.family	Metabolism			Cell Wall Metabolism			oaTA	-0.297033	0.297033	Disadvantageous	#00AEEF	#00BC59
SP_0058	PSI	Syn	Syn	0.934091	0.635218	GntR family transcriptional regulator	Intracellular	Transcriptional.regulator.GntR.family	Genetic Information Processing			Transcription				-0.298874	0.298874	Disadvantageous	#00A651	#9999FF
SP_1377	DSI	Sulfa	Cotri	0.887342	0.584367	3-dehydroquinate dehydratase I	Intracellular	3-dehydroquinate.dehydratase.I.(EC.4.2.1.10)	Metabolism			Amino Acid Metabolism			AroD	-0.3	0.3	Disadvantageous	#F06022	#00B8E5
SP_1466	DSI	Fluoro	Levo	0.531881	0.233042	Hemolysin	Intracellular	Hemolysin.III	Cellular Processes			Cellular Community				-0.3	0.3	Disadvantageous	#F7941D	#FD61D1
SP_2075	DSI	Fluoro	Nor	1.02412	0.719413		Membrane	Lipid.A.export.ATP-binding/permease.protein.MsbA	Environmental Information Processing			Membrane Transport				-0.3	0.3	Disadvantageous	#F7941D	#FCE205
SP_1241	PSI	Syn	Syn	0.740553	0.438089	Amino acid ABC transporter premease component	Membrane	Glutamine.ABC.transporter.periplasmic.glutamine-binding.protein.(TC.3.A.1.3.2)./.Glutamine.transport.system.permease.protein.GlnP.(TC.3.A.1.3.2)	Environmental Information Processing	Metabolism		Membrane Transport	Amino Acid Metabolism		GlnP	-0.302463	0.302463	Disadvantageous	#00A651	#FCE205
SP_0681	PSI	50S	Chlor	0.819808	0.516122	GTP-binding protein TypA/BipA; elongation factor Tu family protein	Intracellular	GTP-binding.protein.TypA/BipA	Genetic Information Processing			Transcription			typA	-0.303686	0.303686	Disadvantageous	#00A651	#9999FF
SP_0199	PSI	30S	Kan	0.945548	0.641376	Cardiolipin synthetase (EC 2.7.8.-)	Membrane	Cardiolipin.synthetase.(EC.2.7.8.-)	Metabolism			Lipid Metabolism				-0.304172	0.304172	Disadvantageous	#8DC63F	#FFAE0D
SP_1241	CWSI	B-lact	Amox	0.740553	0.435461	Amino acid ABC transporter premease component	Membrane	Glutamine.ABC.transporter.periplasmic.glutamine-binding.protein.(TC.3.A.1.3.2)./.Glutamine.transport.system.permease.protein.GlnP.(TC.3.A.1.3.2)	Environmental Information Processing	Metabolism		Membrane Transport	Amino Acid Metabolism		GlnP	-0.305092	0.305092	Disadvantageous	#00AEEF	#FCE205
SP_0284	PSI	30S	Kan	0.897344	0.59127	PTS system mannose-specific transporter subunit IIAB	Membrane	PTS.system.mannose-specific.IIB.component.(EC.2.7.1.69)./.PTS.system.mannose-specific.IIA.component.(EC.2.7.1.69)	Environmental Information Processing	Metabolism		Membrane Transport	Carbohydrate Metabolism			-0.306075	0.306075	Disadvantageous	#8DC63F	#FCE205
SP_1498	PSI	50S	Clarith	0.840603	0.533912	Phosphoglucomutase	Intracellular	Phosphoglucomutase.(EC.5.4.2.2)	Metabolism			Carbohydrate Metabolism			Pgm	-0.306691	0.306691	Disadvantageous	#00A651	#00B81F
SP_2173	PSI	30S	Kan	1.03981	0.73238	Poly(glycerophosphate chain) D-alanine transfer protein DltD	Membrane	Poly(glycerophosphate.chain).D-alanine.transfer.protein.DltD	Metabolism			Various Metabolism			dltD	-0.307433	0.307433	Disadvantageous	#8DC63F	#CCCCCC
SP_0350	PSI	Syn	Syn	1.09588	0.785936	capsular polysaccharide biosynthesis protein Cps4E	Capsule	Capsular.polysaccharide.biosynthesis.protein.Cps4E	Metabolism			Capsule Metabolism			cps4E	-0.309945	0.309945	Disadvantageous	#00A651	#6BB100
SP_0394	CWSI	B-lact	Mero	1.01917	0.709201	PTS system mannitol-specific transporter subunit IIBC	Membrane	PTS.system.mannitol-specific.IIB.component.(EC.2.7.1.69)./.PTS.system.mannitol-specific.IIC.component.(EC.2.7.1.69)	Environmental Information Processing	Metabolism		Membrane Transport	Carbohydrate Metabolism			-0.309968	0.309968	Disadvantageous	#00AEEF	#FCE205
SP_1374	DSI	Sulfa	Cotri	0.936454	0.630044	Chorismate synthase	Intracellular	Chorismate.synthase.(EC.4.2.3.5)	Metabolism			Amino Acid Metabolism			AroC	-0.31	0.31	Disadvantageous	#F06022	#00B8E5
SP_0946	DSI	Sulfa	Cotri	1.05174	0.744677	unknown function; binds RNA		S1.RNA.binding.domain	Hypothetical/Unknown			Hypothetical/Unknown				-0.31	0.31	Disadvantageous	#F06022	#666666
SP_0802	DSI	Fluoro	Levo	1.01631	0.708672	DNA polymerase III epsilon subunit/ATP-dependent helicase DinG	Intracellular	DinG.family.ATP-dependent.helicase.YoaA	Genetic Information Processing			Replication			dinG	-0.31	0.31	Disadvantageous	#F7941D	#00C092
SP_0515	DSI	Fluoro	Nor	0.71544	0.402794	MerR family transcriptional regulator	Intracellular	Heat-inducible.transcription.repressor.HrcA	Genetic Information Processing			Transcription			hrcA	-0.31	0.31	Disadvantageous	#F7941D	#9999FF
SP_1751	PSI	Syn	Syn	0.951191	0.640935	Magnesium and cobalt transport protein CorA	Membrane	Magnesium.and.cobalt.transport.protein.CorA	Environmental Information Processing			Membrane Transport			corA	-0.310255	0.310255	Disadvantageous	#00A651	#FCE205
SP_1650	CWSI	Glyco	Teico	0.352544	0.0422679	Manganese ABC transporter Mn-binding componnent	Membrane	Manganese.ABC.transporter.periplasmic-binding.protein.SitA	Environmental Information Processing	Metabolism		Membrane Transport	Cofactor And Vitamin Metabolism		PsaA	-0.310276	0.310276	Disadvantageous	#0072BC	#FCE205
SP_1739	PSI	Syn	Syn	0.933085	0.622503	Ribonuclease Y	Intracellular	FIG002344:.Hydrolase.(HAD.superfamily)	Genetic Information Processing			Translation			rny	-0.310582	0.310582	Disadvantageous	#00A651	#CCCCFF
SP_0615	CWSI	Lipo	Dapto	0.869165	0.554809	Lipid II:glycine glycyltransferase (Peptidoglycan interpeptide bridge formation enzyme)	Cell Wall	tRNA-dependent.lipid.II--L-alanine.ligase	Metabolism			Cell Wall Metabolism			fibA	-0.314356	0.314356	Disadvantageous	#2E3192	#00BC59
SP_1371	PSI	Syn	Syn	1.01472	0.69971	3-phosphoshikimate 1-carboxyvinyltransferase	Intracellular	5-Enolpyruvylshikimate-3-phosphate.synthase.(EC.2.5.1.19)	Metabolism			Amino Acid Metabolism			AroA	-0.315013	0.315013	Disadvantageous	#00A651	#00B8E5
SP_1650	PSI	30S	Kan	0.352544	0.0365074	Manganese ABC transporter Mn-binding componnent	Membrane	Manganese.ABC.transporter.periplasmic-binding.protein.SitA	Environmental Information Processing	Metabolism		Membrane Transport	Cofactor And Vitamin Metabolism		PsaA	-0.316037	0.316037	Disadvantageous	#8DC63F	#FCE205
SP_2225	CWSI	B-lact	Pen	0.98119	0.663989	M16 family peptidase	Intracellular	FIG001621:.Zinc.protease	Genetic Information Processing			Folding Sorting Degradation				-0.317201	0.317201	Disadvantageous	#00AEEF	#ED8141
SP_1648	PSI	50S	Chlor	0.44466	0.126787	Manganese ABC transporter ATP-binding component	Membrane	Manganese.ABC.transporter.ATP-binding.protein.SitB	Environmental Information Processing	Metabolism		Membrane Transport	Cofactor And Vitamin Metabolism		PsaB	-0.317873	0.317873	Disadvantageous	#00A651	#FCE205
SP_0079	PSI	50S	Lin	1.26296	0.944153	Trk family potassium uptake protein	Membrane	Trk.system.potassium.uptake.protein.TrkA	Environmental Information Processing			Membrane Transport			TrkA	-0.31881	0.31881	Disadvantageous	#00A651	#FCE205
SP_0358	PSI	Syn	Syn	1.03383	0.713874	capsular polysaccharide biosynthesis protein Cps4J	Capsule	Putative.glycosyltransferase	Metabolism			Capsule Metabolism			cps4J	-0.319961	0.319961	Disadvantageous	#00A651	#6BB100
SP_2030	PSI	Syn	Syn	0.610377	0.286565	Transketolase	Intracellular	Transketolase.(EC.2.2.1.1)	Metabolism			Carbohydrate Metabolism			RecP1	-0.323812	0.323812	Disadvantageous	#00A651	#00B81F
SP_1498	CWSI	B-lact	Cef	0.840603	0.515685	Phosphoglucomutase	Intracellular	Phosphoglucomutase.(EC.5.4.2.2)	Metabolism			Carbohydrate Metabolism			Pgm	-0.324918	0.324918	Disadvantageous	#00AEEF	#00B81F
SP_2057	CWSI	B-lact	Cef	0.946737	0.621248	peptidoglycan O-acetyltransferase OatA	Membrane	Acyltransferase.family	Metabolism			Cell Wall Metabolism			oaTA	-0.32549	0.32549	Disadvantageous	#00AEEF	#00BC59
SP_2066	RSI	Rifa	Rif	0.698745	0.373242	threonine synthase	Intracellular	Threonine.synthase.(EC.4.2.3.1)	Metabolism			Amino Acid Metabolism			thrC	-0.325503	0.325503	Disadvantageous	#EC008C	#00B8E5
SP_1247	CWSI	B-lact	Cef	0.801491	0.474151	Chromosome segregation ATPase	Intracellular	Chromosome.partition.protein.smc	Cellular Processes			Cell Division			Smc	-0.32734	0.32734	Disadvantageous	#00AEEF	#C729C0
SP_1650	CWSI	Lipo	Dapto	0.352544	0.0251621	Manganese ABC transporter Mn-binding componnent	Membrane	Manganese.ABC.transporter.periplasmic-binding.protein.SitA	Environmental Information Processing	Metabolism		Membrane Transport	Cofactor And Vitamin Metabolism		PsaA	-0.327382	0.327382	Disadvantageous	#2E3192	#FCE205
SP_1026	PSI	50S	Clind	0.614922	0.287211			Pneumococcal.vaccine.antigen.A.homolog	Hypothetical/Unknown			Hypothetical/Unknown				-0.327711	0.327711	Disadvantageous	#00A651	#666666
SP_1412	CWSI	B-lact	Cef	0.949456	0.621715	Prolipoprotein diacylglyceryl transferase	Intracellular	Prolipoprotein.diacylglyceryl.transferase.(EC.2.4.99.-)	Metabolism			Various Metabolism			Lgt	-0.327741	0.327741	Disadvantageous	#00AEEF	#CCCCCC
SP_1203	CWSI	B-lact	Cef	0.84318	0.513664	Arginine transcriptional repressor	Intracellular	Arginine.pathway.regulatory.protein.ArgR.repressor.of.arg.regulon	Genetic Information Processing			Transcription			ArgR	-0.329515	0.329515	Disadvantageous	#00AEEF	#9999FF
SP_2204	DSI	Fluoro	Cipro	0.913953	0.583798	50S ribosomal protein L9	Intracellular	LSU.ribosomal.protein.L9p	Genetic Information Processing			Translation			rplI	-0.33	0.33	Disadvantageous	#F7941D	#CCCCFF
SP_1980	PSI	Syn	Syn	0.953607	0.623573	Cmp-binding-factor 1		3'->5'.exoribonuclease.Bsu.YhaM	Genetic Information Processing			Translation			cbf1	-0.330034	0.330034	Disadvantageous	#00A651	#CCCCFF
SP_0549	CWSI	B-lact	Cef	0.434368	0.104309	phosphotransferase. note: could be involved in antibiotic resistance	Intracellular	aminoglycoside.phosphotransferase.family.protein	Hypothetical/Unknown			Hypothetical/Unknown				-0.330059	0.330059	Disadvantageous	#00AEEF	#666666
SP_0681	PSI	30S	Gent	0.819808	0.487819	GTP-binding protein TypA/BipA; elongation factor Tu family protein	Intracellular	GTP-binding.protein.TypA/BipA	Genetic Information Processing			Transcription			typA	-0.331989	0.331989	Disadvantageous	#8DC63F	#9999FF
SP_1247	CWSI	Lipo	Dapto	0.801491	0.46937	Chromosome segregation ATPase	Intracellular	Chromosome.partition.protein.smc	Cellular Processes			Cell Division			Smc	-0.332121	0.332121	Disadvantageous	#2E3192	#C729C0
SP_1505	RSI	Rifa	Rif	0.92753	0.593236	Hypothetical Protein (Membrane protein)	Membrane	FIG01113973:.possible.membrane.protein	Hypothetical/Unknown			Hypothetical/Unknown				-0.334294	0.334294	Disadvantageous	#EC008C	#666666
SP_0406	PSI	50S	Chlor	1.05625	0.721505	MutS2 family protein	Intracellular	Recombination.inhibitory.protein.MutS2	Genetic Information Processing			Dna Repair And Editing				-0.33475	0.33475	Disadvantageous	#00A651	#E03A36
SP_0374	CWSI	Lipo	Dapto	0.662052	0.325679			hypothetical.protein	Hypothetical/Unknown			Hypothetical/Unknown				-0.336373	0.336373	Disadvantageous	#2E3192	#666666
SP_1523	RSI	Rifa	Rif	1.09284	0.756292	Snf2 family protein	Intracellular	SWF/SNF.family.helicase	Genetic Information Processing			Transcription				-0.336553	0.336553	Disadvantageous	#EC008C	#9999FF
SP_1506	CWSI	B-lact	Mero	0.819897	0.4822	6-phosphogluconolactonase		6-phosphogluconolactonase.(EC.3.1.1.31)	Metabolism			Carbohydrate Metabolism				-0.337697	0.337697	Disadvantageous	#00AEEF	#00B81F
SP_1648	RSI	Rifa	Rif	0.44466	0.106448	Manganese ABC transporter ATP-binding component	Membrane	Manganese.ABC.transporter.ATP-binding.protein.SitB	Environmental Information Processing	Metabolism		Membrane Transport	Cofactor And Vitamin Metabolism		PsaB	-0.338212	0.338212	Disadvantageous	#EC008C	#FCE205
SP_0742	PSI	30S	Gent	1.00281	0.664423	DegV family may bind fatty acids		DegV.family.protein	Hypothetical/Unknown			Hypothetical/Unknown				-0.338391	0.338391	Disadvantageous	#8DC63F	#666666
SP_1972	PSI	30S	Kan	1.00519	0.666542			FIG005935:.membrane.protein	Hypothetical/Unknown			Hypothetical/Unknown				-0.338647	0.338647	Disadvantageous	#8DC63F	#666666
SP_0655	PSI	Syn	Syn	1.01201	0.672689	monovalent cation/proton antiporter	Membrane	Na+/H+.antiporter	Environmental Information Processing	Metabolism		Membrane Transport	Cofactor And Vitamin Metabolism			-0.339325	0.339325	Disadvantageous	#00A651	#FCE205
SP_1648	DSI	Fluoro	Levo	0.44466	0.108485	Manganese ABC transporter ATP-binding component	Membrane	Manganese.ABC.transporter.ATP-binding.protein.SitB	Environmental Information Processing	Metabolism		Membrane Transport	Cofactor And Vitamin Metabolism		PsaB	-0.34	0.34	Disadvantageous	#F7941D	#FCE205
SP_0394	CWSI	Glyco	Vanc	1.01917	0.678368	PTS system mannitol-specific transporter subunit IIBC	Membrane	PTS.system.mannitol-specific.IIB.component.(EC.2.7.1.69)./.PTS.system.mannitol-specific.IIC.component.(EC.2.7.1.69)	Environmental Information Processing	Metabolism		Membrane Transport	Carbohydrate Metabolism			-0.340801	0.340801	Disadvantageous	#0072BC	#FCE205
SP_0523	PSI	30S	Gent	0.988408	0.646341	ABC transporter permease protein	Membrane	ABC.transporter.permease.protein.EscB	Environmental Information Processing			Membrane Transport			ecsB	-0.342067	0.342067	Disadvantageous	#8DC63F	#FCE205
SP_0872	CWSI	B-lact	Cef	0.52386	0.181552	D-alanyl-D-alanine carboxypeptidase	Membrane	D-alanyl-D-alanine.carboxypeptidase.(EC.3.4.16.4)	Metabolism	Metabolism		Cell Wall Metabolism	Amino Acid Metabolism		dacA	-0.342308	0.342308	Disadvantageous	#00AEEF	#00BC59
SP_2171	PSI	30S	Gent	0.725634	0.381856	ABC zinc transporter premease component	Membrane	Zinc.ABC.transporter.ATP-binding.protein.ZnuC	Environmental Information Processing			Membrane Transport			AdcC	-0.343778	0.343778	Disadvantageous	#8DC63F	#FCE205
SP_0453	CWSI	Glyco	Vanc	0.961861	0.617272		Intracellular	IS1380-Spn1.transposase	Genetic Information Processing	Environmental Information Processing		Mobile Element/Pseudogene	Membrane Transport			-0.34459	0.34459	Disadvantageous	#0072BC	#FFCC99
SP_1506	CWSI	B-lact	Amox	0.819897	0.474975	6-phosphogluconolactonase		6-phosphogluconolactonase.(EC.3.1.1.31)	Metabolism			Carbohydrate Metabolism				-0.344922	0.344922	Disadvantageous	#00AEEF	#00B81F
SP_1429	PSI	Syn	Syn	1.02057	0.675615	U32 family peptidase	Intracellular	peptidase.U32.family.large.subunit.[C1	Genetic Information Processing			Folding Sorting Degradation				-0.34496	0.34496	Disadvantageous	#00A651	#ED8141
SP_1979	PSI	Syn	Syn	1.01061	0.665311	Pur operon repressor; PurR	Intracellular	PurR:.transcription.regulator.associated.with.purine.metabolism	Genetic Information Processing	Metabolism		Transcription	Nucleotide Metabolism		purR	-0.345296	0.345296	Disadvantageous	#00A651	#9999FF
SP_2174	PSI	30S	Gent	1.00998	0.662996	D-alanine--poly(phosphoribitol) ligase subunit 2	Intracellular	D-alanine--poly(phosphoribitol).ligase.subunit.2.(EC.6.1.1.13)	Metabolism			Various Metabolism			dltC	-0.346985	0.346985	Disadvantageous	#8DC63F	#CCCCCC
SP_1226	PSI	50S	Clarith	0.463268	0.115648	Sensory box sensor histidine kinase	Membrane	Two-component.sensor.kinase.SA14-24	Environmental Information Processing			Signal Transduction			VicK	-0.34762	0.34762	Disadvantageous	#00A651	#0949D1
SP_1966	CWSI	B-lact	Amox	0.995955	0.647851	UDP-N-acetylglucosamine 1-carboxyvinyltransferase	Intracellular	UDP-N-acetylglucosamine.1-carboxyvinyltransferase.(EC.2.5.1.7)	Metabolism			Cell Wall Metabolism			murA-2	-0.348105	0.348105	Disadvantageous	#00AEEF	#00BC59
SP_1876	CWSI	Lipo	Dapto	0.75744	0.408728	segregation and condensation protein A	Intracellular	Segregation.and.condensation.protein.A	Cellular Processes			Cell Division			scpA	-0.348711	0.348711	Disadvantageous	#2E3192	#C729C0
SP_0549	DSI	Fluoro	Cipro	0.434368	0.0837169	phosphotransferase. note: could be involved in antibiotic resistance	Intracellular	aminoglycoside.phosphotransferase.family.protein	Hypothetical/Unknown			Hypothetical/Unknown				-0.35	0.35	Disadvantageous	#F7941D	#666666
SP_0045	DSI	Sulfa	Cotri	1.01009	0.659314	phosphoribosylformylglycinamidine synthase	Intracellular	Phosphoribosylformylglycinamidine.synthase.synthetase.subunit.(EC.6.3.5.3)./.Phosphoribosylformylglycinamidine.synthase.glutamine.amidotransferase.subunit.(EC.6.3.5.3)	Metabolism			Nucleotide Metabolism				-0.35	0.35	Disadvantageous	#F06022	#A37200
SP_1375	PSI	Syn	Syn	0.928087	0.57763	3-dehydroquinate synthase	Intracellular	3-dehydroquinate.synthase.(EC.4.2.3.4)	Metabolism			Amino Acid Metabolism			AroB	-0.350458	0.350458	Disadvantageous	#00A651	#00B8E5
SP_2057	CWSI	Glyco	Teico	0.946737	0.594641	peptidoglycan O-acetyltransferase OatA	Membrane	Acyltransferase.family	Metabolism			Cell Wall Metabolism			oaTA	-0.352096	0.352096	Disadvantageous	#0072BC	#00BC59
SP_1649	CWSI	B-lact	Pen	0.509377	0.15707	Manganese ABC transporter premease component	Membrane	Manganese.ABC.transporter.inner.membrane.permease.protein.SitD	Environmental Information Processing	Metabolism		Membrane Transport	Cofactor And Vitamin Metabolism		PsaC	-0.352307	0.352307	Disadvantageous	#00AEEF	#FCE205
SP_1650	PSI	30S	Gent	0.352544		Manganese ABC transporter Mn-binding componnent	Membrane	Manganese.ABC.transporter.periplasmic-binding.protein.SitA	Environmental Information Processing	Metabolism		Membrane Transport	Cofactor And Vitamin Metabolism		PsaA	-0.352544	0.352544	Disadvantageous	#8DC63F	#FCE205
SP_1650	CWSI	B-lact	Pen	0.352544	0	Manganese ABC transporter Mn-binding componnent	Membrane	Manganese.ABC.transporter.periplasmic-binding.protein.SitA	Environmental Information Processing	Metabolism		Membrane Transport	Cofactor And Vitamin Metabolism		PsaA	-0.352544	0.352544	Disadvantageous	#00AEEF	#FCE205
SP_1649	CWSI	Glyco	Teico	0.509377	0.155814	Manganese ABC transporter premease component	Membrane	Manganese.ABC.transporter.inner.membrane.permease.protein.SitD	Environmental Information Processing	Metabolism		Membrane Transport	Cofactor And Vitamin Metabolism		PsaC	-0.353563	0.353563	Disadvantageous	#0072BC	#FCE205
SP_0010	CWSI	Lipo	Dapto	0.824232	0.468743		Cell Wall	FIG01114299:.hypothetical.protein	Metabolism			Antibiotic Response/Sensing			penP	-0.355489	0.355489	Disadvantageous	#2E3192	#6666FF
SP_1498	PSI	30S	Gent	0.840603	0.481284	Phosphoglucomutase	Intracellular	Phosphoglucomutase.(EC.5.4.2.2)	Metabolism			Carbohydrate Metabolism			Pgm	-0.359319	0.359319	Disadvantageous	#8DC63F	#00B81F
SP_1376	DSI	Sulfa	Cotri	0.99394	0.6306	Shikimate 5-dehydrogenase	Intracellular	Shikimate/quinate.5-dehydrogenase.I.beta.(EC.1.1.1.282)	Metabolism			Amino Acid Metabolism			AroE	-0.36	0.36	Disadvantageous	#F06022	#00B8E5
SP_1606	DSI	Sulfa	Cotri	1.00242	0.639815	Putative glycosyl transferase family protein	Intracellular	Bactoprenol.glucosyl.transferase.(EC.2.4.1.-)	Metabolism			Carbohydrate Metabolism				-0.36	0.36	Disadvantageous	#F06022	#00B81F
SP_1026	CWSI	Lipo	Dapto	0.535946	0.175334			Pneumococcal.vaccine.antigen.A.homolog	Hypothetical/Unknown			Hypothetical/Unknown				-0.360612	0.360612	Disadvantageous	#2E3192	#666666
SP_1212	PSI	Syn	Syn	0.885941	0.525214	tRNA pseudouridine(55) synthase B	Intracellular	tRNA.pseudouridine.synthase.B.(EC.4.2.1.70)	Genetic Information Processing			Translation			TruB	-0.360727	0.360727	Disadvantageous	#00A651	#CCCCFF
SP_1648	CWSI	B-lact	Pen	0.44466	0.0827235	Manganese ABC transporter ATP-binding component	Membrane	Manganese.ABC.transporter.ATP-binding.protein.SitB	Environmental Information Processing	Metabolism		Membrane Transport	Cofactor And Vitamin Metabolism		PsaB	-0.361936	0.361936	Disadvantageous	#00AEEF	#FCE205
SP_1026	PSI	50S	Azith	0.483947	0.120042			Pneumococcal.vaccine.antigen.A.homolog	Hypothetical/Unknown			Hypothetical/Unknown				-0.363905	0.363905	Disadvantageous	#00A651	#666666
SP_1479	CWSI	Lipo	Dapto	0.907091	0.540882	Peptidoglycan N-acetylglucosamine deacetylase A	Cell Wall	polysaccharide.deacetylase.family.protein	Metabolism			Cell Wall Metabolism			PgdA	-0.366209	0.366209	Disadvantageous	#2E3192	#00BC59
SP_0359	PSI	50S	Azith	0.577124	0.206281	capsular polysaccharide biosynthesis protein Cps4K	Capsule	Capsular.polysaccharide.synthesis.enzyme.Cap5F	Metabolism			Capsule Metabolism			cps4K	-0.370843	0.370843	Disadvantageous	#00A651	#6BB100
SP_1649	PSI	Syn	Syn	0.509377	0.13396	Manganese ABC transporter premease component	Membrane	Manganese.ABC.transporter.inner.membrane.permease.protein.SitD	Environmental Information Processing	Metabolism		Membrane Transport	Cofactor And Vitamin Metabolism		PsaC	-0.375417	0.375417	Disadvantageous	#00A651	#FCE205
SP_1649	PSI	50S	Chlor	0.509377	0.132407	Manganese ABC transporter premease component	Membrane	Manganese.ABC.transporter.inner.membrane.permease.protein.SitD	Environmental Information Processing	Metabolism		Membrane Transport	Cofactor And Vitamin Metabolism		PsaC	-0.376969	0.376969	Disadvantageous	#00A651	#FCE205
SP_0334	PSI	50S	Azith	0.802366	0.424028	S-adenosyl-methyltransferase MraW	Intracellular	rRNA.small.subunit.methyltransferase.H	Genetic Information Processing			Translation			MraW	-0.378337	0.378337	Disadvantageous	#00A651	#CCCCFF
SP_0024	CWSI	Glyco	Vanc	0.543098	0.164089		Intracellular	Carbonic.anhydrase.(EC.4.2.1.1)	Metabolism			Various Metabolism				-0.379009	0.379009	Disadvantageous	#0072BC	#CCCCCC
SP_1202	DSI	Fluoro	Cipro	0.94682	0.567176	DNA repair protein ATPase	Intracellular	DNA.repair.protein.RecN	Genetic Information Processing			Dna Repair And Editing			RecN	-0.38	0.38	Disadvantageous	#F7941D	#E03A36
SP_1720	CWSI	Lipo	Dapto	1.03165	0.651304			Immunoreactive.protein.Se23.5.(Fragment)	Hypothetical/Unknown			Hypothetical/Unknown				-0.380346	0.380346	Disadvantageous	#2E3192	#666666
SP_2223	CWSI	Glyco	Teico	0.85357	0.472166			Transcriptional.regulator.in.cluster.with.unspecified.monosaccharide.ABC.transport.system	Hypothetical/Unknown			Hypothetical/Unknown				-0.381405	0.381405	Disadvantageous	#0072BC	#666666
SP_0332	CWSI	B-lact	Cef	1.04217	0.659925			FIG01114714:.hypothetical.protein	Hypothetical/Unknown			Hypothetical/Unknown				-0.382249	0.382249	Disadvantageous	#00AEEF	#666666
SP_0184	CWSI	Lipo	Dapto	0.974833	0.590791		Membrane	Integral.membrane.protein	Cellular Processes			Structural Proteins				-0.384042	0.384042	Disadvantageous	#2E3192	#F8766D
SP_1518	CWSI	Glyco	Teico	0.563626	0.177354	Hypothetical Protein		FIG004453:.protein.YceG.like	Hypothetical/Unknown			Hypothetical/Unknown				-0.386272	0.386272	Disadvantageous	#0072BC	#666666
SP_0199	CWSI	Lipo	Dapto	0.945548	0.557765	Cardiolipin synthetase (EC 2.7.8.-)	Membrane	Cardiolipin.synthetase.(EC.2.7.8.-)	Metabolism			Lipid Metabolism				-0.387783	0.387783	Disadvantageous	#2E3192	#FFAE0D
SP_1648	CWSI	B-lact	Amox	0.44466	0.0566644	Manganese ABC transporter ATP-binding component	Membrane	Manganese.ABC.transporter.ATP-binding.protein.SitB	Environmental Information Processing	Metabolism		Membrane Transport	Cofactor And Vitamin Metabolism		PsaB	-0.387995	0.387995	Disadvantageous	#00AEEF	#FCE205
SP_2075	DSI	Fluoro	Cipro	1.04691	0.660591		Membrane	Lipid.A.export.ATP-binding/permease.protein.MsbA	Environmental Information Processing			Membrane Transport				-0.39	0.39	Disadvantageous	#F7941D	#FCE205
SP_1648	CWSI	Glyco	Teico	0.44466	0.0532577	Manganese ABC transporter ATP-binding component	Membrane	Manganese.ABC.transporter.ATP-binding.protein.SitB	Environmental Information Processing	Metabolism		Membrane Transport	Cofactor And Vitamin Metabolism		PsaB	-0.391402	0.391402	Disadvantageous	#0072BC	#FCE205
SP_0872	CWSI	Glyco	Vanc	0.52386	0.131379	D-alanyl-D-alanine carboxypeptidase	Membrane	D-alanyl-D-alanine.carboxypeptidase.(EC.3.4.16.4)	Metabolism	Metabolism		Cell Wall Metabolism	Amino Acid Metabolism		dacA	-0.392481	0.392481	Disadvantageous	#0072BC	#00BC59
SP_1649	PSI	50S	Azith	0.464792	0.0706637	Manganese ABC transporter premease component	Membrane	Manganese.ABC.transporter.inner.membrane.permease.protein.SitD	Environmental Information Processing	Metabolism		Membrane Transport	Cofactor And Vitamin Metabolism		PsaC	-0.394128	0.394128	Disadvantageous	#00A651	#FCE205
SP_0406	PSI	50S	Clarith	1.05625	0.661956	MutS2 family protein	Intracellular	Recombination.inhibitory.protein.MutS2	Genetic Information Processing			Dna Repair And Editing				-0.394299	0.394299	Disadvantageous	#00A651	#E03A36
SP_1247	CWSI	B-lact	Mero	0.801491	0.40672	Chromosome segregation ATPase	Intracellular	Chromosome.partition.protein.smc	Cellular Processes			Cell Division			Smc	-0.394771	0.394771	Disadvantageous	#00AEEF	#C729C0
SP_1649	CWSI	B-lact	Amox	0.509377	0.114071	Manganese ABC transporter premease component	Membrane	Manganese.ABC.transporter.inner.membrane.permease.protein.SitD	Environmental Information Processing	Metabolism		Membrane Transport	Cofactor And Vitamin Metabolism		PsaC	-0.395305	0.395305	Disadvantageous	#00AEEF	#FCE205
SP_1649	PSI	30S	Kan	0.509377	0.104851	Manganese ABC transporter premease component	Membrane	Manganese.ABC.transporter.inner.membrane.permease.protein.SitD	Environmental Information Processing	Metabolism		Membrane Transport	Cofactor And Vitamin Metabolism		PsaC	-0.404526	0.404526	Disadvantageous	#8DC63F	#FCE205
SP_2107	CWSI	B-lact	Cef	0.690998	0.283406	4-alpha-glucanotransferase	Intracellular	4-alpha-glucanotransferase.(amylomaltase).(EC.2.4.1.25)	Metabolism			Carbohydrate Metabolism			malM	-0.407592	0.407592	Disadvantageous	#00AEEF	#00B81F
SP_1026	PSI	Syn	Syn	0.535946	0.128134			Pneumococcal.vaccine.antigen.A.homolog	Hypothetical/Unknown			Hypothetical/Unknown				-0.407812	0.407812	Disadvantageous	#00A651	#666666
SP_0453	CWSI	B-lact	Mero	0.961861	0.552862		Intracellular	IS1380-Spn1.transposase	Genetic Information Processing	Environmental Information Processing		Mobile Element/Pseudogene	Membrane Transport			-0.408999	0.408999	Disadvantageous	#00AEEF	#FFCC99
SP_0681	CWSI	Glyco	Teico	0.819808	0.407046	GTP-binding protein TypA/BipA; elongation factor Tu family protein	Intracellular	GTP-binding.protein.TypA/BipA	Genetic Information Processing			Transcription			typA	-0.412763	0.412763	Disadvantageous	#0072BC	#9999FF
SP_0012	PSI	Syn	Syn	1.02794	0.613467	Hypoxanthine-guanine phosphoribosyltransferase	Intracellular	Hypoxanthine-guanine.phosphoribosyltransferase.(EC.2.4.2.8)	Metabolism			Nucleotide Metabolism			HptA	-0.414476	0.414476	Disadvantageous	#00A651	#A37200
SP_0406	PSI	50S	Azith	1.0685	0.652688	MutS2 family protein	Intracellular	Recombination.inhibitory.protein.MutS2	Genetic Information Processing			Dna Repair And Editing				-0.415814	0.415814	Disadvantageous	#00A651	#E03A36
SP_0629	CWSI	Glyco	Teico	0.914101	0.498093		Cell Wall	Endo-beta-N-acetylglucosaminidase.(EC.3.2.1.96)	Metabolism			Cell Wall Metabolism				-0.416008	0.416008	Disadvantageous	#0072BC	#00BC59
SP_0396	CWSI	B-lact	Amox	0.971111	0.5551	PTS system mannitol-specific transporter subunit IIA	Membrane	PTS.system.mannitol-specific.IIA.component.(EC.2.7.1.69)	Environmental Information Processing	Metabolism		Membrane Transport	Carbohydrate Metabolism			-0.416011	0.416011	Disadvantageous	#00AEEF	#FCE205
SP_1649	CWSI	Glyco	Vanc	0.509377	0.0932215	Manganese ABC transporter premease component	Membrane	Manganese.ABC.transporter.inner.membrane.permease.protein.SitD	Environmental Information Processing	Metabolism		Membrane Transport	Cofactor And Vitamin Metabolism		PsaC	-0.416155	0.416155	Disadvantageous	#0072BC	#FCE205
SP_2030	CWSI	Glyco	Vanc	0.610377	0.192994	Transketolase	Intracellular	Transketolase.(EC.2.2.1.1)	Metabolism			Carbohydrate Metabolism			RecP1	-0.417383	0.417383	Disadvantageous	#0072BC	#00B81F
SP_1226	CWSI	B-lact	Mero	0.463268	0.0454759	Sensory box sensor histidine kinase	Membrane	Two-component.sensor.kinase.SA14-24	Environmental Information Processing			Signal Transduction			VicK	-0.417792	0.417792	Disadvantageous	#00AEEF	#0949D1
SP_1966	CWSI	B-lact	Mero	0.995955	0.577832	UDP-N-acetylglucosamine 1-carboxyvinyltransferase	Intracellular	UDP-N-acetylglucosamine.1-carboxyvinyltransferase.(EC.2.5.1.7)	Metabolism			Cell Wall Metabolism			murA-2	-0.418	0.418	Disadvantageous	#00AEEF	#00BC59
SP_1725	PSI	30S	Gent	1.08278	0.664006	Sucrose operon repressor ScrR	Intracellular	Sucrose.operon.repressor.ScrR.LacI.family	Genetic Information Processing			Transcription			scrR	-0.418776	0.418776	Disadvantageous	#8DC63F	#9999FF
SP_1371	DSI	Sulfa	Cotri	1.01472	0.599598	3-phosphoshikimate 1-carboxyvinyltransferase	Intracellular	5-Enolpyruvylshikimate-3-phosphate.synthase.(EC.2.5.1.19)	Metabolism			Amino Acid Metabolism			AroA	-0.42	0.42	Disadvantageous	#F06022	#00B8E5
SP_1025	DSI	Fluoro	Levo	1.00328	0.582153			Pseudouridylate.synthases.23S.RNA-specific	Hypothetical/Unknown			Hypothetical/Unknown				-0.42	0.42	Disadvantageous	#F7941D	#666666
SP_2059	PSI	30S	Gent	1.02724	0.605473			Arginine/ornithine.antiporter.ArcD	Hypothetical/Unknown			Hypothetical/Unknown				-0.421762	0.421762	Disadvantageous	#8DC63F	#666666
SP_0357	PSI	50S	Lin	0.516933	0.0947122	UDP-N-acetylglucosamine-2-epimerase (EC 5.1.3.14)	Capsule	UDP-N-acetylglucosamine.2-epimerase.(EC.5.1.3.14)	Metabolism			Capsule Metabolism			cps4I	-0.422221	0.422221	Disadvantageous	#00A651	#6BB100
SP_1374	PSI	Syn	Syn	0.936454	0.513916	Chorismate synthase	Intracellular	Chorismate.synthase.(EC.4.2.3.5)	Metabolism			Amino Acid Metabolism			AroC	-0.422539	0.422539	Disadvantageous	#00A651	#00B8E5
SP_0374	CWSI	B-lact	Amox	0.662052	0.238946			hypothetical.protein	Hypothetical/Unknown			Hypothetical/Unknown				-0.423106	0.423106	Disadvantageous	#00AEEF	#666666
SP_0616	CWSI	B-lact	Amox	0.709557	0.285957	beta-lactam resistance factor	Cell Wall	tRNA-dependent.lipid.II-Ala--L-alanine.ligase	Metabolism			Cell Wall Metabolism			fibB	-0.423601	0.423601	Disadvantageous	#00AEEF	#00BC59
SP_1465	PSI	Syn	Syn	1.04526	0.620425	Hypothetical Protein		hypothetical.protein	Hypothetical/Unknown			Hypothetical/Unknown				-0.424832	0.424832	Disadvantageous	#00A651	#666666
SP_0282	PSI	30S	Kan	0.935485	0.508753	PTS system mannose-specific transporter subunit IID	Membrane	PTS.system.mannose-specific.IID.component	Environmental Information Processing	Metabolism		Membrane Transport	Carbohydrate Metabolism			-0.426732	0.426732	Disadvantageous	#8DC63F	#FCE205
SP_0416	RSI	Rifa	Rif	1.07838	0.649239	MarR family transcriptional regulator	Intracellular	Transcriptional.regulator.of.fatty.acid.biosynthesis.FabT	Genetic Information Processing			Transcription				-0.429144	0.429144	Disadvantageous	#EC008C	#9999FF
SP_1298	PSI	Syn	Syn	1.02094	0.591082	Putative DHH subfamily 1 protein	Intracellular	FIG146085:.3'-to-5'.oligoribonuclease.A.Bacillus.type	Metabolism			Nucleotide Metabolism			PapP	-0.429858	0.429858	Disadvantageous	#00A651	#A37200
SP_0549	DSI	Fluoro	Levo	0.434368	0	phosphotransferase. note: could be involved in antibiotic resistance	Intracellular	aminoglycoside.phosphotransferase.family.protein	Hypothetical/Unknown			Hypothetical/Unknown				-0.43	0.43	Disadvantageous	#F7941D	#666666
SP_0199	DSI	Sulfa	Cotri	0.945548	0.514921	Cardiolipin synthetase (EC 2.7.8.-)	Membrane	Cardiolipin.synthetase.(EC.2.7.8.-)	Metabolism			Lipid Metabolism				-0.43	0.43	Disadvantageous	#F06022	#FFAE0D
SP_1518	CWSI	B-lact	Cef	0.563626	0.13199	Hypothetical Protein		FIG004453:.protein.YceG.like	Hypothetical/Unknown			Hypothetical/Unknown				-0.431636	0.431636	Disadvantageous	#00AEEF	#666666
SP_0406	PSI	50S	Lin	1.05625	0.621417	MutS2 family protein	Intracellular	Recombination.inhibitory.protein.MutS2	Genetic Information Processing			Dna Repair And Editing				-0.434838	0.434838	Disadvantageous	#00A651	#E03A36
SP_1648	CWSI	Lipo	Dapto	0.44466	0.00930192	Manganese ABC transporter ATP-binding component	Membrane	Manganese.ABC.transporter.ATP-binding.protein.SitB	Environmental Information Processing	Metabolism		Membrane Transport	Cofactor And Vitamin Metabolism		PsaB	-0.435358	0.435358	Disadvantageous	#2E3192	#FCE205
SP_1466	PSI	50S	Chlor	0.531881	0.0958939	Hemolysin	Intracellular	Hemolysin.III	Cellular Processes			Cellular Community				-0.435988	0.435988	Disadvantageous	#00A651	#FD61D1
SP_0616	CWSI	Glyco	Teico	0.709557	0.273282	beta-lactam resistance factor	Cell Wall	tRNA-dependent.lipid.II-Ala--L-alanine.ligase	Metabolism			Cell Wall Metabolism			fibB	-0.436276	0.436276	Disadvantageous	#0072BC	#00BC59
SP_1922	PSI	30S	Gent	1.00539	0.56866		Intracellular	FIG007491:.hypothetical.protein.YeeN	Genetic Information Processing			Transcription				-0.436734	0.436734	Disadvantageous	#8DC63F	#9999FF
SP_2173	PSI	30S	Gent	1.03981	0.601017	Poly(glycerophosphate chain) D-alanine transfer protein DltD	Membrane	Poly(glycerophosphate.chain).D-alanine.transfer.protein.DltD	Metabolism			Various Metabolism			dltD	-0.438795	0.438795	Disadvantageous	#8DC63F	#CCCCCC
SP_0282	PSI	30S	Gent	0.935485	0.496087	PTS system mannose-specific transporter subunit IID	Membrane	PTS.system.mannose-specific.IID.component	Environmental Information Processing	Metabolism		Membrane Transport	Carbohydrate Metabolism			-0.439398	0.439398	Disadvantageous	#8DC63F	#FCE205
SP_2073	DSI	Fluoro	Cipro	1.03789	0.602773		Membrane	Lipid.A.export.ATP-binding/permease.protein.MsbA	Environmental Information Processing			Membrane Transport				-0.44	0.44	Disadvantageous	#F7941D	#FCE205
SP_0184	PSI	30S	Gent	0.974833	0.534133		Membrane	Integral.membrane.protein	Cellular Processes			Structural Proteins				-0.440699	0.440699	Disadvantageous	#8DC63F	#F8766D
SP_0010	CWSI	B-lact	Mero	0.824232	0.381899		Cell Wall	FIG01114299:.hypothetical.protein	Metabolism			Antibiotic Response/Sensing			penP	-0.442334	0.442334	Disadvantageous	#00AEEF	#6666FF
SP_0283	PSI	30S	Gent	0.947882	0.504733	PTS system mannose-specific transporter subunit IIC	Membrane	PTS.system.mannose-specific.IIC.component	Environmental Information Processing	Metabolism		Membrane Transport	Carbohydrate Metabolism			-0.443149	0.443149	Disadvantageous	#8DC63F	#FCE205
SP_1026	CWSI	B-lact	Amox	0.535946	0.0917671			Pneumococcal.vaccine.antigen.A.homolog	Hypothetical/Unknown			Hypothetical/Unknown				-0.444179	0.444179	Disadvantageous	#00AEEF	#666666
SP_1648	PSI	30S	Gent	0.44466		Manganese ABC transporter ATP-binding component	Membrane	Manganese.ABC.transporter.ATP-binding.protein.SitB	Environmental Information Processing	Metabolism		Membrane Transport	Cofactor And Vitamin Metabolism		PsaB	-0.44466	0.44466	Disadvantageous	#8DC63F	#FCE205
SP_1876	CWSI	B-lact	Pen	0.75744	0.312532	segregation and condensation protein A	Intracellular	Segregation.and.condensation.protein.A	Cellular Processes			Cell Division			scpA	-0.444908	0.444908	Disadvantageous	#00AEEF	#C729C0
SP_1466	PSI	50S	Clind	0.537298	0.0906414	Hemolysin	Intracellular	Hemolysin.III	Cellular Processes			Cellular Community				-0.446657	0.446657	Disadvantageous	#00A651	#FD61D1
SP_2065	CWSI	B-lact	Mero	0.914202	0.466875	Multi antimicrobial extrusion (MATE) family transporter	Membrane	Multi.antimicrobial.extrusion.(MATE).family.transporter	Environmental Information Processing	Cellular Processes		Membrane Transport	Antibiotic Response/Sensing			-0.447327	0.447327	Disadvantageous	#00AEEF	#FCE205
SP_2026	CWSI	B-lact	Amox	0.711476	0.26088	acetaldehyde-CoA/alcohol dehydrogenase	Intracellular	Alcohol.dehydrogenase.(EC.1.1.1.1);.Acetaldehyde.dehydrogenase.(EC.1.2.1.10)	Metabolism			Energy Metabolism				-0.450596	0.450596	Disadvantageous	#00AEEF	#CCFF33
SP_0987	CWSI	Glyco	Teico	1.00712	0.554881	Lyzozyme M1 (14-beta-N-acetylmuramidase)	Cell Wall	Lyzozyme.M1.(14-beta-N-acetylmuramidase).(EC.3.2.1.17)	Metabolism			Cell Wall Metabolism				-0.452242	0.452242	Disadvantageous	#0072BC	#00BC59
SP_0872	CWSI	Glyco	Teico	0.52386	0.0714214	D-alanyl-D-alanine carboxypeptidase	Membrane	D-alanyl-D-alanine.carboxypeptidase.(EC.3.4.16.4)	Metabolism	Metabolism		Cell Wall Metabolism	Amino Acid Metabolism		dacA	-0.452438	0.452438	Disadvantageous	#0072BC	#00BC59
SP_1298	PSI	30S	Kan	1.02094	0.56698	Putative DHH subfamily 1 protein	Intracellular	FIG146085:.3'-to-5'.oligoribonuclease.A.Bacillus.type	Metabolism			Nucleotide Metabolism			PapP	-0.453959	0.453959	Disadvantageous	#8DC63F	#A37200
SP_1649	CWSI	Lipo	Dapto	0.509377	0.0547891	Manganese ABC transporter premease component	Membrane	Manganese.ABC.transporter.inner.membrane.permease.protein.SitD	Environmental Information Processing	Metabolism		Membrane Transport	Cofactor And Vitamin Metabolism		PsaC	-0.454588	0.454588	Disadvantageous	#2E3192	#FCE205
SP_1731	CWSI	B-lact	Cef	0.90792	0.452793		Membrane	FIG01116603:.hypothetical.protein	Environmental Information Processing			Membrane Transport				-0.455127	0.455127	Disadvantageous	#00AEEF	#FCE205
SP_0698	CWSI	B-lact	Mero	0.96168	0.504332	ABC2-family transport protein	Membrane	Putative.membrane.spanning.protein	Environmental Information Processing			Membrane Transport				-0.457348	0.457348	Disadvantageous	#00AEEF	#FCE205
SP_1731	CWSI	Glyco	Vanc	0.90792	0.44908		Membrane	FIG01116603:.hypothetical.protein	Environmental Information Processing			Membrane Transport				-0.45884	0.45884	Disadvantageous	#0072BC	#FCE205
SP_0199	PSI	30S	Gent	0.945548	0.486663	Cardiolipin synthetase (EC 2.7.8.-)	Membrane	Cardiolipin.synthetase.(EC.2.7.8.-)	Metabolism			Lipid Metabolism				-0.458885	0.458885	Disadvantageous	#8DC63F	#FFAE0D
SP_2205	DSI	Fluoro	Levo	0.892972	0.434746	c-di-AMP phosphodiesterase		Phosphoesterase.DHH.family.protein	Hypothetical/Unknown			Hypothetical/Unknown				-0.46	0.46	Disadvantageous	#F7941D	#666666
SP_1298	DSI	Fluoro	Levo	1.02094	0.562799	Putative DHH subfamily 1 protein	Intracellular	FIG146085:.3'-to-5'.oligoribonuclease.A.Bacillus.type	Metabolism			Nucleotide Metabolism			PapP	-0.46	0.46	Disadvantageous	#F7941D	#A37200
SP_1220	PSI	50S	Azith	0.83456	0.373502	L-lactate dehydrogenase	Intracellular	L-lactate.dehydrogenase.(EC.1.1.1.27)	Metabolism			Energy Metabolism			Idh	-0.461058	0.461058	Disadvantageous	#00A651	#CCFF33
SP_0010	CWSI	B-lact	Amox	0.824232	0.361885		Cell Wall	FIG01114299:.hypothetical.protein	Metabolism			Antibiotic Response/Sensing			penP	-0.462347	0.462347	Disadvantageous	#00AEEF	#6666FF
SP_1226	CWSI	B-lact	Pen	0.463268	0	Sensory box sensor histidine kinase	Membrane	Two-component.sensor.kinase.SA14-24	Environmental Information Processing			Signal Transduction			VicK	-0.463268	0.463268	Disadvantageous	#00AEEF	#0949D1
SP_1226	PSI	Syn	Syn	0.463268	0	Sensory box sensor histidine kinase	Membrane	Two-component.sensor.kinase.SA14-24	Environmental Information Processing			Signal Transduction			VicK	-0.463268	0.463268	Disadvantageous	#00A651	#0949D1
SP_2175	PSI	30S	Gent	1.02785	0.559256	D-alanyl transfer protein DltB	Membrane	D-alanyl.transfer.protein.DltB	Metabolism			Various Metabolism			dltB	-0.468589	0.468589	Disadvantageous	#8DC63F	#CCCCCC
SP_1649	RSI	Rifa	Rif	0.509377	0.0406453	Manganese ABC transporter premease component	Membrane	Manganese.ABC.transporter.inner.membrane.permease.protein.SitD	Environmental Information Processing	Metabolism		Membrane Transport	Cofactor And Vitamin Metabolism		PsaC	-0.468732	0.468732	Disadvantageous	#EC008C	#FCE205
SP_1518	CWSI	B-lact	Amox	0.563626	0.0937474	Hypothetical Protein		FIG004453:.protein.YceG.like	Hypothetical/Unknown			Hypothetical/Unknown				-0.469878	0.469878	Disadvantageous	#00AEEF	#666666
SP_1586	DSI	Sulfa	Cotri	0.987671	0.514985	ATP-dependent RNA helicase	Intracellular	DEAD-box.ATP-dependent.RNA.helicase.CshA.(EC.3.6.4.13)	Genetic Information Processing			Translation				-0.47	0.47	Disadvantageous	#F06022	#CCCCFF
SP_2223	CWSI	B-lact	Pen	0.85357	0.380324			Transcriptional.regulator.in.cluster.with.unspecified.monosaccharide.ABC.transport.system	Hypothetical/Unknown			Hypothetical/Unknown				-0.473246	0.473246	Disadvantageous	#00AEEF	#666666
SP_1274	CWSI	Lipo	Dapto	0.947679	0.473947	Lipopolysaccharide cholinephosphotransferase	Membrane	Lipopolysaccharide.cholinephosphotransferase.LicD1.(EC.2.7.8.-)	Metabolism			Cell Wall Metabolism			LicD	-0.473732	0.473732	Disadvantageous	#2E3192	#00BC59
SP_1875	CWSI	Lipo	Dapto	0.854006	0.378782	segregation and condensation protein B	Intracellular	Segregation.and.condensation.protein.B	Cellular Processes			Cell Division			scpB	-0.475224	0.475224	Disadvantageous	#2E3192	#C729C0
SP_0981	CWSI	Glyco	Vanc	0.867028	0.388451	Putative parvulin type peptidyl-prolyl isomerase similarity with PrsA foldase	Intracellular	Putative.parvulin.type.peptidyl-prolyl.isomerase.similarity.with.PrsA.foldase	Genetic Information Processing			Folding Sorting Degradation			prsA	-0.478577	0.478577	Disadvantageous	#0072BC	#ED8141
SP_2223	CWSI	B-lact	Mero	0.85357	0.373907			Transcriptional.regulator.in.cluster.with.unspecified.monosaccharide.ABC.transport.system	Hypothetical/Unknown			Hypothetical/Unknown				-0.479663	0.479663	Disadvantageous	#00AEEF	#666666
SP_2171	DSI	Sulfa	Cotri	0.725634	0.244286	ABC zinc transporter premease component	Membrane	Zinc.ABC.transporter.ATP-binding.protein.ZnuC	Environmental Information Processing			Membrane Transport			AdcC	-0.48	0.48	Disadvantageous	#F06022	#FCE205
SP_1445	PSI	Syn	Syn	0.614651	0.134582	GMP synthase	Intracellular	GMP.synthase.[glutamine-hydrolyzing	Metabolism			Nucleotide Metabolism			GuaA	-0.480069	0.480069	Disadvantageous	#00A651	#A37200
SP_1377	CWSI	Glyco	Vanc	0.887342	0.407195	3-dehydroquinate dehydratase I	Intracellular	3-dehydroquinate.dehydratase.I.(EC.4.2.1.10)	Metabolism			Amino Acid Metabolism			AroD	-0.480147	0.480147	Disadvantageous	#0072BC	#00B8E5
SP_2225	CWSI	Glyco	Teico	0.98119	0.49332	M16 family peptidase	Intracellular	FIG001621:.Zinc.protease	Genetic Information Processing			Folding Sorting Degradation				-0.48787	0.48787	Disadvantageous	#0072BC	#ED8141
SP_0263	PSI	30S	Gent	1.00881	0.520784	eep protein	Intracellular	Membrane-associated.zinc.metalloprotease	Genetic Information Processing			Folding Sorting Degradation				-0.488021	0.488021	Disadvantageous	#8DC63F	#ED8141
SP_0681	CWSI	B-lact	Pen	0.819808	0.331534	GTP-binding protein TypA/BipA; elongation factor Tu family protein	Intracellular	GTP-binding.protein.TypA/BipA	Genetic Information Processing			Transcription			typA	-0.488274	0.488274	Disadvantageous	#00AEEF	#9999FF
SP_1734	PSI	Syn	Syn	0.903695	0.414197	16S rRNA methyltransferase B	Intracellular	16S.rRNA.(cytosine(967)-C(5))-methyltransferase.(EC.2.1.1.176)	Genetic Information Processing			Translation			rsmB	-0.489498	0.489498	Disadvantageous	#00A651	#CCCCFF
SP_0024	CWSI	B-lact	Amox	0.543098	0.0522284		Intracellular	Carbonic.anhydrase.(EC.4.2.1.1)	Metabolism			Various Metabolism				-0.490869	0.490869	Disadvantageous	#00AEEF	#CCCCCC
SP_2176	PSI	30S	Gent	1.03854	0.547656	D-alanine--poly(phosphoribitol) ligase subunit 1	Intracellular	D-alanine--poly(phosphoribitol).ligase.subunit.1.(EC.6.1.1.13)	Metabolism			Various Metabolism			dltA	-0.490885	0.490885	Disadvantageous	#8DC63F	#CCCCCC
SP_1466	CWSI	Lipo	Dapto	0.531881	0.0409689	Hemolysin	Intracellular	Hemolysin.III	Cellular Processes			Cellular Community				-0.490913	0.490913	Disadvantageous	#2E3192	#FD61D1
SP_2066	CWSI	B-lact	Amox	0.698745	0.205998	threonine synthase	Intracellular	Threonine.synthase.(EC.4.2.3.1)	Metabolism			Amino Acid Metabolism			thrC	-0.492747	0.492747	Disadvantageous	#00AEEF	#00B8E5
SP_1623	CWSI	B-lact	Mero	0.901627	0.408564	Putative cation transporter ATPase	Membrane	Cation-transporting.ATPase.E1-E2.family	Environmental Information Processing	Metabolism		Membrane Transport	Cofactor And Vitamin Metabolism			-0.493064	0.493064	Disadvantageous	#00AEEF	#FCE205
SP_0872	CWSI	B-lact	Pen	0.52386	0.0278245	D-alanyl-D-alanine carboxypeptidase	Membrane	D-alanyl-D-alanine.carboxypeptidase.(EC.3.4.16.4)	Metabolism	Metabolism		Cell Wall Metabolism	Amino Acid Metabolism		dacA	-0.496035	0.496035	Disadvantageous	#00AEEF	#00BC59
SP_0056	PSI	50S	Clind	0.678844	0.180358	adenylosuccinate lyase	Intracellular	Adenylosuccinate.lyase.(EC.4.3.2.2)	Metabolism			Nucleotide Metabolism			purB	-0.498486	0.498486	Disadvantageous	#00A651	#A37200
SP_0013	PSI	Syn	Syn	0.852675	0.354108	cell division protein FtsH	Cell Wall	Cell.division.protein.FtsH.(EC.3.4.24.-)	Cellular Processes			Cell Division			FtsH	-0.498566	0.498566	Disadvantageous	#00A651	#C729C0
SP_0616	CWSI	B-lact	Cef	0.709557	0.21099	beta-lactam resistance factor	Cell Wall	tRNA-dependent.lipid.II-Ala--L-alanine.ligase	Metabolism			Cell Wall Metabolism			fibB	-0.498567	0.498567	Disadvantageous	#00AEEF	#00BC59
SP_1202	DSI	Fluoro	Levo	0.94682	0.447364	DNA repair protein ATPase	Intracellular	DNA.repair.protein.RecN	Genetic Information Processing			Dna Repair And Editing			RecN	-0.5	0.5	Disadvantageous	#F7941D	#E03A36
SP_1446	CWSI	Glyco	Vanc	0.908659	0.408178	Transcriptional regulator GntR family	Intracellular	Transcriptional.regulator.in.cluster.with.beta-lactamase.GntR.family	Genetic Information Processing			Transcription				-0.500481	0.500481	Disadvantageous	#0072BC	#9999FF
SP_0359	CWSI	B-lact	Amox	0.677838	0.174969	capsular polysaccharide biosynthesis protein Cps4K	Capsule	Capsular.polysaccharide.synthesis.enzyme.Cap5F	Metabolism			Capsule Metabolism			cps4K	-0.502869	0.502869	Disadvantageous	#00AEEF	#6BB100
SP_0359	PSI	Syn	Syn	0.677838	0.171378	capsular polysaccharide biosynthesis protein Cps4K	Capsule	Capsular.polysaccharide.synthesis.enzyme.Cap5F	Metabolism			Capsule Metabolism			cps4K	-0.50646	0.50646	Disadvantageous	#00A651	#6BB100
SP_1649	PSI	30S	Gent	0.509377		Manganese ABC transporter premease component	Membrane	Manganese.ABC.transporter.inner.membrane.permease.protein.SitD	Environmental Information Processing	Metabolism		Membrane Transport	Cofactor And Vitamin Metabolism		PsaC	-0.509377	0.509377	Disadvantageous	#8DC63F	#FCE205
SP_0334	CWSI	Lipo	Dapto	0.772545	0.263041	S-adenosyl-methyltransferase MraW	Intracellular	rRNA.small.subunit.methyltransferase.H	Genetic Information Processing			Translation			MraW	-0.509504	0.509504	Disadvantageous	#2E3192	#CCCCFF
SP_1446	CWSI	B-lact	Cef	0.908659	0.397382	Transcriptional regulator GntR family	Intracellular	Transcriptional.regulator.in.cluster.with.beta-lactamase.GntR.family	Genetic Information Processing			Transcription				-0.511277	0.511277	Disadvantageous	#00AEEF	#9999FF
SP_0283	PSI	30S	Kan	0.947882	0.435403	PTS system mannose-specific transporter subunit IIC	Membrane	PTS.system.mannose-specific.IIC.component	Environmental Information Processing	Metabolism		Membrane Transport	Carbohydrate Metabolism			-0.512479	0.512479	Disadvantageous	#8DC63F	#FCE205
SP_0986	CWSI	Glyco	Teico	0.807134	0.294319	hypothetical protein		Integral.membrane.protein	Hypothetical/Unknown			Hypothetical/Unknown				-0.512815	0.512815	Disadvantageous	#0072BC	#666666
SP_2027	CWSI	Glyco	Vanc	0.977492	0.461926			MORN.motif.family.protein	Hypothetical/Unknown			Hypothetical/Unknown				-0.515566	0.515566	Disadvantageous	#0072BC	#666666
SP_0439	PSI	30S	Gent	0.926718	0.409186	peptide chain release factor 3	Intracellular	Peptide.chain.release.factor.3	Genetic Information Processing			Translation			prfC	-0.517532	0.517532	Disadvantageous	#8DC63F	#CCCCFF
SP_1466	RSI	Rifa	Rif	0.531881	0.012727	Hemolysin	Intracellular	Hemolysin.III	Cellular Processes			Cellular Community				-0.519154	0.519154	Disadvantageous	#EC008C	#FD61D1
SP_1498	DSI	Fluoro	Cipro	0.840603	0.323022	Phosphoglucomutase	Intracellular	Phosphoglucomutase.(EC.5.4.2.2)	Metabolism			Carbohydrate Metabolism			Pgm	-0.52	0.52	Disadvantageous	#F7941D	#00B81F
SP_0665	DSI	Sulfa	Cotri	1.01018	0.494694	aminodeoxychorismate synthase	Intracellular	Para-aminobenzoate.synthase.aminase.component.(EC.2.6.1.85)./.Aminodeoxychorismate.lyase.(EC.4.1.3.38)	Metabolism	Metabolism		Cofactor And Vitamin Metabolism	Various Metabolism		pabB	-0.52	0.52	Disadvantageous	#F06022	#4E8676
SP_0010	CWSI	Glyco	Vanc	0.824232	0.304167		Cell Wall	FIG01114299:.hypothetical.protein	Metabolism			Antibiotic Response/Sensing			penP	-0.520066	0.520066	Disadvantageous	#0072BC	#6666FF
SP_0473	PSI	30S	Gent	1.02805	0.507971	ROK family protein	Intracellular	Xylose.repressor.protein	Genetic Information Processing			Transcription				-0.520081	0.520081	Disadvantageous	#8DC63F	#9999FF
SP_1714	PSI	Syn	Syn	0.898486	0.376666		Intracellular	Transcriptional.regulator.GntR.family	Genetic Information Processing			Transcription				-0.521821	0.521821	Disadvantageous	#00A651	#9999FF
SP_1518	CWSI	B-lact	Pen	0.563626	0.0416454	Hypothetical Protein		FIG004453:.protein.YceG.like	Hypothetical/Unknown			Hypothetical/Unknown				-0.52198	0.52198	Disadvantageous	#00AEEF	#666666
SP_1466	CWSI	Glyco	Teico	0.531881	0.00357578	Hemolysin	Intracellular	Hemolysin.III	Cellular Processes			Cellular Community				-0.528306	0.528306	Disadvantageous	#0072BC	#FD61D1
SP_0800	CWSI	Glyco	Teico	0.857982	0.327932	hypothetical protein		FIG01114180:.hypothetical.protein	Hypothetical/Unknown			Hypothetical/Unknown				-0.53005	0.53005	Disadvantageous	#0072BC	#666666
SP_1466	CWSI	B-lact	Pen	0.531881	0	Hemolysin	Intracellular	Hemolysin.III	Cellular Processes			Cellular Community				-0.531881	0.531881	Disadvantageous	#00AEEF	#FD61D1
SP_1466	CWSI	B-lact	Mero	0.531881	-0.00212498	Hemolysin	Intracellular	Hemolysin.III	Cellular Processes			Cellular Community				-0.534006	0.534006	Disadvantageous	#00AEEF	#FD61D1
SP_0359	CWSI	Lipo	Dapto	0.677838	0.143285	capsular polysaccharide biosynthesis protein Cps4K	Capsule	Capsular.polysaccharide.synthesis.enzyme.Cap5F	Metabolism			Capsule Metabolism			cps4K	-0.534552	0.534552	Disadvantageous	#2E3192	#6BB100
SP_1095	PSI	Syn	Syn	1.04819	0.511939	ribose-phosphate pyrophosphokinase	Intracellular	Ribose-phosphate.pyrophosphokinase.(EC.2.7.6.1)	Metabolism			Nucleotide Metabolism			prsA	-0.53625	0.53625	Disadvantageous	#00A651	#A37200
SP_1274	PSI	30S	Gent	0.947679	0.410676	Lipopolysaccharide cholinephosphotransferase	Membrane	Lipopolysaccharide.cholinephosphotransferase.LicD1.(EC.2.7.8.-)	Metabolism			Cell Wall Metabolism			LicD	-0.537003	0.537003	Disadvantageous	#8DC63F	#00BC59
SP_1623	CWSI	B-lact	Amox	0.901627	0.364235	Putative cation transporter ATPase	Membrane	Cation-transporting.ATPase.E1-E2.family	Environmental Information Processing	Metabolism		Membrane Transport	Cofactor And Vitamin Metabolism			-0.537392	0.537392	Disadvantageous	#00AEEF	#FCE205
SP_0359	CWSI	B-lact	Cef	0.677838	0.138715	capsular polysaccharide biosynthesis protein Cps4K	Capsule	Capsular.polysaccharide.synthesis.enzyme.Cap5F	Metabolism			Capsule Metabolism			cps4K	-0.539123	0.539123	Disadvantageous	#00AEEF	#6BB100
SP_1377	PSI	Syn	Syn	0.887342	0.34634	3-dehydroquinate dehydratase I	Intracellular	3-dehydroquinate.dehydratase.I.(EC.4.2.1.10)	Metabolism			Amino Acid Metabolism			AroD	-0.541002	0.541002	Disadvantageous	#00A651	#00B8E5
SP_0024	PSI	30S	Gent	0.543098			Intracellular	Carbonic.anhydrase.(EC.4.2.1.1)	Metabolism			Various Metabolism				-0.543098	0.543098	Disadvantageous	#8DC63F	#CCCCCC
SP_0024	CWSI	B-lact	Mero	0.543098	0		Intracellular	Carbonic.anhydrase.(EC.4.2.1.1)	Metabolism			Various Metabolism				-0.543098	0.543098	Disadvantageous	#00AEEF	#CCCCCC
SP_1026	CWSI	B-lact	Cef	0.535946	-0.00961567			Pneumococcal.vaccine.antigen.A.homolog	Hypothetical/Unknown			Hypothetical/Unknown				-0.545562	0.545562	Disadvantageous	#00AEEF	#666666
SP_0975	PSI	50S	Clarith	0.85792	0.31183	3'-to-5' exoribonuclease RNase R	Intracellular	3'-to-5'.exoribonuclease.RNase.R	Genetic Information Processing	Metabolism		Folding Sorting Degradation	Nucleotide Metabolism			-0.54609	0.54609	Disadvantageous	#00A651	#ED8141
SP_0359	CWSI	Glyco	Teico	0.677838	0.130841	capsular polysaccharide biosynthesis protein Cps4K	Capsule	Capsular.polysaccharide.synthesis.enzyme.Cap5F	Metabolism			Capsule Metabolism			cps4K	-0.546997	0.546997	Disadvantageous	#0072BC	#6BB100
SP_1498	RSI	Rifa	Rif	0.840603	0.29122	Phosphoglucomutase	Intracellular	Phosphoglucomutase.(EC.5.4.2.2)	Metabolism			Carbohydrate Metabolism			Pgm	-0.549383	0.549383	Disadvantageous	#EC008C	#00B81F
SP_1298	DSI	Fluoro	Cipro	1.02094	0.473866	Putative DHH subfamily 1 protein	Intracellular	FIG146085:.3'-to-5'.oligoribonuclease.A.Bacillus.type	Metabolism			Nucleotide Metabolism			PapP	-0.55	0.55	Disadvantageous	#F7941D	#A37200
SP_1376	PSI	Syn	Syn	0.99394	0.443264	Shikimate 5-dehydrogenase	Intracellular	Shikimate/quinate.5-dehydrogenase.I.beta.(EC.1.1.1.282)	Metabolism			Amino Acid Metabolism			AroE	-0.550676	0.550676	Disadvantageous	#00A651	#00B8E5
SP_2066	CWSI	B-lact	Pen	0.698745	0.146493	threonine synthase	Intracellular	Threonine.synthase.(EC.4.2.3.1)	Metabolism			Amino Acid Metabolism			thrC	-0.552253	0.552253	Disadvantageous	#00AEEF	#00B8E5
SP_0351	CWSI	Glyco	Vanc	1.01355	0.459625	capsular polysaccharide biosynthesis protein Cps4F	Capsule	capsular.polysaccharide.biosynthesis.protein.Cps4F	Metabolism			Capsule Metabolism			cps4F	-0.553922	0.553922	Disadvantageous	#0072BC	#6BB100
SP_0013	PSI	30S	Gent	0.852675	0.297148	cell division protein FtsH	Cell Wall	Cell.division.protein.FtsH.(EC.3.4.24.-)	Cellular Processes			Cell Division			FtsH	-0.555527	0.555527	Disadvantageous	#8DC63F	#C729C0
SP_0800	CWSI	B-lact	Cef	0.857982	0.302445	hypothetical protein		FIG01114180:.hypothetical.protein	Hypothetical/Unknown			Hypothetical/Unknown				-0.555536	0.555536	Disadvantageous	#00AEEF	#666666
SP_1504	CWSI	Lipo	Dapto	0.94644	0.384221	Hypothetical Protein		TPR-repeat-containing.protein	Hypothetical/Unknown			Hypothetical/Unknown				-0.562219	0.562219	Disadvantageous	#2E3192	#666666
SP_1518	CWSI	B-lact	Mero	0.563626	0	Hypothetical Protein		FIG004453:.protein.YceG.like	Hypothetical/Unknown			Hypothetical/Unknown				-0.563626	0.563626	Disadvantageous	#00AEEF	#666666
SP_0369	CWSI	Glyco	Vanc	0.875841	0.310967	penicillin-binding protein 1A	Cell Wall	Multimodular.transpeptidase-transglycosylase.(EC.2.4.1.129).(EC.3.4.-.-)./.Penicillin-binding.protein.1A/1B.(PBP1)	Metabolism			Cell Wall Metabolism				-0.564874	0.564874	Disadvantageous	#0072BC	#00BC59
SP_0396	CWSI	Glyco	Vanc	0.971111	0.404445	PTS system mannitol-specific transporter subunit IIA	Membrane	PTS.system.mannitol-specific.IIA.component.(EC.2.7.1.69)	Environmental Information Processing	Metabolism		Membrane Transport	Carbohydrate Metabolism			-0.566666	0.566666	Disadvantageous	#0072BC	#FCE205
SP_2057	CWSI	Glyco	Vanc	0.946737	0.379643	peptidoglycan O-acetyltransferase OatA	Membrane	Acyltransferase.family	Metabolism			Cell Wall Metabolism			oaTA	-0.567094	0.567094	Disadvantageous	#0072BC	#00BC59
SP_1972	PSI	30S	Gent	1.00519	0.435854			FIG005935:.membrane.protein	Hypothetical/Unknown			Hypothetical/Unknown				-0.569335	0.569335	Disadvantageous	#8DC63F	#666666
SP_0981	CWSI	Lipo	Dapto	0.867028	0.295764	Putative parvulin type peptidyl-prolyl isomerase similarity with PrsA foldase	Intracellular	Putative.parvulin.type.peptidyl-prolyl.isomerase.similarity.with.PrsA.foldase	Genetic Information Processing			Folding Sorting Degradation			prsA	-0.571264	0.571264	Disadvantageous	#2E3192	#ED8141
SP_0552	CWSI	B-lact	Mero	0.747696	0.173341	ribosome maturation protein	Intracellular	FIG000325:.clustered.with.transcription.termination.protein.NusA	Genetic Information Processing			Translation			rimP	-0.574356	0.574356	Disadvantageous	#00AEEF	#CCCCFF
SP_1446	CWSI	B-lact	Amox	0.908659	0.330905	Transcriptional regulator GntR family	Intracellular	Transcriptional.regulator.in.cluster.with.beta-lactamase.GntR.family	Genetic Information Processing			Transcription				-0.577754	0.577754	Disadvantageous	#00AEEF	#9999FF
SP_0681	DSI	Sulfa	Cotri	0.819808	0.244387	GTP-binding protein TypA/BipA; elongation factor Tu family protein	Intracellular	GTP-binding.protein.TypA/BipA	Genetic Information Processing			Transcription			typA	-0.58	0.58	Disadvantageous	#F06022	#9999FF
SP_1505	CWSI	Glyco	Vanc	0.92753	0.347439	Hypothetical Protein (Membrane protein)	Membrane	FIG01113973:.possible.membrane.protein	Hypothetical/Unknown			Hypothetical/Unknown				-0.580091	0.580091	Disadvantageous	#0072BC	#666666
SP_2040	CWSI	Glyco	Vanc	0.78702	0.205237	jag protein	Intracellular	RNA-binding.protein.Jag	Genetic Information Processing			Translation				-0.581782	0.581782	Disadvantageous	#0072BC	#CCCCFF
SP_0359	PSI	50S	Clind	0.726771	0.140351	capsular polysaccharide biosynthesis protein Cps4K	Capsule	Capsular.polysaccharide.synthesis.enzyme.Cap5F	Metabolism			Capsule Metabolism			cps4K	-0.586421	0.586421	Disadvantageous	#00A651	#6BB100
SP_0350	DSI	Sulfa	Cotri	1.09588	0.504107	capsular polysaccharide biosynthesis protein Cps4E	Capsule	Capsular.polysaccharide.biosynthesis.protein.Cps4E	Metabolism			Capsule Metabolism			cps4E	-0.59	0.59	Disadvantageous	#F06022	#6BB100
SP_0552	CWSI	B-lact	Amox	0.747696	0.140446	ribosome maturation protein	Intracellular	FIG000325:.clustered.with.transcription.termination.protein.NusA	Genetic Information Processing			Translation			rimP	-0.607	0.607	Disadvantageous	#00AEEF	#CCCCFF
SP_1623	CWSI	Glyco	Teico	0.901627	0.29226	Putative cation transporter ATPase	Membrane	Cation-transporting.ATPase.E1-E2.family	Environmental Information Processing	Metabolism		Membrane Transport	Cofactor And Vitamin Metabolism			-0.609368	0.609368	Disadvantageous	#0072BC	#FCE205
SP_0374	CWSI	B-lact	Mero	0.662052	0.0520152			hypothetical.protein	Hypothetical/Unknown			Hypothetical/Unknown				-0.610037	0.610037	Disadvantageous	#00AEEF	#666666
SP_2026	CWSI	B-lact	Cef	0.711476	0.0994469	acetaldehyde-CoA/alcohol dehydrogenase	Intracellular	Alcohol.dehydrogenase.(EC.1.1.1.1);.Acetaldehyde.dehydrogenase.(EC.1.2.1.10)	Metabolism			Energy Metabolism				-0.612029	0.612029	Disadvantageous	#00AEEF	#CCFF33
SP_1839	PSI	Syn	Syn	1.03032	0.412344		Membrane	Lipid.A.export.ATP-binding/permease.protein.MsbA	Environmental Information Processing			Membrane Transport				-0.617977	0.617977	Disadvantageous	#00A651	#FCE205
SP_1466	DSI	Sulfa	Cotri	0.531881	-0.0876981	Hemolysin	Intracellular	Hemolysin.III	Cellular Processes			Cellular Community				-0.62	0.62	Disadvantageous	#F06022	#FD61D1
SP_1298	PSI	30S	Gent	1.02094	0.400519	Putative DHH subfamily 1 protein	Intracellular	FIG146085:.3'-to-5'.oligoribonuclease.A.Bacillus.type	Metabolism			Nucleotide Metabolism			PapP	-0.620421	0.620421	Disadvantageous	#8DC63F	#A37200
SP_1483	PSI	30S	Gent	0.843889	0.207084	Putative ATP-dependent RNA helicase DEAD/DEAH box family	Intracellular	ATP-dependent.RNA.helicase.YfmL	Genetic Information Processing			Translation				-0.636805	0.636805	Disadvantageous	#8DC63F	#CCCCFF
SP_1903	CWSI	Lipo	Dapto	0.664001	0.0266392			Cysteinyl-tRNA.synthetase.related.protein	Hypothetical/Unknown			Hypothetical/Unknown				-0.637362	0.637362	Disadvantageous	#2E3192	#666666
SP_0800	CWSI	Glyco	Vanc	0.857982	0.220416	hypothetical protein		FIG01114180:.hypothetical.protein	Hypothetical/Unknown			Hypothetical/Unknown				-0.637566	0.637566	Disadvantageous	#0072BC	#666666
SP_2066	CWSI	Glyco	Vanc	0.698745	0.056923	threonine synthase	Intracellular	Threonine.synthase.(EC.4.2.3.1)	Metabolism			Amino Acid Metabolism			thrC	-0.641822	0.641822	Disadvantageous	#0072BC	#00B8E5
SP_0987	CWSI	B-lact	Mero	1.00712	0.360669	Lyzozyme M1 (14-beta-N-acetylmuramidase)	Cell Wall	Lyzozyme.M1.(14-beta-N-acetylmuramidase).(EC.3.2.1.17)	Metabolism			Cell Wall Metabolism				-0.646453	0.646453	Disadvantageous	#00AEEF	#00BC59
SP_2026	CWSI	Glyco	Vanc	0.711476	0.06401	acetaldehyde-CoA/alcohol dehydrogenase	Intracellular	Alcohol.dehydrogenase.(EC.1.1.1.1);.Acetaldehyde.dehydrogenase.(EC.1.2.1.10)	Metabolism			Energy Metabolism				-0.647466	0.647466	Disadvantageous	#0072BC	#CCFF33
SP_0456	CWSI	B-lact	Mero	0.841118	0.191348							Hypothetical/Unknown				-0.64977	0.64977	Disadvantageous	#00AEEF	#666666
SP_0456	DSI	Fluoro	Levo	0.841118	0.188177							Hypothetical/Unknown				-0.65	0.65	Disadvantageous	#F7941D	#666666
SP_2205	DSI	Fluoro	Cipro	0.892972	0.240267	c-di-AMP phosphodiesterase		Phosphoesterase.DHH.family.protein	Hypothetical/Unknown			Hypothetical/Unknown				-0.65	0.65	Disadvantageous	#F7941D	#666666
SP_1483	DSI	Sulfa	Cotri	0.843889	0.196439	Putative ATP-dependent RNA helicase DEAD/DEAH box family	Intracellular	ATP-dependent.RNA.helicase.YfmL	Genetic Information Processing			Translation				-0.65	0.65	Disadvantageous	#F06022	#CCCCFF
SP_0359	CWSI	B-lact	Pen	0.677838	0.0253127	capsular polysaccharide biosynthesis protein Cps4K	Capsule	Capsular.polysaccharide.synthesis.enzyme.Cap5F	Metabolism			Capsule Metabolism			cps4K	-0.652525	0.652525	Disadvantageous	#00AEEF	#6BB100
SP_1840	PSI	Syn	Syn	1.06468	0.407593		Membrane	Lipid.A.export.ATP-binding/permease.protein.MsbA	Environmental Information Processing			Membrane Transport				-0.657091	0.657091	Disadvantageous	#00A651	#FCE205
SP_1714	CWSI	Glyco	Teico	0.898486	0.241174		Intracellular	Transcriptional.regulator.GntR.family	Genetic Information Processing			Transcription				-0.657312	0.657312	Disadvantageous	#0072BC	#9999FF
SP_0416	PSI	Syn	Syn	1.07838	0.418711	MarR family transcriptional regulator	Intracellular	Transcriptional.regulator.of.fatty.acid.biosynthesis.FabT	Genetic Information Processing			Transcription				-0.659672	0.659672	Disadvantageous	#00A651	#9999FF
SP_1903	DSI	Sulfa	Cotri	0.664001	0			Cysteinyl-tRNA.synthetase.related.protein	Hypothetical/Unknown			Hypothetical/Unknown				-0.66	0.66	Disadvantageous	#F06022	#666666
SP_1623	CWSI	Glyco	Vanc	0.901627	0.234898	Putative cation transporter ATPase	Membrane	Cation-transporting.ATPase.E1-E2.family	Environmental Information Processing	Metabolism		Membrane Transport	Cofactor And Vitamin Metabolism			-0.66673	0.66673	Disadvantageous	#0072BC	#FCE205
SP_0986	CWSI	B-lact	Mero	0.807134	0.132773	hypothetical protein		Integral.membrane.protein	Hypothetical/Unknown			Hypothetical/Unknown				-0.674361	0.674361	Disadvantageous	#00AEEF	#666666
SP_1463	PSI	Syn	Syn	1.16425	0.484123	Methylated-DNA--protein-cysteine S-methyltransferase	Intracellular	Methylated-DNA--protein-cysteine.methyltransferase.(EC.2.1.1.63)	Genetic Information Processing			Dna Repair And Editing			Ogt	-0.680131	0.680131	Disadvantageous	#00A651	#E03A36
SP_1875	CWSI	B-lact	Pen	0.854006	0.166138	segregation and condensation protein B	Intracellular	Segregation.and.condensation.protein.B	Cellular Processes			Cell Division			scpB	-0.687868	0.687868	Disadvantageous	#00AEEF	#C729C0
SP_0358	CWSI	Glyco	Vanc	1.03383	0.332974	capsular polysaccharide biosynthesis protein Cps4J	Capsule	Putative.glycosyltransferase	Metabolism			Capsule Metabolism			cps4J	-0.700861	0.700861	Disadvantageous	#0072BC	#6BB100
SP_2205	CWSI	Lipo	Dapto	0.892972	0.189358	c-di-AMP phosphodiesterase		Phosphoesterase.DHH.family.protein	Hypothetical/Unknown			Hypothetical/Unknown				-0.703614	0.703614	Disadvantageous	#2E3192	#666666
SP_1498	CWSI	B-lact	Mero	0.840603	0.127407	Phosphoglucomutase	Intracellular	Phosphoglucomutase.(EC.5.4.2.2)	Metabolism			Carbohydrate Metabolism			Pgm	-0.713196	0.713196	Disadvantageous	#00AEEF	#00B81F
SP_1274	CWSI	Glyco	Vanc	0.947679	0.230594	Lipopolysaccharide cholinephosphotransferase	Membrane	Lipopolysaccharide.cholinephosphotransferase.LicD1.(EC.2.7.8.-)	Metabolism			Cell Wall Metabolism			LicD	-0.717085	0.717085	Disadvantageous	#0072BC	#00BC59
SP_1498	CWSI	B-lact	Amox	0.840603	0.121387	Phosphoglucomutase	Intracellular	Phosphoglucomutase.(EC.5.4.2.2)	Metabolism			Carbohydrate Metabolism			Pgm	-0.719216	0.719216	Disadvantageous	#00AEEF	#00B81F
SP_1498	CWSI	Glyco	Vanc	0.840603	0.115594	Phosphoglucomutase	Intracellular	Phosphoglucomutase.(EC.5.4.2.2)	Metabolism			Carbohydrate Metabolism			Pgm	-0.725009	0.725009	Disadvantageous	#0072BC	#00B81F
SP_1752	CWSI	B-lact	Mero	1.0633	0.331451	Putative mechanosensitive ion channel	Membrane	Potassium.efflux.system.KefA.protein./.Small-conductance.mechanosensitive.channel	Environmental Information Processing			Membrane Transport				-0.731852	0.731852	Disadvantageous	#00AEEF	#FCE205
SP_0986	CWSI	Glyco	Vanc	0.807134	0.0667257	hypothetical protein		Integral.membrane.protein	Hypothetical/Unknown			Hypothetical/Unknown				-0.740408	0.740408	Disadvantageous	#0072BC	#666666
SP_2066	CWSI	B-lact	Mero	0.698745	-0.0467228	threonine synthase	Intracellular	Threonine.synthase.(EC.4.2.3.1)	Metabolism			Amino Acid Metabolism			thrC	-0.745468	0.745468	Disadvantageous	#00AEEF	#00B8E5
SP_1882	PSI	30S	Kan	0.969531	0.21572			FIG027054:.hypothetical.protein	Hypothetical/Unknown			Hypothetical/Unknown				-0.75381	0.75381	Disadvantageous	#8DC63F	#666666
SP_1402	PSI	30S	Kan	0.962725	0.20632	RNA cytosine-C5-methyltransferase NOL1/NOP2/sun family	Intracellular	tRNA.and.rRNA.cytosine-C5-methylases	Genetic Information Processing			Translation				-0.756405	0.756405	Disadvantageous	#8DC63F	#CCCCFF
SP_1207	DSI	Fluoro	Cipro	0.788714	0.0215553	Exodeoxyribonuclease VII large subunit	Intracellular	Exodeoxyribonuclease.VII.large.subunit.(EC.3.1.11.6)	Genetic Information Processing			Dna Repair And Editing			XseA	-0.77	0.77	Disadvantageous	#F7941D	#E03A36
SP_0013	PSI	30S	Kan	0.852675	0.082032	cell division protein FtsH	Cell Wall	Cell.division.protein.FtsH.(EC.3.4.24.-)	Cellular Processes			Cell Division			FtsH	-0.770643	0.770643	Disadvantageous	#8DC63F	#C729C0
SP_0334	PSI	30S	Gent	0.772545		S-adenosyl-methyltransferase MraW	Intracellular	rRNA.small.subunit.methyltransferase.H	Genetic Information Processing			Translation			MraW	-0.772545	0.772545	Disadvantageous	#8DC63F	#CCCCFF
SP_1882	PSI	30S	Gent	0.969531	0.180148			FIG027054:.hypothetical.protein	Hypothetical/Unknown			Hypothetical/Unknown				-0.789383	0.789383	Disadvantageous	#8DC63F	#666666
SP_2020	PSI	30S	Gent	1.03037	0.228975		Intracellular	Transcriptional.regulator.GntR.family	Genetic Information Processing			Transcription				-0.801394	0.801394	Disadvantageous	#8DC63F	#9999FF
SP_1538	DSI	Sulfa	Cotri	0.890589	0.0618904	Cof family protein/peptidyl-prolyl cis-trans isomerase	Intracellular	Streptococcal.lipoprotein.rotamase.A;.Peptidyl-prolyl.cis-trans.isomerase.(EC.5.2.1.8)	Metabolism			Various Metabolism				-0.83	0.83	Disadvantageous	#F06022	#CCCCCC
SP_0334	CWSI	B-lact	Cef	0.772545	-0.0699778	S-adenosyl-methyltransferase MraW	Intracellular	rRNA.small.subunit.methyltransferase.H	Genetic Information Processing			Translation			MraW	-0.842523	0.842523	Disadvantageous	#00AEEF	#CCCCFF
SP_1664	CWSI	B-lact	Amox	0.948837	0.0913322	Hypothetical Protein	Membrane	FIG001960:.FtsZ-interacting.protein.related.to.cell.division	Cellular Processes			Cell Division			YlmF/SepF	-0.857504	0.857504	Disadvantageous	#00AEEF	#C729C0
SP_1282	PSI	Syn	Syn	1.04231	0.163825	ABC transporter ATPase component	Membrane	ABC.transporter.ATP-binding.protein	Environmental Information Processing			Membrane Transport				-0.878485	0.878485	Disadvantageous	#00A651	#FCE205
SP_2225	CWSI	B-lact	Cef	0.98119	0.0987202	M16 family peptidase	Intracellular	FIG001621:.Zinc.protease	Genetic Information Processing			Folding Sorting Degradation				-0.88247	0.88247	Disadvantageous	#00AEEF	#ED8141
SP_1714	CWSI	B-lact	Cef	0.898486	0.000758498		Intracellular	Transcriptional.regulator.GntR.family	Genetic Information Processing			Transcription				-0.897728	0.897728	Disadvantageous	#00AEEF	#9999FF
SP_2225	CWSI	Glyco	Vanc	0.98119	0.0617487	M16 family peptidase	Intracellular	FIG001621:.Zinc.protease	Genetic Information Processing			Folding Sorting Degradation				-0.919441	0.919441	Disadvantageous	#0072BC	#ED8141
SP_1505	CWSI	Lipo	Dapto	0.92753	-0.00869582	Hypothetical Protein (Membrane protein)	Membrane	FIG01113973:.possible.membrane.protein	Hypothetical/Unknown			Hypothetical/Unknown				-0.936226	0.936226	Disadvantageous	#2E3192	#666666
SP_0021	DSI	Sulfa	Cotri	0.960196	0	deoxyuridine 5'-triphosphate nucleotidohydrolase	Intracellular	Deoxyuridine.5'-triphosphate.nucleotidohydrolase.(EC.3.6.1.23)	Metabolism			Nucleotide Metabolism			dut	-0.96	0.96	Disadvantageous	#F06022	#A37200
Figure 1d.
Pathway	B-lact	Glyco	Lipo	Fluoro	Sulfa	30S	50S	Syn
Glycolysis	0	0	0	0.00301196	1	0	0.0018354	0.00951837
Capsule biosynth.	0	0.0324131	1	1	0.0329922	1	1	0
Cell division	0	0	0	1	0.000109812	1	1	1
Pentose Phosphate Path.	0	0	0	0	0.0329922	1	1	0
Shikimate path.	0.0209914	1	1	1	0	1	1	0
Wall-Lipotichoic Acid biosynth.	0.0209914	0	1	1	1	0	1	1
Purine met.	0.0240787	0.0324131	1	1	1	1	1	1
Pept. biosynth.	1	0.00461987	0.0087385	1	1	1	1	1
Ascorbate met.	1	0.0324131	1	1	1	1	1	1
Membrane integrity	1	1	0.0256303	1	1	1	1	1
Aspartate met.	1	1	1	0.000185682	1	0.0178776	8.91544e-05	1
DNA Repair	1	1	1	0.00301196	1	1	1	1
Metabolism	1	1	1	0.0434471	9.17511e-05	0.00378823	0.00298924	1
Folate biosynth.	1	1	1	1	0	1	1	1
Pyruvate met.	1	1	1	1	0.00207159	1	1	1
Transcription & Translation	1	1	1	1	1	1	0.02426	1
Cation-Metal Transport	1	1	1	1	1	1	1	0.00280188
Figure 1e.
	Gene	Measured Average	Measured Stdev	Measured SEM		Tn-Seq Average	Tn-Seq Stdev	Tn-Seq Sem
-	1888	0.916016	0.00932151	0.00538178		1.04221	0.0714723	0.0206323
GEN	1888	1.51311	0.0971544	0.0560921		1.64928	0.374752	0.0908906
VAN	1888	1.51205	0.0504102	0.0291043		1.41665	0.136057	0.0430251
-	1890	1.00036	0.0173886	0.0100393		1.01498	0.0855224	0.0178326
GEN	1890	1.68099	0.147615	0.0852257		1.73168	0.354393	0.0723402
VAN	1890	1.88308	0.049271	0.0284466		1.31431	0.125866	0.0314665
-	SP_0006	1.05302	0.0860846	0.049701		0.960397	0.179825	0.0254311
GEN	SP_0006	1.63188	0.234433	0.13535		1.50796	0.487052	0.0688795
-	SP_0288	1.01356	0.0907386	0.0523879		1.00988	0.0986464	0.0189845
STX	SP_0288	1.62203	0.030323	0.017507		1.6234	0.446005	0.105124
AMX	SP_0288	0.977881	0.0420915	0.0243015		1.03	0.119725	0.0230411
-	SP_1068	0.770043	0.0117735	0.00679746		0.673816	0.118795	0.0259233
CIP	SP_1068	1.61338	0.0187074	0.0108007		0.958747	0.171318	0.0357222
-	SP_1544	0.833939	0.047261	0.0272862		0.540208	0.302257	0.106864
CIP	SP_1544	1.8143	0.025736	0.0148587		0.967731	0.13708	0.0518113
-	SP_2175	1.01475	0.0133558	0.00771097		1.02785	0.0819343	0.00854224
GEN	SP2175	0.751124	0.0144813	0.00836079		0.559256	0.265482	0.0448747
MEM	SP_2175	1.47827	0.0340681	0.0196692		1.43195	0.206693	0.0359807
-	SP_2176	1.02032	0.0213089	0.0123027		1.03854	0.0989734	0.011584
GEN	SP_2176	0.515902	0.0400102	0.0230999		0.547656	0.177623	0.0335676
MEM	SP_2176	1.63206	0.0685855	0.0395978		1.43942	0.173384	0.0327665
-	SP_2066	0.646108	0.0529472	0.0305691		0.698745	0.162529	0.0354667
GEN	SP_2066	0.795776	0.0105813	0.00610911		1.61586	0.429913	0.0759986
MEM	SP_2066	0.658241	0.0170549	0.00984666		0.527071	0.415022	0.0905652
-	SP_2065	0.951637	0.027064	0.0156254		0.914202	0.176784	0.0298819
GEN	SP_2065	1.12792	0.0313788	0.0181165		1.36178	0.412435	0.0678038
MEM	SP_2065	0.836929	0.0322542	0.018622		0.466875	0.474538	0.108866
-	SP_0848	0.949596	0.0254628	0.014701		1.04336	0.0645637	0.0228267
LVX	SP_0848	1.19718	0.016878	0.00974449		1.22761	0.155186	0.0356021
-	SP_0831	1.02351	0.0247985	0.0143174		1.0368	0.0875508	0.0195769
CEF	SP_0831	1.68097	0.0541082	0.0312394		1.2884	0.200526	0.0427523
-	SP_1097	0.925821	0.0251096	0.014497		0.945535	0.134745	0.0602596
CEF	SP_1097	0.950703	0.520236	0.300358		0.921803	0.224578	0.0916835
-	SP_1645	1.03402	0.160549	0.0926932		1.07313	0.110711	0.0142927
CEF	SP_1645	1.86273	0.0404843	0.0233736		1.30277	0.155897	0.0196412
-	SP_1505	1.00747	0.0106053	0.00612296		0.92753	0.106194	0.0243627
DAP	SP_1505	0.26322	0.0754654	0.04357		0.15	0.104784	0.0240392
VAN	SP_1505	0.578585	0.0209381	0.0120886		0.347439	0.206765	0.0623421
-	SP_0846	1.06792	0.0163022	0.00941206		1.06583	0.0803786	0.0179732
SYN	SP_0846	0.801636	0.0125108	0.0072231		0.896011	0.0862731	0.0197924
-	SP_0829	1.02647	0.0414761	0.0239462		1.05143	0.112804	0.0178359
SYN	SP_0829	0.847442	0.0436369	0.0251938		0.87071	0.146441	0.0267364
-	SP_0473	0.840478	0.0225431	0.0130153		1.02805	0.123691	0.0140052
GEN	SP_0473	0.450967	0.0750106	0.0433074		0.507971	0.2867	0.0465089
CIP	SP_1888	1.24014	0.0152432	0.00880068		1.19566	0.145783	0.042084
CIP	SP_1890	1.29132	0.00970758	0.00560468		1.18073	0.112837	0.0230329
-	SP_1396	1.02739	0.0586454	0.0338589		1.13444	0.101848	0.0212368
MEM	SP_1396	1.4934	0.0966537	0.055803		1.49041	0.254974	0.0806298
-	SP_0829	1.00637	0.0276568	0.0159676		1.05143	0.112804	0.0178359
CEF	SP_0829	1.73085	0.0875895	0.0505698		1.23974	0.27375	0.0412694

## Sheet: Figure 2
Figure 2a
Node1	Node2	Correlation_MAX	Stability_MAX	Interaction_x	Overlap	locus	Gene.Description	Location.Tag	Product	Tag1	Category1	Gene.Name	locus	Gene.Description	Location.Tag	Product	Tag1	Category1	Gene.Name
SP_2175	SP_2176	0.989525	100	P	SP	SP_2175	D-alanyl transfer protein DltB	Membrane	D-alanyl.transfer.protein.DltB	Metabolism	Various Metabolism	dltB	SP_2176	D-alanine--poly(phosphoribitol) ligase subunit 1	Intracellular	D-alanine--poly(phosphoribitol).ligase.subunit.1.(EC.6.1.1.13)	Metabolism	Various Metabolism	dltA
SP_2173	SP_2175	0.986133	100	P	SP	SP_2173	Poly(glycerophosphate chain) D-alanine transfer protein DltD	Membrane	Poly(glycerophosphate.chain).D-alanine.transfer.protein.DltD	Metabolism	Various Metabolism	dltD	SP_2175	D-alanyl transfer protein DltB	Membrane	D-alanyl.transfer.protein.DltB	Metabolism	Various Metabolism	dltB
SP_1396	SP_1400	0.97348	100	P	SP	SP_1396	na	Membrane	Phosphate.transport.ATP-binding.protein.PstB.(TC.3.A.1.7.1)	Environmental Information Processing	Membrane Transport	pstB	SP_1400	Phosphate ABC transporter periplasmic phosphate-binding protein	Membrane	Phosphate.ABC.transporter.periplasmic.phosphate-binding.protein.PstS.(TC.3.A.1.7.1)	Environmental Information Processing	Membrane Transport	PstS
SP_2173	SP_2176	0.973212	100	P	SP	SP_2173	Poly(glycerophosphate chain) D-alanine transfer protein DltD	Membrane	Poly(glycerophosphate.chain).D-alanine.transfer.protein.DltD	Metabolism	Various Metabolism	dltD	SP_2176	D-alanine--poly(phosphoribitol) ligase subunit 1	Intracellular	D-alanine--poly(phosphoribitol).ligase.subunit.1.(EC.6.1.1.13)	Metabolism	Various Metabolism	dltA
SP_2224	SP_2225	0.970306	100	P	SP	SP_2224	M16 family peptidase	Intracellular	FIG009210:.peptidase.M16.family	Genetic Information Processing	Folding Sorting Degradation	na	SP_2225	M16 family peptidase	Intracellular	FIG001621:.Zinc.protease	Genetic Information Processing	Folding Sorting Degradation	na
SP_0282	SP_0284	0.966707	100	P	SP	SP_0282	PTS system mannose-specific transporter subunit IID	Membrane	PTS.system.mannose-specific.IID.component	Environmental Information Processing	Membrane Transport	na	SP_0284	PTS system mannose-specific transporter subunit IIAB	Membrane	PTS.system.mannose-specific.IIB.component.(EC.2.7.1.69)./.PTS.system.mannose-specific.IIA.component.(EC.2.7.1.69)	Environmental Information Processing	Membrane Transport	na
SP_0282	SP_0283	0.961699	100	P	SP	SP_0282	PTS system mannose-specific transporter subunit IID	Membrane	PTS.system.mannose-specific.IID.component	Environmental Information Processing	Membrane Transport	na	SP_0283	PTS system mannose-specific transporter subunit IIC	Membrane	PTS.system.mannose-specific.IIC.component	Environmental Information Processing	Membrane Transport	na
SP_1396	SP_1397	0.960639	100	P	SP	SP_1396	na	Membrane	Phosphate.transport.ATP-binding.protein.PstB.(TC.3.A.1.7.1)	Environmental Information Processing	Membrane Transport	pstB	SP_1397	na	Membrane	Phosphate.transport.ATP-binding.protein.PstB.(TC.3.A.1.7.1)	Environmental Information Processing	Membrane Transport	pstB
SP_1889	SP_1890	0.959934	100	P	SP	SP_1889	Oligopeptide transport ATP-binding protein AmiD	Membrane	Oligopeptide.transport.system.permease.protein.OppC.(TC.3.A.1.5.1)	Environmental Information Processing	Membrane Transport	amiD	SP_1890	Oligopeptide transport ATP-binding protein AmiF	Membrane	Oligopeptide.transport.system.permease.protein.OppB.(TC.3.A.1.5.1)	Environmental Information Processing	Membrane Transport	amiC
SP_0283	SP_0284	0.954543	100	P	SP	SP_0283	PTS system mannose-specific transporter subunit IIC	Membrane	PTS.system.mannose-specific.IIC.component	Environmental Information Processing	Membrane Transport	na	SP_0284	PTS system mannose-specific transporter subunit IIAB	Membrane	PTS.system.mannose-specific.IIB.component.(EC.2.7.1.69)./.PTS.system.mannose-specific.IIA.component.(EC.2.7.1.69)	Environmental Information Processing	Membrane Transport	na
SP_1375	SP_1376	0.950846	100	P	SP	SP_1375	3-dehydroquinate synthase	Intracellular	3-dehydroquinate.synthase.(EC.4.2.3.4)	Metabolism	Amino Acid Metabolism	AroB	SP_1376	Shikimate 5-dehydrogenase	Intracellular	Shikimate/quinate.5-dehydrogenase.I.beta.(EC.1.1.1.282)	Metabolism	Amino Acid Metabolism	AroE
SP_1888	SP_1890	0.94962	100	P	SP	SP_1888	Oligopeptide transport ATP-binding protein AmiE	Membrane	Oligopeptide.transport.ATP-binding.protein.OppD.(TC.3.A.1.5.1)	Environmental Information Processing	Membrane Transport	amiE	SP_1890	Oligopeptide transport ATP-binding protein AmiF	Membrane	Oligopeptide.transport.system.permease.protein.OppB.(TC.3.A.1.5.1)	Environmental Information Processing	Membrane Transport	amiC
SP_0394	SP_0395	0.947936	100	P	SP	SP_0394	PTS system mannitol-specific transporter subunit IIBC	Membrane	PTS.system.mannitol-specific.IIB.component.(EC.2.7.1.69)./.PTS.system.mannitol-specific.IIC.component.(EC.2.7.1.69)	Environmental Information Processing	Membrane Transport	na	SP_0395	transcriptional regulator	Intracellular	Mannitol.operon.activator.BglG.family	Genetic Information Processing	Transcription	na
SP_0846	SP_0847	0.947815	100	P	SP	SP_0846	ABC-type uncharacterized transport system ATPase component	Intracellular	Putative.deoxyribose-specific.ABC.transporter.ATP-binding.protein	Environmental Information Processing	Membrane Transport	yufO	SP_0847	ABC-type uncharacterized transport system permease componen	Membrane	Putative.deoxyribose-specific.ABC.transporter.permease.protein	Environmental Information Processing	Membrane Transport	na
SP_1887	SP_1888	0.951162	100	P	SP	SP_1887	Oligopeptide transport ATP-binding protein AmiF	Membrane	Oligopeptide.transport.ATP-binding.protein.OppF.(TC.3.A.1.5.1)	Environmental Information Processing	Membrane Transport	amiF	SP_1888	Oligopeptide transport ATP-binding protein AmiE	Membrane	Oligopeptide.transport.ATP-binding.protein.OppD.(TC.3.A.1.5.1)	Environmental Information Processing	Membrane Transport	amiE
SP_1888	SP_1889	0.946183	100	P	SP	SP_1888	Oligopeptide transport ATP-binding protein AmiE	Membrane	Oligopeptide.transport.ATP-binding.protein.OppD.(TC.3.A.1.5.1)	Environmental Information Processing	Membrane Transport	amiE	SP_1889	Oligopeptide transport ATP-binding protein AmiD	Membrane	Oligopeptide.transport.system.permease.protein.OppC.(TC.3.A.1.5.1)	Environmental Information Processing	Membrane Transport	amiD
SP_1241	SP_1242	0.935811	100	P	SP	SP_1241	Amino acid ABC transporter premease component	Membrane	Glutamine.ABC.transporter.periplasmic.glutamine-binding.protein.(TC.3.A.1.3.2)./.Glutamine.transport.system.permease.protein.GlnP.(TC.3.A.1.3.2)	Environmental Information Processing	Membrane Transport	GlnP	SP_1242	na	Membrane	Amino.acid.ABC.transporter.ATP-binding.protein	Metabolism	Amino Acid Metabolism	na
SP_1397	SP_1400	0.93152	100	P	SP	SP_1397	na	Membrane	Phosphate.transport.ATP-binding.protein.PstB.(TC.3.A.1.7.1)	Environmental Information Processing	Membrane Transport	pstB	SP_1400	Phosphate ABC transporter periplasmic phosphate-binding protein	Membrane	Phosphate.ABC.transporter.periplasmic.phosphate-binding.protein.PstS.(TC.3.A.1.7.1)	Environmental Information Processing	Membrane Transport	PstS
SP_1527	SP_1715	0.931443	100	P	SP	SP_1527	oligopeptide transporter	Membrane	Oligopeptide.ABC.transporter.periplasmic.oligopeptide-binding.protein.OppA.(TC.3.A.1.5.1)	Environmental Information Processing	Membrane Transport	na	SP_1715	ABC transporter ATP-binding protein	Membrane	ABC-type.multidrug.transport.system.ATPase.component	Environmental Information Processing	Membrane Transport	na
SP_0845	SP_0846	0.9367	100	P	SP	SP_0845	Periplasmic binding domain of basic membrane lipoprotein	Membrane	Nucleoside-binding.protein	Environmental Information Processing	Membrane Transport	na	SP_0846	ABC-type uncharacterized transport system ATPase component	Intracellular	Putative.deoxyribose-specific.ABC.transporter.ATP-binding.protein	Environmental Information Processing	Membrane Transport	yufO
SP_0479	SP_0480	0.929817	100	P	SP	SP_0479	Trk family potassium uptake protein	Membrane	Potassium.uptake.protein.TrkH	Environmental Information Processing	Membrane Transport	na	SP_0480	potassium transporter peripheral membrane protein sapG	Membrane	Trk.system.potassium.uptake.protein.TrkA	Environmental Information Processing	Membrane Transport	trkA
SP_2061	SP_2064	0.928505	100	P	SP	SP_2061	na	na	FIG01114641:.hypothetical.protein	Hypothetical/Unknown	Hypothetical/Unknown	na	SP_2064	haloacid dehalogenase-like family	na	hydrolase.haloacid.dehalogenase-like.family	Metabolism	Various Metabolism	na
SP_1396	SP_1399	0.927448	100	P	SP	SP_1396	na	Membrane	Phosphate.transport.ATP-binding.protein.PstB.(TC.3.A.1.7.1)	Environmental Information Processing	Membrane Transport	pstB	SP_1399	Phosphate ABC transporter permease component	Membrane	Phosphate.transport.system.permease.protein.PstC.(TC.3.A.1.7.1)	Environmental Information Processing	Membrane Transport	PstC
SP_1887	SP_1889	0.958985	100	P	SP	SP_1887	Oligopeptide transport ATP-binding protein AmiF	Membrane	Oligopeptide.transport.ATP-binding.protein.OppF.(TC.3.A.1.5.1)	Environmental Information Processing	Membrane Transport	amiF	SP_1889	Oligopeptide transport ATP-binding protein AmiD	Membrane	Oligopeptide.transport.system.permease.protein.OppC.(TC.3.A.1.5.1)	Environmental Information Processing	Membrane Transport	amiD
SP_2173	SP_2174	0.925194	100	P	SP	SP_2173	Poly(glycerophosphate chain) D-alanine transfer protein DltD	Membrane	Poly(glycerophosphate.chain).D-alanine.transfer.protein.DltD	Metabolism	Various Metabolism	dltD	SP_2174	D-alanine--poly(phosphoribitol) ligase subunit 2	Intracellular	D-alanine--poly(phosphoribitol).ligase.subunit.2.(EC.6.1.1.13)	Metabolism	Various Metabolism	dltC
SP_1398	SP_1400	0.925029	100	P	SP	SP_1398	Phosphate ABC transporter permease component	Membrane	Phosphate.transport.system.permease.protein.PstA.(TC.3.A.1.7.1)	Environmental Information Processing	Membrane Transport	PstA	SP_1400	Phosphate ABC transporter periplasmic phosphate-binding protein	Membrane	Phosphate.ABC.transporter.periplasmic.phosphate-binding.protein.PstS.(TC.3.A.1.7.1)	Environmental Information Processing	Membrane Transport	PstS
SP_1396	SP_1398	0.92385	100	P	SP	SP_1396	na	Membrane	Phosphate.transport.ATP-binding.protein.PstB.(TC.3.A.1.7.1)	Environmental Information Processing	Membrane Transport	pstB	SP_1398	Phosphate ABC transporter permease component	Membrane	Phosphate.transport.system.permease.protein.PstA.(TC.3.A.1.7.1)	Environmental Information Processing	Membrane Transport	PstA
SP_1875	SP_1876	0.940493	100	P	SP	SP_1875	segregation and condensation protein B	Intracellular	Segregation.and.condensation.protein.B	Cellular Processes	Cell Division	scpB	SP_1876	segregation and condensation protein A	Intracellular	Segregation.and.condensation.protein.A	Cellular Processes	Cell Division	scpA
SP_1890	SP_1891	0.921605	100	P	SP	SP_1890	Oligopeptide transport ATP-binding protein AmiF	Membrane	Oligopeptide.transport.system.permease.protein.OppB.(TC.3.A.1.5.1)	Environmental Information Processing	Membrane Transport	amiC	SP_1891	oligopeptide transporter	Membrane	Oligopeptide.ABC.transporter.periplasmic.oligopeptide-binding.protein.OppA.(TC.3.A.1.5.1)	Environmental Information Processing	Membrane Transport	na
SP_1831	SP_1833	0.920722	100	P	SP	SP_1831	phosphatase	Intracellular	FIG01114460:.hypothetical.protein	Environmental Information Processing	Signal Transduction	na	SP_1833	Cell wall surface anchor family protein	Cell Wall	cell.wall.surface.anchor.family.protein	Cellular Processes	Structural Proteins	na
SP_1399	SP_1400	0.912597	100	P	SP	SP_1399	Phosphate ABC transporter permease component	Membrane	Phosphate.transport.system.permease.protein.PstC.(TC.3.A.1.7.1)	Environmental Information Processing	Membrane Transport	PstC	SP_1400	Phosphate ABC transporter periplasmic phosphate-binding protein	Membrane	Phosphate.ABC.transporter.periplasmic.phosphate-binding.protein.PstS.(TC.3.A.1.7.1)	Environmental Information Processing	Membrane Transport	PstS
SP_0845	SP_0848	0.918919	100	P	SP	SP_0845	Periplasmic binding domain of basic membrane lipoprotein	Membrane	Nucleoside-binding.protein	Environmental Information Processing	Membrane Transport	na	SP_0848	ABC-type uncharacterized transport system permease componen	Membrane	Putative.deoxyribose-specific.ABC.transporter.permease.protein	Environmental Information Processing	Membrane Transport	yufQ
SP_0682	SP_0872	0.910714	100	P	SP	SP_0682	hypothetical protein	na	FIG01114438:.possible.membrane.protein	Hypothetical/Unknown	Hypothetical/Unknown	na	SP_0872	D-alanyl-D-alanine carboxypeptidase	Membrane	D-alanyl-D-alanine.carboxypeptidase.(EC.3.4.16.4)	Metabolism	Cell Wall Metabolism	dacA
SP_1889	SP_1891	0.910462	100	P	SP	SP_1889	Oligopeptide transport ATP-binding protein AmiD	Membrane	Oligopeptide.transport.system.permease.protein.OppC.(TC.3.A.1.5.1)	Environmental Information Processing	Membrane Transport	amiD	SP_1891	oligopeptide transporter	Membrane	Oligopeptide.ABC.transporter.periplasmic.oligopeptide-binding.protein.OppA.(TC.3.A.1.5.1)	Environmental Information Processing	Membrane Transport	na
SP_2063	SP_2065	0.910085	100	P	SP	SP_2063	na	Cell Wall	Group.B.streptococcal.surface.immunogenic.protein	Hypothetical/Unknown	Hypothetical/Unknown	na	SP_2065	Multi antimicrobial extrusion (MATE) family transporter	Membrane	Multi.antimicrobial.extrusion.(MATE).family.transporter	Environmental Information Processing	Membrane Transport	na
SP_0799	SP_1943	0.909436	100	P	SP	SP_0799	Signal transduction histidine kinase	Membrane	Two.component.system.sensor.histidine.kinase.CiaH.(EC.2.7.3.-)	Environmental Information Processing	Signal Transduction	ciaH	SP_1943	acetyltransferase GNAT family	Intracellular	PhnO.protein	Metabolism	Various Metabolism	na
SP_2174	SP_2175	0.903411	100	P	SP	SP_2174	D-alanine--poly(phosphoribitol) ligase subunit 2	Intracellular	D-alanine--poly(phosphoribitol).ligase.subunit.2.(EC.6.1.1.13)	Metabolism	Various Metabolism	dltC	SP_2175	D-alanyl transfer protein DltB	Membrane	D-alanyl.transfer.protein.DltB	Metabolism	Various Metabolism	dltB
SP_1887	SP_1890	0.946894	100	P	SP	SP_1887	Oligopeptide transport ATP-binding protein AmiF	Membrane	Oligopeptide.transport.ATP-binding.protein.OppF.(TC.3.A.1.5.1)	Environmental Information Processing	Membrane Transport	amiF	SP_1890	Oligopeptide transport ATP-binding protein AmiF	Membrane	Oligopeptide.transport.system.permease.protein.OppB.(TC.3.A.1.5.1)	Environmental Information Processing	Membrane Transport	amiC
SP_0502	SP_1518	0.901733	100	P	SP	SP_0502	Glutamine synthetase type I	Intracellular	Glutamine.synthetase.type.I.(EC.6.3.1.2)	Metabolism	Amino Acid Metabolism	glnA	SP_1518	Hypothetical Protein	na	FIG004453:.protein.YceG.like	Hypothetical/Unknown	Hypothetical/Unknown	na
SP_2175	SP_2177	0.901603	100	P	SP	SP_2175	D-alanyl transfer protein DltB	Membrane	D-alanyl.transfer.protein.DltB	Metabolism	Various Metabolism	dltB	SP_2177	na	na	component.involved.in.D-alanylation.of.teichoic.acids.putative	Hypothetical/Unknown	Hypothetical/Unknown	na
SP_2036	SP_2038	0.900846	100	P	SP	SP_2036	na	Membrane	Ascorbate-specific.PTS.system.EIIA.component.(EC.2.7.1.-)	Environmental Information Processing	Membrane Transport	na	SP_2038	PTS system ascorbate-specific transporter subunit IIC	Membrane	Ascorbate-specific.PTS.system.EIIC.component	Environmental Information Processing	Membrane Transport	ulaA
SP_2173	SP_2177	0.900575	100	P	SP	SP_2173	Poly(glycerophosphate chain) D-alanine transfer protein DltD	Membrane	Poly(glycerophosphate.chain).D-alanine.transfer.protein.DltD	Metabolism	Various Metabolism	dltD	SP_2177	na	na	component.involved.in.D-alanylation.of.teichoic.acids.putative	Hypothetical/Unknown	Hypothetical/Unknown	na
SP_0200	SP_0201	0.900559	100	P	SP	SP_0200	Competence-induced protein Ccs4	Intracellular	Competence-induced.protein.Ccs4	Cellular Processes	Cellular Community	na	SP_0201	na	na	hypothetical.protein	Hypothetical/Unknown	Hypothetical/Unknown	na
SP_2176	SP_2177	0.899738	100	P	SP	SP_2176	D-alanine--poly(phosphoribitol) ligase subunit 1	Intracellular	D-alanine--poly(phosphoribitol).ligase.subunit.1.(EC.6.1.1.13)	Metabolism	Various Metabolism	dltA	SP_2177	na	na	component.involved.in.D-alanylation.of.teichoic.acids.putative	Hypothetical/Unknown	Hypothetical/Unknown	na
SP_1397	SP_1399	0.898468	100	P	SP	SP_1397	na	Membrane	Phosphate.transport.ATP-binding.protein.PstB.(TC.3.A.1.7.1)	Environmental Information Processing	Membrane Transport	pstB	SP_1399	Phosphate ABC transporter permease component	Membrane	Phosphate.transport.system.permease.protein.PstC.(TC.3.A.1.7.1)	Environmental Information Processing	Membrane Transport	PstC
SP_1026	SP_1027	0.926916	100	P	SP	SP_1026	na	na	Pneumococcal.vaccine.antigen.A.homolog	Hypothetical/Unknown	Hypothetical/Unknown	na	SP_1027	na	na	Extracellular.protein	Hypothetical/Unknown	Hypothetical/Unknown	na
SP_2220	SP_2228	0.898207	100	P	SP	SP_2220	cobalt transporter ATP-binding subunit	Membrane	ATPase.component.of.general.energizing.module.of.ECF.transporters	Environmental Information Processing	Membrane Transport	cbiO1	SP_2228	inosine 5'-monophosphate dehydrogenase	Intracellular	Inosine-5'-monophosphate.dehydrogenase.(EC.1.1.1.205)./.CBS.domain	Metabolism	Nucleotide Metabolism	guaB
SP_0800	SP_1027	0.901375	100	P	SP	SP_0800	hypothetical protein	na	FIG01114180:.hypothetical.protein	Hypothetical/Unknown	Hypothetical/Unknown	na	SP_1027	na	na	Extracellular.protein	Hypothetical/Unknown	Hypothetical/Unknown	na
SP_2027	SP_2057	0.897774	100	P	SP	SP_2027	na	na	MORN.motif.family.protein	Hypothetical/Unknown	Hypothetical/Unknown	na	SP_2057	peptidoglycan O-acetyltransferase OatA	Membrane	Acyltransferase.family	Metabolism	Cell Wall Metabolism	oaTA
SP_1305	SP_1306	0.897744	100	P	SP	SP_1305	Hypothetical Protein	na	hypothetical.protein	Hypothetical/Unknown	Hypothetical/Unknown	na	SP_1306	NADP-specific glutamate dehydrogenase	Intracellular	NADP-specific.glutamate.dehydrogenase.(EC.1.4.1.4)	Metabolism	Amino Acid Metabolism	GdhA
SP_1888	SP_1891	0.897299	100	P	SP	SP_1888	Oligopeptide transport ATP-binding protein AmiE	Membrane	Oligopeptide.transport.ATP-binding.protein.OppD.(TC.3.A.1.5.1)	Environmental Information Processing	Membrane Transport	amiE	SP_1891	oligopeptide transporter	Membrane	Oligopeptide.ABC.transporter.periplasmic.oligopeptide-binding.protein.OppA.(TC.3.A.1.5.1)	Environmental Information Processing	Membrane Transport	na
SP_0374	SP_0799	0.896491	100	P	SP	SP_0374	na	na	hypothetical.protein	Hypothetical/Unknown	Hypothetical/Unknown	na	SP_0799	Signal transduction histidine kinase	Membrane	Two.component.system.sensor.histidine.kinase.CiaH.(EC.2.7.3.-)	Environmental Information Processing	Signal Transduction	ciaH
SP_0829	SP_0846	0.93267	100	P	SP	SP_0829	phosphopentomutase	Intracellular	Phosphopentomutase.(EC.5.4.2.7)	Metabolism	Carbohydrate Metabolism	deoB	SP_0846	ABC-type uncharacterized transport system ATPase component	Intracellular	Putative.deoxyribose-specific.ABC.transporter.ATP-binding.protein	Environmental Information Processing	Membrane Transport	yufO
SP_2062	SP_2063	0.895501	98	P	SP	SP_2062	DNA-binding transcriptional regulator MarR family	Intracellular	Transcriptional.regulator.MarR.family	Genetic Information Processing	Transcription	marR	SP_2063	na	Cell Wall	Group.B.streptococcal.surface.immunogenic.protein	Hypothetical/Unknown	Hypothetical/Unknown	na
SP_1821	SP_1833	0.895088	100	P	SP	SP_1821	na	Intracellular	Catabolite.control.protein.A	Genetic Information Processing	Transcription	na	SP_1833	Cell wall surface anchor family protein	Cell Wall	cell.wall.surface.anchor.family.protein	Cellular Processes	Structural Proteins	na
SP_0360	SP_1661	0.894062	100	P	SP	SP_0360	UDP-N-acetylglucosamine 2-epimerase	Capsule	UDP-N-acetylglucosamine.2-epimerase.(EC.5.1.3.14)	Metabolism	Capsule Metabolism	cps4L	SP_1661	Cell division septum initiation protein	Intracellular	Cell.division.initiation.protein.DivIVA	Cellular Processes	Cell Division	DivIVA
SP_0846	SP_0848	0.902086	100	P	SP	SP_0846	ABC-type uncharacterized transport system ATPase component	Intracellular	Putative.deoxyribose-specific.ABC.transporter.ATP-binding.protein	Environmental Information Processing	Membrane Transport	yufO	SP_0848	ABC-type uncharacterized transport system permease componen	Membrane	Putative.deoxyribose-specific.ABC.transporter.permease.protein	Environmental Information Processing	Membrane Transport	yufQ
SP_1343	SP_1344	0.893439	100	P	SP	SP_1343	Putative prolyl oligopeptidase family protein	Intracellular	Protease.II.(EC.3.4.21.83).oligopeptidase.family.protein	Genetic Information Processing	Folding Sorting Degradation	na	SP_1344	na	na	Lanthionine.biosynthesis.protein.LanL	Hypothetical/Unknown	Hypothetical/Unknown	na
SP_0817	SP_2035	0.888809	100	P	SP	SP_0817	MutT/nudix family protein	Intracellular	Mutator.mutT.protein.(78-dihydro-8-oxoguanine-triphosphatase).(EC.3.6.1.-)	Genetic Information Processing	Dna Repair And Editing	na	SP_2035	3-keto-L-gulonate-6-phosphate decarboxylase	Intracellular	3-keto-L-gulonate.6-phosphate.decarboxylase	Metabolism	Carbohydrate Metabolism	ulaD
SP_1135	SP_1143	0.88678	100	P	SP	SP_1135	na	na	FIG01115536:.hypothetical.protein	Hypothetical/Unknown	Hypothetical/Unknown	na	SP_1143	na	na	Phage-related.protein	Hypothetical/Unknown	Hypothetical/Unknown	na
SP_2061	SP_2065	0.916074	100	P	SP	SP_2061	na	na	FIG01114641:.hypothetical.protein	Hypothetical/Unknown	Hypothetical/Unknown	na	SP_2065	Multi antimicrobial extrusion (MATE) family transporter	Membrane	Multi.antimicrobial.extrusion.(MATE).family.transporter	Environmental Information Processing	Membrane Transport	na
SP_0913	SP_1184	0.886271	100	P	SP	SP_0913	ABC transporter permease	Membrane	ABC.transporter.permease.protein	Environmental Information Processing	Membrane Transport	na	SP_1184	6-phospho-beta-galactosidase	Intracellular	6-phospho-beta-galactosidase.(EC.3.2.1.85)	Metabolism	Carbohydrate Metabolism	lacG
SP_1275	SP_1276	0.885923	100	P	SP	SP_1275	Carbamoyl-phosphate synthase large subunit	Intracellular	Carbamoyl-phosphate.synthase.large.chain.(EC.6.3.5.5)	Metabolism	Nucleotide Metabolism	CarB	SP_1276	Carbamoyl-phosphate synthase small subunit	Intracellular	Carbamoyl-phosphate.synthase.small.chain.(EC.6.3.5.5)	Metabolism	Nucleotide Metabolism	CarA
SP_1860	SP_2207	0.885877	85	P	SP	SP_1860	Choline transporter	Membrane	L-proline.glycine.betaine.binding.ABC.transporter.protein.ProX.(TC.3.A.1.12.1)./.Osmotic.adaptation	Environmental Information Processing	Membrane Transport	proWX	SP_2207	na	Membrane	Competence.protein.F.homolog.phosphoribosyltransferase.domain;.protein.YhgH.required.for.utilization.of.DNA.as.sole.source.of.carbon.and.energy	Environmental Information Processing	Membrane Transport	comFC
SP_0539	SP_0886	0.884699	95	P	SP	SP_0539	Bacteriocin	Extracellular	Bacteriocin-like.peptide.M.BlpM	Cellular Processes	Cellular Community	blpM	SP_0886	Type I restriction-modification system DNA methylase subunit	Intracellular	Type.I.restriction-modification.system.DNA-methyltransferase.subunit.M.(EC.2.1.1.72)	Genetic Information Processing	Dna Repair And Editing	hsdM
SP_0845	SP_0847	0.88361	100	P	SP	SP_0845	Periplasmic binding domain of basic membrane lipoprotein	Membrane	Nucleoside-binding.protein	Environmental Information Processing	Membrane Transport	na	SP_0847	ABC-type uncharacterized transport system permease componen	Membrane	Putative.deoxyribose-specific.ABC.transporter.permease.protein	Environmental Information Processing	Membrane Transport	na
SP_0140	SP_0253	0.883293	99	P	SP	SP_0140	na	na	na	na	Hypothetical/Unknown	na	SP_0253	glycerol dehydrogenase	Intracellular	Glycerol.dehydrogenase.(EC.1.1.1.6)	Metabolism	Carbohydrate Metabolism	gldA
SP_1397	SP_1398	0.882362	100	P	SP	SP_1397	na	Membrane	Phosphate.transport.ATP-binding.protein.PstB.(TC.3.A.1.7.1)	Environmental Information Processing	Membrane Transport	pstB	SP_1398	Phosphate ABC transporter permease component	Membrane	Phosphate.transport.system.permease.protein.PstA.(TC.3.A.1.7.1)	Environmental Information Processing	Membrane Transport	PstA
SP_2064	SP_2066	0.881024	100	P	SP	SP_2064	haloacid dehalogenase-like family	na	hydrolase.haloacid.dehalogenase-like.family	Metabolism	Various Metabolism	na	SP_2066	threonine synthase	Intracellular	Threonine.synthase.(EC.4.2.3.1)	Metabolism	Amino Acid Metabolism	thrC
SP_1374	SP_1375	0.879681	93	P	SP	SP_1374	Chorismate synthase	Intracellular	Chorismate.synthase.(EC.4.2.3.5)	Metabolism	Amino Acid Metabolism	AroC	SP_1375	3-dehydroquinate synthase	Intracellular	3-dehydroquinate.synthase.(EC.4.2.3.4)	Metabolism	Amino Acid Metabolism	AroB
SP_1291	SP_2061	0.879526	89	P	SP	SP_1291	Cof family protein	na	Promiscuous.sugar.phosphatase.YidA.haloacid.dehalogenase-like.phosphatase.family	Hypothetical/Unknown	Hypothetical/Unknown	na	SP_2061	na	na	FIG01114641:.hypothetical.protein	Hypothetical/Unknown	Hypothetical/Unknown	na
SP_1316	SP_1322	0.879275	100	P	SP	SP_1316	V-type ATPase	Intracellular	V-type.ATP.synthase.subunit.B.(EC.3.6.3.14)	Environmental Information Processing	Membrane Transport	NtpB	SP_1322	V-type ATPase	Intracellular	V-type.ATP.synthase.subunit.I.(EC.3.6.3.14)	Environmental Information Processing	Membrane Transport	NtpI
SP_0682	SP_0800	0.885965	100	P	SP	SP_0682	hypothetical protein	na	FIG01114438:.possible.membrane.protein	Hypothetical/Unknown	Hypothetical/Unknown	na	SP_0800	hypothetical protein	na	FIG01114180:.hypothetical.protein	Hypothetical/Unknown	Hypothetical/Unknown	na
SP_1943	SP_2228	0.878819	100	P	SP	SP_1943	acetyltransferase GNAT family	Intracellular	PhnO.protein	Metabolism	Various Metabolism	na	SP_2228	inosine 5'-monophosphate dehydrogenase	Intracellular	Inosine-5'-monophosphate.dehydrogenase.(EC.1.1.1.205)./.CBS.domain	Metabolism	Nucleotide Metabolism	guaB
SP_2061	SP_2066	0.878572	100	P	SP	SP_2061	na	na	FIG01114641:.hypothetical.protein	Hypothetical/Unknown	Hypothetical/Unknown	na	SP_2066	threonine synthase	Intracellular	Threonine.synthase.(EC.4.2.3.1)	Metabolism	Amino Acid Metabolism	thrC
SP_0831	SP_0845	0.876863	100	P	SP	SP_0831	purine nucleoside phosphorylase	Intracellular	Purine.nucleoside.phosphorylase.(EC.2.4.2.1);.N-Ribosylnicotinamide.phosphorylase.(EC.2.4.2.1).##.possible	Metabolism	Nucleotide Metabolism	na	SP_0845	Periplasmic binding domain of basic membrane lipoprotein	Membrane	Nucleoside-binding.protein	Environmental Information Processing	Membrane Transport	na
SP_0880	SP_1527	0.876448	89	P	SP	SP_0880	Cysteine sulfinate desulfinase/cysteine desulfurase or related enzyme	Intracellular	Putative.cysteine.desulfurase.associated.with.tRNA.4-thiouridine.synthase	Metabolism	Amino Acid Metabolism	nifS	SP_1527	oligopeptide transporter	Membrane	Oligopeptide.ABC.transporter.periplasmic.oligopeptide-binding.protein.OppA.(TC.3.A.1.5.1)	Environmental Information Processing	Membrane Transport	na
SP_1026	SP_2228	0.87589	100	P	SP	SP_1026	na	na	Pneumococcal.vaccine.antigen.A.homolog	Hypothetical/Unknown	Hypothetical/Unknown	na	SP_2228	inosine 5'-monophosphate dehydrogenase	Intracellular	Inosine-5'-monophosphate.dehydrogenase.(EC.1.1.1.205)./.CBS.domain	Metabolism	Nucleotide Metabolism	guaB
SP_2065	SP_2066	0.87547	100	P	SP	SP_2065	Multi antimicrobial extrusion (MATE) family transporter	Membrane	Multi.antimicrobial.extrusion.(MATE).family.transporter	Environmental Information Processing	Membrane Transport	na	SP_2066	threonine synthase	Intracellular	Threonine.synthase.(EC.4.2.3.1)	Metabolism	Amino Acid Metabolism	thrC
SP_0800	SP_0986	0.874118	99	P	SP	SP_0800	hypothetical protein	na	FIG01114180:.hypothetical.protein	Hypothetical/Unknown	Hypothetical/Unknown	na	SP_0986	hypothetical protein	na	Integral.membrane.protein	Hypothetical/Unknown	Hypothetical/Unknown	na
SP_0577	SP_0641	0.873994	96	P	SP	SP_0577	PTS system beta-glucosides-specific transporter subunit IIABC	Membrane	PTS.system.beta-glucoside-specific.IIB.component.(EC.2.7.1.69)./.PTS.system.beta-glucoside-specific.IIC.component.(EC.2.7.1.69)./.PTS.system.beta-glucoside-specific.IIA.component.(EC.2.7.1.69)	Environmental Information Processing	Membrane Transport	na	SP_0641	serine protease	Intracellular	C5a.peptidase.precursor.(EC.3.4.21.-)	Genetic Information Processing	Folding Sorting Degradation	na
SP_0696	SP_1027	0.872661	100	P	SP	SP_0696	na	na	na	na	Hypothetical/Unknown	na	SP_1027	na	na	Extracellular.protein	Hypothetical/Unknown	Hypothetical/Unknown	na
SP_0202	SP_0205	0.872378	100	P	SP	SP_0202	anaerobic ribonucleoside triphosphate reductase	Intracellular	Ribonucleotide.reductase.of.class.III.(anaerobic).large.subunit.(EC.1.17.4.2)	Metabolism	Nucleotide Metabolism	nrdD	SP_0205	Anaerobic ribonucleoside-triphosphate reductase-activating protein (EC 1.97.1.-)	Intracellular	Ribonucleotide.reductase.of.class.III.(anaerobic).activating.protein.(EC.1.97.1.4)	Metabolism	Nucleotide Metabolism	na
SP_2061	SP_2063	0.872326	100	P	SP	SP_2061	na	na	FIG01114641:.hypothetical.protein	Hypothetical/Unknown	Hypothetical/Unknown	na	SP_2063	na	Cell Wall	Group.B.streptococcal.surface.immunogenic.protein	Hypothetical/Unknown	Hypothetical/Unknown	na
SP_0831	SP_0847	0.871977	100	P	SP	SP_0831	purine nucleoside phosphorylase	Intracellular	Purine.nucleoside.phosphorylase.(EC.2.4.2.1);.N-Ribosylnicotinamide.phosphorylase.(EC.2.4.2.1).##.possible	Metabolism	Nucleotide Metabolism	na	SP_0847	ABC-type uncharacterized transport system permease componen	Membrane	Putative.deoxyribose-specific.ABC.transporter.permease.protein	Environmental Information Processing	Membrane Transport	na
SP_1759	SP_1765	0.871961	97	P	SP	SP_1759	accessory Sec system translocase SecA2	Membrane	Protein.export.cytoplasm.protein.SecA2.ATPase.RNA.helicase.(TC.3.A.5.1.1)	Genetic Information Processing	Folding Sorting Degradation	secA2	SP_1765	glycosyl transferase family 8	Intracellular	Putative.CDP-glycerol:glycerophosphate.glycerophosphotransferase.(EC.2.7.8.-)	Metabolism	Various Metabolism	na
SP_0697	SP_0698	0.871529	100	P	SP	SP_0697	na	na	na	na	Hypothetical/Unknown	na	SP_0698	ABC2-family transport protein	Membrane	Putative.membrane.spanning.protein	Environmental Information Processing	Membrane Transport	na
SP_0696	SP_0800	0.879801	100	P	SP	SP_0696	na	na	na	na	Hypothetical/Unknown	na	SP_0800	hypothetical protein	na	FIG01114180:.hypothetical.protein	Hypothetical/Unknown	Hypothetical/Unknown	na
SP_0020	SP_0346	0.87035	100	P	SP	SP_0020	cytidine/deoxycytidylate deaminase	Intracellular	tRNA-specific.adenosine-34.deaminase.(EC.3.5.4.-)	Metabolism	Nucleotide Metabolism	tadA	SP_0346	capsular polysaccharide biosynthesis protein Cps4A	Capsule	Exopolysaccharide.biosynthesis.transcriptional.activator.EpsA	Metabolism	Capsule Metabolism	cps4A
SP_1189	SP_1319	0.869442	100	P	SP	SP_1189	na	na	hypothetical.protein	Hypothetical/Unknown	Hypothetical/Unknown	na	SP_1319	V-type ATPase	Intracellular	V-type.ATP.synthase.subunit.C.(EC.3.6.3.14)	Environmental Information Processing	Membrane Transport	NtpC
SP_0584	SP_1784	0.86939	96	P	SP	SP_0584	na	na	transcription.regulator.probable	Hypothetical/Unknown	Hypothetical/Unknown	na	SP_1784	na	na	FIG01114441:.hypothetical.protein	Hypothetical/Unknown	Hypothetical/Unknown	na
SP_0881	SP_0926	0.869144	94	P	SP	SP_0881	(Thiamine biosynthesis protein ThiI) (tRNA 4-thiouridine synthase)	Intracellular	tRNA.S(4)U.4-thiouridine.synthase.(former.ThiI)	Metabolism	Cofactor And Vitamin Metabolism	thiI	SP_0926	AraC family transcriptional regulator	Intracellular	FIG01115386:.hypothetical.protein	Genetic Information Processing	Transcription	na
SP_0010	SP_2066	0.869112	95	P	SP	SP_0010	na	Cell Wall	FIG01114299:.hypothetical.protein	Metabolism	Antibiotic Response/Sensing	penP	SP_2066	threonine synthase	Intracellular	Threonine.synthase.(EC.4.2.3.1)	Metabolism	Amino Acid Metabolism	thrC
SP_1004	SP_1184	0.869037	100	P	SP	SP_1004	na	na	Streptococcal.histidine.triad.protein	Hypothetical/Unknown	Hypothetical/Unknown	na	SP_1184	6-phospho-beta-galactosidase	Intracellular	6-phospho-beta-galactosidase.(EC.3.2.1.85)	Metabolism	Carbohydrate Metabolism	lacG
SP_0374	SP_0872	0.910147	100	P	SP	SP_0374	na	na	hypothetical.protein	Hypothetical/Unknown	Hypothetical/Unknown	na	SP_0872	D-alanyl-D-alanine carboxypeptidase	Membrane	D-alanyl-D-alanine.carboxypeptidase.(EC.3.4.16.4)	Metabolism	Cell Wall Metabolism	dacA
SP_0139	SP_2159	0.868743	88	P	SP	SP_0139	na	na	FIG01114613:.hypothetical.protein	Hypothetical/Unknown	Hypothetical/Unknown	na	SP_2159	na	Intracellular	Fucolectin-related.protein	Metabolism	Carbohydrate Metabolism	na
SP_1376	SP_1377	0.868296	92	P	SP	SP_1376	Shikimate 5-dehydrogenase	Intracellular	Shikimate/quinate.5-dehydrogenase.I.beta.(EC.1.1.1.282)	Metabolism	Amino Acid Metabolism	AroE	SP_1377	3-dehydroquinate dehydratase I	Intracellular	3-dehydroquinate.dehydratase.I.(EC.4.2.1.10)	Metabolism	Amino Acid Metabolism	AroD
SP_1887	SP_1891	0.868174	100	P	SP	SP_1887	Oligopeptide transport ATP-binding protein AmiF	Membrane	Oligopeptide.transport.ATP-binding.protein.OppF.(TC.3.A.1.5.1)	Environmental Information Processing	Membrane Transport	amiF	SP_1891	oligopeptide transporter	Membrane	Oligopeptide.ABC.transporter.periplasmic.oligopeptide-binding.protein.OppA.(TC.3.A.1.5.1)	Environmental Information Processing	Membrane Transport	na
SP_1112	SP_1527	0.867613	100	P	SP	SP_1112	degV family protein	Membrane	Hypothetical.protein.DUF194.DegV.family	Environmental Information Processing	Membrane Transport	na	SP_1527	oligopeptide transporter	Membrane	Oligopeptide.ABC.transporter.periplasmic.oligopeptide-binding.protein.OppA.(TC.3.A.1.5.1)	Environmental Information Processing	Membrane Transport	na
SP_1034	SP_1145	0.867396	100	P	SP	SP_1034	iron ABC transporter permease	Membrane	Iron.compound.ABC.uptake.transporter.permease.protein.PiaC	Environmental Information Processing	Membrane Transport	na	SP_1145	na	na	hypothetical.protein	Hypothetical/Unknown	Hypothetical/Unknown	na
SP_1661	SP_2220	0.887387	100	P	SP	SP_1661	Cell division septum initiation protein	Intracellular	Cell.division.initiation.protein.DivIVA	Cellular Processes	Cell Division	DivIVA	SP_2220	cobalt transporter ATP-binding subunit	Membrane	ATPase.component.of.general.energizing.module.of.ECF.transporters	Environmental Information Processing	Membrane Transport	cbiO1
SP_2062	SP_2065	0.865774	96	P	SP	SP_2062	DNA-binding transcriptional regulator MarR family	Intracellular	Transcriptional.regulator.MarR.family	Genetic Information Processing	Transcription	marR	SP_2065	Multi antimicrobial extrusion (MATE) family transporter	Membrane	Multi.antimicrobial.extrusion.(MATE).family.transporter	Environmental Information Processing	Membrane Transport	na
SP_0010	SP_0374	0.865402	100	P	SP	SP_0010	na	Cell Wall	FIG01114299:.hypothetical.protein	Metabolism	Antibiotic Response/Sensing	penP	SP_0374	na	na	hypothetical.protein	Hypothetical/Unknown	Hypothetical/Unknown	na
SP_1184	SP_1316	0.865344	93	P	SP	SP_1184	6-phospho-beta-galactosidase	Intracellular	6-phospho-beta-galactosidase.(EC.3.2.1.85)	Metabolism	Carbohydrate Metabolism	lacG	SP_1316	V-type ATPase	Intracellular	V-type.ATP.synthase.subunit.B.(EC.3.6.3.14)	Environmental Information Processing	Membrane Transport	NtpB
SP_1374	SP_1376	0.865029	92	P	SP	SP_1374	Chorismate synthase	Intracellular	Chorismate.synthase.(EC.4.2.3.5)	Metabolism	Amino Acid Metabolism	AroC	SP_1376	Shikimate 5-dehydrogenase	Intracellular	Shikimate/quinate.5-dehydrogenase.I.beta.(EC.1.1.1.282)	Metabolism	Amino Acid Metabolism	AroE
SP_0374	SP_0391	0.865102	100	P	SP	SP_0374	na	na	hypothetical.protein	Hypothetical/Unknown	Hypothetical/Unknown	na	SP_0391	choline binding protein	Cell Wall	Choline.binding.protein.J	Cellular Processes	Cellular Community	na
SP_0616	SP_1075	0.875085	100	P	SP	SP_0616	beta-lactam resistance factor	Cell Wall	tRNA-dependent.lipid.II-Ala--L-alanine.ligase	Metabolism	Cell Wall Metabolism	fibB	SP_1075	glycosyl transferase CpoA	Membrane	Glycosyltransferase.LafB.responsible.for.the.formation.of.Gal-Glc-DAG	Metabolism	Carbohydrate Metabolism	cpoA
SP_0374	SP_0986	0.862392	98	P	SP	SP_0374	na	na	hypothetical.protein	Hypothetical/Unknown	Hypothetical/Unknown	na	SP_0986	hypothetical protein	na	Integral.membrane.protein	Hypothetical/Unknown	Hypothetical/Unknown	na
SP_1001	SP_1436	0.859489	99	P	SP	SP_1001	amino acid permease	Membrane	Cationic.amino.acid.transporter.-.APC.Superfamily	Environmental Information Processing	Membrane Transport	na	SP_1436	Hypothetical Protein	Membrane	Substrate-specific.component.BL0695.of.predicted.ECF.transporter	Hypothetical/Unknown	Hypothetical/Unknown	na
SP_1024	SP_1027	0.873637	100	P	SP	SP_1024	Serine hydroxymethyltransferase (SHMT) (Serine methylase) (EC 2.1.2.1)	Intracellular	Serine.hydroxymethyltransferase.(EC.2.1.2.1)	Metabolism	Amino Acid Metabolism	glyA	SP_1027	na	na	Extracellular.protein	Hypothetical/Unknown	Hypothetical/Unknown	na
SP_0020	SP_1466	0.859147	100	P	SP	SP_0020	cytidine/deoxycytidylate deaminase	Intracellular	tRNA-specific.adenosine-34.deaminase.(EC.3.5.4.-)	Metabolism	Nucleotide Metabolism	tadA	SP_1466	Hemolysin	Intracellular	Hemolysin.III	Cellular Processes	Cellular Community	na
SP_0151	SP_0152	0.859136	99	P	SP	SP_0151	ABC transporter ATP-binding protein	Membrane	Methionine.ABC.transporter.ATP-binding.protein	Environmental Information Processing	Membrane Transport	na	SP_0152	ABC transporter permease	Membrane	Methionine.ABC.transporter.permease.protein	Environmental Information Processing	Membrane Transport	na
SP_1466	SP_2220	0.858916	100	P	SP	SP_1466	Hemolysin	Intracellular	Hemolysin.III	Cellular Processes	Cellular Community	na	SP_2220	cobalt transporter ATP-binding subunit	Membrane	ATPase.component.of.general.energizing.module.of.ECF.transporters	Environmental Information Processing	Membrane Transport	cbiO1
SP_0496	SP_1715	0.858718	84	P	SP	SP_0496	Na/Pi cotransporter II-like protein	Membrane	Sodium-dependent.phosphate.transporter	Environmental Information Processing	Membrane Transport	na	SP_1715	ABC transporter ATP-binding protein	Membrane	ABC-type.multidrug.transport.system.ATPase.component	Environmental Information Processing	Membrane Transport	na
SP_0907	SP_1032	0.858084	82	P	SP	SP_0907	putative capsular polysaccharide biosynthesis protein	na	Beta-13-glucosyltransferase	Metabolism	Capsule Metabolism	na	SP_1032	iron-compound ABC transporter iron compound-binding protein	Membrane	Iron.compound.ABC.uptake.transporter.substrate-binding.protein.PiaA	Environmental Information Processing	Membrane Transport	na
SP_2031	SP_2032	0.857901	99	P	SP	SP_2031	L-ascorbate 6-phosphate lactonase	Intracellular	Probable.L-ascorbate-6-phosphate.lactonase.UlaG.(EC.3.1.1.-).(L-ascorbate.utilization.protein.G)	Metabolism	Carbohydrate Metabolism	na	SP_2032	na	Intracellular	Transcriptional.antiterminator.with.PTS.regulation.domain.SPy0181.ortholog	Genetic Information Processing	Transcription	na
SP_0799	SP_1518	0.862664	100	P	SP	SP_0799	Signal transduction histidine kinase	Membrane	Two.component.system.sensor.histidine.kinase.CiaH.(EC.2.7.3.-)	Environmental Information Processing	Signal Transduction	ciaH	SP_1518	Hypothetical Protein	na	FIG004453:.protein.YceG.like	Hypothetical/Unknown	Hypothetical/Unknown	na
SP_1398	SP_1399	0.85742	94	P	SP	SP_1398	Phosphate ABC transporter permease component	Membrane	Phosphate.transport.system.permease.protein.PstA.(TC.3.A.1.7.1)	Environmental Information Processing	Membrane Transport	PstA	SP_1399	Phosphate ABC transporter permease component	Membrane	Phosphate.transport.system.permease.protein.PstC.(TC.3.A.1.7.1)	Environmental Information Processing	Membrane Transport	PstC
SP_1832	SP_2034	0.857365	98	P	SP	SP_1832	phosphatase	Intracellular	FIG01114460:.hypothetical.protein	Environmental Information Processing	Signal Transduction	na	SP_2034	L-xylulose 5-phosphate 3-epimerase	Intracellular	L-xylulose.5-phosphate.3-epimerase.(EC.5.1.3.-)	Metabolism	Carbohydrate Metabolism	na
SP_1623	SP_2057	0.856935	100	P	SP	SP_1623	Putative cation transporter ATPase	Membrane	Cation-transporting.ATPase.E1-E2.family	Environmental Information Processing	Membrane Transport	na	SP_2057	peptidoglycan O-acetyltransferase OatA	Membrane	Acyltransferase.family	Metabolism	Cell Wall Metabolism	oaTA
SP_1316	SP_1317	0.856807	99	P	SP	SP_1316	V-type ATPase	Intracellular	V-type.ATP.synthase.subunit.B.(EC.3.6.3.14)	Environmental Information Processing	Membrane Transport	NtpB	SP_1317	V-type ATPase	Intracellular	V-type.ATP.synthase.subunit.A.(EC.3.6.3.14)	Environmental Information Processing	Membrane Transport	NtpA
SP_0391	SP_0696	0.863442	100	P	SP	SP_0391	choline binding protein	Cell Wall	Choline.binding.protein.J	Cellular Processes	Cellular Community	na	SP_0696	na	na	na	na	Hypothetical/Unknown	na
SP_1816	SP_1859	0.867236	100	P	SP	SP_1816	anthranilate synthase component II	Intracellular	Anthranilate.synthase.amidotransferase.component.(EC.4.1.3.27).@.Para-aminobenzoate.synthase.amidotransferase.component.(EC.2.6.1.85)	Metabolism	Amino Acid Metabolism	trpG	SP_1859	na	Membrane	Ribosyl.nicotinamide.transporter.PnuC-like	Environmental Information Processing	Membrane Transport	na
SP_1759	SP_1761	0.85587	100	P	SP	SP_1759	accessory Sec system translocase SecA2	Membrane	Protein.export.cytoplasm.protein.SecA2.ATPase.RNA.helicase.(TC.3.A.5.1.1)	Genetic Information Processing	Folding Sorting Degradation	secA2	SP_1761	accessory Sec system protein Asp2	Membrane	Accessory.secretory.protein.Asp2	Genetic Information Processing	Folding Sorting Degradation	asp2
SP_0530	SP_0904	0.854953	99	P	SP	SP_0530	na	na	na	na	Hypothetical/Unknown	na	SP_0904	hypothetical protein	na	ABC.transporter.substrate-binding.protein	Hypothetical/Unknown	Hypothetical/Unknown	ycgQ
SP_1796	SP_1797	0.861309	100	P	SP	SP_1796	na	Membrane	ABC.transporter.substrate-binding.protein	Environmental Information Processing	Membrane Transport	na	SP_1797	na	Membrane	ABC-type.sugar.transport.system.permease.component	Environmental Information Processing	Membrane Transport	na
SP_1175	SP_1185	0.854573	100	P	SP	SP_1175	na	na	Streptococcal.histidine.triad.protein	Hypothetical/Unknown	Hypothetical/Unknown	na	SP_1185	PTS system lactose-specific IIBC components	Membrane	PTS.system.lactose-specific.IIB.component.(EC.2.7.1.69)./.PTS.system.lactose-specific.IIC.component.(EC.2.7.1.69)	Environmental Information Processing	Membrane Transport	na
SP_1884	SP_1885	0.854069	88	P	SP	SP_1884	PTS system trehalose-specific IIB component	Membrane	PTS.system.trehalose-specific.IIB.component.(EC.2.7.1.69)./.PTS.system.trehalose-specific.IIC.component.(EC.2.7.1.69)./.PTS.system.trehalose-specific.IIA.component.(EC.2.7.1.69)	Environmental Information Processing	Membrane Transport	na	SP_1885	na	Intracellular	Trehalose.operon.transcriptional.repressor	Genetic Information Processing	Transcription	na
SP_1013	SP_1360	0.908013	100	P	SP	SP_1013	Aspartate-semialdehyde dehydrogenase (EC 1.2.1.11)	Intracellular	Aspartate-semialdehyde.dehydrogenase.(EC.1.2.1.11)	Metabolism	Amino Acid Metabolism	na	SP_1360	Homoserine kinase	Intracellular	Homoserine.kinase.(EC.2.7.1.39)	Metabolism	Amino Acid Metabolism	ThrB
SP_0113	SP_2177	0.852579	94	P	SP	SP_0113	argininosuccinate synthase	Intracellular	Argininosuccinate.synthase.(EC.6.3.4.5)	Metabolism	Amino Acid Metabolism	argG	SP_2177	na	na	component.involved.in.D-alanylation.of.teichoic.acids.putative	Hypothetical/Unknown	Hypothetical/Unknown	na
SP_2063	SP_2066	0.852499	100	P	SP	SP_2063	na	Cell Wall	Group.B.streptococcal.surface.immunogenic.protein	Hypothetical/Unknown	Hypothetical/Unknown	na	SP_2066	threonine synthase	Intracellular	Threonine.synthase.(EC.4.2.3.1)	Metabolism	Amino Acid Metabolism	thrC
SP_0020	SP_2220	0.852108	100	P	SP	SP_0020	cytidine/deoxycytidylate deaminase	Intracellular	tRNA-specific.adenosine-34.deaminase.(EC.3.5.4.-)	Metabolism	Nucleotide Metabolism	tadA	SP_2220	cobalt transporter ATP-binding subunit	Membrane	ATPase.component.of.general.energizing.module.of.ECF.transporters	Environmental Information Processing	Membrane Transport	cbiO1
SP_0800	SP_1518	0.880327	100	P	SP	SP_0800	hypothetical protein	na	FIG01114180:.hypothetical.protein	Hypothetical/Unknown	Hypothetical/Unknown	na	SP_1518	Hypothetical Protein	na	FIG004453:.protein.YceG.like	Hypothetical/Unknown	Hypothetical/Unknown	na
SP_1013	SP_1024	0.923186	100	P	SP	SP_1013	Aspartate-semialdehyde dehydrogenase (EC 1.2.1.11)	Intracellular	Aspartate-semialdehyde.dehydrogenase.(EC.1.2.1.11)	Metabolism	Amino Acid Metabolism	na	SP_1024	Serine hydroxymethyltransferase (SHMT) (Serine methylase) (EC 2.1.2.1)	Intracellular	Serine.hydroxymethyltransferase.(EC.2.1.2.1)	Metabolism	Amino Acid Metabolism	glyA
SP_0366	SP_1397	0.851554	96	P	SP	SP_0366	oligopeptide transporter	Membrane	Oligopeptide.ABC.transporter.periplasmic.oligopeptide-binding.protein.OppA.(TC.3.A.1.5.1)	Environmental Information Processing	Membrane Transport	na	SP_1397	na	Membrane	Phosphate.transport.ATP-binding.protein.PstB.(TC.3.A.1.7.1)	Environmental Information Processing	Membrane Transport	pstB
SP_0986	SP_1875	0.851354	93	P	SP	SP_0986	hypothetical protein	na	Integral.membrane.protein	Hypothetical/Unknown	Hypothetical/Unknown	na	SP_1875	segregation and condensation protein B	Intracellular	Segregation.and.condensation.protein.B	Cellular Processes	Cell Division	scpB
SP_0831	SP_0846	0.858701	100	P	SP	SP_0831	purine nucleoside phosphorylase	Intracellular	Purine.nucleoside.phosphorylase.(EC.2.4.2.1);.N-Ribosylnicotinamide.phosphorylase.(EC.2.4.2.1).##.possible	Metabolism	Nucleotide Metabolism	na	SP_0846	ABC-type uncharacterized transport system ATPase component	Intracellular	Putative.deoxyribose-specific.ABC.transporter.ATP-binding.protein	Environmental Information Processing	Membrane Transport	yufO
SP_0098	SP_0101	0.850716	96	P	SP	SP_0098	na	Membrane	FIG015389:.hypothetical.membrane.associated.protein	Hypothetical/Unknown	Hypothetical/Unknown	na	SP_0101	transporter	Membrane	Cyanate.permease	Environmental Information Processing	Membrane Transport	CynX
SP_0615	SP_0616	0.85065	99	P	SP	SP_0615	Lipid II:glycine glycyltransferase (Peptidoglycan interpeptide bridge formation enzyme)	Cell Wall	tRNA-dependent.lipid.II--L-alanine.ligase	Metabolism	Cell Wall Metabolism	fibA	SP_0616	beta-lactam resistance factor	Cell Wall	tRNA-dependent.lipid.II-Ala--L-alanine.ligase	Metabolism	Cell Wall Metabolism	fibB
SP_2122	SP_2160	0.84934	98	P	SP	SP_2122	na	na	Macrolide-efflux.protein	Hypothetical/Unknown	Hypothetical/Unknown	na	SP_2160	na	Intracellular	putative.large.secreted.protein	Metabolism	Carbohydrate Metabolism	na
SP_0595	SP_0599	0.848968	89	P	SP	SP_0595	na	na	FIG01115113:.hypothetical.protein	Hypothetical/Unknown	Hypothetical/Unknown	na	SP_0599	ABC-type antimicrobial peptide transport system permease component	Membrane	ABC.transporter.membrane-spanning.permease.Pep.export.Vex3	Environmental Information Processing	Membrane Transport	vex1
SP_1052	SP_1143	0.848944	88	P	SP	SP_1052	na	na	conserved.domain.protein	Hypothetical/Unknown	Hypothetical/Unknown	na	SP_1143	na	na	Phage-related.protein	Hypothetical/Unknown	Hypothetical/Unknown	na
SP_0829	SP_0831	0.874348	100	P	SP	SP_0829	phosphopentomutase	Intracellular	Phosphopentomutase.(EC.5.4.2.7)	Metabolism	Carbohydrate Metabolism	deoB	SP_0831	purine nucleoside phosphorylase	Intracellular	Purine.nucleoside.phosphorylase.(EC.2.4.2.1);.N-Ribosylnicotinamide.phosphorylase.(EC.2.4.2.1).##.possible	Metabolism	Nucleotide Metabolism	na
SP_0616	SP_0694	0.85467	100	P	SP	SP_0616	beta-lactam resistance factor	Cell Wall	tRNA-dependent.lipid.II-Ala--L-alanine.ligase	Metabolism	Cell Wall Metabolism	fibB	SP_0694	hypothetical protein	na	FIG01115436:.hypothetical.protein	Hypothetical/Unknown	Hypothetical/Unknown	na
SP_0686	SP_1134	0.846763	96	P	SP	SP_0686	hypothetical protein	na	immunity.protein.probable	Hypothetical/Unknown	Hypothetical/Unknown	na	SP_1134	na	na	prophage.ps3.protein.13	Hypothetical/Unknown	Hypothetical/Unknown	na
SP_1068	SP_1544	0.857752	100	P	SP	SP_1068	Phosphoenolpyruvate carboxylase (EC 4.1.1.31)	Intracellular	Phosphoenolpyruvate.carboxylase.(EC.4.1.1.31)	Metabolism	Carbohydrate Metabolism	ppC	SP_1544	Aspartate aminotransferase	Intracellular	Aspartate.aminotransferase.(EC.2.6.1.1)	Metabolism	Amino Acid Metabolism	AspC
SP_0872	SP_1875	0.84657	99	P	SP	SP_0872	D-alanyl-D-alanine carboxypeptidase	Membrane	D-alanyl-D-alanine.carboxypeptidase.(EC.3.4.16.4)	Metabolism	Cell Wall Metabolism	dacA	SP_1875	segregation and condensation protein B	Intracellular	Segregation.and.condensation.protein.B	Cellular Processes	Cell Division	scpB
SP_0829	SP_0847	0.866761	100	P	SP	SP_0829	phosphopentomutase	Intracellular	Phosphopentomutase.(EC.5.4.2.7)	Metabolism	Carbohydrate Metabolism	deoB	SP_0847	ABC-type uncharacterized transport system permease componen	Membrane	Putative.deoxyribose-specific.ABC.transporter.permease.protein	Environmental Information Processing	Membrane Transport	na
SP_0799	SP_2223	0.845745	96	P	SP	SP_0799	Signal transduction histidine kinase	Membrane	Two.component.system.sensor.histidine.kinase.CiaH.(EC.2.7.3.-)	Environmental Information Processing	Signal Transduction	ciaH	SP_2223	na	na	Transcriptional.regulator.in.cluster.with.unspecified.monosaccharide.ABC.transport.system	Hypothetical/Unknown	Hypothetical/Unknown	na
SP_1370	SP_1376	0.903746	100	P	SP	SP_1370	Shikimate kinase I	Intracellular	Shikimate.kinase.I.(EC.2.7.1.71)	Metabolism	Amino Acid Metabolism	AroK	SP_1376	Shikimate 5-dehydrogenase	Intracellular	Shikimate/quinate.5-dehydrogenase.I.beta.(EC.1.1.1.282)	Metabolism	Amino Acid Metabolism	AroE
SP_1780	SP_1860	0.845576	86	P	SP	SP_1780	Oligoendopeptidase F	Intracellular	Oligoendopeptidase.F.(EC.3.4.24.-)	Genetic Information Processing	Folding Sorting Degradation	na	SP_1860	Choline transporter	Membrane	L-proline.glycine.betaine.binding.ABC.transporter.protein.ProX.(TC.3.A.1.12.1)./.Osmotic.adaptation	Environmental Information Processing	Membrane Transport	proWX
SP_0695	SP_0872	0.855619	100	P	SP	SP_0695	Molybdopterin or thiamine biosynthesis adenylyltransferase	Intracellular	Molybdopterin.biosynthesis.protein.MoeB	Metabolism	Cofactor And Vitamin Metabolism	thiF	SP_0872	D-alanyl-D-alanine carboxypeptidase	Membrane	D-alanyl-D-alanine.carboxypeptidase.(EC.3.4.16.4)	Metabolism	Cell Wall Metabolism	dacA
SP_1759	SP_1767	0.844974	86	P	SP	SP_1759	accessory Sec system translocase SecA2	Membrane	Protein.export.cytoplasm.protein.SecA2.ATPase.RNA.helicase.(TC.3.A.5.1.1)	Genetic Information Processing	Folding Sorting Degradation	secA2	SP_1767	glycosyl transferase family 8	Intracellular	Glycosyl.transferase.family.8	Metabolism	Various Metabolism	na
SP_0696	SP_0872	0.907065	100	P	SP	SP_0696	na	na	na	na	Hypothetical/Unknown	na	SP_0872	D-alanyl-D-alanine carboxypeptidase	Membrane	D-alanyl-D-alanine.carboxypeptidase.(EC.3.4.16.4)	Metabolism	Cell Wall Metabolism	dacA
SP_0012	SP_0829	0.857515	100	P	SP	SP_0012	Hypoxanthine-guanine phosphoribosyltransferase	Intracellular	Hypoxanthine-guanine.phosphoribosyltransferase.(EC.2.4.2.8)	Metabolism	Nucleotide Metabolism	HptA	SP_0829	phosphopentomutase	Intracellular	Phosphopentomutase.(EC.5.4.2.7)	Metabolism	Carbohydrate Metabolism	deoB
SP_0616	SP_0872	0.843424	100	P	SP	SP_0616	beta-lactam resistance factor	Cell Wall	tRNA-dependent.lipid.II-Ala--L-alanine.ligase	Metabolism	Cell Wall Metabolism	fibB	SP_0872	D-alanyl-D-alanine carboxypeptidase	Membrane	D-alanyl-D-alanine.carboxypeptidase.(EC.3.4.16.4)	Metabolism	Cell Wall Metabolism	dacA
SP_0880	SP_1890	0.843272	84	P	SP	SP_0880	Cysteine sulfinate desulfinase/cysteine desulfurase or related enzyme	Intracellular	Putative.cysteine.desulfurase.associated.with.tRNA.4-thiouridine.synthase	Metabolism	Amino Acid Metabolism	nifS	SP_1890	Oligopeptide transport ATP-binding protein AmiF	Membrane	Oligopeptide.transport.system.permease.protein.OppB.(TC.3.A.1.5.1)	Environmental Information Processing	Membrane Transport	amiC
SP_0616	SP_2057	0.85633	100	P	SP	SP_0616	beta-lactam resistance factor	Cell Wall	tRNA-dependent.lipid.II-Ala--L-alanine.ligase	Metabolism	Cell Wall Metabolism	fibB	SP_2057	peptidoglycan O-acetyltransferase OatA	Membrane	Acyltransferase.family	Metabolism	Cell Wall Metabolism	oaTA
SP_0101	SP_1644	0.842946	100	P	SP	SP_0101	transporter	Membrane	Cyanate.permease	Environmental Information Processing	Membrane Transport	CynX	SP_1644	Putative D-aminoacyl-tRNA deacylase	Intracellular	D-tyrosyl-tRNA(Tyr).deacylase.(EC.3.6.1.n1)	Genetic Information Processing	Translation	Dtd
SP_0800	SP_1360	0.842889	89	P	SP	SP_0800	hypothetical protein	na	FIG01114180:.hypothetical.protein	Hypothetical/Unknown	Hypothetical/Unknown	na	SP_1360	Homoserine kinase	Intracellular	Homoserine.kinase.(EC.2.7.1.39)	Metabolism	Amino Acid Metabolism	ThrB
SP_1524	SP_1527	0.842825	85	P	SP	SP_1524	class II aminotransferase	na	Aspartate.aminotransferase.(EC.2.6.1.1)	Metabolism	Amino Acid Metabolism	na	SP_1527	oligopeptide transporter	Membrane	Oligopeptide.ABC.transporter.periplasmic.oligopeptide-binding.protein.OppA.(TC.3.A.1.5.1)	Environmental Information Processing	Membrane Transport	na
SP_0696	SP_1288	0.84282	80	P	SP	SP_0696	na	na	na	na	Hypothetical/Unknown	na	SP_1288	Putative DNA-binding protein	Intracellular	Signal.recognition.particle.associated.protein	Genetic Information Processing	Transcription	na
SP_1004	SP_1316	0.842773	82	P	SP	SP_1004	na	na	Streptococcal.histidine.triad.protein	Hypothetical/Unknown	Hypothetical/Unknown	na	SP_1316	V-type ATPase	Intracellular	V-type.ATP.synthase.subunit.B.(EC.3.6.3.14)	Environmental Information Processing	Membrane Transport	NtpB
SP_0360	SP_2220	0.841635	100	P	SP	SP_0360	UDP-N-acetylglucosamine 2-epimerase	Capsule	UDP-N-acetylglucosamine.2-epimerase.(EC.5.1.3.14)	Metabolism	Capsule Metabolism	cps4L	SP_2220	cobalt transporter ATP-binding subunit	Membrane	ATPase.component.of.general.energizing.module.of.ECF.transporters	Environmental Information Processing	Membrane Transport	cbiO1
SP_0366	SP_1396	0.841612	91	P	SP	SP_0366	oligopeptide transporter	Membrane	Oligopeptide.ABC.transporter.periplasmic.oligopeptide-binding.protein.OppA.(TC.3.A.1.5.1)	Environmental Information Processing	Membrane Transport	na	SP_1396	na	Membrane	Phosphate.transport.ATP-binding.protein.PstB.(TC.3.A.1.7.1)	Environmental Information Processing	Membrane Transport	pstB
SP_2063	SP_2064	0.841526	89	P	SP	SP_2063	na	Cell Wall	Group.B.streptococcal.surface.immunogenic.protein	Hypothetical/Unknown	Hypothetical/Unknown	na	SP_2064	haloacid dehalogenase-like family	na	hydrolase.haloacid.dehalogenase-like.family	Metabolism	Various Metabolism	na
SP_1143	SP_1319	0.851588	100	P	SP	SP_1143	na	na	Phage-related.protein	Hypothetical/Unknown	Hypothetical/Unknown	na	SP_1319	V-type ATPase	Intracellular	V-type.ATP.synthase.subunit.C.(EC.3.6.3.14)	Environmental Information Processing	Membrane Transport	NtpC
SP_0097	SP_0099	0.860835	100	P	SP	SP_0097	na	na	Putative.uncharacterized.protein.spr0086	Hypothetical/Unknown	Hypothetical/Unknown	na	SP_0099	na	na	FIG04612:.Integral.membrane.protein.(putative)	Hypothetical/Unknown	Hypothetical/Unknown	na
SP_0847	SP_0848	0.841154	90	P	SP	SP_0847	ABC-type uncharacterized transport system permease componen	Membrane	Putative.deoxyribose-specific.ABC.transporter.permease.protein	Environmental Information Processing	Membrane Transport	na	SP_0848	ABC-type uncharacterized transport system permease componen	Membrane	Putative.deoxyribose-specific.ABC.transporter.permease.protein	Environmental Information Processing	Membrane Transport	yufQ
SP_1154	SP_1380	0.840642	99	P	SP	SP_1154	immunoglobulin A1 protease	Extracellular	IgA1.protease.(EC.3.4.24.13)	Cellular Processes	Cellular Community	na	SP_1380	Hypothetical Protein	na	ABC.transporter.permease.protein	Hypothetical/Unknown	Hypothetical/Unknown	na
SP_1370	SP_1377	0.8402	90	P	SP	SP_1370	Shikimate kinase I	Intracellular	Shikimate.kinase.I.(EC.2.7.1.71)	Metabolism	Amino Acid Metabolism	AroK	SP_1377	3-dehydroquinate dehydratase I	Intracellular	3-dehydroquinate.dehydratase.I.(EC.4.2.1.10)	Metabolism	Amino Acid Metabolism	AroD
SP_0010	SP_1623	0.852537	100	P	SP	SP_0010	na	Cell Wall	FIG01114299:.hypothetical.protein	Metabolism	Antibiotic Response/Sensing	penP	SP_1623	Putative cation transporter ATPase	Membrane	Cation-transporting.ATPase.E1-E2.family	Environmental Information Processing	Membrane Transport	na
SP_1247	SP_1876	0.882172	100	P	SP	SP_1247	Chromosome segregation ATPase	Intracellular	Chromosome.partition.protein.smc	Cellular Processes	Cell Division	Smc	SP_1876	segregation and condensation protein A	Intracellular	Segregation.and.condensation.protein.A	Cellular Processes	Cell Division	scpA
SP_0800	SP_0872	0.871977	100	P	SP	SP_0800	hypothetical protein	na	FIG01114180:.hypothetical.protein	Hypothetical/Unknown	Hypothetical/Unknown	na	SP_0872	D-alanyl-D-alanine carboxypeptidase	Membrane	D-alanyl-D-alanine.carboxypeptidase.(EC.3.4.16.4)	Metabolism	Cell Wall Metabolism	dacA
SP_0374	SP_0800	0.85633	100	P	SP	SP_0374	na	na	hypothetical.protein	Hypothetical/Unknown	Hypothetical/Unknown	na	SP_0800	hypothetical protein	na	FIG01114180:.hypothetical.protein	Hypothetical/Unknown	Hypothetical/Unknown	na
SP_2064	SP_2065	0.90256	100	P	SP	SP_2064	haloacid dehalogenase-like family	na	hydrolase.haloacid.dehalogenase-like.family	Metabolism	Various Metabolism	na	SP_2065	Multi antimicrobial extrusion (MATE) family transporter	Membrane	Multi.antimicrobial.extrusion.(MATE).family.transporter	Environmental Information Processing	Membrane Transport	na
SP_0913	SP_1004	0.837007	83	P	SP	SP_0913	ABC transporter permease	Membrane	ABC.transporter.permease.protein	Environmental Information Processing	Membrane Transport	na	SP_1004	na	na	Streptococcal.histidine.triad.protein	Hypothetical/Unknown	Hypothetical/Unknown	na
SP_1943	SP_2223	0.836986	99	P	SP	SP_1943	acetyltransferase GNAT family	Intracellular	PhnO.protein	Metabolism	Various Metabolism	na	SP_2223	na	na	Transcriptional.regulator.in.cluster.with.unspecified.monosaccharide.ABC.transport.system	Hypothetical/Unknown	Hypothetical/Unknown	na
SP_1024	SP_1026	0.850098	100	P	SP	SP_1024	Serine hydroxymethyltransferase (SHMT) (Serine methylase) (EC 2.1.2.1)	Intracellular	Serine.hydroxymethyltransferase.(EC.2.1.2.1)	Metabolism	Amino Acid Metabolism	glyA	SP_1026	na	na	Pneumococcal.vaccine.antigen.A.homolog	Hypothetical/Unknown	Hypothetical/Unknown	na
SP_0886	SP_1264	0.836394	88	P	SP	SP_0886	Type I restriction-modification system DNA methylase subunit	Intracellular	Type.I.restriction-modification.system.DNA-methyltransferase.subunit.M.(EC.2.1.1.72)	Genetic Information Processing	Dna Repair And Editing	hsdM	SP_1264	Hypothetical Protein	Membrane	Glutamate.synthase.[NADPH	Hypothetical/Unknown	Hypothetical/Unknown	na
SP_2022	SP_2157	0.836176	84	P	SP	SP_2022	PTS system cellobiose-specific IIC component	Membrane	PTS.system.cellobiose-specific.IIC.component.(EC.2.7.1.69)	Environmental Information Processing	Membrane Transport	celB	SP_2157	na	Intracellular	Lactaldehyde.dehydrogenase.involved.in.fucose.or.rhamnose.utilization.(EC.1.2.1.22)	Metabolism	Carbohydrate Metabolism	na
SP_1075	SP_1943	0.836008	95	P	SP	SP_1075	glycosyl transferase CpoA	Membrane	Glycosyltransferase.LafB.responsible.for.the.formation.of.Gal-Glc-DAG	Metabolism	Carbohydrate Metabolism	cpoA	SP_1943	acetyltransferase GNAT family	Intracellular	PhnO.protein	Metabolism	Various Metabolism	na
SP_2034	SP_2038	0.835683	99	P	SP	SP_2034	L-xylulose 5-phosphate 3-epimerase	Intracellular	L-xylulose.5-phosphate.3-epimerase.(EC.5.1.3.-)	Metabolism	Carbohydrate Metabolism	na	SP_2038	PTS system ascorbate-specific transporter subunit IIC	Membrane	Ascorbate-specific.PTS.system.EIIC.component	Environmental Information Processing	Membrane Transport	ulaA
SP_0872	SP_1027	0.836652	100	P	SP	SP_0872	D-alanyl-D-alanine carboxypeptidase	Membrane	D-alanyl-D-alanine.carboxypeptidase.(EC.3.4.16.4)	Metabolism	Cell Wall Metabolism	dacA	SP_1027	na	na	Extracellular.protein	Hypothetical/Unknown	Hypothetical/Unknown	na
SP_0391	SP_0872	0.842817	100	P	SP	SP_0391	choline binding protein	Cell Wall	Choline.binding.protein.J	Cellular Processes	Cellular Community	na	SP_0872	D-alanyl-D-alanine carboxypeptidase	Membrane	D-alanyl-D-alanine.carboxypeptidase.(EC.3.4.16.4)	Metabolism	Cell Wall Metabolism	dacA
SP_0893	SP_1601	0.835402	94	P	SP	SP_0893	Arginine pathway regulatory protein ArgR	Intracellular	Arginine.pathway.regulatory.protein.ArgR.repressor.of.arg.regulon	Genetic Information Processing	Transcription	argR	SP_1601	Hypothetical Protein	na	FIG01115025:.hypothetical.protein	Hypothetical/Unknown	Hypothetical/Unknown	na
SP_0892	SP_1319	0.835127	86	P	SP	SP_0892	putative type I restriction-modification system R subunit	Intracellular	Type.I.restriction-modification.system.restriction.subunit.R.(EC.3.1.21.3)	Genetic Information Processing	Dna Repair And Editing	hsdR	SP_1319	V-type ATPase	Intracellular	V-type.ATP.synthase.subunit.C.(EC.3.6.3.14)	Environmental Information Processing	Membrane Transport	NtpC
SP_0799	SP_1075	0.846141	100	P	SP	SP_0799	Signal transduction histidine kinase	Membrane	Two.component.system.sensor.histidine.kinase.CiaH.(EC.2.7.3.-)	Environmental Information Processing	Signal Transduction	ciaH	SP_1075	glycosyl transferase CpoA	Membrane	Glycosyltransferase.LafB.responsible.for.the.formation.of.Gal-Glc-DAG	Metabolism	Carbohydrate Metabolism	cpoA
SP_0857	SP_2240	0.833779	100	P	SP	SP_0857	na	na	na	na	Hypothetical/Unknown	na	SP_2240	Chromosome segregation protein Spo0J	Intracellular	Chromosome.(plasmid).partitioning.protein.ParB	Cellular Processes	Cell Division	na
SP_0148	SP_2228	0.833775	96	P	SP	SP_0148	na	Membrane	L-Cystine.ABC.transporter.periplasmic.cystine-binding.protein.TcyA	Environmental Information Processing	Membrane Transport	na	SP_2228	inosine 5'-monophosphate dehydrogenase	Intracellular	Inosine-5'-monophosphate.dehydrogenase.(EC.1.1.1.205)./.CBS.domain	Metabolism	Nucleotide Metabolism	guaB
SP_0739	SP_1014	0.833147	82	P	SP	SP_0739	Multidrug efflux pump	Membrane	transcriptional.regulator.MerR.family	Environmental Information Processing	Membrane Transport	pmrA	SP_1014	dihydrodipicolinate synthase (EC 4.3.3.7)	Intracellular	4-hydroxy-tetrahydrodipicolinate.synthase.(EC.4.3.3.7)	Metabolism	Amino Acid Metabolism	dapA
SP_0496	SP_2034	0.833055	96	P	SP	SP_0496	Na/Pi cotransporter II-like protein	Membrane	Sodium-dependent.phosphate.transporter	Environmental Information Processing	Membrane Transport	na	SP_2034	L-xylulose 5-phosphate 3-epimerase	Intracellular	L-xylulose.5-phosphate.3-epimerase.(EC.5.1.3.-)	Metabolism	Carbohydrate Metabolism	na
SP_0892	SP_1322	0.833012	98	P	SP	SP_0892	putative type I restriction-modification system R subunit	Intracellular	Type.I.restriction-modification.system.restriction.subunit.R.(EC.3.1.21.3)	Genetic Information Processing	Dna Repair And Editing	hsdR	SP_1322	V-type ATPase	Intracellular	V-type.ATP.synthase.subunit.I.(EC.3.6.3.14)	Environmental Information Processing	Membrane Transport	NtpI
SP_1029	SP_1604	0.832837	96	P	SP	SP_1029	RNA methyltransferase	Intracellular	23S.rRNA.(Uracil-5-).-methyltransferase.RumA.(EC.2.1.1.-).##.LSU.rRNA.m(5)U1939	Genetic Information Processing	Translation	na	SP_1604	Hypothetical Protein	na	FIG01114090:.hypothetical.protein	Hypothetical/Unknown	Hypothetical/Unknown	na
SP_1026	SP_2220	0.831823	98	P	SP	SP_1026	na	na	Pneumococcal.vaccine.antigen.A.homolog	Hypothetical/Unknown	Hypothetical/Unknown	na	SP_2220	cobalt transporter ATP-binding subunit	Membrane	ATPase.component.of.general.energizing.module.of.ECF.transporters	Environmental Information Processing	Membrane Transport	cbiO1
SP_1112	SP_1828	0.83107	83	P	SP	SP_1112	degV family protein	Membrane	Hypothetical.protein.DUF194.DegV.family	Environmental Information Processing	Membrane Transport	na	SP_1828	UDP-glucose 4-epimerase	Intracellular	UDP-glucose.4-epimerase.(EC.5.1.3.2)	Metabolism	Carbohydrate Metabolism	na
SP_0010	SP_0696	0.881223	100	P	SP	SP_0010	na	Cell Wall	FIG01114299:.hypothetical.protein	Metabolism	Antibiotic Response/Sensing	penP	SP_0696	na	na	na	na	Hypothetical/Unknown	na
SP_0846	SP_1887	0.83064	98	P	SP	SP_0846	ABC-type uncharacterized transport system ATPase component	Intracellular	Putative.deoxyribose-specific.ABC.transporter.ATP-binding.protein	Environmental Information Processing	Membrane Transport	yufO	SP_1887	Oligopeptide transport ATP-binding protein AmiF	Membrane	Oligopeptide.transport.ATP-binding.protein.OppF.(TC.3.A.1.5.1)	Environmental Information Processing	Membrane Transport	amiF
SP_1143	SP_1172	0.830313	83	P	SP	SP_1143	na	na	Phage-related.protein	Hypothetical/Unknown	Hypothetical/Unknown	na	SP_1172	na	na	hypothetical.protein	Hypothetical/Unknown	Hypothetical/Unknown	na
SP_0595	SP_1399	0.830219	85	P	SP	SP_0595	na	na	FIG01115113:.hypothetical.protein	Hypothetical/Unknown	Hypothetical/Unknown	na	SP_1399	Phosphate ABC transporter permease component	Membrane	Phosphate.transport.system.permease.protein.PstC.(TC.3.A.1.7.1)	Environmental Information Processing	Membrane Transport	PstC
SP_0986	SP_1027	0.830139	100	P	SP	SP_0986	hypothetical protein	na	Integral.membrane.protein	Hypothetical/Unknown	Hypothetical/Unknown	na	SP_1027	na	na	Extracellular.protein	Hypothetical/Unknown	Hypothetical/Unknown	na
SP_0800	SP_1623	0.829864	73	P	SP	SP_0800	hypothetical protein	na	FIG01114180:.hypothetical.protein	Hypothetical/Unknown	Hypothetical/Unknown	na	SP_1623	Putative cation transporter ATPase	Membrane	Cation-transporting.ATPase.E1-E2.family	Environmental Information Processing	Membrane Transport	na
SP_0831	SP_1887	0.829862	100	P	SP	SP_0831	purine nucleoside phosphorylase	Intracellular	Purine.nucleoside.phosphorylase.(EC.2.4.2.1);.N-Ribosylnicotinamide.phosphorylase.(EC.2.4.2.1).##.possible	Metabolism	Nucleotide Metabolism	na	SP_1887	Oligopeptide transport ATP-binding protein AmiF	Membrane	Oligopeptide.transport.ATP-binding.protein.OppF.(TC.3.A.1.5.1)	Environmental Information Processing	Membrane Transport	amiF
SP_1024	SP_1291	0.829395	99	P	SP	SP_1024	Serine hydroxymethyltransferase (SHMT) (Serine methylase) (EC 2.1.2.1)	Intracellular	Serine.hydroxymethyltransferase.(EC.2.1.2.1)	Metabolism	Amino Acid Metabolism	glyA	SP_1291	Cof family protein	na	Promiscuous.sugar.phosphatase.YidA.haloacid.dehalogenase-like.phosphatase.family	Hypothetical/Unknown	Hypothetical/Unknown	na
SP_0056	SP_1445	0.828668	97	P	SP	SP_0056	adenylosuccinate lyase	Intracellular	Adenylosuccinate.lyase.(EC.4.3.2.2)	Metabolism	Nucleotide Metabolism	purB	SP_1445	GMP synthase	Intracellular	GMP.synthase.[glutamine-hydrolyzing	Metabolism	Nucleotide Metabolism	GuaA
SP_1319	SP_1391	0.828495	88	P	SP	SP_1319	V-type ATPase	Intracellular	V-type.ATP.synthase.subunit.C.(EC.3.6.3.14)	Environmental Information Processing	Membrane Transport	NtpC	SP_1391	Hypothetical Protein	Membrane	FIG01114591:.hypothetical.protein	Hypothetical/Unknown	Hypothetical/Unknown	na
SP_0380	SP_1989	0.828406	87	P	SP	SP_0380	na	na	FIG01113991:.hypothetical.protein	Hypothetical/Unknown	Hypothetical/Unknown	na	SP_1989	transcriptional regulator PlcR	Intracellular	Transcriptional.regulator	Genetic Information Processing	Transcription	na
SP_2129	SP_2186	0.828167	85	P	SP	SP_2129	PTS system ascorbate-specific transporter subunit IIC	Membrane	FIG00732228:.membrane.protein	Environmental Information Processing	Membrane Transport	ulaA	SP_2186	glycerol kinase	Intracellular	Glycerol.kinase.(EC.2.7.1.30)	Metabolism	Lipid Metabolism	glpK
SP_1518	SP_1943	0.827989	97	P	SP	SP_1518	Hypothetical Protein	na	FIG004453:.protein.YceG.like	Hypothetical/Unknown	Hypothetical/Unknown	na	SP_1943	acetyltransferase GNAT family	Intracellular	PhnO.protein	Metabolism	Various Metabolism	na
SP_0834	SP_0847	0.827958	85	P	SP	SP_0834	hemolysin-related protein	Extracellular	Thiol-activated.cytolysin;.Streptolysin.O	Cellular Processes	Cellular Community	na	SP_0847	ABC-type uncharacterized transport system permease componen	Membrane	Putative.deoxyribose-specific.ABC.transporter.permease.protein	Environmental Information Processing	Membrane Transport	na
SP_0892	SP_1264	0.841868	100	P	SP	SP_0892	putative type I restriction-modification system R subunit	Intracellular	Type.I.restriction-modification.system.restriction.subunit.R.(EC.3.1.21.3)	Genetic Information Processing	Dna Repair And Editing	hsdR	SP_1264	Hypothetical Protein	Membrane	Glutamate.synthase.[NADPH	Hypothetical/Unknown	Hypothetical/Unknown	na
SP_0791	SP_1552	0.827492	79	P	SP	SP_0791	Oxidoreductase aldo/keto reductase family	Intracellular	Oxidoreductase.aldo/keto.reductase.family	Metabolism	Various Metabolism	ydhF	SP_1552	Cation efflux family protein	Membrane	Cobalt-zinc-cadmium.resistance.protein	Environmental Information Processing	Membrane Transport	na
SP_0614	SP_1903	0.827473	97	P	SP	SP_0614	tributyrin esterase	Intracellular	Tributyrin.esterase	Metabolism	Lipid Metabolism	estA	SP_1903	na	na	Cysteinyl-tRNA.synthetase.related.protein	Hypothetical/Unknown	Hypothetical/Unknown	na
SP_1005	SP_1322	0.827001	92	P	SP	SP_1005	na	na	na	na	Hypothetical/Unknown	na	SP_1322	V-type ATPase	Intracellular	V-type.ATP.synthase.subunit.I.(EC.3.6.3.14)	Environmental Information Processing	Membrane Transport	NtpI
SP_0847	SP_1400	0.826934	100	P	SP	SP_0847	ABC-type uncharacterized transport system permease componen	Membrane	Putative.deoxyribose-specific.ABC.transporter.permease.protein	Environmental Information Processing	Membrane Transport	na	SP_1400	Phosphate ABC transporter periplasmic phosphate-binding protein	Membrane	Phosphate.ABC.transporter.periplasmic.phosphate-binding.protein.PstS.(TC.3.A.1.7.1)	Environmental Information Processing	Membrane Transport	PstS
SP_0800	SP_1026	0.900362	100	P	SP	SP_0800	hypothetical protein	na	FIG01114180:.hypothetical.protein	Hypothetical/Unknown	Hypothetical/Unknown	na	SP_1026	na	na	Pneumococcal.vaccine.antigen.A.homolog	Hypothetical/Unknown	Hypothetical/Unknown	na
SP_0664	SP_0758	0.848032	100	P	SP	SP_0664	involved in virulence; zinc metalloprotease anchor protein	Membrane	Zinc.metalloprotease.zmpB.precursor.(EC.3.4.24.-)	Genetic Information Processing	Folding Sorting Degradation	zmpB	SP_0758	PTS system component	Membrane	PTS.system.maltose.and.glucose-specific.IIC.component.(EC.2.7.1.69)./.PTS.system.maltose.and.glucose-specific.IIB.component.(EC.2.7.1.69)./.PTS.system.maltose.and.glucose-specific.IIA.component.(EC.2.7.1.69)	Environmental Information Processing	Membrane Transport	exp5
SP_0682	SP_1875	0.826143	72	P	SP	SP_0682	hypothetical protein	na	FIG01114438:.possible.membrane.protein	Hypothetical/Unknown	Hypothetical/Unknown	na	SP_1875	segregation and condensation protein B	Intracellular	Segregation.and.condensation.protein.B	Cellular Processes	Cell Division	scpB
SP_1026	SP_1661	0.836465	100	P	SP	SP_1026	na	na	Pneumococcal.vaccine.antigen.A.homolog	Hypothetical/Unknown	Hypothetical/Unknown	na	SP_1661	Cell division septum initiation protein	Intracellular	Cell.division.initiation.protein.DivIVA	Cellular Processes	Cell Division	DivIVA
SP_1005	SP_1340	0.825767	80	P	SP	SP_1005	na	na	na	na	Hypothetical/Unknown	na	SP_1340	Hypothetical Protein	na	FIG01114340:.hypothetical.protein	Hypothetical/Unknown	Hypothetical/Unknown	na
SP_1832	SP_1833	0.825002	97	P	SP	SP_1832	phosphatase	Intracellular	FIG01114460:.hypothetical.protein	Environmental Information Processing	Signal Transduction	na	SP_1833	Cell wall surface anchor family protein	Cell Wall	cell.wall.surface.anchor.family.protein	Cellular Processes	Structural Proteins	na
SP_0010	SP_1075	0.847829	100	P	SP	SP_0010	na	Cell Wall	FIG01114299:.hypothetical.protein	Metabolism	Antibiotic Response/Sensing	penP	SP_1075	glycosyl transferase CpoA	Membrane	Glycosyltransferase.LafB.responsible.for.the.formation.of.Gal-Glc-DAG	Metabolism	Carbohydrate Metabolism	cpoA
SP_1396	SP_1821	0.824411	79	P	SP	SP_1396	na	Membrane	Phosphate.transport.ATP-binding.protein.PstB.(TC.3.A.1.7.1)	Environmental Information Processing	Membrane Transport	pstB	SP_1821	na	Intracellular	Catabolite.control.protein.A	Genetic Information Processing	Transcription	na
SP_0857	SP_1026	0.824212	84	P	SP	SP_0857	na	na	na	na	Hypothetical/Unknown	na	SP_1026	na	na	Pneumococcal.vaccine.antigen.A.homolog	Hypothetical/Unknown	Hypothetical/Unknown	na
SP_0892	SP_1034	0.823615	82	P	SP	SP_0892	putative type I restriction-modification system R subunit	Intracellular	Type.I.restriction-modification.system.restriction.subunit.R.(EC.3.1.21.3)	Genetic Information Processing	Dna Repair And Editing	hsdR	SP_1034	iron ABC transporter permease	Membrane	Iron.compound.ABC.uptake.transporter.permease.protein.PiaC	Environmental Information Processing	Membrane Transport	na
SP_0010	SP_0758	0.823142	100	P	SP	SP_0010	na	Cell Wall	FIG01114299:.hypothetical.protein	Metabolism	Antibiotic Response/Sensing	penP	SP_0758	PTS system component	Membrane	PTS.system.maltose.and.glucose-specific.IIC.component.(EC.2.7.1.69)./.PTS.system.maltose.and.glucose-specific.IIB.component.(EC.2.7.1.69)./.PTS.system.maltose.and.glucose-specific.IIA.component.(EC.2.7.1.69)	Environmental Information Processing	Membrane Transport	exp5
SP_1826	SP_1828	0.859649	100	P	SP	SP_1826	na	Membrane	ABC.transporter.substrate-binding.protein	Environmental Information Processing	Membrane Transport	na	SP_1828	UDP-glucose 4-epimerase	Intracellular	UDP-glucose.4-epimerase.(EC.5.1.3.2)	Metabolism	Carbohydrate Metabolism	na
SP_0846	SP_1888	0.822633	96	P	SP	SP_0846	ABC-type uncharacterized transport system ATPase component	Intracellular	Putative.deoxyribose-specific.ABC.transporter.ATP-binding.protein	Environmental Information Processing	Membrane Transport	yufO	SP_1888	Oligopeptide transport ATP-binding protein AmiE	Membrane	Oligopeptide.transport.ATP-binding.protein.OppD.(TC.3.A.1.5.1)	Environmental Information Processing	Membrane Transport	amiE
SP_1075	SP_2231	0.83601	100	P	SP	SP_1075	glycosyl transferase CpoA	Membrane	Glycosyltransferase.LafB.responsible.for.the.formation.of.Gal-Glc-DAG	Metabolism	Carbohydrate Metabolism	cpoA	SP_2231	H+-transporting ATP synthase subunit c	Membrane	ABC.transporter.permease.protein	Environmental Information Processing	Membrane Transport	na
SP_0327	SP_1693	0.856093	100	P	SP	SP_0327	na	Intracellular	Oligohyaluronate.lyase.(EC.4.2.2.-)	Metabolism	Carbohydrate Metabolism	na	SP_1693	na	na	na	na	Hypothetical/Unknown	na
SP_1145	SP_1340	0.822902	97	P	SP	SP_1145	na	na	hypothetical.protein	Hypothetical/Unknown	Hypothetical/Unknown	na	SP_1340	Hypothetical Protein	na	FIG01114340:.hypothetical.protein	Hypothetical/Unknown	Hypothetical/Unknown	na
SP_1661	SP_2228	0.839995	100	P	SP	SP_1661	Cell division septum initiation protein	Intracellular	Cell.division.initiation.protein.DivIVA	Cellular Processes	Cell Division	DivIVA	SP_2228	inosine 5'-monophosphate dehydrogenase	Intracellular	Inosine-5'-monophosphate.dehydrogenase.(EC.1.1.1.205)./.CBS.domain	Metabolism	Nucleotide Metabolism	guaB
SP_0913	SP_0932	0.821722	85	P	SP	SP_0913	ABC transporter permease	Membrane	ABC.transporter.permease.protein	Environmental Information Processing	Membrane Transport	na	SP_0932	gamma-glutamyl phosphate reductase	Intracellular	Gamma-glutamyl.phosphate.reductase.(EC.1.2.1.41)	Metabolism	Amino Acid Metabolism	proA
SP_0374	SP_1623	0.850403	100	P	SP	SP_0374	na	na	hypothetical.protein	Hypothetical/Unknown	Hypothetical/Unknown	na	SP_1623	Putative cation transporter ATPase	Membrane	Cation-transporting.ATPase.E1-E2.family	Environmental Information Processing	Membrane Transport	na
SP_1604	SP_2057	0.821016	79	P	SP	SP_1604	Hypothetical Protein	na	FIG01114090:.hypothetical.protein	Hypothetical/Unknown	Hypothetical/Unknown	na	SP_2057	peptidoglycan O-acetyltransferase OatA	Membrane	Acyltransferase.family	Metabolism	Cell Wall Metabolism	oaTA
SP_0886	SP_0892	0.820753	82	P	SP	SP_0886	Type I restriction-modification system DNA methylase subunit	Intracellular	Type.I.restriction-modification.system.DNA-methyltransferase.subunit.M.(EC.2.1.1.72)	Genetic Information Processing	Dna Repair And Editing	hsdM	SP_0892	putative type I restriction-modification system R subunit	Intracellular	Type.I.restriction-modification.system.restriction.subunit.R.(EC.3.1.21.3)	Genetic Information Processing	Dna Repair And Editing	hsdR
SP_0616	SP_1604	0.851114	100	P	SP	SP_0616	beta-lactam resistance factor	Cell Wall	tRNA-dependent.lipid.II-Ala--L-alanine.ligase	Metabolism	Cell Wall Metabolism	fibB	SP_1604	Hypothetical Protein	na	FIG01114090:.hypothetical.protein	Hypothetical/Unknown	Hypothetical/Unknown	na
SP_0932	SP_1184	0.82069	89	P	SP	SP_0932	gamma-glutamyl phosphate reductase	Intracellular	Gamma-glutamyl.phosphate.reductase.(EC.1.2.1.41)	Metabolism	Amino Acid Metabolism	proA	SP_1184	6-phospho-beta-galactosidase	Intracellular	6-phospho-beta-galactosidase.(EC.3.2.1.85)	Metabolism	Carbohydrate Metabolism	lacG
SP_1052	SP_1322	0.82067	76	P	SP	SP_1052	na	na	conserved.domain.protein	Hypothetical/Unknown	Hypothetical/Unknown	na	SP_1322	V-type ATPase	Intracellular	V-type.ATP.synthase.subunit.I.(EC.3.6.3.14)	Environmental Information Processing	Membrane Transport	NtpI
SP_1004	SP_1124	0.820519	80	P	SP	SP_1004	na	na	Streptococcal.histidine.triad.protein	Hypothetical/Unknown	Hypothetical/Unknown	na	SP_1124	na	Cell Wall	Glycogen.synthase.ADP-glucose.transglucosylase.(EC.2.4.1.21)	Metabolism	Cell Wall Metabolism	glgA
SP_0099	SP_1645	0.820405	99	P	SP	SP_0099	na	na	FIG04612:.Integral.membrane.protein.(putative)	Hypothetical/Unknown	Hypothetical/Unknown	na	SP_1645	Putative guanosine-3'5'-bis(diphosphate) 3'-pyrophosphohydrolase	Intracellular	GTP.pyrophosphokinase.(EC.2.7.6.5).(p)ppGpp.synthetase.I	Metabolism	Nucleotide Metabolism	RelA
SP_1397	SP_1665	0.820173	82	P	SP	SP_1397	na	Membrane	Phosphate.transport.ATP-binding.protein.PstB.(TC.3.A.1.7.1)	Environmental Information Processing	Membrane Transport	pstB	SP_1665	YlmE Protein	na	Hypothetical.protein.YggS.proline.synthase.co-transcribed.bacterial.homolog.PROSC	Cellular Processes	Cell Division	YlmE
SP_0751	SP_1264	0.820141	79	P	SP	SP_0751	Branched-chain amino acid transport system permease protein LivM	Membrane	Branched-chain.amino.acid.transport.system.permease.protein.LivM.(TC.3.A.1.4.1)	Environmental Information Processing	Membrane Transport	livM	SP_1264	Hypothetical Protein	Membrane	Glutamate.synthase.[NADPH	Hypothetical/Unknown	Hypothetical/Unknown	na
SP_1644	SP_1645	0.819971	98	P	SP	SP_1644	Putative D-aminoacyl-tRNA deacylase	Intracellular	D-tyrosyl-tRNA(Tyr).deacylase.(EC.3.6.1.n1)	Genetic Information Processing	Translation	Dtd	SP_1645	Putative guanosine-3'5'-bis(diphosphate) 3'-pyrophosphohydrolase	Intracellular	GTP.pyrophosphokinase.(EC.2.7.6.5).(p)ppGpp.synthetase.I	Metabolism	Nucleotide Metabolism	RelA
SP_0319	SP_0342	0.819875	97	P	SP	SP_0319	na	na	predicted.4-deoxy-L-threo-5-hexosulose-uronate.ketol-isomerase.(EC.5.3.1.17)	Hypothetical/Unknown	Hypothetical/Unknown	na	SP_0342	Glucan 16-alpha-glucosidase (EC 3.2.1.70)	Intracellular	Glucan.16-alpha-glucosidase.(EC.3.2.1.70)	Metabolism	Carbohydrate Metabolism	na
SP_0872	SP_1518	0.849505	100	P	SP	SP_0872	D-alanyl-D-alanine carboxypeptidase	Membrane	D-alanyl-D-alanine.carboxypeptidase.(EC.3.4.16.4)	Metabolism	Cell Wall Metabolism	dacA	SP_1518	Hypothetical Protein	na	FIG004453:.protein.YceG.like	Hypothetical/Unknown	Hypothetical/Unknown	na
SP_0706	SP_1318	0.850166	100	P	SP	SP_0706	hypothetical protein	na	FIG01114547:.hypothetical.protein	Hypothetical/Unknown	Hypothetical/Unknown	na	SP_1318	V-type ATPase	Intracellular	V-type.ATP.synthase.subunit.F.(EC.3.6.3.14)	Environmental Information Processing	Membrane Transport	NtpG
SP_0450	SP_0525	0.819107	76	P	SP	SP_0450	L-threonine dehydratase (EC 4.3.1.19) (Threonine deaminase)	Intracellular	Threonine.dehydratase.(EC.4.3.1.19)	Metabolism	Amino Acid Metabolism	ilvA	SP_0525	DNA-binding response regulator	Intracellular	BlpS.protein	Genetic Information Processing	Transcription	blpS
SP_1399	SP_1831	0.818976	93	P	SP	SP_1399	Phosphate ABC transporter permease component	Membrane	Phosphate.transport.system.permease.protein.PstC.(TC.3.A.1.7.1)	Environmental Information Processing	Membrane Transport	PstC	SP_1831	phosphatase	Intracellular	FIG01114460:.hypothetical.protein	Environmental Information Processing	Signal Transduction	na
SP_0907	SP_1034	0.818382	80	P	SP	SP_0907	putative capsular polysaccharide biosynthesis protein	na	Beta-13-glucosyltransferase	Metabolism	Capsule Metabolism	na	SP_1034	iron ABC transporter permease	Membrane	Iron.compound.ABC.uptake.transporter.permease.protein.PiaC	Environmental Information Processing	Membrane Transport	na
SP_0799	SP_1466	0.818215	69	P	SP	SP_0799	Signal transduction histidine kinase	Membrane	Two.component.system.sensor.histidine.kinase.CiaH.(EC.2.7.3.-)	Environmental Information Processing	Signal Transduction	ciaH	SP_1466	Hemolysin	Intracellular	Hemolysin.III	Cellular Processes	Cellular Community	na
SP_0892	SP_1189	0.823613	99	P	SP	SP_0892	putative type I restriction-modification system R subunit	Intracellular	Type.I.restriction-modification.system.restriction.subunit.R.(EC.3.1.21.3)	Genetic Information Processing	Dna Repair And Editing	hsdR	SP_1189	na	na	hypothetical.protein	Hypothetical/Unknown	Hypothetical/Unknown	na
SP_0330	SP_1725	0.817219	75	P	SP	SP_0330	Sugar binding transcriptional regulator RegR	Intracellular	Transcriptional.regulator.RegR.rpressor.of.hyaluronate.and.KDG.utilization	Genetic Information Processing	Transcription	RegR	SP_1725	Sucrose operon repressor ScrR	Intracellular	Sucrose.operon.repressor.ScrR.LacI.family	Genetic Information Processing	Transcription	scrR
SP_0872	SP_1361	0.817128	80	P	SP	SP_0872	D-alanyl-D-alanine carboxypeptidase	Membrane	D-alanyl-D-alanine.carboxypeptidase.(EC.3.4.16.4)	Metabolism	Cell Wall Metabolism	dacA	SP_1361	Homoserine dehydrogenase	Intracellular	Homoserine.dehydrogenase.(EC.1.1.1.3)	Metabolism	Amino Acid Metabolism	Hom
SP_0502	SP_0872	0.816851	97	P	SP	SP_0502	Glutamine synthetase type I	Intracellular	Glutamine.synthetase.type.I.(EC.6.3.1.2)	Metabolism	Amino Acid Metabolism	glnA	SP_0872	D-alanyl-D-alanine carboxypeptidase	Membrane	D-alanyl-D-alanine.carboxypeptidase.(EC.3.4.16.4)	Metabolism	Cell Wall Metabolism	dacA
SP_0830	SP_0847	0.819346	98	P	SP	SP_0830	hypothetical protein	na	FIG01114713:.hypothetical.protein	Hypothetical/Unknown	Hypothetical/Unknown	na	SP_0847	ABC-type uncharacterized transport system permease componen	Membrane	Putative.deoxyribose-specific.ABC.transporter.permease.protein	Environmental Information Processing	Membrane Transport	na
SP_0374	SP_1075	0.816372	99	P	SP	SP_0374	na	na	hypothetical.protein	Hypothetical/Unknown	Hypothetical/Unknown	na	SP_1075	glycosyl transferase CpoA	Membrane	Glycosyltransferase.LafB.responsible.for.the.formation.of.Gal-Glc-DAG	Metabolism	Carbohydrate Metabolism	cpoA
SP_1075	SP_1518	0.816336	99	P	SP	SP_1075	glycosyl transferase CpoA	Membrane	Glycosyltransferase.LafB.responsible.for.the.formation.of.Gal-Glc-DAG	Metabolism	Carbohydrate Metabolism	cpoA	SP_1518	Hypothetical Protein	na	FIG004453:.protein.YceG.like	Hypothetical/Unknown	Hypothetical/Unknown	na
SP_0010	SP_2231	0.852537	100	P	SP	SP_0010	na	Cell Wall	FIG01114299:.hypothetical.protein	Metabolism	Antibiotic Response/Sensing	penP	SP_2231	H+-transporting ATP synthase subunit c	Membrane	ABC.transporter.permease.protein	Environmental Information Processing	Membrane Transport	na
SP_0502	SP_1075	0.815456	74	P	SP	SP_0502	Glutamine synthetase type I	Intracellular	Glutamine.synthetase.type.I.(EC.6.3.1.2)	Metabolism	Amino Acid Metabolism	glnA	SP_1075	glycosyl transferase CpoA	Membrane	Glycosyltransferase.LafB.responsible.for.the.formation.of.Gal-Glc-DAG	Metabolism	Carbohydrate Metabolism	cpoA
SP_0010	SP_1518	0.815098	94	P	SP	SP_0010	na	Cell Wall	FIG01114299:.hypothetical.protein	Metabolism	Antibiotic Response/Sensing	penP	SP_1518	Hypothetical Protein	na	FIG004453:.protein.YceG.like	Hypothetical/Unknown	Hypothetical/Unknown	na
SP_1875	SP_1878	0.841631	100	P	SP	SP_1875	segregation and condensation protein B	Intracellular	Segregation.and.condensation.protein.B	Cellular Processes	Cell Division	scpB	SP_1878	CBS domain protein	na	Inosine-5'-monophosphate.dehydrogenase.(EC.1.1.1.205)	Hypothetical/Unknown	Hypothetical/Unknown	na
SP_1828	SP_1891	0.814995	74	P	SP	SP_1828	UDP-glucose 4-epimerase	Intracellular	UDP-glucose.4-epimerase.(EC.5.1.3.2)	Metabolism	Carbohydrate Metabolism	na	SP_1891	oligopeptide transporter	Membrane	Oligopeptide.ABC.transporter.periplasmic.oligopeptide-binding.protein.OppA.(TC.3.A.1.5.1)	Environmental Information Processing	Membrane Transport	na
SP_1145	SP_1292	0.814353	87	P	SP	SP_1145	na	na	hypothetical.protein	Hypothetical/Unknown	Hypothetical/Unknown	na	SP_1292	Putative SAP Domain protein	na	SAP.domain.protein	Hypothetical/Unknown	Hypothetical/Unknown	na
SP_1721	SP_1797	0.813519	89	P	SP	SP_1721	fructokinase	Intracellular	Fructokinase.(EC.2.7.1.4)	Metabolism	Carbohydrate Metabolism	scrK	SP_1797	na	Membrane	ABC-type.sugar.transport.system.permease.component	Environmental Information Processing	Membrane Transport	na
SP_0682	SP_1027	0.813143	83	P	SP	SP_0682	hypothetical protein	na	FIG01114438:.possible.membrane.protein	Hypothetical/Unknown	Hypothetical/Unknown	na	SP_1027	na	na	Extracellular.protein	Hypothetical/Unknown	Hypothetical/Unknown	na
SP_0374	SP_1247	0.812694	73	P	SP	SP_0374	na	na	hypothetical.protein	Hypothetical/Unknown	Hypothetical/Unknown	na	SP_1247	Chromosome segregation ATPase	Intracellular	Chromosome.partition.protein.smc	Cellular Processes	Cell Division	Smc
SP_0374	SP_1518	0.842155	100	P	SP	SP_0374	na	na	hypothetical.protein	Hypothetical/Unknown	Hypothetical/Unknown	na	SP_1518	Hypothetical Protein	na	FIG004453:.protein.YceG.like	Hypothetical/Unknown	Hypothetical/Unknown	na
SP_0696	SP_1518	0.877126	100	P	SP	SP_0696	na	na	na	na	Hypothetical/Unknown	na	SP_1518	Hypothetical Protein	na	FIG004453:.protein.YceG.like	Hypothetical/Unknown	Hypothetical/Unknown	na
SP_0448	SP_0599	0.812533	86	P	SP	SP_0448	na	na	FIG01114432:.hypothetical.protein	Hypothetical/Unknown	Hypothetical/Unknown	na	SP_0599	ABC-type antimicrobial peptide transport system permease component	Membrane	ABC.transporter.membrane-spanning.permease.Pep.export.Vex3	Environmental Information Processing	Membrane Transport	vex1
SP_0799	SP_0872	0.827406	100	P	SP	SP_0799	Signal transduction histidine kinase	Membrane	Two.component.system.sensor.histidine.kinase.CiaH.(EC.2.7.3.-)	Environmental Information Processing	Signal Transduction	ciaH	SP_0872	D-alanyl-D-alanine carboxypeptidase	Membrane	D-alanyl-D-alanine.carboxypeptidase.(EC.3.4.16.4)	Metabolism	Cell Wall Metabolism	dacA
SP_0445	SP_2184	0.811905	71	P	SP	SP_0445	acetolactate synthase catalytic subunit (EC 2.2.1.6)	Intracellular	Acetolactate.synthase.large.subunit.(EC.2.2.1.6)	Metabolism	Amino Acid Metabolism	ilvB	SP_2184	Glycerol uptake facilitator protein	Membrane	Glycerol.uptake.facilitator.protein	Environmental Information Processing	Membrane Transport	glpF
SP_1466	SP_2228	0.811551	71	P	SP	SP_1466	Hemolysin	Intracellular	Hemolysin.III	Cellular Processes	Cellular Community	na	SP_2228	inosine 5'-monophosphate dehydrogenase	Intracellular	Inosine-5'-monophosphate.dehydrogenase.(EC.1.1.1.205)./.CBS.domain	Metabolism	Nucleotide Metabolism	guaB
SP_1479	SP_2240	0.826932	100	P	SP	SP_1479	Peptidoglycan N-acetylglucosamine deacetylase A	Cell Wall	polysaccharide.deacetylase.family.protein	Metabolism	Cell Wall Metabolism	PgdA	SP_2240	Chromosome segregation protein Spo0J	Intracellular	Chromosome.(plasmid).partitioning.protein.ParB	Cellular Processes	Cell Division	na
SP_1644	SP_1828	0.811133	98	P	SP	SP_1644	Putative D-aminoacyl-tRNA deacylase	Intracellular	D-tyrosyl-tRNA(Tyr).deacylase.(EC.3.6.1.n1)	Genetic Information Processing	Translation	Dtd	SP_1828	UDP-glucose 4-epimerase	Intracellular	UDP-glucose.4-epimerase.(EC.5.1.3.2)	Metabolism	Carbohydrate Metabolism	na
SP_1322	SP_1326	0.810953	96	P	SP	SP_1322	V-type ATPase	Intracellular	V-type.ATP.synthase.subunit.I.(EC.3.6.3.14)	Environmental Information Processing	Membrane Transport	NtpI	SP_1326	Putative neuraminidase B	Intracellular	Sialidase.(EC.3.2.1.18)	Metabolism	Carbohydrate Metabolism	NanB
SP_0599	SP_1527	0.810428	88	P	SP	SP_0599	ABC-type antimicrobial peptide transport system permease component	Membrane	ABC.transporter.membrane-spanning.permease.Pep.export.Vex3	Environmental Information Processing	Membrane Transport	vex1	SP_1527	oligopeptide transporter	Membrane	Oligopeptide.ABC.transporter.periplasmic.oligopeptide-binding.protein.OppA.(TC.3.A.1.5.1)	Environmental Information Processing	Membrane Transport	na
SP_1291	SP_1557	0.81016	76	P	SP	SP_1291	Cof family protein	na	Promiscuous.sugar.phosphatase.YidA.haloacid.dehalogenase-like.phosphatase.family	Hypothetical/Unknown	Hypothetical/Unknown	na	SP_1557	DegV family protein	na	DegV.family.protein	Hypothetical/Unknown	Hypothetical/Unknown	na
SP_1164	SP_1221	0.809895	77	P	SP	SP_1164	acetoin dehydrogenase E1 component subunit alpha	Intracellular	Acetoin.dehydrogenase.E1.component.alpha-subunit.(EC.1.2.4.-)	Metabolism	Cofactor And Vitamin Metabolism	na	SP_1221	Putative type II restriction endonuclease	Intracellular	Type.II.restriction.endonuclease	Genetic Information Processing	Dna Repair And Editing	na
SP_0682	SP_0696	0.809853	88	P	SP	SP_0682	hypothetical protein	na	FIG01114438:.possible.membrane.protein	Hypothetical/Unknown	Hypothetical/Unknown	na	SP_0696	na	na	na	na	Hypothetical/Unknown	na
SP_0694	SP_1087	0.822191	99	P	SP	SP_0694	hypothetical protein	na	FIG01115436:.hypothetical.protein	Hypothetical/Unknown	Hypothetical/Unknown	na	SP_1087	ATP-dependent DNA helicase PcrA	Intracellular	ATP-dependent.DNA.helicase.UvrD/PcrA	Genetic Information Processing	Replication	pcrA
SP_1052	SP_1292	0.809213	95	P	SP	SP_1052	na	na	conserved.domain.protein	Hypothetical/Unknown	Hypothetical/Unknown	na	SP_1292	Putative SAP Domain protein	na	SAP.domain.protein	Hypothetical/Unknown	Hypothetical/Unknown	na
SP_0097	SP_1644	0.808657	87	P	SP	SP_0097	na	na	Putative.uncharacterized.protein.spr0086	Hypothetical/Unknown	Hypothetical/Unknown	na	SP_1644	Putative D-aminoacyl-tRNA deacylase	Intracellular	D-tyrosyl-tRNA(Tyr).deacylase.(EC.3.6.1.n1)	Genetic Information Processing	Translation	Dtd
SP_0176	SP_0314	0.808633	97	P	SP	SP_0176	34-dihydroxy-2-butanone 4-phosphate synthase	Intracellular	34-dihydroxy-2-butanone.4-phosphate.synthase.(EC.4.1.99.12)./.GTP.cyclohydrolase.II.(EC.3.5.4.25)	Metabolism	Cofactor And Vitamin Metabolism	ribAB	SP_0314	hyaluronidase	Capsule	Hyaluronate.lyase.precursor.(EC.4.2.2.1)	Metabolism	Capsule Metabolism	na
SP_0831	SP_0843	0.808563	91	P	SP	SP_0831	purine nucleoside phosphorylase	Intracellular	Purine.nucleoside.phosphorylase.(EC.2.4.2.1);.N-Ribosylnicotinamide.phosphorylase.(EC.2.4.2.1).##.possible	Metabolism	Nucleotide Metabolism	na	SP_0843	deoxyribose-phosphate aldolase	Intracellular	Deoxyribose-phosphate.aldolase.(EC.4.1.2.4)	Metabolism	Carbohydrate Metabolism	deoC
SP_0587	SP_1890	0.808133	68	P	SP	SP_0587	na	na	hypothetical.protein	Hypothetical/Unknown	Hypothetical/Unknown	na	SP_1890	Oligopeptide transport ATP-binding protein AmiF	Membrane	Oligopeptide.transport.system.permease.protein.OppB.(TC.3.A.1.5.1)	Environmental Information Processing	Membrane Transport	amiC
SP_0450	SP_2022	0.807986	73	P	SP	SP_0450	L-threonine dehydratase (EC 4.3.1.19) (Threonine deaminase)	Intracellular	Threonine.dehydratase.(EC.4.3.1.19)	Metabolism	Amino Acid Metabolism	ilvA	SP_2022	PTS system cellobiose-specific IIC component	Membrane	PTS.system.cellobiose-specific.IIC.component.(EC.2.7.1.69)	Environmental Information Processing	Membrane Transport	celB
SP_1005	SP_1189	0.807595	73	P	SP	SP_1005	na	na	na	na	Hypothetical/Unknown	na	SP_1189	na	na	hypothetical.protein	Hypothetical/Unknown	Hypothetical/Unknown	na
SP_0829	SP_1645	0.828355	100	P	SP	SP_0829	phosphopentomutase	Intracellular	Phosphopentomutase.(EC.5.4.2.7)	Metabolism	Carbohydrate Metabolism	deoB	SP_1645	Putative guanosine-3'5'-bis(diphosphate) 3'-pyrophosphohydrolase	Intracellular	GTP.pyrophosphokinase.(EC.2.7.6.5).(p)ppGpp.synthetase.I	Metabolism	Nucleotide Metabolism	RelA
SP_0913	SP_1322	0.807385	60	P	SP	SP_0913	ABC transporter permease	Membrane	ABC.transporter.permease.protein	Environmental Information Processing	Membrane Transport	na	SP_1322	V-type ATPase	Intracellular	V-type.ATP.synthase.subunit.I.(EC.3.6.3.14)	Environmental Information Processing	Membrane Transport	NtpI
SP_0892	SP_1185	0.839023	100	P	SP	SP_0892	putative type I restriction-modification system R subunit	Intracellular	Type.I.restriction-modification.system.restriction.subunit.R.(EC.3.1.21.3)	Genetic Information Processing	Dna Repair And Editing	hsdR	SP_1185	PTS system lactose-specific IIBC components	Membrane	PTS.system.lactose-specific.IIB.component.(EC.2.7.1.69)./.PTS.system.lactose-specific.IIC.component.(EC.2.7.1.69)	Environmental Information Processing	Membrane Transport	na
SP_1292	SP_1625	0.806958	76	P	SP	SP_1292	Putative SAP Domain protein	na	SAP.domain.protein	Hypothetical/Unknown	Hypothetical/Unknown	na	SP_1625	Cadmium resistance transporter	Membrane	Cadmium.resistance.protein	Environmental Information Processing	Membrane Transport	Cad
SP_0847	SP_1396	0.806732	63	P	SP	SP_0847	ABC-type uncharacterized transport system permease componen	Membrane	Putative.deoxyribose-specific.ABC.transporter.permease.protein	Environmental Information Processing	Membrane Transport	na	SP_1396	na	Membrane	Phosphate.transport.ATP-binding.protein.PstB.(TC.3.A.1.7.1)	Environmental Information Processing	Membrane Transport	pstB
SP_1687	SP_1764	0.806357	82	P	SP	SP_1687	na	na	na	na	Hypothetical/Unknown	na	SP_1764	glycosyl transferase family 2	Intracellular	Beta-13-glucosyltransferase	Metabolism	Various Metabolism	na
SP_1185	SP_1189	0.843291	100	P	SP	SP_1185	PTS system lactose-specific IIBC components	Membrane	PTS.system.lactose-specific.IIB.component.(EC.2.7.1.69)./.PTS.system.lactose-specific.IIC.component.(EC.2.7.1.69)	Environmental Information Processing	Membrane Transport	na	SP_1189	na	na	hypothetical.protein	Hypothetical/Unknown	Hypothetical/Unknown	na
SP_0830	SP_0846	0.844713	100	P	SP	SP_0830	hypothetical protein	na	FIG01114713:.hypothetical.protein	Hypothetical/Unknown	Hypothetical/Unknown	na	SP_0846	ABC-type uncharacterized transport system ATPase component	Intracellular	Putative.deoxyribose-specific.ABC.transporter.ATP-binding.protein	Environmental Information Processing	Membrane Transport	yufO
SP_1063	SP_1071	0.805711	65	P	SP	SP_1063	ABC transporter permease	Membrane	ABC-2.transporter.permease.protein.putative	Environmental Information Processing	Membrane Transport	na	SP_1071	ABC transporter ATP-binding protein	Membrane	ABC.transporter.ATP-binding.protein	Environmental Information Processing	Membrane Transport	na
SP_0097	SP_0101	0.825036	99	P	SP	SP_0097	na	na	Putative.uncharacterized.protein.spr0086	Hypothetical/Unknown	Hypothetical/Unknown	na	SP_0101	transporter	Membrane	Cyanate.permease	Environmental Information Processing	Membrane Transport	CynX
SP_0846	SP_1644	0.809625	97	P	SP	SP_0846	ABC-type uncharacterized transport system ATPase component	Intracellular	Putative.deoxyribose-specific.ABC.transporter.ATP-binding.protein	Environmental Information Processing	Membrane Transport	yufO	SP_1644	Putative D-aminoacyl-tRNA deacylase	Intracellular	D-tyrosyl-tRNA(Tyr).deacylase.(EC.3.6.1.n1)	Genetic Information Processing	Translation	Dtd
SP_0904	SP_1319	0.872926	100	P	SP	SP_0904	hypothetical protein	na	ABC.transporter.substrate-binding.protein	Hypothetical/Unknown	Hypothetical/Unknown	ycgQ	SP_1319	V-type ATPase	Intracellular	V-type.ATP.synthase.subunit.C.(EC.3.6.3.14)	Environmental Information Processing	Membrane Transport	NtpC
SP_0682	SP_1518	0.826507	100	P	SP	SP_0682	hypothetical protein	na	FIG01114438:.possible.membrane.protein	Hypothetical/Unknown	Hypothetical/Unknown	na	SP_1518	Hypothetical Protein	na	FIG004453:.protein.YceG.like	Hypothetical/Unknown	Hypothetical/Unknown	na
SP_1008	SP_1430	0.804647	70	P	SP	SP_1008	peptidase T	Intracellular	Tripeptide.aminopeptidase.(EC.3.4.11.4)	Genetic Information Processing	Folding Sorting Degradation	na	SP_1430	na	na	na	na	Hypothetical/Unknown	na
SP_0010	SP_0800	0.804468	95	P	SP	SP_0010	na	Cell Wall	FIG01114299:.hypothetical.protein	Metabolism	Antibiotic Response/Sensing	penP	SP_0800	hypothetical protein	na	FIG01114180:.hypothetical.protein	Hypothetical/Unknown	Hypothetical/Unknown	na
SP_1026	SP_1466	0.813602	99	P	SP	SP_1026	na	na	Pneumococcal.vaccine.antigen.A.homolog	Hypothetical/Unknown	Hypothetical/Unknown	na	SP_1466	Hemolysin	Intracellular	Hemolysin.III	Cellular Processes	Cellular Community	na
SP_1026	SP_1604	0.803845	77	P	SP	SP_1026	na	na	Pneumococcal.vaccine.antigen.A.homolog	Hypothetical/Unknown	Hypothetical/Unknown	na	SP_1604	Hypothetical Protein	na	FIG01114090:.hypothetical.protein	Hypothetical/Unknown	Hypothetical/Unknown	na
SP_2062	SP_2066	0.803134	88	P	SP	SP_2062	DNA-binding transcriptional regulator MarR family	Intracellular	Transcriptional.regulator.MarR.family	Genetic Information Processing	Transcription	marR	SP_2066	threonine synthase	Intracellular	Threonine.synthase.(EC.4.2.3.1)	Metabolism	Amino Acid Metabolism	thrC
SP_0099	SP_1644	0.80308	94	P	SP	SP_0099	na	na	FIG04612:.Integral.membrane.protein.(putative)	Hypothetical/Unknown	Hypothetical/Unknown	na	SP_1644	Putative D-aminoacyl-tRNA deacylase	Intracellular	D-tyrosyl-tRNA(Tyr).deacylase.(EC.3.6.1.n1)	Genetic Information Processing	Translation	Dtd
SP_0830	SP_1644	0.802634	66	P	SP	SP_0830	hypothetical protein	na	FIG01114713:.hypothetical.protein	Hypothetical/Unknown	Hypothetical/Unknown	na	SP_1644	Putative D-aminoacyl-tRNA deacylase	Intracellular	D-tyrosyl-tRNA(Tyr).deacylase.(EC.3.6.1.n1)	Genetic Information Processing	Translation	Dtd
SP_0846	SP_1400	0.802325	94	P	SP	SP_0846	ABC-type uncharacterized transport system ATPase component	Intracellular	Putative.deoxyribose-specific.ABC.transporter.ATP-binding.protein	Environmental Information Processing	Membrane Transport	yufO	SP_1400	Phosphate ABC transporter periplasmic phosphate-binding protein	Membrane	Phosphate.ABC.transporter.periplasmic.phosphate-binding.protein.PstS.(TC.3.A.1.7.1)	Environmental Information Processing	Membrane Transport	PstS
SP_1644	SP_1890	0.802261	57	P	SP	SP_1644	Putative D-aminoacyl-tRNA deacylase	Intracellular	D-tyrosyl-tRNA(Tyr).deacylase.(EC.3.6.1.n1)	Genetic Information Processing	Translation	Dtd	SP_1890	Oligopeptide transport ATP-binding protein AmiF	Membrane	Oligopeptide.transport.system.permease.protein.OppB.(TC.3.A.1.5.1)	Environmental Information Processing	Membrane Transport	amiC
SP_0682	SP_0697	0.802214	88	P	SP	SP_0682	hypothetical protein	na	FIG01114438:.possible.membrane.protein	Hypothetical/Unknown	Hypothetical/Unknown	na	SP_0697	na	na	na	na	Hypothetical/Unknown	na
SP_0800	SP_1604	0.801553	47	P	SP	SP_0800	hypothetical protein	na	FIG01114180:.hypothetical.protein	Hypothetical/Unknown	Hypothetical/Unknown	na	SP_1604	Hypothetical Protein	na	FIG01114090:.hypothetical.protein	Hypothetical/Unknown	Hypothetical/Unknown	na
SP_1132	SP_1145	0.8011	61	P	SP	SP_1132	na	na	hypothetical.protein	Hypothetical/Unknown	Hypothetical/Unknown	na	SP_1145	na	na	hypothetical.protein	Hypothetical/Unknown	Hypothetical/Unknown	na
SP_0374	SP_0970	0.814841	100	P	SP	SP_0374	na	na	hypothetical.protein	Hypothetical/Unknown	Hypothetical/Unknown	na	SP_0970	formamidopyrimidine-DNA glycosylase	Intracellular	Formamidopyrimidine-DNA.glycosylase.(EC.3.2.2.23)	Genetic Information Processing	Dna Repair And Editing	fpg
SP_1433	SP_1470	0.821954	100	P	SP	SP_1433	Transcriptional regulator AraC family	Intracellular	Transcriptional.regulator.AraC.family	Genetic Information Processing	Transcription	na	SP_1470	Thiamine biosynthesis protein	Intracellular	Hypothetical.similar.to.thiamin.biosynthesis.lipoprotein.ApbE	Metabolism	Cofactor And Vitamin Metabolism	ApbE
SP_1005	SP_1393	0.800284	91	P	SP	SP_1005	na	na	na	na	Hypothetical/Unknown	na	SP_1393	Putative transcriptional regulator GntR family	Intracellular	Predicted.transcriptional.regulator.of.pyridoxine.metabolism	Genetic Information Processing	Transcription	na
SP_0044	SP_0045	0.79963	57	P	SP	SP_0044	phosphoribosylaminoimidazole-succinocarboxamide synthase	Intracellular	Phosphoribosylaminoimidazole-succinocarboxamide.synthase.(EC.6.3.2.6)	Metabolism	Nucleotide Metabolism	purC	SP_0045	phosphoribosylformylglycinamidine synthase	Intracellular	Phosphoribosylformylglycinamidine.synthase.synthetase.subunit.(EC.6.3.5.3)./.Phosphoribosylformylglycinamidine.synthase.glutamine.amidotransferase.subunit.(EC.6.3.5.3)	Metabolism	Nucleotide Metabolism	na
SP_1004	SP_1322	0.799316	67	P	SP	SP_1004	na	na	Streptococcal.histidine.triad.protein	Hypothetical/Unknown	Hypothetical/Unknown	na	SP_1322	V-type ATPase	Intracellular	V-type.ATP.synthase.subunit.I.(EC.3.6.3.14)	Environmental Information Processing	Membrane Transport	NtpI
SP_1763	SP_1765	0.822665	100	P	SP	SP_1763	preprotein translocase subunit SecY	Membrane	Preprotein.translocase.SecY2.subunit.(TC.3.A.5.1.1)	Genetic Information Processing	Folding Sorting Degradation	secY	SP_1765	glycosyl transferase family 8	Intracellular	Putative.CDP-glycerol:glycerophosphate.glycerophosphotransferase.(EC.2.7.8.-)	Metabolism	Various Metabolism	na
SP_1323	SP_1326	0.79859	64	P	SP	SP_1323	Hypothetical Protein	na	V-type.ATP.synthase.subunit.G.(EC.3.6.3.14)	Hypothetical/Unknown	Hypothetical/Unknown	na	SP_1326	Putative neuraminidase B	Intracellular	Sialidase.(EC.3.2.1.18)	Metabolism	Carbohydrate Metabolism	NanB
SP_1400	SP_1645	0.802513	96	P	SP	SP_1400	Phosphate ABC transporter periplasmic phosphate-binding protein	Membrane	Phosphate.ABC.transporter.periplasmic.phosphate-binding.protein.PstS.(TC.3.A.1.7.1)	Environmental Information Processing	Membrane Transport	PstS	SP_1645	Putative guanosine-3'5'-bis(diphosphate) 3'-pyrophosphohydrolase	Intracellular	GTP.pyrophosphokinase.(EC.2.7.6.5).(p)ppGpp.synthetase.I	Metabolism	Nucleotide Metabolism	RelA
SP_0595	SP_0880	0.798158	76	P	SP	SP_0595	na	na	FIG01115113:.hypothetical.protein	Hypothetical/Unknown	Hypothetical/Unknown	na	SP_0880	Cysteine sulfinate desulfinase/cysteine desulfurase or related enzyme	Intracellular	Putative.cysteine.desulfurase.associated.with.tRNA.4-thiouridine.synthase	Metabolism	Amino Acid Metabolism	nifS
SP_0626	SP_1890	0.801565	93	P	SP	SP_0626	Branched-chain amino acid transport system carrier protein	Membrane	Branched-chain.amino.acid.transport.system.carrier.protein	Environmental Information Processing	Membrane Transport	brnQ	SP_1890	Oligopeptide transport ATP-binding protein AmiF	Membrane	Oligopeptide.transport.system.permease.protein.OppB.(TC.3.A.1.5.1)	Environmental Information Processing	Membrane Transport	amiC
SP_0751	SP_0892	0.797692	52	P	SP	SP_0751	Branched-chain amino acid transport system permease protein LivM	Membrane	Branched-chain.amino.acid.transport.system.permease.protein.LivM.(TC.3.A.1.4.1)	Environmental Information Processing	Membrane Transport	livM	SP_0892	putative type I restriction-modification system R subunit	Intracellular	Type.I.restriction-modification.system.restriction.subunit.R.(EC.3.1.21.3)	Genetic Information Processing	Dna Repair And Editing	hsdR
SP_1767	SP_1768	0.795401	89	P	SP	SP_1767	glycosyl transferase family 8	Intracellular	Glycosyl.transferase.family.8	Metabolism	Various Metabolism	na	SP_1768	na	na	Nucleotide.sugar.synthetase-like.protein	Hypothetical/Unknown	Hypothetical/Unknown	na
SP_1264	SP_1315	0.79432	84	P	SP	SP_1264	Hypothetical Protein	Membrane	Glutamate.synthase.[NADPH	Hypothetical/Unknown	Hypothetical/Unknown	na	SP_1315	V-type ATPase	Intracellular	V-type.ATP.synthase.subunit.D.(EC.3.6.3.14)	Environmental Information Processing	Membrane Transport	NtpD
SP_0892	SP_1315	0.794103	62	P	SP	SP_0892	putative type I restriction-modification system R subunit	Intracellular	Type.I.restriction-modification.system.restriction.subunit.R.(EC.3.1.21.3)	Genetic Information Processing	Dna Repair And Editing	hsdR	SP_1315	V-type ATPase	Intracellular	V-type.ATP.synthase.subunit.D.(EC.3.6.3.14)	Environmental Information Processing	Membrane Transport	NtpD
SP_0153	SP_0154	0.794092	61	P	SP	SP_0153	na	na	Substrate-specific.component.BL0695.of.predicted.ECF.transporter	Hypothetical/Unknown	Hypothetical/Unknown	na	SP_0154	na	Membrane	Catalyzes.the.cleavage.of.p-aminobenzoyl-glutamate.to.p-aminobenzoate.and.glutamate.subunit.A	Hypothetical/Unknown	Hypothetical/Unknown	na
SP_0920	SP_1145	0.793777	57	P	SP	SP_0920	carboxynorspermidine decarboxylase	Intracellular	Carboxynorspermidine.decarboxylase	Metabolism	Various Metabolism	nspC	SP_1145	na	na	hypothetical.protein	Hypothetical/Unknown	Hypothetical/Unknown	na
SP_1126	SP_1527	0.793775	61	P	SP	SP_1126	putative glycerate kinase (EC 2.7.1.31)	Intracellular	Glycerate.kinase.(EC.2.7.1.31)	Metabolism	Amino Acid Metabolism	na	SP_1527	oligopeptide transporter	Membrane	Oligopeptide.ABC.transporter.periplasmic.oligopeptide-binding.protein.OppA.(TC.3.A.1.5.1)	Environmental Information Processing	Membrane Transport	na
SP_1953	SP_2032	0.793339	49	P	SP	SP_1953	toxin secretion ABC transporter ATP-binding protein/permease	Membrane	toxin.secretion.ABC.transporter.ATP-binding/permease.protein	Environmental Information Processing	Membrane Transport	na	SP_2032	na	Intracellular	Transcriptional.antiterminator.with.PTS.regulation.domain.SPy0181.ortholog	Genetic Information Processing	Transcription	na
SP_0735	SP_1382	0.792109	51	P	SP	SP_0735	6-phospho-beta-glucosidase	Intracellular	6-phospho-beta-glucosidase.(EC.3.2.1.86)	Metabolism	Carbohydrate Metabolism	ascB	SP_1382	Putative amylase	Intracellular	Cytoplasmic.alpha-amylase.(EC.3.2.1.1)	Metabolism	Carbohydrate Metabolism	Amy
SP_0530	SP_0575	0.792556	91	P	SP	SP_0530	na	na	na	na	Hypothetical/Unknown	na	SP_0575	na	na	DNA/RNA.HELICASE.(DEAD/DEAH.BOX.FAMILY)	Hypothetical/Unknown	Hypothetical/Unknown	na
SP_0453	SP_0875	0.796066	69	N	SP	SP_0453	na	Intracellular	IS1380-Spn1.transposase	Genetic Information Processing	Mobile Element/Pseudogene	na	SP_0875	DNA-binding transcriptional regulator of sugar metabolism DeoR/GlpR family	Intracellular	Transcriptional.repressor.of.the.fructose.operon.DeoR.family	Genetic Information Processing	Transcription	na
SP_1518	SP_1725	0.813467	99	N	SP	SP_1518	Hypothetical Protein	na	FIG004453:.protein.YceG.like	Hypothetical/Unknown	Hypothetical/Unknown	na	SP_1725	Sucrose operon repressor ScrR	Intracellular	Sucrose.operon.repressor.ScrR.LacI.family	Genetic Information Processing	Transcription	scrR
SP_1890	SP_2197	0.798874	64	N	SP	SP_1890	Oligopeptide transport ATP-binding protein AmiF	Membrane	Oligopeptide.transport.system.permease.protein.OppB.(TC.3.A.1.5.1)	Environmental Information Processing	Membrane Transport	amiC	SP_2197	ABC thiamin transporter thiamin-binding component	Membrane	Hydroxymethylpyrimidine.ABC.transporter.substrate-binding.component	Environmental Information Processing	Membrane Transport	ThiY
SP_1725	SP_2231	0.807661	63	N	SP	SP_1725	Sucrose operon repressor ScrR	Intracellular	Sucrose.operon.repressor.ScrR.LacI.family	Genetic Information Processing	Transcription	scrR	SP_2231	H+-transporting ATP synthase subunit c	Membrane	ABC.transporter.permease.protein	Environmental Information Processing	Membrane Transport	na
SP_0391	SP_1725	0.870792	100	N	SP	SP_0391	choline binding protein	Cell Wall	Choline.binding.protein.J	Cellular Processes	Cellular Community	na	SP_1725	Sucrose operon repressor ScrR	Intracellular	Sucrose.operon.repressor.ScrR.LacI.family	Genetic Information Processing	Transcription	scrR
SP_1623	SP_1725	0.813854	77	N	SP	SP_1623	Putative cation transporter ATPase	Membrane	Cation-transporting.ATPase.E1-E2.family	Environmental Information Processing	Membrane Transport	na	SP_1725	Sucrose operon repressor ScrR	Intracellular	Sucrose.operon.repressor.ScrR.LacI.family	Genetic Information Processing	Transcription	scrR
SP_0800	SP_1725	0.823376	99	N	SP	SP_0800	hypothetical protein	na	FIG01114180:.hypothetical.protein	Hypothetical/Unknown	Hypothetical/Unknown	na	SP_1725	Sucrose operon repressor ScrR	Intracellular	Sucrose.operon.repressor.ScrR.LacI.family	Genetic Information Processing	Transcription	scrR
SP_0010	SP_0330	0.817745	83	N	SP	SP_0010	na	Cell Wall	FIG01114299:.hypothetical.protein	Metabolism	Antibiotic Response/Sensing	penP	SP_0330	Sugar binding transcriptional regulator RegR	Intracellular	Transcriptional.regulator.RegR.rpressor.of.hyaluronate.and.KDG.utilization	Genetic Information Processing	Transcription	RegR
SP_0986	SP_1398	0.825232	68	N	SP	SP_0986	hypothetical protein	na	Integral.membrane.protein	Hypothetical/Unknown	Hypothetical/Unknown	na	SP_1398	Phosphate ABC transporter permease component	Membrane	Phosphate.transport.system.permease.protein.PstA.(TC.3.A.1.7.1)	Environmental Information Processing	Membrane Transport	PstA
SP_0374	SP_1725	0.872451	100	N	SP	SP_0374	na	na	hypothetical.protein	Hypothetical/Unknown	Hypothetical/Unknown	na	SP_1725	Sucrose operon repressor ScrR	Intracellular	Sucrose.operon.repressor.ScrR.LacI.family	Genetic Information Processing	Transcription	scrR
SP_1400	SP_1875	0.830832	90	N	SP	SP_1400	Phosphate ABC transporter periplasmic phosphate-binding protein	Membrane	Phosphate.ABC.transporter.periplasmic.phosphate-binding.protein.PstS.(TC.3.A.1.7.1)	Environmental Information Processing	Membrane Transport	PstS	SP_1875	segregation and condensation protein B	Intracellular	Segregation.and.condensation.protein.B	Cellular Processes	Cell Division	scpB
SP_0800	SP_1396	0.845992	90	N	SP	SP_0800	hypothetical protein	na	FIG01114180:.hypothetical.protein	Hypothetical/Unknown	Hypothetical/Unknown	na	SP_1396	na	Membrane	Phosphate.transport.ATP-binding.protein.PstB.(TC.3.A.1.7.1)	Environmental Information Processing	Membrane Transport	pstB
SP_0010	SP_1725	0.847008	93	N	SP	SP_0010	na	Cell Wall	FIG01114299:.hypothetical.protein	Metabolism	Antibiotic Response/Sensing	penP	SP_1725	Sucrose operon repressor ScrR	Intracellular	Sucrose.operon.repressor.ScrR.LacI.family	Genetic Information Processing	Transcription	scrR
SP_0445	SP_0768	0.872798	100	N	SP	SP_0445	acetolactate synthase catalytic subunit (EC 2.2.1.6)	Intracellular	Acetolactate.synthase.large.subunit.(EC.2.2.1.6)	Metabolism	Amino Acid Metabolism	ilvB	SP_0768	ribosomal RNA large subunit methyltransferase N	Intracellular	Ribosomal.RNA.large.subunit.methyltransferase.N.(EC.2.1.1.-)	Genetic Information Processing	Translation	rlmN
SP_0986	SP_1400	0.911533	100	N	SP	SP_0986	hypothetical protein	na	Integral.membrane.protein	Hypothetical/Unknown	Hypothetical/Unknown	na	SP_1400	Phosphate ABC transporter periplasmic phosphate-binding protein	Membrane	Phosphate.ABC.transporter.periplasmic.phosphate-binding.protein.PstS.(TC.3.A.1.7.1)	Environmental Information Processing	Membrane Transport	PstS
SP_0986	SP_1396	0.921394	100	N	SP	SP_0986	hypothetical protein	na	Integral.membrane.protein	Hypothetical/Unknown	Hypothetical/Unknown	na	SP_1396	na	Membrane	Phosphate.transport.ATP-binding.protein.PstB.(TC.3.A.1.7.1)	Environmental Information Processing	Membrane Transport	pstB
SP_0986	SP_1397	0.929352	100	N	SP	SP_0986	hypothetical protein	na	Integral.membrane.protein	Hypothetical/Unknown	Hypothetical/Unknown	na	SP_1397	na	Membrane	Phosphate.transport.ATP-binding.protein.PstB.(TC.3.A.1.7.1)	Environmental Information Processing	Membrane Transport	pstB
SP_1839	SP_1840	0.956358	80	P	P	SP_1839	na	Membrane	Lipid.A.export.ATP-binding/permease.protein.MsbA	Environmental Information Processing	Membrane Transport	na	SP_1840	na	Membrane	Lipid.A.export.ATP-binding/permease.protein.MsbA	Environmental Information Processing	Membrane Transport	na
SP_0728	SP_0729	0.947008	77	P	P	SP_0728	Copper-exporting ATPase	Membrane	Copper-exporting.ATPase.(EC.3.6.3.4)	Environmental Information Processing	Membrane Transport	na	SP_0729	Copper-translocating P-type ATPase	Membrane	Lead.cadmium.zinc.and.mercury.transporting.ATPase.(EC.3.6.3.3).(EC.3.6.3.5);.Copper-translocating.P-type.ATPase.(EC.3.6.3.4)	Environmental Information Processing	Membrane Transport	na
SP_0645	SP_1381	0.939724	78	P	P	SP_0645	Phosphotransferase system mannitol/fructose-specific IIA domain	Membrane	PTS.system.galactose-specific.IIA.component.(EC.2.7.1.69)	Environmental Information Processing	Membrane Transport	ptsN	SP_1381	Putative ABC transporter ATP-binding protein	Membrane	ABC.transporter.ATP-binding.protein	Environmental Information Processing	Membrane Transport	na
SP_1504	SP_1505	0.928305	98	P	P	SP_1504	Hypothetical Protein	na	TPR-repeat-containing.protein	Hypothetical/Unknown	Hypothetical/Unknown	na	SP_1505	Hypothetical Protein (Membrane protein)	Membrane	FIG01113973:.possible.membrane.protein	Hypothetical/Unknown	Hypothetical/Unknown	na
SP_0169	SP_0789	0.921855	75	P	P	SP_0169	na	na	na	na	Hypothetical/Unknown	na	SP_0789	DNA-binding transcriptional regulator PadR family	Intracellular	Transcriptional.regulator.PadR.family	Genetic Information Processing	Transcription	na
SP_1031	SP_1581	0.920325	75	P	P	SP_1031	na	na	FIG01113997:.hypothetical.protein	Hypothetical/Unknown	Hypothetical/Unknown	na	SP_1581	Hypothetical Protein	na	hypothetical.protein	Hypothetical/Unknown	Hypothetical/Unknown	na
SP_0883	SP_1031	0.919986	75	P	P	SP_0883	hypothetical protein	na	FIG01116675:.hypothetical.protein	Hypothetical/Unknown	Hypothetical/Unknown	na	SP_1031	na	na	FIG01113997:.hypothetical.protein	Hypothetical/Unknown	Hypothetical/Unknown	na
SP_1581	SP_1723	0.918704	75	P	P	SP_1581	Hypothetical Protein	na	hypothetical.protein	Hypothetical/Unknown	Hypothetical/Unknown	na	SP_1723	na	na	FIG01113976:.hypothetical.protein	Hypothetical/Unknown	Hypothetical/Unknown	na
SP_1675	SP_1676	0.918268	80	P	P	SP_1675	Hypothetical Protein	Intracellular	N-acetylmannosamine.kinase.(EC.2.7.1.60)	Metabolism	Carbohydrate Metabolism	na	SP_1676	na	na	na	na	Hypothetical/Unknown	na
SP_0133	SP_0136	0.918042	92	P	P	SP_0133	na	Intracellular	Exopolysaccharide.biosynthesis.glycosyltransferase.EpsF.(EC.2.4.1.-)	Metabolism	Carbohydrate Metabolism	na	SP_0136	na	Intracellular	Beta-13-glucosyltransferase	Metabolism	Carbohydrate Metabolism	na
SP_0596	SP_0883	0.916498	75	P	P	SP_0596	na	na	FIG01115113:.hypothetical.protein	Hypothetical/Unknown	Hypothetical/Unknown	na	SP_0883	hypothetical protein	na	FIG01116675:.hypothetical.protein	Hypothetical/Unknown	Hypothetical/Unknown	na
SP_1282	SP_1840	0.913843	80	P	P	SP_1282	ABC transporter ATPase component	Membrane	ABC.transporter.ATP-binding.protein	Environmental Information Processing	Membrane Transport	na	SP_1840	na	Membrane	Lipid.A.export.ATP-binding/permease.protein.MsbA	Environmental Information Processing	Membrane Transport	na
SP_0596	SP_1932	0.909734	75	P	P	SP_0596	na	na	FIG01115113:.hypothetical.protein	Hypothetical/Unknown	Hypothetical/Unknown	na	SP_1932	na	na	FIG01115741:.hypothetical.protein	Hypothetical/Unknown	Hypothetical/Unknown	na
SP_0883	SP_1581	0.907082	75	P	P	SP_0883	hypothetical protein	na	FIG01116675:.hypothetical.protein	Hypothetical/Unknown	Hypothetical/Unknown	na	SP_1581	Hypothetical Protein	na	hypothetical.protein	Hypothetical/Unknown	Hypothetical/Unknown	na
SP_0883	SP_1372	0.904876	75	P	P	SP_0883	hypothetical protein	na	FIG01116675:.hypothetical.protein	Hypothetical/Unknown	Hypothetical/Unknown	na	SP_1372	Hypothetical Protein	na	FIG01116936:.hypothetical.protein	Hypothetical/Unknown	Hypothetical/Unknown	na
SP_0596	SP_1581	0.903885	75	P	P	SP_0596	na	na	FIG01115113:.hypothetical.protein	Hypothetical/Unknown	Hypothetical/Unknown	na	SP_1581	Hypothetical Protein	na	hypothetical.protein	Hypothetical/Unknown	Hypothetical/Unknown	na
SP_1282	SP_1839	0.901522	80	P	P	SP_1282	ABC transporter ATPase component	Membrane	ABC.transporter.ATP-binding.protein	Environmental Information Processing	Membrane Transport	na	SP_1839	na	Membrane	Lipid.A.export.ATP-binding/permease.protein.MsbA	Environmental Information Processing	Membrane Transport	na
SP_0459	SP_1976	0.901244	100	P	P	SP_0459	formate acetyltransferase	Intracellular	Pyruvate.formate-lyase.(EC.2.3.1.54)	Metabolism	Carbohydrate Metabolism	na	SP_1976	pyruvate formate-lyase-activating enzyme	Intracellular	Pyruvate.formate-lyase.activating.enzyme.(EC.1.97.1.4)	Metabolism	Amino Acid Metabolism	pflA
SP_1031	SP_1372	0.899655	75	P	P	SP_1031	na	na	FIG01113997:.hypothetical.protein	Hypothetical/Unknown	Hypothetical/Unknown	na	SP_1372	Hypothetical Protein	na	FIG01116936:.hypothetical.protein	Hypothetical/Unknown	Hypothetical/Unknown	na
SP_1059	SP_1723	0.899357	75	P	P	SP_1059	na	na	hypothetical.protein	Hypothetical/Unknown	Hypothetical/Unknown	na	SP_1723	na	na	FIG01113976:.hypothetical.protein	Hypothetical/Unknown	Hypothetical/Unknown	na
SP_0522	SP_0523	0.899152	92	P	P	SP_0522	ABC-type multidrug transport system ATPase component	Membrane	ABC.transporter.ATP-binding.protein.EcsA	Environmental Information Processing	Membrane Transport	ccmA	SP_0523	ABC transporter permease protein	Membrane	ABC.transporter.permease.protein.EscB	Environmental Information Processing	Membrane Transport	ecsB
SP_1415	SP_2056	0.898745	78	P	P	SP_1415	Glucosamine-6-phosphate deaminase	Intracellular	Glucosamine-6-phosphate.deaminase.(EC.3.5.99.6)	Metabolism	Carbohydrate Metabolism	NagB	SP_2056	N-acetylglucosamine-6-phosphate deacetylase	Intracellular	N-acetylglucosamine-6-phosphate.deacetylase.(EC.3.5.1.25)	Metabolism	Carbohydrate Metabolism	nagA
SP_1381	SP_1581	0.897634	75	P	P	SP_1381	Putative ABC transporter ATP-binding protein	Membrane	ABC.transporter.ATP-binding.protein	Environmental Information Processing	Membrane Transport	na	SP_1581	Hypothetical Protein	na	hypothetical.protein	Hypothetical/Unknown	Hypothetical/Unknown	na
SP_2073	SP_2075	0.897187	98	P	P	SP_2073	na	Membrane	Lipid.A.export.ATP-binding/permease.protein.MsbA	Environmental Information Processing	Membrane Transport	na	SP_2075	na	Membrane	Lipid.A.export.ATP-binding/permease.protein.MsbA	Environmental Information Processing	Membrane Transport	na
SP_1381	SP_1723	0.89619	75	P	P	SP_1381	Putative ABC transporter ATP-binding protein	Membrane	ABC.transporter.ATP-binding.protein	Environmental Information Processing	Membrane Transport	na	SP_1723	na	na	FIG01113976:.hypothetical.protein	Hypothetical/Unknown	Hypothetical/Unknown	na
SP_1372	SP_1381	0.89509	75	P	P	SP_1372	Hypothetical Protein	na	FIG01116936:.hypothetical.protein	Hypothetical/Unknown	Hypothetical/Unknown	na	SP_1381	Putative ABC transporter ATP-binding protein	Membrane	ABC.transporter.ATP-binding.protein	Environmental Information Processing	Membrane Transport	na
SP_0596	SP_1744	0.894744	75	P	P	SP_0596	na	na	FIG01115113:.hypothetical.protein	Hypothetical/Unknown	Hypothetical/Unknown	na	SP_1744	Ribosomal silencing factor RsfS	Intracellular	Ribosomal.silencing.factor.RsfA.(former.Iojap)	Genetic Information Processing	Translation	rsfS
SP_1372	SP_1744	0.893982	75	P	P	SP_1372	Hypothetical Protein	na	FIG01116936:.hypothetical.protein	Hypothetical/Unknown	Hypothetical/Unknown	na	SP_1744	Ribosomal silencing factor RsfS	Intracellular	Ribosomal.silencing.factor.RsfA.(former.Iojap)	Genetic Information Processing	Translation	rsfS
SP_0986	SP_1664	0.892991	100	P	P	SP_0986	hypothetical protein	na	Integral.membrane.protein	Hypothetical/Unknown	Hypothetical/Unknown	na	SP_1664	Hypothetical Protein	Membrane	FIG001960:.FtsZ-interacting.protein.related.to.cell.division	Cellular Processes	Cell Division	YlmF/SepF
SP_2032	SP_2035	0.892731	89	P	P	SP_2032	na	Intracellular	Transcriptional.antiterminator.with.PTS.regulation.domain.SPy0181.ortholog	Genetic Information Processing	Transcription	na	SP_2035	3-keto-L-gulonate-6-phosphate decarboxylase	Intracellular	3-keto-L-gulonate.6-phosphate.decarboxylase	Metabolism	Carbohydrate Metabolism	ulaD
SP_1190	SP_1191	0.892453	89	P	P	SP_1190	na	Intracellular	Tagatose.16-diphosphate.aldolase.(EC.4.1.2.40)	Metabolism	Carbohydrate Metabolism	lacD	SP_1191	na	Intracellular	Tagatose-6-phosphate.kinase.(EC.2.7.1.144)	Metabolism	Carbohydrate Metabolism	lacC
SP_1372	SP_1656	0.892107	75	P	P	SP_1372	Hypothetical Protein	na	FIG01116936:.hypothetical.protein	Hypothetical/Unknown	Hypothetical/Unknown	na	SP_1656	Hypothetical Protein	na	FIG01116634:.hypothetical.protein	Hypothetical/Unknown	Hypothetical/Unknown	na
SP_1059	SP_1198	0.890808	75	P	P	SP_1059	na	na	hypothetical.protein	Hypothetical/Unknown	Hypothetical/Unknown	na	SP_1198	Phosphotransferase system mannitol/fructose-specific IIA domain	Membrane	PTS.system.galactose-specific.IIA.component.(EC.2.7.1.69)	Environmental Information Processing	Membrane Transport	ptsN
SP_1059	SP_1581	0.890483	75	P	P	SP_1059	na	na	hypothetical.protein	Hypothetical/Unknown	Hypothetical/Unknown	na	SP_1581	Hypothetical Protein	na	hypothetical.protein	Hypothetical/Unknown	Hypothetical/Unknown	na
SP_1059	SP_1744	0.889405	75	P	P	SP_1059	na	na	hypothetical.protein	Hypothetical/Unknown	Hypothetical/Unknown	na	SP_1744	Ribosomal silencing factor RsfS	Intracellular	Ribosomal.silencing.factor.RsfA.(former.Iojap)	Genetic Information Processing	Translation	rsfS
SP_0789	SP_0816	0.888913	76	P	P	SP_0789	DNA-binding transcriptional regulator PadR family	Intracellular	Transcriptional.regulator.PadR.family	Genetic Information Processing	Transcription	na	SP_0816	hypothetical protein	na	FIG01114027:.hypothetical.protein	Hypothetical/Unknown	Hypothetical/Unknown	na
SP_1059	SP_1390	0.888664	75	P	P	SP_1059	na	na	hypothetical.protein	Hypothetical/Unknown	Hypothetical/Unknown	na	SP_1390	UDP-N-acetylenolpyruvoylglucosamine reductase	Intracellular	UDP-N-acetylenolpyruvoylglucosamine.reductase.(EC.1.1.1.158)	Metabolism	Cell Wall Metabolism	MurB
SP_0789	SP_1581	0.888374	75	P	P	SP_0789	DNA-binding transcriptional regulator PadR family	Intracellular	Transcriptional.regulator.PadR.family	Genetic Information Processing	Transcription	na	SP_1581	Hypothetical Protein	na	hypothetical.protein	Hypothetical/Unknown	Hypothetical/Unknown	na
SP_1198	SP_1581	0.887691	75	P	P	SP_1198	Phosphotransferase system mannitol/fructose-specific IIA domain	Membrane	PTS.system.galactose-specific.IIA.component.(EC.2.7.1.69)	Environmental Information Processing	Membrane Transport	ptsN	SP_1581	Hypothetical Protein	na	hypothetical.protein	Hypothetical/Unknown	Hypothetical/Unknown	na
SP_0303	SP_0310	0.886272	81	P	P	SP_0303	6-phospho-beta-glucosidase	Intracellular	6-phospho-beta-glucosidase.(EC.3.2.1.86)	Metabolism	Carbohydrate Metabolism	na	SP_0310	cellobiose phosphotransferase system IIC component	Membrane	PTS.system.cellobiose-specific.IIC.component.(EC.2.7.1.69)	Environmental Information Processing	Membrane Transport	celD
SP_1031	SP_1723	0.885541	75	P	P	SP_1031	na	na	FIG01113997:.hypothetical.protein	Hypothetical/Unknown	Hypothetical/Unknown	na	SP_1723	na	na	FIG01113976:.hypothetical.protein	Hypothetical/Unknown	Hypothetical/Unknown	na
SP_0645	SP_1372	0.884939	75	P	P	SP_0645	Phosphotransferase system mannitol/fructose-specific IIA domain	Membrane	PTS.system.galactose-specific.IIA.component.(EC.2.7.1.69)	Environmental Information Processing	Membrane Transport	ptsN	SP_1372	Hypothetical Protein	na	FIG01116936:.hypothetical.protein	Hypothetical/Unknown	Hypothetical/Unknown	na
SP_0520	SP_0789	0.884909	75	P	P	SP_0520	na	na	Hypothetical.protein.in.cluster.with.Ecs.transporter.(in.Streptococci)	Hypothetical/Unknown	Hypothetical/Unknown	na	SP_0789	DNA-binding transcriptional regulator PadR family	Intracellular	Transcriptional.regulator.PadR.family	Genetic Information Processing	Transcription	na
SP_0596	SP_1372	0.884859	75	P	P	SP_0596	na	na	FIG01115113:.hypothetical.protein	Hypothetical/Unknown	Hypothetical/Unknown	na	SP_1372	Hypothetical Protein	na	FIG01116936:.hypothetical.protein	Hypothetical/Unknown	Hypothetical/Unknown	na
SP_0789	SP_2096	0.882315	75	P	P	SP_0789	DNA-binding transcriptional regulator PadR family	Intracellular	Transcriptional.regulator.PadR.family	Genetic Information Processing	Transcription	na	SP_2096	N-acetyldiaminopimelate deacetylase	Intracellular	N-acetyl-LL-diaminopimelate.deacetylase.(EC.3.5.1.47)	Metabolism	Amino Acid Metabolism	na
SP_1162	SP_1164	0.881992	96	P	P	SP_1162	dihydrolipoamide acetyltransferase	Intracellular	Dihydrolipoamide.acetyltransferase.component.(E2).of.acetoin.dehydrogenase.complex.(EC.2.3.1.-)	Metabolism	Carbohydrate Metabolism	na	SP_1164	acetoin dehydrogenase E1 component subunit alpha	Intracellular	Acetoin.dehydrogenase.E1.component.alpha-subunit.(EC.1.2.4.-)	Metabolism	Cofactor And Vitamin Metabolism	na
SP_0306	SP_0310	0.881934	81	P	P	SP_0306	transcriptional regulator	Intracellular	Transcriptional.antiterminator.of.lichenan.operon.BglG.family	Genetic Information Processing	Transcription	na	SP_0310	cellobiose phosphotransferase system IIC component	Membrane	PTS.system.cellobiose-specific.IIC.component.(EC.2.7.1.69)	Environmental Information Processing	Membrane Transport	celD
SP_0596	SP_1381	0.881354	75	P	P	SP_0596	na	na	FIG01115113:.hypothetical.protein	Hypothetical/Unknown	Hypothetical/Unknown	na	SP_1381	Putative ABC transporter ATP-binding protein	Membrane	ABC.transporter.ATP-binding.protein	Environmental Information Processing	Membrane Transport	na
SP_0308	SP_0310	0.880787	81	P	P	SP_0308	cellobiose phosphotransferase system IIA component	Membrane	PTS.system.cellobiose-specific.IIA.component.(EC.2.7.1.69)	Environmental Information Processing	Membrane Transport	celC	SP_0310	cellobiose phosphotransferase system IIC component	Membrane	PTS.system.cellobiose-specific.IIC.component.(EC.2.7.1.69)	Environmental Information Processing	Membrane Transport	celD
SP_0342	SP_1634	0.880476	85	P	P	SP_0342	Glucan 16-alpha-glucosidase (EC 3.2.1.70)	Intracellular	Glucan.16-alpha-glucosidase.(EC.3.2.1.70)	Metabolism	Carbohydrate Metabolism	na	SP_1634	Hypothetical Protein	na	Esterase/lipase	Hypothetical/Unknown	Hypothetical/Unknown	na
SP_1325	SP_1715	0.880166	91	P	P	SP_1325	Hypothetical Protein	na	Nucleoside-diphosphate-sugar.epimerases	Hypothetical/Unknown	Hypothetical/Unknown	na	SP_1715	ABC transporter ATP-binding protein	Membrane	ABC-type.multidrug.transport.system.ATPase.component	Environmental Information Processing	Membrane Transport	na
SP_0166	SP_0167	0.879515	92	P	P	SP_0166	Pyridoxal-dependent decarboxylase	Intracellular	pyridoxal-dependent.decarboxylase.Orn/Lys/Arg.family	Metabolism	Amino Acid Metabolism	na	SP_0167	na	na	FIG01119245:.hypothetical.protein	Hypothetical/Unknown	Hypothetical/Unknown	na
SP_0166	SP_0523	0.879401	90	P	P	SP_0166	Pyridoxal-dependent decarboxylase	Intracellular	pyridoxal-dependent.decarboxylase.Orn/Lys/Arg.family	Metabolism	Amino Acid Metabolism	na	SP_0523	ABC transporter permease protein	Membrane	ABC.transporter.permease.protein.EscB	Environmental Information Processing	Membrane Transport	ecsB
SP_0091	SP_1860	0.87802	93	P	P	SP_0091	ABC transporter permease	Membrane	Multiple.sugar.ABC.transporter.membrane-spanning.permease.protein.MsmG	Environmental Information Processing	Membrane Transport	UgpE	SP_1860	Choline transporter	Membrane	L-proline.glycine.betaine.binding.ABC.transporter.protein.ProX.(TC.3.A.1.12.1)./.Osmotic.adaptation	Environmental Information Processing	Membrane Transport	proWX
SP_0394	SP_0453	0.877924	93	P	P	SP_0394	PTS system mannitol-specific transporter subunit IIBC	Membrane	PTS.system.mannitol-specific.IIB.component.(EC.2.7.1.69)./.PTS.system.mannitol-specific.IIC.component.(EC.2.7.1.69)	Environmental Information Processing	Membrane Transport	na	SP_0453	na	Intracellular	IS1380-Spn1.transposase	Genetic Information Processing	Mobile Element/Pseudogene	na
SP_0133	SP_0134	0.877896	82	P	P	SP_0133	na	Intracellular	Exopolysaccharide.biosynthesis.glycosyltransferase.EpsF.(EC.2.4.1.-)	Metabolism	Carbohydrate Metabolism	na	SP_0134	na	na	Exopolysaccharide.biosynthesis.glycosyltransferase.EpsF.(EC.2.4.1.-)	Hypothetical/Unknown	Hypothetical/Unknown	na
SP_1031	SP_1059	0.877873	75	P	P	SP_1031	na	na	FIG01113997:.hypothetical.protein	Hypothetical/Unknown	Hypothetical/Unknown	na	SP_1059	na	na	hypothetical.protein	Hypothetical/Unknown	Hypothetical/Unknown	na
SP_1852	SP_1853	0.877155	95	P	P	SP_1852	galactose-1-phosphate uridylyltransferase	Intracellular	Galactose-1-phosphate.uridylyltransferase.(EC.2.7.7.10)	Metabolism	Carbohydrate Metabolism	galT	SP_1853	galactokinase	Intracellular	Galactokinase.(EC.2.7.1.6)	Metabolism	Carbohydrate Metabolism	galK
SP_1198	SP_1723	0.877105	75	P	P	SP_1198	Phosphotransferase system mannitol/fructose-specific IIA domain	Membrane	PTS.system.galactose-specific.IIA.component.(EC.2.7.1.69)	Environmental Information Processing	Membrane Transport	ptsN	SP_1723	na	na	FIG01113976:.hypothetical.protein	Hypothetical/Unknown	Hypothetical/Unknown	na
SP_0951	SP_1031	0.876962	75	P	P	SP_0951	transcriptional regulator possibly of competence genes	Intracellular	FIG01114257:.hypothetical.protein	Genetic Information Processing	Transcription	na	SP_1031	na	na	FIG01113997:.hypothetical.protein	Hypothetical/Unknown	Hypothetical/Unknown	na
SP_2061	SP_2062	0.876527	96	P	P	SP_2061	na	na	FIG01114641:.hypothetical.protein	Hypothetical/Unknown	Hypothetical/Unknown	na	SP_2062	DNA-binding transcriptional regulator MarR family	Intracellular	Transcriptional.regulator.MarR.family	Genetic Information Processing	Transcription	marR
SP_0186	SP_1238	0.875949	81	P	P	SP_0186	Excinuclease ABC subunit A	Intracellular	Excinuclease.ABC.subunit.A	Genetic Information Processing	Dna Repair And Editing	uvrA	SP_1238	Excinuclease ABC subunit B	Intracellular	Excinuclease.ABC.subunit.B	Genetic Information Processing	Dna Repair And Editing	UvrB
SP_1715	SP_2034	0.875313	84	P	P	SP_1715	ABC transporter ATP-binding protein	Membrane	ABC-type.multidrug.transport.system.ATPase.component	Environmental Information Processing	Membrane Transport	na	SP_2034	L-xylulose 5-phosphate 3-epimerase	Intracellular	L-xylulose.5-phosphate.3-epimerase.(EC.5.1.3.-)	Metabolism	Carbohydrate Metabolism	na
SP_0645	SP_1723	0.874178	75	P	P	SP_0645	Phosphotransferase system mannitol/fructose-specific IIA domain	Membrane	PTS.system.galactose-specific.IIA.component.(EC.2.7.1.69)	Environmental Information Processing	Membrane Transport	ptsN	SP_1723	na	na	FIG01113976:.hypothetical.protein	Hypothetical/Unknown	Hypothetical/Unknown	na
SP_0596	SP_1031	0.873561	75	P	P	SP_0596	na	na	FIG01115113:.hypothetical.protein	Hypothetical/Unknown	Hypothetical/Unknown	na	SP_1031	na	na	FIG01113997:.hypothetical.protein	Hypothetical/Unknown	Hypothetical/Unknown	na
SP_0071	SP_0139	0.872782	82	P	P	SP_0071	na	Membrane	IgA1.protease.(EC.3.4.24.13)	Genetic Information Processing	Folding Sorting Degradation	na	SP_0139	na	na	FIG01114613:.hypothetical.protein	Hypothetical/Unknown	Hypothetical/Unknown	na
SP_1166	SP_1168	0.871993	78	P	P	SP_1166	MATE efflux family protein	Membrane	Dihydrolipoamide.acetyltransferase	Environmental Information Processing	Membrane Transport	na	SP_1168	mutator MutT protein	Intracellular	Mutator.mutT.protein.(78-dihydro-8-oxoguanine-triphosphatase).(EC.3.6.1.-)	Genetic Information Processing	Dna Repair And Editing	na
SP_0883	SP_1198	0.871494	75	P	P	SP_0883	hypothetical protein	na	FIG01116675:.hypothetical.protein	Hypothetical/Unknown	Hypothetical/Unknown	na	SP_1198	Phosphotransferase system mannitol/fructose-specific IIA domain	Membrane	PTS.system.galactose-specific.IIA.component.(EC.2.7.1.69)	Environmental Information Processing	Membrane Transport	ptsN
SP_1191	SP_1192	0.870809	89	P	P	SP_1191	na	Intracellular	Tagatose-6-phosphate.kinase.(EC.2.7.1.144)	Metabolism	Carbohydrate Metabolism	lacC	SP_1192	na	Intracellular	Galactose-6-phosphate.isomerase.LacB.subunit.(EC.5.3.1.26)	Metabolism	Carbohydrate Metabolism	lacB
SP_0071	SP_1860	0.870565	83	P	P	SP_0071	na	Membrane	IgA1.protease.(EC.3.4.24.13)	Genetic Information Processing	Folding Sorting Degradation	na	SP_1860	Choline transporter	Membrane	L-proline.glycine.betaine.binding.ABC.transporter.protein.ProX.(TC.3.A.1.12.1)./.Osmotic.adaptation	Environmental Information Processing	Membrane Transport	proWX
SP_0306	SP_0307	0.870278	81	P	P	SP_0306	transcriptional regulator	Intracellular	Transcriptional.antiterminator.of.lichenan.operon.BglG.family	Genetic Information Processing	Transcription	na	SP_0307	transcriptional regulator	Intracellular	Transcriptional.antiterminator.of.lichenan.operon.BglG.family	Genetic Information Processing	Transcription	na
SP_2174	SP_2176	0.870093	98	P	P	SP_2174	D-alanine--poly(phosphoribitol) ligase subunit 2	Intracellular	D-alanine--poly(phosphoribitol).ligase.subunit.2.(EC.6.1.1.13)	Metabolism	Various Metabolism	dltC	SP_2176	D-alanine--poly(phosphoribitol) ligase subunit 1	Intracellular	D-alanine--poly(phosphoribitol).ligase.subunit.1.(EC.6.1.1.13)	Metabolism	Various Metabolism	dltA
SP_2034	SP_2035	0.870063	82	P	P	SP_2034	L-xylulose 5-phosphate 3-epimerase	Intracellular	L-xylulose.5-phosphate.3-epimerase.(EC.5.1.3.-)	Metabolism	Carbohydrate Metabolism	na	SP_2035	3-keto-L-gulonate-6-phosphate decarboxylase	Intracellular	3-keto-L-gulonate.6-phosphate.decarboxylase	Metabolism	Carbohydrate Metabolism	ulaD
SP_1381	SP_1744	0.869792	75	P	P	SP_1381	Putative ABC transporter ATP-binding protein	Membrane	ABC.transporter.ATP-binding.protein	Environmental Information Processing	Membrane Transport	na	SP_1744	Ribosomal silencing factor RsfS	Intracellular	Ribosomal.silencing.factor.RsfA.(former.Iojap)	Genetic Information Processing	Translation	rsfS
SP_0169	SP_1543	0.869583	75	P	P	SP_0169	na	na	na	na	Hypothetical/Unknown	na	SP_1543	na	na	na	na	Hypothetical/Unknown	na
SP_0186	SP_0618	0.867524	81	P	P	SP_0186	Excinuclease ABC subunit A	Intracellular	Excinuclease.ABC.subunit.A	Genetic Information Processing	Dna Repair And Editing	uvrA	SP_0618	excinuclease ABC subunit C	Intracellular	Excinuclease.ABC.subunit.C	Genetic Information Processing	Dna Repair And Editing	na
SP_2235	SP_2236	0.867396	96	P	P	SP_2235	Response regulator of the competence regulon ComE	Intracellular	Response.regulator.of.the.competence.regulon.ComE	Cellular Processes	Cellular Community	comE	SP_2236	sensor histidine kinase ComD	Membrane	Histidine.kinase.of.the.competence.regulon.ComD	Cellular Processes	Cellular Community	comD
SP_0303	SP_0306	0.867267	81	P	P	SP_0303	6-phospho-beta-glucosidase	Intracellular	6-phospho-beta-glucosidase.(EC.3.2.1.86)	Metabolism	Carbohydrate Metabolism	na	SP_0306	transcriptional regulator	Intracellular	Transcriptional.antiterminator.of.lichenan.operon.BglG.family	Genetic Information Processing	Transcription	na
SP_0310	SP_2106	0.86699	81	P	P	SP_0310	cellobiose phosphotransferase system IIC component	Membrane	PTS.system.cellobiose-specific.IIC.component.(EC.2.7.1.69)	Environmental Information Processing	Membrane Transport	celD	SP_2106	glycogen phosphorylase	Intracellular	Maltodextrin.phosphorylase.(EC.2.4.1.1)	Metabolism	Carbohydrate Metabolism	malP
SP_0021	SP_0665	0.866535	78	P	P	SP_0021	deoxyuridine 5'-triphosphate nucleotidohydrolase	Intracellular	Deoxyuridine.5'-triphosphate.nucleotidohydrolase.(EC.3.6.1.23)	Metabolism	Nucleotide Metabolism	dut	SP_0665	aminodeoxychorismate synthase	Intracellular	Para-aminobenzoate.synthase.aminase.component.(EC.2.6.1.85)./.Aminodeoxychorismate.lyase.(EC.4.1.3.38)	Metabolism	Cofactor And Vitamin Metabolism	pabB
SP_0892	SP_1527	0.866023	82	P	P	SP_0892	putative type I restriction-modification system R subunit	Intracellular	Type.I.restriction-modification.system.restriction.subunit.R.(EC.3.1.21.3)	Genetic Information Processing	Dna Repair And Editing	hsdR	SP_1527	oligopeptide transporter	Membrane	Oligopeptide.ABC.transporter.periplasmic.oligopeptide-binding.protein.OppA.(TC.3.A.1.5.1)	Environmental Information Processing	Membrane Transport	na
SP_1375	SP_1377	0.866014	91	P	P	SP_1375	3-dehydroquinate synthase	Intracellular	3-dehydroquinate.synthase.(EC.4.2.3.4)	Metabolism	Amino Acid Metabolism	AroB	SP_1377	3-dehydroquinate dehydratase I	Intracellular	3-dehydroquinate.dehydratase.I.(EC.4.2.1.10)	Metabolism	Amino Acid Metabolism	AroD
SP_0596	SP_1059	0.865642	75	P	P	SP_0596	na	na	FIG01115113:.hypothetical.protein	Hypothetical/Unknown	Hypothetical/Unknown	na	SP_1059	na	na	hypothetical.protein	Hypothetical/Unknown	Hypothetical/Unknown	na
SP_1024	SP_1557	0.865242	98	P	P	SP_1024	Serine hydroxymethyltransferase (SHMT) (Serine methylase) (EC 2.1.2.1)	Intracellular	Serine.hydroxymethyltransferase.(EC.2.1.2.1)	Metabolism	Amino Acid Metabolism	glyA	SP_1557	DegV family protein	na	DegV.family.protein	Hypothetical/Unknown	Hypothetical/Unknown	na
SP_0665	SP_1859	0.86456	78	P	P	SP_0665	aminodeoxychorismate synthase	Intracellular	Para-aminobenzoate.synthase.aminase.component.(EC.2.6.1.85)./.Aminodeoxychorismate.lyase.(EC.4.1.3.38)	Metabolism	Cofactor And Vitamin Metabolism	pabB	SP_1859	na	Membrane	Ribosyl.nicotinamide.transporter.PnuC-like	Environmental Information Processing	Membrane Transport	na
SP_1813	SP_1974	0.86453	80	P	P	SP_1813	N-(5'-phosphoribosyl)anthranilate isomerase	Intracellular	Phosphoribosylanthranilate.isomerase.(EC.5.3.1.24)	Metabolism	Amino Acid Metabolism	trpF	SP_1974	Acylphosphatase	Intracellular	Predicted.nucleoside.phosphatase	Metabolism	Various Metabolism	na
SP_1198	SP_1381	0.864417	75	P	P	SP_1198	Phosphotransferase system mannitol/fructose-specific IIA domain	Membrane	PTS.system.galactose-specific.IIA.component.(EC.2.7.1.69)	Environmental Information Processing	Membrane Transport	ptsN	SP_1381	Putative ABC transporter ATP-binding protein	Membrane	ABC.transporter.ATP-binding.protein	Environmental Information Processing	Membrane Transport	na
SP_0892	SP_0905	0.863979	82	P	P	SP_0892	putative type I restriction-modification system R subunit	Intracellular	Type.I.restriction-modification.system.restriction.subunit.R.(EC.3.1.21.3)	Genetic Information Processing	Dna Repair And Editing	hsdR	SP_0905	hypothetical protein	na	possible.permease	Hypothetical/Unknown	Hypothetical/Unknown	yraQ
SP_1372	SP_1543	0.863484	75	P	P	SP_1372	Hypothetical Protein	na	FIG01116936:.hypothetical.protein	Hypothetical/Unknown	Hypothetical/Unknown	na	SP_1543	na	na	na	na	Hypothetical/Unknown	na
SP_1031	SP_1390	0.863311	75	P	P	SP_1031	na	na	FIG01113997:.hypothetical.protein	Hypothetical/Unknown	Hypothetical/Unknown	na	SP_1390	UDP-N-acetylenolpyruvoylglucosamine reductase	Intracellular	UDP-N-acetylenolpyruvoylglucosamine.reductase.(EC.1.1.1.158)	Metabolism	Cell Wall Metabolism	MurB
SP_1372	SP_1581	0.863061	75	P	P	SP_1372	Hypothetical Protein	na	FIG01116936:.hypothetical.protein	Hypothetical/Unknown	Hypothetical/Unknown	na	SP_1581	Hypothetical Protein	na	hypothetical.protein	Hypothetical/Unknown	Hypothetical/Unknown	na
SP_0596	SP_1723	0.863052	75	P	P	SP_0596	na	na	FIG01115113:.hypothetical.protein	Hypothetical/Unknown	Hypothetical/Unknown	na	SP_1723	na	na	FIG01113976:.hypothetical.protein	Hypothetical/Unknown	Hypothetical/Unknown	na
SP_0071	SP_2159	0.862746	90	P	P	SP_0071	na	Membrane	IgA1.protease.(EC.3.4.24.13)	Genetic Information Processing	Folding Sorting Degradation	na	SP_2159	na	Intracellular	Fucolectin-related.protein	Metabolism	Carbohydrate Metabolism	na
SP_1878	SP_2096	0.862728	75	P	P	SP_1878	CBS domain protein	na	Inosine-5'-monophosphate.dehydrogenase.(EC.1.1.1.205)	Hypothetical/Unknown	Hypothetical/Unknown	na	SP_2096	N-acetyldiaminopimelate deacetylase	Intracellular	N-acetyl-LL-diaminopimelate.deacetylase.(EC.3.5.1.47)	Metabolism	Amino Acid Metabolism	na
SP_0883	SP_1059	0.862658	75	P	P	SP_0883	hypothetical protein	na	FIG01116675:.hypothetical.protein	Hypothetical/Unknown	Hypothetical/Unknown	na	SP_1059	na	na	hypothetical.protein	Hypothetical/Unknown	Hypothetical/Unknown	na
SP_0166	SP_0678	0.862559	86	P	P	SP_0166	Pyridoxal-dependent decarboxylase	Intracellular	pyridoxal-dependent.decarboxylase.Orn/Lys/Arg.family	Metabolism	Amino Acid Metabolism	na	SP_0678	hypothetical protein	na	Rhodanese-like.domain.protein	Hypothetical/Unknown	Hypothetical/Unknown	na
SP_0651	SP_1848	0.862546	82	P	P	SP_0651	na	na	na	na	Hypothetical/Unknown	na	SP_1848	Xanthine permease	Membrane	Xanthine.permease	Environmental Information Processing	Membrane Transport	pbuX
SP_0892	SP_1391	0.862219	82	P	P	SP_0892	putative type I restriction-modification system R subunit	Intracellular	Type.I.restriction-modification.system.restriction.subunit.R.(EC.3.1.21.3)	Genetic Information Processing	Dna Repair And Editing	hsdR	SP_1391	Hypothetical Protein	Membrane	FIG01114591:.hypothetical.protein	Hypothetical/Unknown	Hypothetical/Unknown	na
SP_0071	SP_0083	0.861882	82	P	P	SP_0071	na	Membrane	IgA1.protease.(EC.3.4.24.13)	Genetic Information Processing	Folding Sorting Degradation	na	SP_0083	DNA-binding response regulator	Intracellular	Two-component.response.regulator.SA14-24	Genetic Information Processing	Transcription	na
SP_2032	SP_2034	0.861142	82	P	P	SP_2032	na	Intracellular	Transcriptional.antiterminator.with.PTS.regulation.domain.SPy0181.ortholog	Genetic Information Processing	Transcription	na	SP_2034	L-xylulose 5-phosphate 3-epimerase	Intracellular	L-xylulose.5-phosphate.3-epimerase.(EC.5.1.3.-)	Metabolism	Carbohydrate Metabolism	na
SP_0169	SP_1581	0.859822	75	P	P	SP_0169	na	na	na	na	Hypothetical/Unknown	na	SP_1581	Hypothetical Protein	na	hypothetical.protein	Hypothetical/Unknown	Hypothetical/Unknown	na
SP_0473	SP_2020	0.859792	82	P	P	SP_0473	ROK family protein	Intracellular	Xylose.repressor.protein	Genetic Information Processing	Transcription	na	SP_2020	na	Intracellular	Transcriptional.regulator.GntR.family	Genetic Information Processing	Transcription	na
SP_0665	SP_1163	0.859383	78	P	P	SP_0665	aminodeoxychorismate synthase	Intracellular	Para-aminobenzoate.synthase.aminase.component.(EC.2.6.1.85)./.Aminodeoxychorismate.lyase.(EC.4.1.3.38)	Metabolism	Cofactor And Vitamin Metabolism	pabB	SP_1163	acetoin dehydrogenase E1 component subunit beta	Intracellular	Acetoin.dehydrogenase.E1.component.beta-subunit.(EC.1.2.4.-)	Metabolism	Cofactor And Vitamin Metabolism	na
SP_0596	SP_1198	0.859117	75	P	P	SP_0596	na	na	FIG01115113:.hypothetical.protein	Hypothetical/Unknown	Hypothetical/Unknown	na	SP_1198	Phosphotransferase system mannitol/fructose-specific IIA domain	Membrane	PTS.system.galactose-specific.IIA.component.(EC.2.7.1.69)	Environmental Information Processing	Membrane Transport	ptsN
SP_0303	SP_2106	0.858818	81	P	P	SP_0303	6-phospho-beta-glucosidase	Intracellular	6-phospho-beta-glucosidase.(EC.3.2.1.86)	Metabolism	Carbohydrate Metabolism	na	SP_2106	glycogen phosphorylase	Intracellular	Maltodextrin.phosphorylase.(EC.2.4.1.1)	Metabolism	Carbohydrate Metabolism	malP
SP_1543	SP_1581	0.85846	75	P	P	SP_1543	na	na	na	na	Hypothetical/Unknown	na	SP_1581	Hypothetical Protein	na	hypothetical.protein	Hypothetical/Unknown	Hypothetical/Unknown	na
SP_0496	SP_1527	0.858459	82	P	P	SP_0496	Na/Pi cotransporter II-like protein	Membrane	Sodium-dependent.phosphate.transporter	Environmental Information Processing	Membrane Transport	na	SP_1527	oligopeptide transporter	Membrane	Oligopeptide.ABC.transporter.periplasmic.oligopeptide-binding.protein.OppA.(TC.3.A.1.5.1)	Environmental Information Processing	Membrane Transport	na
SP_2035	SP_2038	0.857898	89	P	P	SP_2035	3-keto-L-gulonate-6-phosphate decarboxylase	Intracellular	3-keto-L-gulonate.6-phosphate.decarboxylase	Metabolism	Carbohydrate Metabolism	ulaD	SP_2038	PTS system ascorbate-specific transporter subunit IIC	Membrane	Ascorbate-specific.PTS.system.EIIC.component	Environmental Information Processing	Membrane Transport	ulaA
SP_0520	SP_0596	0.857871	75	P	P	SP_0520	na	na	Hypothetical.protein.in.cluster.with.Ecs.transporter.(in.Streptococci)	Hypothetical/Unknown	Hypothetical/Unknown	na	SP_0596	na	na	FIG01115113:.hypothetical.protein	Hypothetical/Unknown	Hypothetical/Unknown	na
SP_0378	SP_2061	0.857737	84	P	P	SP_0378	choline binding protein	Cell Wall	Choline.binding.protein.J	Cellular Processes	Cellular Community	na	SP_2061	na	na	FIG01114641:.hypothetical.protein	Hypothetical/Unknown	Hypothetical/Unknown	na
SP_1656	SP_1744	0.857699	75	P	P	SP_1656	Hypothetical Protein	na	FIG01116634:.hypothetical.protein	Hypothetical/Unknown	Hypothetical/Unknown	na	SP_1744	Ribosomal silencing factor RsfS	Intracellular	Ribosomal.silencing.factor.RsfA.(former.Iojap)	Genetic Information Processing	Translation	rsfS
SP_1821	SP_1830	0.857372	97	P	P	SP_1821	na	Intracellular	Catabolite.control.protein.A	Genetic Information Processing	Transcription	na	SP_1830	Putative phosphate transport system regulatory protein PhoU	Intracellular	Phosphate.transport.system.protein.phoU	Genetic Information Processing	Transcription	phoU
SP_1581	SP_1744	0.856846	75	P	P	SP_1581	Hypothetical Protein	na	hypothetical.protein	Hypothetical/Unknown	Hypothetical/Unknown	na	SP_1744	Ribosomal silencing factor RsfS	Intracellular	Ribosomal.silencing.factor.RsfA.(former.Iojap)	Genetic Information Processing	Translation	rsfS
SP_1527	SP_2035	0.856804	82	P	P	SP_1527	oligopeptide transporter	Membrane	Oligopeptide.ABC.transporter.periplasmic.oligopeptide-binding.protein.OppA.(TC.3.A.1.5.1)	Environmental Information Processing	Membrane Transport	na	SP_2035	3-keto-L-gulonate-6-phosphate decarboxylase	Intracellular	3-keto-L-gulonate.6-phosphate.decarboxylase	Metabolism	Carbohydrate Metabolism	ulaD
SP_0662	SP_0913	0.856351	83	P	P	SP_0662	Sensor histidine kinase	Membrane	Two-component.sensor.kinase.yesM.(EC.2.7.3.-).associated.with.MetSO.reductase	Environmental Information Processing	Signal Transduction	yesM	SP_0913	ABC transporter permease	Membrane	ABC.transporter.permease.protein	Environmental Information Processing	Membrane Transport	na
SP_1291	SP_2064	0.85629	85	P	P	SP_1291	Cof family protein	na	Promiscuous.sugar.phosphatase.YidA.haloacid.dehalogenase-like.phosphatase.family	Hypothetical/Unknown	Hypothetical/Unknown	na	SP_2064	haloacid dehalogenase-like family	na	hydrolase.haloacid.dehalogenase-like.family	Metabolism	Various Metabolism	na
SP_1031	SP_1381	0.856243	75	P	P	SP_1031	na	na	FIG01113997:.hypothetical.protein	Hypothetical/Unknown	Hypothetical/Unknown	na	SP_1381	Putative ABC transporter ATP-binding protein	Membrane	ABC.transporter.ATP-binding.protein	Environmental Information Processing	Membrane Transport	na
SP_0452	SP_0453	0.856124	82	P	P	SP_0452	na	Membrane	Amino.acid.ABC.transporter.ATP-binding.protein	Metabolism	Amino Acid Metabolism	na	SP_0453	na	Intracellular	IS1380-Spn1.transposase	Genetic Information Processing	Mobile Element/Pseudogene	na
SP_0374	SP_1664	0.85605	94	P	P	SP_0374	na	na	hypothetical.protein	Hypothetical/Unknown	Hypothetical/Unknown	na	SP_1664	Hypothetical Protein	Membrane	FIG001960:.FtsZ-interacting.protein.related.to.cell.division	Cellular Processes	Cell Division	YlmF/SepF
SP_0091	SP_2207	0.855541	84	P	P	SP_0091	ABC transporter permease	Membrane	Multiple.sugar.ABC.transporter.membrane-spanning.permease.protein.MsmG	Environmental Information Processing	Membrane Transport	UgpE	SP_2207	na	Membrane	Competence.protein.F.homolog.phosphoribosyltransferase.domain;.protein.YhgH.required.for.utilization.of.DNA.as.sole.source.of.carbon.and.energy	Environmental Information Processing	Membrane Transport	comFC
SP_1031	SP_1198	0.85534	75	P	P	SP_1031	na	na	FIG01113997:.hypothetical.protein	Hypothetical/Unknown	Hypothetical/Unknown	na	SP_1198	Phosphotransferase system mannitol/fructose-specific IIA domain	Membrane	PTS.system.galactose-specific.IIA.component.(EC.2.7.1.69)	Environmental Information Processing	Membrane Transport	ptsN
SP_0585	SP_1813	0.855234	78	P	P	SP_0585	5-methyltetrahydropteroyltriglutamate--homocysteine S-methyltransferase	Intracellular	5-methyltetrahydropteroyltriglutamate--.homocysteine.methyltransferase.(EC.2.1.1.14)	Metabolism	Amino Acid Metabolism	metE	SP_1813	N-(5'-phosphoribosyl)anthranilate isomerase	Intracellular	Phosphoribosylanthranilate.isomerase.(EC.5.3.1.24)	Metabolism	Amino Acid Metabolism	trpF
SP_1190	SP_1192	0.854012	89	P	P	SP_1190	na	Intracellular	Tagatose.16-diphosphate.aldolase.(EC.4.1.2.40)	Metabolism	Carbohydrate Metabolism	lacD	SP_1192	na	Intracellular	Galactose-6-phosphate.isomerase.LacB.subunit.(EC.5.3.1.26)	Metabolism	Carbohydrate Metabolism	lacB
SP_0883	SP_1744	0.853963	75	P	P	SP_0883	hypothetical protein	na	FIG01116675:.hypothetical.protein	Hypothetical/Unknown	Hypothetical/Unknown	na	SP_1744	Ribosomal silencing factor RsfS	Intracellular	Ribosomal.silencing.factor.RsfA.(former.Iojap)	Genetic Information Processing	Translation	rsfS
SP_0566	SP_1779	0.853494	82	P	P	SP_0566	Protein N-acetyltransferase RimJ/RimL family	Intracellular	PhnO.protein	Genetic Information Processing	Translation	na	SP_1779	na	na	hypothetical.protein	Hypothetical/Unknown	Hypothetical/Unknown	na
SP_1288	SP_2057	0.853181	83	P	P	SP_1288	Putative DNA-binding protein	Intracellular	Signal.recognition.particle.associated.protein	Genetic Information Processing	Transcription	na	SP_2057	peptidoglycan O-acetyltransferase OatA	Membrane	Acyltransferase.family	Metabolism	Cell Wall Metabolism	oaTA
SP_1454	SP_1723	0.85256	75	P	P	SP_1454	capsule biosynthesis protein	na	Capsule.biosynthesis.protein.capA	Metabolism	Capsule Metabolism	na	SP_1723	na	na	FIG01113976:.hypothetical.protein	Hypothetical/Unknown	Hypothetical/Unknown	na
SP_1371	SP_1375	0.852237	91	P	P	SP_1371	3-phosphoshikimate 1-carboxyvinyltransferase	Intracellular	5-Enolpyruvylshikimate-3-phosphate.synthase.(EC.2.5.1.19)	Metabolism	Amino Acid Metabolism	AroA	SP_1375	3-dehydroquinate synthase	Intracellular	3-dehydroquinate.synthase.(EC.4.2.3.4)	Metabolism	Amino Acid Metabolism	AroB
SP_0789	SP_1372	0.852115	75	P	P	SP_0789	DNA-binding transcriptional regulator PadR family	Intracellular	Transcriptional.regulator.PadR.family	Genetic Information Processing	Transcription	na	SP_1372	Hypothetical Protein	na	FIG01116936:.hypothetical.protein	Hypothetical/Unknown	Hypothetical/Unknown	na
SP_1895	SP_1897	0.85181	88	P	P	SP_1895	sugar ABC transporter substrate-binding protein	Membrane	Multiple.sugar.ABC.transporter.membrane-spanning.permease.protein.MsmG	Environmental Information Processing	Membrane Transport	rafG	SP_1897	sugar ABC transporter substrate-binding protein	Membrane	Multiple.sugar.ABC.transporter.substrate-binding.protein	Environmental Information Processing	Membrane Transport	rafE
SP_1527	SP_2032	0.851681	82	P	P	SP_1527	oligopeptide transporter	Membrane	Oligopeptide.ABC.transporter.periplasmic.oligopeptide-binding.protein.OppA.(TC.3.A.1.5.1)	Environmental Information Processing	Membrane Transport	na	SP_2032	na	Intracellular	Transcriptional.antiterminator.with.PTS.regulation.domain.SPy0181.ortholog	Genetic Information Processing	Transcription	na
SP_0880	SP_1715	0.851347	82	P	P	SP_0880	Cysteine sulfinate desulfinase/cysteine desulfurase or related enzyme	Intracellular	Putative.cysteine.desulfurase.associated.with.tRNA.4-thiouridine.synthase	Metabolism	Amino Acid Metabolism	nifS	SP_1715	ABC transporter ATP-binding protein	Membrane	ABC-type.multidrug.transport.system.ATPase.component	Environmental Information Processing	Membrane Transport	na
SP_0021	SP_0049	0.851277	78	P	P	SP_0021	deoxyuridine 5'-triphosphate nucleotidohydrolase	Intracellular	Deoxyuridine.5'-triphosphate.nucleotidohydrolase.(EC.3.6.1.23)	Metabolism	Nucleotide Metabolism	dut	SP_0049	vanZ protein	Cell Wall	Teicoplanin.resistance.protein	Cellular Processes	Antibiotic Response/Sensing	vanZ
SP_1031	SP_1656	0.851202	75	P	P	SP_1031	na	na	FIG01113997:.hypothetical.protein	Hypothetical/Unknown	Hypothetical/Unknown	na	SP_1656	Hypothetical Protein	na	FIG01116634:.hypothetical.protein	Hypothetical/Unknown	Hypothetical/Unknown	na
SP_2055	SP_2156	0.850707	83	P	P	SP_2055	zinc-containing alcohol dehydrogenase	Intracellular	Alcohol.dehydrogenase.(EC.1.1.1.1)	Metabolism	Carbohydrate Metabolism	na	SP_2156	na	na	Putative.stomatin/prohibitin-family.membrane.protease.subunit.YbbK	Hypothetical/Unknown	Hypothetical/Unknown	na
SP_0306	SP_2106	0.850445	81	P	P	SP_0306	transcriptional regulator	Intracellular	Transcriptional.antiterminator.of.lichenan.operon.BglG.family	Genetic Information Processing	Transcription	na	SP_2106	glycogen phosphorylase	Intracellular	Maltodextrin.phosphorylase.(EC.2.4.1.1)	Metabolism	Carbohydrate Metabolism	malP
SP_0883	SP_0951	0.850391	75	P	P	SP_0883	hypothetical protein	na	FIG01116675:.hypothetical.protein	Hypothetical/Unknown	Hypothetical/Unknown	na	SP_0951	transcriptional regulator possibly of competence genes	Intracellular	FIG01114257:.hypothetical.protein	Genetic Information Processing	Transcription	na
SP_0518	SP_1283	0.849976	95	P	P	SP_0518	na	na	hypothetical.protein	Hypothetical/Unknown	Hypothetical/Unknown	na	SP_1283	Heat shock protein HtpX	Membrane	Heat.shock.protein.HtpX.(EC.3.4.24.-)	Genetic Information Processing	Folding Sorting Degradation	HtpX
SP_0136	SP_0167	0.849746	82	P	P	SP_0136	na	Intracellular	Beta-13-glucosyltransferase	Metabolism	Carbohydrate Metabolism	na	SP_0167	na	na	FIG01119245:.hypothetical.protein	Hypothetical/Unknown	Hypothetical/Unknown	na
SP_0673	SP_0817	0.849475	82	P	P	SP_0673	hypothetical protein	na	Cystathionine.beta-lyase.(EC.4.4.1.8)	Hypothetical/Unknown	Hypothetical/Unknown	na	SP_0817	MutT/nudix family protein	Intracellular	Mutator.mutT.protein.(78-dihydro-8-oxoguanine-triphosphatase).(EC.3.6.1.-)	Genetic Information Processing	Dna Repair And Editing	na
SP_0795	SP_0892	0.84946	85	P	P	SP_0795	PEP-utilizing enzymes family protein	na	PEP-utilizing.enzymes.family.protein	Metabolism	Carbohydrate Metabolism	ppsA	SP_0892	putative type I restriction-modification system R subunit	Intracellular	Type.I.restriction-modification.system.restriction.subunit.R.(EC.3.1.21.3)	Genetic Information Processing	Dna Repair And Editing	hsdR
SP_0951	SP_1543	0.84914	75	P	P	SP_0951	transcriptional regulator possibly of competence genes	Intracellular	FIG01114257:.hypothetical.protein	Genetic Information Processing	Transcription	na	SP_1543	na	na	na	na	Hypothetical/Unknown	na
SP_0881	SP_1527	0.849114	85	P	P	SP_0881	(Thiamine biosynthesis protein ThiI) (tRNA 4-thiouridine synthase)	Intracellular	tRNA.S(4)U.4-thiouridine.synthase.(former.ThiI)	Metabolism	Cofactor And Vitamin Metabolism	thiI	SP_1527	oligopeptide transporter	Membrane	Oligopeptide.ABC.transporter.periplasmic.oligopeptide-binding.protein.OppA.(TC.3.A.1.5.1)	Environmental Information Processing	Membrane Transport	na
SP_0618	SP_1238	0.849073	81	P	P	SP_0618	excinuclease ABC subunit C	Intracellular	Excinuclease.ABC.subunit.C	Genetic Information Processing	Dna Repair And Editing	na	SP_1238	Excinuclease ABC subunit B	Intracellular	Excinuclease.ABC.subunit.B	Genetic Information Processing	Dna Repair And Editing	UvrB
SP_0167	SP_2094	0.848819	82	P	P	SP_0167	na	na	FIG01119245:.hypothetical.protein	Hypothetical/Unknown	Hypothetical/Unknown	na	SP_2094	rhomboid family serine protease	Membrane	Integral.membrane.protein.(Rhomboid.family)	Genetic Information Processing	Folding Sorting Degradation	na
SP_0892	SP_1587	0.84864	82	P	P	SP_0892	putative type I restriction-modification system R subunit	Intracellular	Type.I.restriction-modification.system.restriction.subunit.R.(EC.3.1.21.3)	Genetic Information Processing	Dna Repair And Editing	hsdR	SP_1587	Oxalate:formate antiporter	Membrane	Major.facilitator:Oxalate:Formate.Antiporter	Environmental Information Processing	Membrane Transport	na
SP_0789	SP_1744	0.848538	75	P	P	SP_0789	DNA-binding transcriptional regulator PadR family	Intracellular	Transcriptional.regulator.PadR.family	Genetic Information Processing	Transcription	na	SP_1744	Ribosomal silencing factor RsfS	Intracellular	Ribosomal.silencing.factor.RsfA.(former.Iojap)	Genetic Information Processing	Translation	rsfS
SP_0110	SP_0250	0.848527	88	P	P	SP_0110	na	Membrane	ABC.transporter.membrane-spanning.permease.-.amino.acid.transport	Cellular Processes	Cellular Community	na	SP_0250	PTS system transporter subunit IIC	Membrane	PTS.system.cellobiose-specific.IIC.component.(EC.2.7.1.69)	Environmental Information Processing	Membrane Transport	CelB
SP_0391	SP_0800	0.848314	88	P	P	SP_0391	choline binding protein	Cell Wall	Choline.binding.protein.J	Cellular Processes	Cellular Community	na	SP_0800	hypothetical protein	na	FIG01114180:.hypothetical.protein	Hypothetical/Unknown	Hypothetical/Unknown	na
SP_0641	SP_1319	0.848278	89	P	P	SP_0641	serine protease	Intracellular	C5a.peptidase.precursor.(EC.3.4.21.-)	Genetic Information Processing	Folding Sorting Degradation	na	SP_1319	V-type ATPase	Intracellular	V-type.ATP.synthase.subunit.C.(EC.3.6.3.14)	Environmental Information Processing	Membrane Transport	NtpC
SP_0951	SP_1581	0.8479	75	P	P	SP_0951	transcriptional regulator possibly of competence genes	Intracellular	FIG01114257:.hypothetical.protein	Genetic Information Processing	Transcription	na	SP_1581	Hypothetical Protein	na	hypothetical.protein	Hypothetical/Unknown	Hypothetical/Unknown	na
SP_0696	SP_2057	0.847643	81	P	P	SP_0696	na	na	na	na	Hypothetical/Unknown	na	SP_2057	peptidoglycan O-acetyltransferase OatA	Membrane	Acyltransferase.family	Metabolism	Cell Wall Metabolism	oaTA
SP_1316	SP_1325	0.847552	84	P	P	SP_1316	V-type ATPase	Intracellular	V-type.ATP.synthase.subunit.B.(EC.3.6.3.14)	Environmental Information Processing	Membrane Transport	NtpB	SP_1325	Hypothetical Protein	na	Nucleoside-diphosphate-sugar.epimerases	Hypothetical/Unknown	Hypothetical/Unknown	na
SP_0826	SP_0827	0.847549	78	P	P	SP_0826	hypothetical protein	na	FIG01114707:.hypothetical.protein	Hypothetical/Unknown	Hypothetical/Unknown	na	SP_0827	na	na	na	na	Hypothetical/Unknown	na
SP_0520	SP_1744	0.847479	75	P	P	SP_0520	na	na	Hypothetical.protein.in.cluster.with.Ecs.transporter.(in.Streptococci)	Hypothetical/Unknown	Hypothetical/Unknown	na	SP_1744	Ribosomal silencing factor RsfS	Intracellular	Ribosomal.silencing.factor.RsfA.(former.Iojap)	Genetic Information Processing	Translation	rsfS
SP_0066	SP_0071	0.847433	82	P	P	SP_0066	aldose 1-epimerase	Intracellular	Aldose.1-epimerase.(EC.5.1.3.3)	Metabolism	Carbohydrate Metabolism	galM	SP_0071	na	Membrane	IgA1.protease.(EC.3.4.24.13)	Genetic Information Processing	Folding Sorting Degradation	na
SP_1166	SP_1378	0.84741	96	P	P	SP_1166	MATE efflux family protein	Membrane	Dihydrolipoamide.acetyltransferase	Environmental Information Processing	Membrane Transport	na	SP_1378	rRNA methyltransferase	Intracellular	LSU.m5C1962.methyltransferase.RlmI	Genetic Information Processing	Translation	na
SP_0668	SP_2112	0.847356	81	P	P	SP_0668	glucokinase	Intracellular	Glucokinase.(EC.2.7.1.2)	Metabolism	Carbohydrate Metabolism	gki	SP_2112	Maltose operon transcriptional repressor MalR	Intracellular	Maltose.operon.transcriptional.repressor.MalR.LacI.family	Genetic Information Processing	Transcription	malR
SP_0789	SP_1059	0.847347	75	P	P	SP_0789	DNA-binding transcriptional regulator PadR family	Intracellular	Transcriptional.regulator.PadR.family	Genetic Information Processing	Transcription	na	SP_1059	na	na	hypothetical.protein	Hypothetical/Unknown	Hypothetical/Unknown	na
SP_1371	SP_1376	0.847344	94	P	P	SP_1371	3-phosphoshikimate 1-carboxyvinyltransferase	Intracellular	5-Enolpyruvylshikimate-3-phosphate.synthase.(EC.2.5.1.19)	Metabolism	Amino Acid Metabolism	AroA	SP_1376	Shikimate 5-dehydrogenase	Intracellular	Shikimate/quinate.5-dehydrogenase.I.beta.(EC.1.1.1.282)	Metabolism	Amino Acid Metabolism	AroE
SP_1370	SP_1375	0.847259	92	P	P	SP_1370	Shikimate kinase I	Intracellular	Shikimate.kinase.I.(EC.2.7.1.71)	Metabolism	Amino Acid Metabolism	AroK	SP_1375	3-dehydroquinate synthase	Intracellular	3-dehydroquinate.synthase.(EC.4.2.3.4)	Metabolism	Amino Acid Metabolism	AroB
SP_0789	SP_1031	0.847218	75	P	P	SP_0789	DNA-binding transcriptional regulator PadR family	Intracellular	Transcriptional.regulator.PadR.family	Genetic Information Processing	Transcription	na	SP_1031	na	na	FIG01113997:.hypothetical.protein	Hypothetical/Unknown	Hypothetical/Unknown	na
SP_0169	SP_1744	0.846729	75	P	P	SP_0169	na	na	na	na	Hypothetical/Unknown	na	SP_1744	Ribosomal silencing factor RsfS	Intracellular	Ribosomal.silencing.factor.RsfA.(former.Iojap)	Genetic Information Processing	Translation	rsfS
SP_1723	SP_1744	0.846572	75	P	P	SP_1723	na	na	FIG01113976:.hypothetical.protein	Hypothetical/Unknown	Hypothetical/Unknown	na	SP_1744	Ribosomal silencing factor RsfS	Intracellular	Ribosomal.silencing.factor.RsfA.(former.Iojap)	Genetic Information Processing	Translation	rsfS
SP_0753	SP_1859	0.846541	78	P	P	SP_0753	Branched-chain amino acid ABC transporter ATP-binding protein	Intracellular	Branched-chain.amino.acid.transport.ATP-binding.protein.LivF.(TC.3.A.1.4.1)	Environmental Information Processing	Membrane Transport	livF	SP_1859	na	Membrane	Ribosyl.nicotinamide.transporter.PnuC-like	Environmental Information Processing	Membrane Transport	na
SP_0789	SP_0883	0.845724	75	P	P	SP_0789	DNA-binding transcriptional regulator PadR family	Intracellular	Transcriptional.regulator.PadR.family	Genetic Information Processing	Transcription	na	SP_0883	hypothetical protein	na	FIG01116675:.hypothetical.protein	Hypothetical/Unknown	Hypothetical/Unknown	na
SP_1675	SP_1681	0.845682	80	P	P	SP_1675	Hypothetical Protein	Intracellular	N-acetylmannosamine.kinase.(EC.2.7.1.60)	Metabolism	Carbohydrate Metabolism	na	SP_1681	Putative sugar ABC transporter permease component	Membrane	ABC.transporter.predicted.N-acetylneuraminate.transport.system.permease.protein.2	Environmental Information Processing	Membrane Transport	na
SP_2038	SP_2039	0.845104	82	P	P	SP_2038	PTS system ascorbate-specific transporter subunit IIC	Membrane	Ascorbate-specific.PTS.system.EIIC.component	Environmental Information Processing	Membrane Transport	ulaA	SP_2039	na	na	Sakacin.A.production.response.regulator	Hypothetical/Unknown	Hypothetical/Unknown	na
SP_0883	SP_1543	0.844973	75	P	P	SP_0883	hypothetical protein	na	FIG01116675:.hypothetical.protein	Hypothetical/Unknown	Hypothetical/Unknown	na	SP_1543	na	na	na	na	Hypothetical/Unknown	na
SP_0735	SP_0881	0.844462	87	P	P	SP_0735	6-phospho-beta-glucosidase	Intracellular	6-phospho-beta-glucosidase.(EC.3.2.1.86)	Metabolism	Carbohydrate Metabolism	ascB	SP_0881	(Thiamine biosynthesis protein ThiI) (tRNA 4-thiouridine synthase)	Intracellular	tRNA.S(4)U.4-thiouridine.synthase.(former.ThiI)	Metabolism	Cofactor And Vitamin Metabolism	thiI
SP_0585	SP_1974	0.843863	76	P	P	SP_0585	5-methyltetrahydropteroyltriglutamate--homocysteine S-methyltransferase	Intracellular	5-methyltetrahydropteroyltriglutamate--.homocysteine.methyltransferase.(EC.2.1.1.14)	Metabolism	Amino Acid Metabolism	metE	SP_1974	Acylphosphatase	Intracellular	Predicted.nucleoside.phosphatase	Metabolism	Various Metabolism	na
SP_1759	SP_1764	0.843858	86	P	P	SP_1759	accessory Sec system translocase SecA2	Membrane	Protein.export.cytoplasm.protein.SecA2.ATPase.RNA.helicase.(TC.3.A.5.1.1)	Genetic Information Processing	Folding Sorting Degradation	secA2	SP_1764	glycosyl transferase family 2	Intracellular	Beta-13-glucosyltransferase	Metabolism	Various Metabolism	na
SP_1937	SP_1938	0.843483	80	P	P	SP_1937	N-acetylmuramoyl-L-alanine amidase	Cell Wall	Cell.wall-associated.murein.hydrolase.LytA	Metabolism	Cell Wall Metabolism	lytA	SP_1938	na	na	hypothetical.protein	Hypothetical/Unknown	Hypothetical/Unknown	na
SP_1288	SP_2027	0.843314	81	P	P	SP_1288	Putative DNA-binding protein	Intracellular	Signal.recognition.particle.associated.protein	Genetic Information Processing	Transcription	na	SP_2027	na	na	MORN.motif.family.protein	Hypothetical/Unknown	Hypothetical/Unknown	na
SP_0071	SP_0253	0.843143	82	P	P	SP_0071	na	Membrane	IgA1.protease.(EC.3.4.24.13)	Genetic Information Processing	Folding Sorting Degradation	na	SP_0253	glycerol dehydrogenase	Intracellular	Glycerol.dehydrogenase.(EC.1.1.1.6)	Metabolism	Carbohydrate Metabolism	gldA
SP_2163	SP_2169	0.842965	82	P	P	SP_2163	PTS system mannose-specific IIB component	Membrane	Predicted.L-fucose-specific.phosphotransferase.system.EIIB.component	Environmental Information Processing	Membrane Transport	na	SP_2169	ABC zinc transporter ATP-binding component	Membrane	Candidate.zinc-binding.lipoprotein.ZinT	Environmental Information Processing	Membrane Transport	AdcA
SP_0951	SP_1372	0.84263	75	P	P	SP_0951	transcriptional regulator possibly of competence genes	Intracellular	FIG01114257:.hypothetical.protein	Genetic Information Processing	Transcription	na	SP_1372	Hypothetical Protein	na	FIG01116936:.hypothetical.protein	Hypothetical/Unknown	Hypothetical/Unknown	na
SP_0523	SP_1972	0.842609	82	P	P	SP_0523	ABC transporter permease protein	Membrane	ABC.transporter.permease.protein.EscB	Environmental Information Processing	Membrane Transport	ecsB	SP_1972	na	na	FIG005935:.membrane.protein	Hypothetical/Unknown	Hypothetical/Unknown	na
SP_1017	SP_1527	0.842452	92	P	P	SP_1017	4-oxalocrotonate tautomerase (EC 2.7.1.21)	Intracellular	4-oxalocrotonate.tautomerase.(EC.5.3.2.-);.Xylose.transport.system.permease.protein.XylH	Metabolism	Various Metabolism	na	SP_1527	oligopeptide transporter	Membrane	Oligopeptide.ABC.transporter.periplasmic.oligopeptide-binding.protein.OppA.(TC.3.A.1.5.1)	Environmental Information Processing	Membrane Transport	na
SP_2085	SP_2235	0.842075	90	P	P	SP_2085	na	Membrane	Phosphate.transport.system.permease.protein.PstC.(TC.3.A.1.7.1)	Environmental Information Processing	Membrane Transport	pstC	SP_2235	Response regulator of the competence regulon ComE	Intracellular	Response.regulator.of.the.competence.regulon.ComE	Cellular Processes	Cellular Community	comE
SP_1897	SP_1898	0.8418	80	P	P	SP_1897	sugar ABC transporter substrate-binding protein	Membrane	Multiple.sugar.ABC.transporter.substrate-binding.protein	Environmental Information Processing	Membrane Transport	rafE	SP_1898	Alpha-galactosidase	Intracellular	Alpha-galactosidase.(EC.3.2.1.22)	Metabolism	Carbohydrate Metabolism	aga
SP_0645	SP_1581	0.841706	75	P	P	SP_0645	Phosphotransferase system mannitol/fructose-specific IIA domain	Membrane	PTS.system.galactose-specific.IIA.component.(EC.2.7.1.69)	Environmental Information Processing	Membrane Transport	ptsN	SP_1581	Hypothetical Protein	na	hypothetical.protein	Hypothetical/Unknown	Hypothetical/Unknown	na
SP_0062	SP_0071	0.841527	82	P	P	SP_0062	PTS system transporter subunit IIC	Membrane	PTS.system.galactosamine-specific.IIC.component.(EC.2.7.1.69)	Environmental Information Processing	Membrane Transport	ManY	SP_0071	na	Membrane	IgA1.protease.(EC.3.4.24.13)	Genetic Information Processing	Folding Sorting Degradation	na
SP_0586	SP_2034	0.841507	82	P	P	SP_0586	510-methylenetetrahydrofolate reductase	Intracellular	510-methylenetetrahydrofolate.reductase.(EC.1.5.1.20)	Metabolism	Amino Acid Metabolism	na	SP_2034	L-xylulose 5-phosphate 3-epimerase	Intracellular	L-xylulose.5-phosphate.3-epimerase.(EC.5.1.3.-)	Metabolism	Carbohydrate Metabolism	na
SP_1390	SP_1723	0.841367	75	P	P	SP_1390	UDP-N-acetylenolpyruvoylglucosamine reductase	Intracellular	UDP-N-acetylenolpyruvoylglucosamine.reductase.(EC.1.1.1.158)	Metabolism	Cell Wall Metabolism	MurB	SP_1723	na	na	FIG01113976:.hypothetical.protein	Hypothetical/Unknown	Hypothetical/Unknown	na
SP_0263	SP_0523	0.841056	82	P	P	SP_0263	eep protein	Intracellular	Membrane-associated.zinc.metalloprotease	Genetic Information Processing	Folding Sorting Degradation	na	SP_0523	ABC transporter permease protein	Membrane	ABC.transporter.permease.protein.EscB	Environmental Information Processing	Membrane Transport	ecsB
SP_0645	SP_0985	0.840988	75	P	P	SP_0645	Phosphotransferase system mannitol/fructose-specific IIA domain	Membrane	PTS.system.galactose-specific.IIA.component.(EC.2.7.1.69)	Environmental Information Processing	Membrane Transport	ptsN	SP_0985	Transcriptional regulator	Intracellular	Transcriptional.regulator	Genetic Information Processing	Transcription	na
SP_0169	SP_1372	0.840953	75	P	P	SP_0169	na	na	na	na	Hypothetical/Unknown	na	SP_1372	Hypothetical Protein	na	FIG01116936:.hypothetical.protein	Hypothetical/Unknown	Hypothetical/Unknown	na
SP_0136	SP_1946	0.840882	82	P	P	SP_0136	na	Intracellular	Beta-13-glucosyltransferase	Metabolism	Carbohydrate Metabolism	na	SP_1946	transcriptional regulator PlcR	Intracellular	transcriptional.regulator.PlcR.putative	Genetic Information Processing	Transcription	plcR
SP_0582	SP_0913	0.840855	82	P	P	SP_0582	putative integral membrane protein (possible nuclease activity)	Membrane	putative.integral.membrane.protein.(possible.nuclease.activity)	Hypothetical/Unknown	Hypothetical/Unknown	na	SP_0913	ABC transporter permease	Membrane	ABC.transporter.permease.protein	Environmental Information Processing	Membrane Transport	na
SP_1031	SP_1543	0.840814	75	P	P	SP_1031	na	na	FIG01113997:.hypothetical.protein	Hypothetical/Unknown	Hypothetical/Unknown	na	SP_1543	na	na	na	na	Hypothetical/Unknown	na
SP_0599	SP_1399	0.840359	96	P	P	SP_0599	ABC-type antimicrobial peptide transport system permease component	Membrane	ABC.transporter.membrane-spanning.permease.Pep.export.Vex3	Environmental Information Processing	Membrane Transport	vex1	SP_1399	Phosphate ABC transporter permease component	Membrane	Phosphate.transport.system.permease.protein.PstC.(TC.3.A.1.7.1)	Environmental Information Processing	Membrane Transport	PstC
SP_0665	SP_1814	0.840198	78	P	P	SP_0665	aminodeoxychorismate synthase	Intracellular	Para-aminobenzoate.synthase.aminase.component.(EC.2.6.1.85)./.Aminodeoxychorismate.lyase.(EC.4.1.3.38)	Metabolism	Cofactor And Vitamin Metabolism	pabB	SP_1814	indole-3-glycerol-phosphate synthase	Intracellular	Indole-3-glycerol.phosphate.synthase.(EC.4.1.1.48)	Metabolism	Amino Acid Metabolism	trpC
SP_0791	SP_0795	0.840121	83	P	P	SP_0791	Oxidoreductase aldo/keto reductase family	Intracellular	Oxidoreductase.aldo/keto.reductase.family	Metabolism	Various Metabolism	ydhF	SP_0795	PEP-utilizing enzymes family protein	na	PEP-utilizing.enzymes.family.protein	Metabolism	Carbohydrate Metabolism	ppsA
SP_0281	SP_2017	0.839552	79	P	P	SP_0281	aminopeptidase	Intracellular	Aminopeptidase.C.(EC.3.4.22.40)	Genetic Information Processing	Folding Sorting Degradation	na	SP_2017	dicarboxylate carrier protein MatC	Membrane	Malonate.permease	Environmental Information Processing	Membrane Transport	na
SP_1679	SP_1763	0.839484	78	P	P	SP_1679	Hypothetical Protein	na	FIG01116182:.hypothetical.protein	Hypothetical/Unknown	Hypothetical/Unknown	na	SP_1763	preprotein translocase subunit SecY	Membrane	Preprotein.translocase.SecY2.subunit.(TC.3.A.5.1.1)	Genetic Information Processing	Folding Sorting Degradation	secY
SP_0883	SP_1381	0.839194	75	P	P	SP_0883	hypothetical protein	na	FIG01116675:.hypothetical.protein	Hypothetical/Unknown	Hypothetical/Unknown	na	SP_1381	Putative ABC transporter ATP-binding protein	Membrane	ABC.transporter.ATP-binding.protein	Environmental Information Processing	Membrane Transport	na
SP_0463	SP_0577	0.838888	87	P	P	SP_0463	cell wall surface anchor family protein	Cell Wall	Cell.wall.surface.anchor.family.protein	Cellular Processes	Structural Proteins	na	SP_0577	PTS system beta-glucosides-specific transporter subunit IIABC	Membrane	PTS.system.beta-glucoside-specific.IIB.component.(EC.2.7.1.69)./.PTS.system.beta-glucoside-specific.IIC.component.(EC.2.7.1.69)./.PTS.system.beta-glucoside-specific.IIA.component.(EC.2.7.1.69)	Environmental Information Processing	Membrane Transport	na
SP_0136	SP_0166	0.8388	82	P	P	SP_0136	na	Intracellular	Beta-13-glucosyltransferase	Metabolism	Carbohydrate Metabolism	na	SP_0166	Pyridoxal-dependent decarboxylase	Intracellular	pyridoxal-dependent.decarboxylase.Orn/Lys/Arg.family	Metabolism	Amino Acid Metabolism	na
SP_0200	SP_2077	0.838595	84	P	P	SP_0200	Competence-induced protein Ccs4	Intracellular	Competence-induced.protein.Ccs4	Cellular Processes	Cellular Community	na	SP_2077	Arginine repressor	Intracellular	Arginine.pathway.regulatory.protein.ArgR.repressor.of.arg.regulon	Genetic Information Processing	Transcription	argR
SP_1163	SP_1166	0.838578	78	P	P	SP_1163	acetoin dehydrogenase E1 component subunit beta	Intracellular	Acetoin.dehydrogenase.E1.component.beta-subunit.(EC.1.2.4.-)	Metabolism	Cofactor And Vitamin Metabolism	na	SP_1166	MATE efflux family protein	Membrane	Dihydrolipoamide.acetyltransferase	Environmental Information Processing	Membrane Transport	na
SP_0045	SP_0046	0.838578	80	P	P	SP_0045	phosphoribosylformylglycinamidine synthase	Intracellular	Phosphoribosylformylglycinamidine.synthase.synthetase.subunit.(EC.6.3.5.3)./.Phosphoribosylformylglycinamidine.synthase.glutamine.amidotransferase.subunit.(EC.6.3.5.3)	Metabolism	Nucleotide Metabolism	na	SP_0046	amidophosphoribosyltransferase	Intracellular	Amidophosphoribosyltransferase.(EC.2.4.2.14)	Metabolism	Nucleotide Metabolism	purF
SP_0880	SP_0881	0.838267	83	P	P	SP_0880	Cysteine sulfinate desulfinase/cysteine desulfurase or related enzyme	Intracellular	Putative.cysteine.desulfurase.associated.with.tRNA.4-thiouridine.synthase	Metabolism	Amino Acid Metabolism	nifS	SP_0881	(Thiamine biosynthesis protein ThiI) (tRNA 4-thiouridine synthase)	Intracellular	tRNA.S(4)U.4-thiouridine.synthase.(former.ThiI)	Metabolism	Cofactor And Vitamin Metabolism	thiI
SP_0892	SP_1316	0.838178	86	P	P	SP_0892	putative type I restriction-modification system R subunit	Intracellular	Type.I.restriction-modification.system.restriction.subunit.R.(EC.3.1.21.3)	Genetic Information Processing	Dna Repair And Editing	hsdR	SP_1316	V-type ATPase	Intracellular	V-type.ATP.synthase.subunit.B.(EC.3.6.3.14)	Environmental Information Processing	Membrane Transport	NtpB
SP_1039	SP_1142	0.837857	78	P	P	SP_1039	na	na	FIG01115587:.hypothetical.protein	Hypothetical/Unknown	Hypothetical/Unknown	na	SP_1142	na	na	FIG01118498:.hypothetical.protein	Hypothetical/Unknown	Hypothetical/Unknown	na
SP_0705	SP_0907	0.837616	83	P	P	SP_0705	hypothetical protein	na	FIG01114060:.hypothetical.protein	Hypothetical/Unknown	Hypothetical/Unknown	na	SP_0907	putative capsular polysaccharide biosynthesis protein	na	Beta-13-glucosyltransferase	Metabolism	Capsule Metabolism	na
SP_0946	SP_1586	0.837521	88	P	P	SP_0946	unknown function; binds RNA	na	S1.RNA.binding.domain	Hypothetical/Unknown	Hypothetical/Unknown	na	SP_1586	ATP-dependent RNA helicase	Intracellular	DEAD-box.ATP-dependent.RNA.helicase.CshA.(EC.3.6.4.13)	Genetic Information Processing	Translation	na
SP_0083	SP_0144	0.837518	83	P	P	SP_0083	DNA-binding response regulator	Intracellular	Two-component.response.regulator.SA14-24	Genetic Information Processing	Transcription	na	SP_0144	na	Membrane	FIG01115235:.hypothetical.protein	Genetic Information Processing	Folding Sorting Degradation	na
SP_0817	SP_0905	0.837389	82	P	P	SP_0817	MutT/nudix family protein	Intracellular	Mutator.mutT.protein.(78-dihydro-8-oxoguanine-triphosphatase).(EC.3.6.1.-)	Genetic Information Processing	Dna Repair And Editing	na	SP_0905	hypothetical protein	na	possible.permease	Hypothetical/Unknown	Hypothetical/Unknown	yraQ
SP_1112	SP_1715	0.837286	85	P	P	SP_1112	degV family protein	Membrane	Hypothetical.protein.DUF194.DegV.family	Environmental Information Processing	Membrane Transport	na	SP_1715	ABC transporter ATP-binding protein	Membrane	ABC-type.multidrug.transport.system.ATPase.component	Environmental Information Processing	Membrane Transport	na
SP_2157	SP_2162	0.83719	82	P	P	SP_2157	na	Intracellular	Lactaldehyde.dehydrogenase.involved.in.fucose.or.rhamnose.utilization.(EC.1.2.1.22)	Metabolism	Carbohydrate Metabolism	na	SP_2162	PTS system mannose-specific IIC component	Membrane	PTS.system.mannose-specific.IIC.component.(EC.2.7.1.69)	Environmental Information Processing	Membrane Transport	na
SP_1381	SP_1543	0.836876	75	P	P	SP_1381	Putative ABC transporter ATP-binding protein	Membrane	ABC.transporter.ATP-binding.protein	Environmental Information Processing	Membrane Transport	na	SP_1543	na	na	na	na	Hypothetical/Unknown	na
SP_0496	SP_0662	0.836861	82	P	P	SP_0496	Na/Pi cotransporter II-like protein	Membrane	Sodium-dependent.phosphate.transporter	Environmental Information Processing	Membrane Transport	na	SP_0662	Sensor histidine kinase	Membrane	Two-component.sensor.kinase.yesM.(EC.2.7.3.-).associated.with.MetSO.reductase	Environmental Information Processing	Signal Transduction	yesM
SP_1154	SP_1221	0.836844	89	P	P	SP_1154	immunoglobulin A1 protease	Extracellular	IgA1.protease.(EC.3.4.24.13)	Cellular Processes	Cellular Community	na	SP_1221	Putative type II restriction endonuclease	Intracellular	Type.II.restriction.endonuclease	Genetic Information Processing	Dna Repair And Editing	na
SP_1623	SP_1664	0.836811	87	P	P	SP_1623	Putative cation transporter ATPase	Membrane	Cation-transporting.ATPase.E1-E2.family	Environmental Information Processing	Membrane Transport	na	SP_1664	Hypothetical Protein	Membrane	FIG001960:.FtsZ-interacting.protein.related.to.cell.division	Cellular Processes	Cell Division	YlmF/SepF
SP_0585	SP_1859	0.836755	78	P	P	SP_0585	5-methyltetrahydropteroyltriglutamate--homocysteine S-methyltransferase	Intracellular	5-methyltetrahydropteroyltriglutamate--.homocysteine.methyltransferase.(EC.2.1.1.14)	Metabolism	Amino Acid Metabolism	metE	SP_1859	na	Membrane	Ribosyl.nicotinamide.transporter.PnuC-like	Environmental Information Processing	Membrane Transport	na
SP_1587	SP_1848	0.836523	82	P	P	SP_1587	Oxalate:formate antiporter	Membrane	Major.facilitator:Oxalate:Formate.Antiporter	Environmental Information Processing	Membrane Transport	na	SP_1848	Xanthine permease	Membrane	Xanthine.permease	Environmental Information Processing	Membrane Transport	pbuX
SP_1687	SP_1766	0.836381	87	P	P	SP_1687	na	na	na	na	Hypothetical/Unknown	na	SP_1766	glycosyl transferase family 8	Intracellular	Putative.CDP-glycerol:glycerophosphate.glycerophosphotransferase.(EC.2.7.8.-)	Metabolism	Various Metabolism	na
SP_0395	SP_0453	0.836278	77	P	P	SP_0395	transcriptional regulator	Intracellular	Mannitol.operon.activator.BglG.family	Genetic Information Processing	Transcription	na	SP_0453	na	Intracellular	IS1380-Spn1.transposase	Genetic Information Processing	Mobile Element/Pseudogene	na
SP_0144	SP_0539	0.836177	83	P	P	SP_0144	na	Membrane	FIG01115235:.hypothetical.protein	Genetic Information Processing	Folding Sorting Degradation	na	SP_0539	Bacteriocin	Extracellular	Bacteriocin-like.peptide.M.BlpM	Cellular Processes	Cellular Community	blpM
SP_0913	SP_1316	0.836112	79	P	P	SP_0913	ABC transporter permease	Membrane	ABC.transporter.permease.protein	Environmental Information Processing	Membrane Transport	na	SP_1316	V-type ATPase	Intracellular	V-type.ATP.synthase.subunit.B.(EC.3.6.3.14)	Environmental Information Processing	Membrane Transport	NtpB
SP_0169	SP_2096	0.835897	75	P	P	SP_0169	na	na	na	na	Hypothetical/Unknown	na	SP_2096	N-acetyldiaminopimelate deacetylase	Intracellular	N-acetyl-LL-diaminopimelate.deacetylase.(EC.3.5.1.47)	Metabolism	Amino Acid Metabolism	na
SP_0391	SP_0697	0.83582	99	P	P	SP_0391	choline binding protein	Cell Wall	Choline.binding.protein.J	Cellular Processes	Cellular Community	na	SP_0697	na	na	na	na	Hypothetical/Unknown	na
SP_0905	SP_2035	0.835808	82	P	P	SP_0905	hypothetical protein	na	possible.permease	Hypothetical/Unknown	Hypothetical/Unknown	yraQ	SP_2035	3-keto-L-gulonate-6-phosphate decarboxylase	Intracellular	3-keto-L-gulonate.6-phosphate.decarboxylase	Metabolism	Carbohydrate Metabolism	ulaD
SP_0525	SP_1796	0.835686	82	P	P	SP_0525	DNA-binding response regulator	Intracellular	BlpS.protein	Genetic Information Processing	Transcription	blpS	SP_1796	na	Membrane	ABC.transporter.substrate-binding.protein	Environmental Information Processing	Membrane Transport	na
SP_0913	SP_0956	0.835604	82	P	P	SP_0913	ABC transporter permease	Membrane	ABC.transporter.permease.protein	Environmental Information Processing	Membrane Transport	na	SP_0956	hypothetical protein	na	FIG01115703:.hypothetical.protein	Hypothetical/Unknown	Hypothetical/Unknown	na
SP_0883	SP_1932	0.835226	75	P	P	SP_0883	hypothetical protein	na	FIG01116675:.hypothetical.protein	Hypothetical/Unknown	Hypothetical/Unknown	na	SP_1932	na	na	FIG01115741:.hypothetical.protein	Hypothetical/Unknown	Hypothetical/Unknown	na
SP_1390	SP_1744	0.835188	75	P	P	SP_1390	UDP-N-acetylenolpyruvoylglucosamine reductase	Intracellular	UDP-N-acetylenolpyruvoylglucosamine.reductase.(EC.1.1.1.158)	Metabolism	Cell Wall Metabolism	MurB	SP_1744	Ribosomal silencing factor RsfS	Intracellular	Ribosomal.silencing.factor.RsfA.(former.Iojap)	Genetic Information Processing	Translation	rsfS
SP_0139	SP_1860	0.834973	82	P	P	SP_0139	na	na	FIG01114613:.hypothetical.protein	Hypothetical/Unknown	Hypothetical/Unknown	na	SP_1860	Choline transporter	Membrane	L-proline.glycine.betaine.binding.ABC.transporter.protein.ProX.(TC.3.A.1.12.1)./.Osmotic.adaptation	Environmental Information Processing	Membrane Transport	proWX
SP_1859	SP_1974	0.834723	75	P	P	SP_1859	na	Membrane	Ribosyl.nicotinamide.transporter.PnuC-like	Environmental Information Processing	Membrane Transport	na	SP_1974	Acylphosphatase	Intracellular	Predicted.nucleoside.phosphatase	Metabolism	Various Metabolism	na
SP_0696	SP_1604	0.83468	84	P	P	SP_0696	na	na	na	na	Hypothetical/Unknown	na	SP_1604	Hypothetical Protein	na	FIG01114090:.hypothetical.protein	Hypothetical/Unknown	Hypothetical/Unknown	na
SP_1198	SP_1390	0.834536	75	P	P	SP_1198	Phosphotransferase system mannitol/fructose-specific IIA domain	Membrane	PTS.system.galactose-specific.IIA.component.(EC.2.7.1.69)	Environmental Information Processing	Membrane Transport	ptsN	SP_1390	UDP-N-acetylenolpyruvoylglucosamine reductase	Intracellular	UDP-N-acetylenolpyruvoylglucosamine.reductase.(EC.1.1.1.158)	Metabolism	Cell Wall Metabolism	MurB
SP_0520	SP_0883	0.834356	75	P	P	SP_0520	na	na	Hypothetical.protein.in.cluster.with.Ecs.transporter.(in.Streptococci)	Hypothetical/Unknown	Hypothetical/Unknown	na	SP_0883	hypothetical protein	na	FIG01116675:.hypothetical.protein	Hypothetical/Unknown	Hypothetical/Unknown	na
SP_0986	SP_1623	0.834334	71	P	P	SP_0986	hypothetical protein	na	Integral.membrane.protein	Hypothetical/Unknown	Hypothetical/Unknown	na	SP_1623	Putative cation transporter ATPase	Membrane	Cation-transporting.ATPase.E1-E2.family	Environmental Information Processing	Membrane Transport	na
SP_1059	SP_1381	0.834323	75	P	P	SP_1059	na	na	hypothetical.protein	Hypothetical/Unknown	Hypothetical/Unknown	na	SP_1381	Putative ABC transporter ATP-binding protein	Membrane	ABC.transporter.ATP-binding.protein	Environmental Information Processing	Membrane Transport	na
SP_1391	SP_1923	0.834259	82	P	P	SP_1391	Hypothetical Protein	Membrane	FIG01114591:.hypothetical.protein	Hypothetical/Unknown	Hypothetical/Unknown	na	SP_1923	Pneumolysin (Thiol-activated cytolysin)	na	Thiol-activated.cytolysin.#.pneumolysin	Cellular Processes	Cellular Community	ply
SP_1391	SP_1527	0.834218	82	P	P	SP_1391	Hypothetical Protein	Membrane	FIG01114591:.hypothetical.protein	Hypothetical/Unknown	Hypothetical/Unknown	na	SP_1527	oligopeptide transporter	Membrane	Oligopeptide.ABC.transporter.periplasmic.oligopeptide-binding.protein.OppA.(TC.3.A.1.5.1)	Environmental Information Processing	Membrane Transport	na
SP_0496	SP_1112	0.834192	87	P	P	SP_0496	Na/Pi cotransporter II-like protein	Membrane	Sodium-dependent.phosphate.transporter	Environmental Information Processing	Membrane Transport	na	SP_1112	degV family protein	Membrane	Hypothetical.protein.DUF194.DegV.family	Environmental Information Processing	Membrane Transport	na
SP_1527	SP_2034	0.834188	82	P	P	SP_1527	oligopeptide transporter	Membrane	Oligopeptide.ABC.transporter.periplasmic.oligopeptide-binding.protein.OppA.(TC.3.A.1.5.1)	Environmental Information Processing	Membrane Transport	na	SP_2034	L-xylulose 5-phosphate 3-epimerase	Intracellular	L-xylulose.5-phosphate.3-epimerase.(EC.5.1.3.-)	Metabolism	Carbohydrate Metabolism	na
SP_0905	SP_2034	0.834085	82	P	P	SP_0905	hypothetical protein	na	possible.permease	Hypothetical/Unknown	Hypothetical/Unknown	yraQ	SP_2034	L-xylulose 5-phosphate 3-epimerase	Intracellular	L-xylulose.5-phosphate.3-epimerase.(EC.5.1.3.-)	Metabolism	Carbohydrate Metabolism	na
SP_0586	SP_1824	0.833944	82	P	P	SP_0586	510-methylenetetrahydrofolate reductase	Intracellular	510-methylenetetrahydrofolate.reductase.(EC.1.5.1.20)	Metabolism	Amino Acid Metabolism	na	SP_1824	na	Membrane	Ferric.iron.ABC.transporter.permease.protein	Environmental Information Processing	Membrane Transport	na
SP_0133	SP_0166	0.833831	89	P	P	SP_0133	na	Intracellular	Exopolysaccharide.biosynthesis.glycosyltransferase.EpsF.(EC.2.4.1.-)	Metabolism	Carbohydrate Metabolism	na	SP_0166	Pyridoxal-dependent decarboxylase	Intracellular	pyridoxal-dependent.decarboxylase.Orn/Lys/Arg.family	Metabolism	Amino Acid Metabolism	na
SP_0999	SP_1325	0.833775	84	P	P	SP_0999	Cytochrome c-type biogenesis protein CcdA	Membrane	Cytochrome.c-type.biogenesis.protein.CcdA.homolog.associated.with.MetSO.reductase	Metabolism	Cofactor And Vitamin Metabolism	ccdA	SP_1325	Hypothetical Protein	na	Nucleoside-diphosphate-sugar.epimerases	Hypothetical/Unknown	Hypothetical/Unknown	na
SP_0180	SP_1936	0.833613	80	P	P	SP_0180	DNA-3-methyladenine glycosylase I	Intracellular	DNA-3-methyladenine.glycosylase.(EC.3.2.2.20)	Genetic Information Processing	Dna Repair And Editing	na	SP_1936	type II restriction-modification system regulatory protein	na	type.II.restriction-modification.system.regulatory.protein.putative	Genetic Information Processing	Transcription	na
SP_0134	SP_1946	0.833564	82	P	P	SP_0134	na	na	Exopolysaccharide.biosynthesis.glycosyltransferase.EpsF.(EC.2.4.1.-)	Hypothetical/Unknown	Hypothetical/Unknown	na	SP_1946	transcriptional regulator PlcR	Intracellular	transcriptional.regulator.PlcR.putative	Genetic Information Processing	Transcription	plcR
SP_1688	SP_1759	0.833333	80	P	P	SP_1688	Putative ABC transporter premease component	Membrane	Ribose.ABC.transport.system.permease.protein.RbsC.(TC.3.A.1.2.1)	Environmental Information Processing	Membrane Transport	na	SP_1759	accessory Sec system translocase SecA2	Membrane	Protein.export.cytoplasm.protein.SecA2.ATPase.RNA.helicase.(TC.3.A.5.1.1)	Genetic Information Processing	Folding Sorting Degradation	secA2
SP_0448	SP_0880	0.833232	85	P	P	SP_0448	na	na	FIG01114432:.hypothetical.protein	Hypothetical/Unknown	Hypothetical/Unknown	na	SP_0880	Cysteine sulfinate desulfinase/cysteine desulfurase or related enzyme	Intracellular	Putative.cysteine.desulfurase.associated.with.tRNA.4-thiouridine.synthase	Metabolism	Amino Acid Metabolism	nifS
SP_0596	SP_0789	0.833148	75	P	P	SP_0596	na	na	FIG01115113:.hypothetical.protein	Hypothetical/Unknown	Hypothetical/Unknown	na	SP_0789	DNA-binding transcriptional regulator PadR family	Intracellular	Transcriptional.regulator.PadR.family	Genetic Information Processing	Transcription	na
SP_0639	SP_0885	0.833135	82	P	P	SP_0639	GNAT acetyltransferase	na	PhnO.protein	Metabolism	Various Metabolism	na	SP_0885	Subunit involved in some form of carbon metabolism (biotin or carbamoyl phosphate)	Intracellular	Carbamoylphosphate.synthase.large.subunit.(split.gene.in.MJ)	Hypothetical/Unknown	Hypothetical/Unknown	na
SP_0338	SP_2017	0.832675	81	P	P	SP_0338	ATP-dependent Clp protease ATP-binding subunit	Intracellular	putative.ATP-dependent.Clp.proteinase.(ATP-binding.subunit)	Genetic Information Processing	Folding Sorting Degradation	na	SP_2017	dicarboxylate carrier protein MatC	Membrane	Malonate.permease	Environmental Information Processing	Membrane Transport	na
SP_0698	SP_0984	0.832578	81	P	P	SP_0698	ABC2-family transport protein	Membrane	Putative.membrane.spanning.protein	Environmental Information Processing	Membrane Transport	na	SP_0984	Phosphoglycerate mutase family protein	Intracellular	Phosphoglycerate.mutase.family.5	Metabolism	Carbohydrate Metabolism	na
SP_1916	SP_2054	0.83255	82	P	P	SP_1916	na	na	Phosphatidylglycerophosphatase.B.(EC.3.1.3.27)	Hypothetical/Unknown	Hypothetical/Unknown	na	SP_2054	na	na	DNA.binding.protein.FIG046916	Hypothetical/Unknown	Hypothetical/Unknown	na
SP_2019	SP_2020	0.83252	82	P	P	SP_2019	ABC transporter ATP binding protein	Membrane	FIG01116985:.hypothetical.protein	Environmental Information Processing	Membrane Transport	na	SP_2020	na	Intracellular	Transcriptional.regulator.GntR.family	Genetic Information Processing	Transcription	na
SP_0287	SP_0288	0.832515	78	P	P	SP_0287	xanthine/uracil permease	Membrane	Guanine-hypoxanthine.permease	Environmental Information Processing	Membrane Transport	na	SP_0288	na	na	Membrane-bound.protease.CAAX.family	Hypothetical/Unknown	Hypothetical/Unknown	na
SP_1325	SP_2035	0.832455	82	P	P	SP_1325	Hypothetical Protein	na	Nucleoside-diphosphate-sugar.epimerases	Hypothetical/Unknown	Hypothetical/Unknown	na	SP_2035	3-keto-L-gulonate-6-phosphate decarboxylase	Intracellular	3-keto-L-gulonate.6-phosphate.decarboxylase	Metabolism	Carbohydrate Metabolism	ulaD
SP_1688	SP_1764	0.832154	83	P	P	SP_1688	Putative ABC transporter premease component	Membrane	Ribose.ABC.transport.system.permease.protein.RbsC.(TC.3.A.1.2.1)	Environmental Information Processing	Membrane Transport	na	SP_1764	glycosyl transferase family 2	Intracellular	Beta-13-glucosyltransferase	Metabolism	Various Metabolism	na
SP_1813	SP_1859	0.831996	78	P	P	SP_1813	N-(5'-phosphoribosyl)anthranilate isomerase	Intracellular	Phosphoribosylanthranilate.isomerase.(EC.5.3.1.24)	Metabolism	Amino Acid Metabolism	trpF	SP_1859	na	Membrane	Ribosyl.nicotinamide.transporter.PnuC-like	Environmental Information Processing	Membrane Transport	na
SP_1201	SP_1202	0.831897	85	P	P	SP_1201	Phosphatase	na	Serine/threonine.protein.phosphatase.(EC.3.1.3.16)	Metabolism	Various Metabolism	na	SP_1202	DNA repair protein ATPase	Intracellular	DNA.repair.protein.RecN	Genetic Information Processing	Dna Repair And Editing	RecN
SP_0817	SP_1391	0.831891	82	P	P	SP_0817	MutT/nudix family protein	Intracellular	Mutator.mutT.protein.(78-dihydro-8-oxoguanine-triphosphatase).(EC.3.6.1.-)	Genetic Information Processing	Dna Repair And Editing	na	SP_1391	Hypothetical Protein	Membrane	FIG01114591:.hypothetical.protein	Hypothetical/Unknown	Hypothetical/Unknown	na
SP_0144	SP_0342	0.83176	82	P	P	SP_0144	na	Membrane	FIG01115235:.hypothetical.protein	Genetic Information Processing	Folding Sorting Degradation	na	SP_0342	Glucan 16-alpha-glucosidase (EC 3.2.1.70)	Intracellular	Glucan.16-alpha-glucosidase.(EC.3.2.1.70)	Metabolism	Carbohydrate Metabolism	na
SP_0595	SP_2120	0.831742	78	P	P	SP_0595	na	na	FIG01115113:.hypothetical.protein	Hypothetical/Unknown	Hypothetical/Unknown	na	SP_2120	na	na	FIG01115853:.hypothetical.protein	Hypothetical/Unknown	Hypothetical/Unknown	na
SP_0049	SP_0665	0.831688	78	P	P	SP_0049	vanZ protein	Cell Wall	Teicoplanin.resistance.protein	Cellular Processes	Antibiotic Response/Sensing	vanZ	SP_0665	aminodeoxychorismate synthase	Intracellular	Para-aminobenzoate.synthase.aminase.component.(EC.2.6.1.85)./.Aminodeoxychorismate.lyase.(EC.4.1.3.38)	Metabolism	Cofactor And Vitamin Metabolism	pabB
SP_0905	SP_1527	0.831547	82	P	P	SP_0905	hypothetical protein	na	possible.permease	Hypothetical/Unknown	Hypothetical/Unknown	yraQ	SP_1527	oligopeptide transporter	Membrane	Oligopeptide.ABC.transporter.periplasmic.oligopeptide-binding.protein.OppA.(TC.3.A.1.5.1)	Environmental Information Processing	Membrane Transport	na
SP_0648	SP_1391	0.831513	82	P	P	SP_0648	beta-galactosidase	Intracellular	Beta-galactosidase.(EC.3.2.1.23)	Metabolism	Carbohydrate Metabolism	bgaA	SP_1391	Hypothetical Protein	Membrane	FIG01114591:.hypothetical.protein	Hypothetical/Unknown	Hypothetical/Unknown	na
SP_0951	SP_1656	0.831336	75	P	P	SP_0951	transcriptional regulator possibly of competence genes	Intracellular	FIG01114257:.hypothetical.protein	Genetic Information Processing	Transcription	na	SP_1656	Hypothetical Protein	na	FIG01116634:.hypothetical.protein	Hypothetical/Unknown	Hypothetical/Unknown	na
SP_1122	SP_1127	0.831299	81	P	P	SP_1122	na	Cell Wall	Glucose-1-phosphate.adenylyltransferase.(EC.2.7.7.27)	Metabolism	Cell Wall Metabolism	glgC	SP_1127	na	na	FIG01114091:.hypothetical.protein	Hypothetical/Unknown	Hypothetical/Unknown	na
SP_0136	SP_0523	0.83127	82	P	P	SP_0136	na	Intracellular	Beta-13-glucosyltransferase	Metabolism	Carbohydrate Metabolism	na	SP_0523	ABC transporter permease protein	Membrane	ABC.transporter.permease.protein.EscB	Environmental Information Processing	Membrane Transport	ecsB
SP_0645	SP_1031	0.831019	75	P	P	SP_0645	Phosphotransferase system mannitol/fructose-specific IIA domain	Membrane	PTS.system.galactose-specific.IIA.component.(EC.2.7.1.69)	Environmental Information Processing	Membrane Transport	ptsN	SP_1031	na	na	FIG01113997:.hypothetical.protein	Hypothetical/Unknown	Hypothetical/Unknown	na
SP_0396	SP_1604	0.830856	81	P	P	SP_0396	PTS system mannitol-specific transporter subunit IIA	Membrane	PTS.system.mannitol-specific.IIA.component.(EC.2.7.1.69)	Environmental Information Processing	Membrane Transport	na	SP_1604	Hypothetical Protein	na	FIG01114090:.hypothetical.protein	Hypothetical/Unknown	Hypothetical/Unknown	na
SP_0586	SP_2035	0.830822	82	P	P	SP_0586	510-methylenetetrahydrofolate reductase	Intracellular	510-methylenetetrahydrofolate.reductase.(EC.1.5.1.20)	Metabolism	Amino Acid Metabolism	na	SP_2035	3-keto-L-gulonate-6-phosphate decarboxylase	Intracellular	3-keto-L-gulonate.6-phosphate.decarboxylase	Metabolism	Carbohydrate Metabolism	ulaD
SP_1821	SP_1831	0.830792	87	P	P	SP_1821	na	Intracellular	Catabolite.control.protein.A	Genetic Information Processing	Transcription	na	SP_1831	phosphatase	Intracellular	FIG01114460:.hypothetical.protein	Environmental Information Processing	Signal Transduction	na
SP_0883	SP_1390	0.830771	75	P	P	SP_0883	hypothetical protein	na	FIG01116675:.hypothetical.protein	Hypothetical/Unknown	Hypothetical/Unknown	na	SP_1390	UDP-N-acetylenolpyruvoylglucosamine reductase	Intracellular	UDP-N-acetylenolpyruvoylglucosamine.reductase.(EC.1.1.1.158)	Metabolism	Cell Wall Metabolism	MurB
SP_0786	SP_1389	0.83059	82	P	P	SP_0786	ABC-type transport system ATPase component	Intracellular	ABC.transporter.ATP-binding.protein	Environmental Information Processing	Membrane Transport	na	SP_1389	Putative spermidine/putrescine import ATP-binding protein	Membrane	Putrescine.transport.ATP-binding.protein.PotA.(TC.3.A.1.11.1)	Environmental Information Processing	Membrane Transport	PotA
SP_0650	SP_0800	0.830523	79	P	P	SP_0650	hypothetical protein	na	FIG01114389:.hypothetical.protein	Hypothetical/Unknown	Hypothetical/Unknown	na	SP_0800	hypothetical protein	na	FIG01114180:.hypothetical.protein	Hypothetical/Unknown	Hypothetical/Unknown	na
SP_0520	SP_1932	0.830397	75	P	P	SP_0520	na	na	Hypothetical.protein.in.cluster.with.Ecs.transporter.(in.Streptococci)	Hypothetical/Unknown	Hypothetical/Unknown	na	SP_1932	na	na	FIG01115741:.hypothetical.protein	Hypothetical/Unknown	Hypothetical/Unknown	na
SP_1676	SP_1683	0.830396	80	P	P	SP_1676	na	na	na	na	Hypothetical/Unknown	na	SP_1683	Putative sugar ABC transporter sugar-binding component	Membrane	ABC.transporter.predicted.N-acetylneuraminate-binding.protein	Environmental Information Processing	Membrane Transport	na
SP_0858	SP_0885	0.829972	82	P	P	SP_0858	putative membrane protein	Membrane	FIG01116885:.hypothetical.protein	Hypothetical/Unknown	Hypothetical/Unknown	na	SP_0885	Subunit involved in some form of carbon metabolism (biotin or carbamoyl phosphate)	Intracellular	Carbamoylphosphate.synthase.large.subunit.(split.gene.in.MJ)	Hypothetical/Unknown	Hypothetical/Unknown	na
SP_1025	SP_2199	0.829953	87	P	P	SP_1025	na	na	Pseudouridylate.synthases.23S.RNA-specific	Hypothetical/Unknown	Hypothetical/Unknown	na	SP_2199	na	na	FIG01114193:.hypothetical.protein	Hypothetical/Unknown	Hypothetical/Unknown	na
SP_0378	SP_2064	0.829949	71	P	P	SP_0378	choline binding protein	Cell Wall	Choline.binding.protein.J	Cellular Processes	Cellular Community	na	SP_2064	haloacid dehalogenase-like family	na	hydrolase.haloacid.dehalogenase-like.family	Metabolism	Various Metabolism	na
SP_2158	SP_2159	0.829834	88	P	P	SP_2158	L-fucose isomerase	Intracellular	L-fucose.isomerase.(EC.5.3.1.25)	Metabolism	Carbohydrate Metabolism	fucI	SP_2159	na	Intracellular	Fucolectin-related.protein	Metabolism	Carbohydrate Metabolism	na
SP_0665	SP_1168	0.829672	78	P	P	SP_0665	aminodeoxychorismate synthase	Intracellular	Para-aminobenzoate.synthase.aminase.component.(EC.2.6.1.85)./.Aminodeoxychorismate.lyase.(EC.4.1.3.38)	Metabolism	Cofactor And Vitamin Metabolism	pabB	SP_1168	mutator MutT protein	Intracellular	Mutator.mutT.protein.(78-dihydro-8-oxoguanine-triphosphatase).(EC.3.6.1.-)	Genetic Information Processing	Dna Repair And Editing	na
SP_0816	SP_1372	0.829651	75	P	P	SP_0816	hypothetical protein	na	FIG01114027:.hypothetical.protein	Hypothetical/Unknown	Hypothetical/Unknown	na	SP_1372	Hypothetical Protein	na	FIG01116936:.hypothetical.protein	Hypothetical/Unknown	Hypothetical/Unknown	na
SP_0312	SP_0673	0.829501	82	P	P	SP_0312	glycosyl hydrolase	Intracellular	Maltodextrin.glucosidase.(EC.3.2.1.20)	Metabolism	Carbohydrate Metabolism	na	SP_0673	hypothetical protein	na	Cystathionine.beta-lyase.(EC.4.4.1.8)	Hypothetical/Unknown	Hypothetical/Unknown	na
SP_1581	SP_1656	0.829497	75	P	P	SP_1581	Hypothetical Protein	na	hypothetical.protein	Hypothetical/Unknown	Hypothetical/Unknown	na	SP_1656	Hypothetical Protein	na	FIG01116634:.hypothetical.protein	Hypothetical/Unknown	Hypothetical/Unknown	na
SP_1715	SP_2035	0.829376	82	P	P	SP_1715	ABC transporter ATP-binding protein	Membrane	ABC-type.multidrug.transport.system.ATPase.component	Environmental Information Processing	Membrane Transport	na	SP_2035	3-keto-L-gulonate-6-phosphate decarboxylase	Intracellular	3-keto-L-gulonate.6-phosphate.decarboxylase	Metabolism	Carbohydrate Metabolism	ulaD
SP_1676	SP_1681	0.829203	80	P	P	SP_1676	na	na	na	na	Hypothetical/Unknown	na	SP_1681	Putative sugar ABC transporter permease component	Membrane	ABC.transporter.predicted.N-acetylneuraminate.transport.system.permease.protein.2	Environmental Information Processing	Membrane Transport	na
SP_0754	SP_1257	0.829074	83	P	P	SP_0754	putative acetoin utilization protein AcuB	Intracellular	Acetoin.utilization.CBS.domain-containing.protein;.Inosine-5'-monophosphate.dehydrogenase.(EC.1.1.1.205)	Metabolism	Various Metabolism	acuB	SP_1257	na	na	na	na	Hypothetical/Unknown	na
SP_0665	SP_0827	0.82893	78	P	P	SP_0665	aminodeoxychorismate synthase	Intracellular	Para-aminobenzoate.synthase.aminase.component.(EC.2.6.1.85)./.Aminodeoxychorismate.lyase.(EC.4.1.3.38)	Metabolism	Cofactor And Vitamin Metabolism	pabB	SP_0827	na	na	na	na	Hypothetical/Unknown	na
SP_1587	SP_2054	0.828592	82	P	P	SP_1587	Oxalate:formate antiporter	Membrane	Major.facilitator:Oxalate:Formate.Antiporter	Environmental Information Processing	Membrane Transport	na	SP_2054	na	na	DNA.binding.protein.FIG046916	Hypothetical/Unknown	Hypothetical/Unknown	na
SP_0595	SP_1400	0.828569	79	P	P	SP_0595	na	na	FIG01115113:.hypothetical.protein	Hypothetical/Unknown	Hypothetical/Unknown	na	SP_1400	Phosphate ABC transporter periplasmic phosphate-binding protein	Membrane	Phosphate.ABC.transporter.periplasmic.phosphate-binding.protein.PstS.(TC.3.A.1.7.1)	Environmental Information Processing	Membrane Transport	PstS
SP_0892	SP_1615	0.828422	82	P	P	SP_0892	putative type I restriction-modification system R subunit	Intracellular	Type.I.restriction-modification.system.restriction.subunit.R.(EC.3.1.21.3)	Genetic Information Processing	Dna Repair And Editing	hsdR	SP_1615	Transketolase	Intracellular	Transketolase.(EC.2.2.1.1)	Metabolism	Carbohydrate Metabolism	RecP1
SP_2165	SP_2166	0.828408	81	P	P	SP_2165	L-fucose mutarotase	Intracellular	L-fucose.mutarotase	Metabolism	Carbohydrate Metabolism	fucU	SP_2166	L-fuculose phosphate aldolase	Intracellular	L-fuculose.phosphate.aldolase.(EC.4.1.2.17)	Metabolism	Carbohydrate Metabolism	fucA
SP_0800	SP_2057	0.828323	77	P	P	SP_0800	hypothetical protein	na	FIG01114180:.hypothetical.protein	Hypothetical/Unknown	Hypothetical/Unknown	na	SP_2057	peptidoglycan O-acetyltransferase OatA	Membrane	Acyltransferase.family	Metabolism	Cell Wall Metabolism	oaTA
SP_0464	SP_1135	0.828309	82	P	P	SP_0464	cell wall surface anchor family protein	Cell Wall	Cell.wall.surface.anchor.family.protein.LPXTG.motif	Cellular Processes	Structural Proteins	na	SP_1135	na	na	FIG01115536:.hypothetical.protein	Hypothetical/Unknown	Hypothetical/Unknown	na
SP_0795	SP_1527	0.828189	81	P	P	SP_0795	PEP-utilizing enzymes family protein	na	PEP-utilizing.enzymes.family.protein	Metabolism	Carbohydrate Metabolism	ppsA	SP_1527	oligopeptide transporter	Membrane	Oligopeptide.ABC.transporter.periplasmic.oligopeptide-binding.protein.OppA.(TC.3.A.1.5.1)	Environmental Information Processing	Membrane Transport	na
SP_0666	SP_1370	0.828094	73	P	P	SP_0666	hypothetical protein	na	FIG01114063:.hypothetical.protein	Hypothetical/Unknown	Hypothetical/Unknown	na	SP_1370	Shikimate kinase I	Intracellular	Shikimate.kinase.I.(EC.2.7.1.71)	Metabolism	Amino Acid Metabolism	AroK
SP_1681	SP_1683	0.828082	79	P	P	SP_1681	Putative sugar ABC transporter permease component	Membrane	ABC.transporter.predicted.N-acetylneuraminate.transport.system.permease.protein.2	Environmental Information Processing	Membrane Transport	na	SP_1683	Putative sugar ABC transporter sugar-binding component	Membrane	ABC.transporter.predicted.N-acetylneuraminate-binding.protein	Environmental Information Processing	Membrane Transport	na
SP_0662	SP_1316	0.828072	82	P	P	SP_0662	Sensor histidine kinase	Membrane	Two-component.sensor.kinase.yesM.(EC.2.7.3.-).associated.with.MetSO.reductase	Environmental Information Processing	Signal Transduction	yesM	SP_1316	V-type ATPase	Intracellular	V-type.ATP.synthase.subunit.B.(EC.3.6.3.14)	Environmental Information Processing	Membrane Transport	NtpB
SP_0045	SP_1859	0.827825	78	P	P	SP_0045	phosphoribosylformylglycinamidine synthase	Intracellular	Phosphoribosylformylglycinamidine.synthase.synthetase.subunit.(EC.6.3.5.3)./.Phosphoribosylformylglycinamidine.synthase.glutamine.amidotransferase.subunit.(EC.6.3.5.3)	Metabolism	Nucleotide Metabolism	na	SP_1859	na	Membrane	Ribosyl.nicotinamide.transporter.PnuC-like	Environmental Information Processing	Membrane Transport	na
SP_2032	SP_2038	0.827729	82	P	P	SP_2032	na	Intracellular	Transcriptional.antiterminator.with.PTS.regulation.domain.SPy0181.ortholog	Genetic Information Processing	Transcription	na	SP_2038	PTS system ascorbate-specific transporter subunit IIC	Membrane	Ascorbate-specific.PTS.system.EIIC.component	Environmental Information Processing	Membrane Transport	ulaA
SP_1186	SP_1793	0.827637	77	P	P	SP_1186	PTS system lactose-specific IIA component (EC.2.7.1.69)	Membrane	PTS.system.lactose-specific.IIA.component.(EC.2.7.1.69)	Environmental Information Processing	Membrane Transport	na	SP_1793	na	na	FIG01114525:.hypothetical.protein	Hypothetical/Unknown	Hypothetical/Unknown	na
SP_0263	SP_1406	0.827606	79	P	P	SP_0263	eep protein	Intracellular	Membrane-associated.zinc.metalloprotease	Genetic Information Processing	Folding Sorting Degradation	na	SP_1406	Hypothetical Protein	Membrane	COG4478.integral.membrane.protein	Hypothetical/Unknown	Hypothetical/Unknown	na
SP_1162	SP_1387	0.827448	78	P	P	SP_1162	dihydrolipoamide acetyltransferase	Intracellular	Dihydrolipoamide.acetyltransferase.component.(E2).of.acetoin.dehydrogenase.complex.(EC.2.3.1.-)	Metabolism	Carbohydrate Metabolism	na	SP_1387	Putative spermidine/putrescine import ABC transporter permease component II	Membrane	Spermidine.Putrescine.ABC.transporter.permease.component.potC.(TC_3.A.1.11.1)	Environmental Information Processing	Membrane Transport	PotC
SP_0596	SP_0645	0.827401	75	P	P	SP_0596	na	na	FIG01115113:.hypothetical.protein	Hypothetical/Unknown	Hypothetical/Unknown	na	SP_0645	Phosphotransferase system mannitol/fructose-specific IIA domain	Membrane	PTS.system.galactose-specific.IIA.component.(EC.2.7.1.69)	Environmental Information Processing	Membrane Transport	ptsN
SP_1008	SP_1162	0.827269	84	P	P	SP_1008	peptidase T	Intracellular	Tripeptide.aminopeptidase.(EC.3.4.11.4)	Genetic Information Processing	Folding Sorting Degradation	na	SP_1162	dihydrolipoamide acetyltransferase	Intracellular	Dihydrolipoamide.acetyltransferase.component.(E2).of.acetoin.dehydrogenase.complex.(EC.2.3.1.-)	Metabolism	Carbohydrate Metabolism	na
SP_0312	SP_1527	0.827198	82	P	P	SP_0312	glycosyl hydrolase	Intracellular	Maltodextrin.glucosidase.(EC.3.2.1.20)	Metabolism	Carbohydrate Metabolism	na	SP_1527	oligopeptide transporter	Membrane	Oligopeptide.ABC.transporter.periplasmic.oligopeptide-binding.protein.OppA.(TC.3.A.1.5.1)	Environmental Information Processing	Membrane Transport	na
SP_0134	SP_2167	0.827193	85	P	P	SP_0134	na	na	Exopolysaccharide.biosynthesis.glycosyltransferase.EpsF.(EC.2.4.1.-)	Hypothetical/Unknown	Hypothetical/Unknown	na	SP_2167	L-fuculose kinase fucK	Intracellular	L-fuculokinase.(EC.2.7.1.51)	Metabolism	Carbohydrate Metabolism	fucK
SP_0313	SP_1372	0.826843	75	P	P	SP_0313	glutathione peroxidase	Intracellular	Glutathione.peroxidase.family.protein	Metabolism	Various Metabolism	na	SP_1372	Hypothetical Protein	na	FIG01116936:.hypothetical.protein	Hypothetical/Unknown	Hypothetical/Unknown	na
SP_2040	SP_2041	0.826767	71	P	P	SP_2040	jag protein	Intracellular	RNA-binding.protein.Jag	Genetic Information Processing	Translation	na	SP_2041	Membrane protein insertase SpoIIIJ family	Membrane	Inner.membrane.protein.translocase.component.YidC.short.form.OxaI-like	Environmental Information Processing	Membrane Transport	na
SP_0667	SP_1163	0.82657	78	P	P	SP_0667	na	Cell Wall	Endo-beta-N-acetylglucosaminidase.(EC.3.2.1.96)	Metabolism	Cell Wall Metabolism	na	SP_1163	acetoin dehydrogenase E1 component subunit beta	Intracellular	Acetoin.dehydrogenase.E1.component.beta-subunit.(EC.1.2.4.-)	Metabolism	Cofactor And Vitamin Metabolism	na
SP_0136	SP_0387	0.826566	80	P	P	SP_0136	na	Intracellular	Beta-13-glucosyltransferase	Metabolism	Carbohydrate Metabolism	na	SP_0387	DNA-binding response regulator VraR	Intracellular	Two.component.transcriptional.regulator.VraR	Environmental Information Processing	Signal Transduction	na
SP_0883	SP_1723	0.826397	75	P	P	SP_0883	hypothetical protein	na	FIG01116675:.hypothetical.protein	Hypothetical/Unknown	Hypothetical/Unknown	na	SP_1723	na	na	FIG01113976:.hypothetical.protein	Hypothetical/Unknown	Hypothetical/Unknown	na
SP_1059	SP_1372	0.826352	75	P	P	SP_1059	na	na	hypothetical.protein	Hypothetical/Unknown	Hypothetical/Unknown	na	SP_1372	Hypothetical Protein	na	FIG01116936:.hypothetical.protein	Hypothetical/Unknown	Hypothetical/Unknown	na
SP_2085	SP_2158	0.826348	80	P	P	SP_2085	na	Membrane	Phosphate.transport.system.permease.protein.PstC.(TC.3.A.1.7.1)	Environmental Information Processing	Membrane Transport	pstC	SP_2158	L-fucose isomerase	Intracellular	L-fucose.isomerase.(EC.5.3.1.25)	Metabolism	Carbohydrate Metabolism	fucI
SP_0586	SP_0662	0.826306	82	P	P	SP_0586	510-methylenetetrahydrofolate reductase	Intracellular	510-methylenetetrahydrofolate.reductase.(EC.1.5.1.20)	Metabolism	Amino Acid Metabolism	na	SP_0662	Sensor histidine kinase	Membrane	Two-component.sensor.kinase.yesM.(EC.2.7.3.-).associated.with.MetSO.reductase	Environmental Information Processing	Signal Transduction	yesM
SP_2174	SP_2177	0.826266	82	P	P	SP_2174	D-alanine--poly(phosphoribitol) ligase subunit 2	Intracellular	D-alanine--poly(phosphoribitol).ligase.subunit.2.(EC.6.1.1.13)	Metabolism	Various Metabolism	dltC	SP_2177	na	na	component.involved.in.D-alanylation.of.teichoic.acids.putative	Hypothetical/Unknown	Hypothetical/Unknown	na
SP_1615	SP_1802	0.826206	79	P	P	SP_1615	Transketolase	Intracellular	Transketolase.(EC.2.2.1.1)	Metabolism	Carbohydrate Metabolism	RecP1	SP_1802	na	na	FIG01114374:.hypothetical.protein	Hypothetical/Unknown	Hypothetical/Unknown	na
SP_0169	SP_0951	0.826203	75	P	P	SP_0169	na	na	na	na	Hypothetical/Unknown	na	SP_0951	transcriptional regulator possibly of competence genes	Intracellular	FIG01114257:.hypothetical.protein	Genetic Information Processing	Transcription	na
SP_1779	SP_2055	0.826046	82	P	P	SP_1779	na	na	hypothetical.protein	Hypothetical/Unknown	Hypothetical/Unknown	na	SP_2055	zinc-containing alcohol dehydrogenase	Intracellular	Alcohol.dehydrogenase.(EC.1.1.1.1)	Metabolism	Carbohydrate Metabolism	na
SP_1922	SP_1972	0.825946	78	P	P	SP_1922	na	Intracellular	FIG007491:.hypothetical.protein.YeeN	Genetic Information Processing	Transcription	na	SP_1972	na	na	FIG005935:.membrane.protein	Hypothetical/Unknown	Hypothetical/Unknown	na
SP_1325	SP_1527	0.825917	82	P	P	SP_1325	Hypothetical Protein	na	Nucleoside-diphosphate-sugar.epimerases	Hypothetical/Unknown	Hypothetical/Unknown	na	SP_1527	oligopeptide transporter	Membrane	Oligopeptide.ABC.transporter.periplasmic.oligopeptide-binding.protein.OppA.(TC.3.A.1.5.1)	Environmental Information Processing	Membrane Transport	na
SP_0105	SP_0112	0.825895	79	P	P	SP_0105	L-serine dehydratase iron-sulfur-dependent alpha subunit (EC 4.3.1.17)	Intracellular	L-serine.dehydratase.alpha.subunit.(EC.4.3.1.17)	Metabolism	Amino Acid Metabolism	sdhA	SP_0112	na	Membrane	Amino.acid.ABC.transporter.amino.acid-binding/permease.protein	Metabolism	Amino Acid Metabolism	na
SP_0665	SP_1813	0.825863	78	P	P	SP_0665	aminodeoxychorismate synthase	Intracellular	Para-aminobenzoate.synthase.aminase.component.(EC.2.6.1.85)./.Aminodeoxychorismate.lyase.(EC.4.1.3.38)	Metabolism	Cofactor And Vitamin Metabolism	pabB	SP_1813	N-(5'-phosphoribosyl)anthranilate isomerase	Intracellular	Phosphoribosylanthranilate.isomerase.(EC.5.3.1.24)	Metabolism	Amino Acid Metabolism	trpF
SP_1372	SP_1723	0.825755	75	P	P	SP_1372	Hypothetical Protein	na	FIG01116936:.hypothetical.protein	Hypothetical/Unknown	Hypothetical/Unknown	na	SP_1723	na	na	FIG01113976:.hypothetical.protein	Hypothetical/Unknown	Hypothetical/Unknown	na
SP_2055	SP_2116	0.825725	82	P	P	SP_2055	zinc-containing alcohol dehydrogenase	Intracellular	Alcohol.dehydrogenase.(EC.1.1.1.1)	Metabolism	Carbohydrate Metabolism	na	SP_2116	na	Membrane	Membrane-bound.protease.CAAX.family	Genetic Information Processing	Folding Sorting Degradation	na
SP_0892	SP_1848	0.825613	82	P	P	SP_0892	putative type I restriction-modification system R subunit	Intracellular	Type.I.restriction-modification.system.restriction.subunit.R.(EC.3.1.21.3)	Genetic Information Processing	Dna Repair And Editing	hsdR	SP_1848	Xanthine permease	Membrane	Xanthine.permease	Environmental Information Processing	Membrane Transport	pbuX
[truncated: 1,723 more rows]

## Sheet: Figure 3
Figure 3a
Number of Fitness effects
Process	1	2	3	4	5	6	7	8	9	10	11	12	13	14	15	16	17	18	19	20	21
Positive	15	13	13	22	2	16	3	30	7	17		13	12	6	1	18	22	6	2	6	69
Negative	-19	-5	-7	-5	-20	-2	-2	-13	-16	-5	-28	-45	-16	-32	-11	-36	-21	-8	-8	-44	-48
Figure 3b
Number of Fitness effects
[truncated: 3 more rows]

## Sheet: Figure 4
Figure 4b
[truncated: 66 more rows]

## Sheet: Figure 4c Blots
Original blots Figure 4c

[truncated: 9 more sheets: Figure 5, Figure 6, Figure 7, Figure 8a, Figure 8b, Figure 8c and 8d, Supplemental Figure 1, Supplemental Figure 4, Supplemental Figure 5]
